# Supplementary material for: SeqTools: visual tools for manual analysis of sequence alignments
Source: BMC Res Notes. 2016 Jan 22;9:39. doi: 10.1186/s13104-016-1847-3 (PMC4724122; doi:10.1186/s13104-016-1847-3)
Supplement: Supplementary file 1 — 10.1186/s13104-016-1847-2 A tarball of the current production release of the SeqTools source code at the time of writing. [file 13104_2016_1847_MOESM1_ESM.gz]

Archive with 301 entries (275 files):
- seqtools-4.32.1
- seqtools-4.32.1/aclocal.m4
- seqtools-4.32.1/AUTHORS
- seqtools-4.32.1/belvuApp
- seqtools-4.32.1/belvuApp/belvu.c
- seqtools-4.32.1/belvuApp/belvuAlignment.c
- seqtools-4.32.1/belvuApp/belvuAlignment.h
- seqtools-4.32.1/belvuApp/belvuConsPlot.c
- seqtools-4.32.1/belvuApp/belvuConsPlot.h
- seqtools-4.32.1/belvuApp/belvuMain.c
- seqtools-4.32.1/belvuApp/belvuTree.c
- seqtools-4.32.1/belvuApp/belvuTree.h
- seqtools-4.32.1/belvuApp/belvuWindow.c
- seqtools-4.32.1/belvuApp/belvuWindow.h
- seqtools-4.32.1/belvuApp/belvu_.h
- seqtools-4.32.1/blixemApp
- seqtools-4.32.1/blixemApp/bigpicture.c
- seqtools-4.32.1/blixemApp/bigpicture.h
- seqtools-4.32.1/blixemApp/bigpicturegrid.c
- seqtools-4.32.1/blixemApp/bigpicturegrid.h
- seqtools-4.32.1/blixemApp/blixem_.h
- seqtools-4.32.1/blixemApp/blxdotter.c
- seqtools-4.32.1/blixemApp/blxdotter.h
- seqtools-4.32.1/blixemApp/blxFetch.c
- seqtools-4.32.1/blixemApp/blxFetchDb.c
- seqtools-4.32.1/blixemApp/blxmain.c
- seqtools-4.32.1/blixemApp/blxview.c
- seqtools-4.32.1/blixemApp/blxview.h
- seqtools-4.32.1/blixemApp/blxwindow.c
- seqtools-4.32.1/blixemApp/blxwindow.h
- seqtools-4.32.1/blixemApp/coverageview.c
- seqtools-4.32.1/blixemApp/coverageview.h
- seqtools-4.32.1/blixemApp/detailview.c
- seqtools-4.32.1/blixemApp/detailview.h
- seqtools-4.32.1/blixemApp/detailviewtree.c
- seqtools-4.32.1/blixemApp/detailviewtree.h
- seqtools-4.32.1/blixemApp/exonview.c
- seqtools-4.32.1/blixemApp/exonview.h
- seqtools-4.32.1/blixemApp/sequencecellrenderer.c
- seqtools-4.32.1/blixemApp/sequencecellrenderer.h
- seqtools-4.32.1/ChangeLog
- seqtools-4.32.1/config
- seqtools-4.32.1/config/depcomp
- seqtools-4.32.1/config/install-sh
- seqtools-4.32.1/config/missing
- seqtools-4.32.1/config.h.in
- seqtools-4.32.1/configure
- seqtools-4.32.1/configure.ac
- seqtools-4.32.1/COPYING
- seqtools-4.32.1/doc
- seqtools-4.32.1/doc/Design_notes
- seqtools-4.32.1/doc/Design_notes/architecture.html
- seqtools-4.32.1/doc/Design_notes/build.html
- seqtools-4.32.1/doc/Design_notes/index.html
- seqtools-4.32.1/doc/Design_notes/modules
- seqtools-4.32.1/doc/Design_notes/modules/belvuApp.html
- seqtools-4.32.1/doc/Design_notes/modules/blixemApp.html
- seqtools-4.32.1/doc/Design_notes/modules/dotterApp.html
- seqtools-4.32.1/doc/Design_notes/modules/libpfetch.html
- seqtools-4.32.1/doc/Design_notes/modules/seqtoolsUtils.html
- seqtools-4.32.1/doc/Design_notes/specs.html
- seqtools-4.32.1/doc/index.html
- seqtools-4.32.1/doc/User_doc
- seqtools-4.32.1/doc/User_doc/Belvu_manual
- seqtools-4.32.1/doc/User_doc/Belvu_manual/Belvu_manual.pdf
- seqtools-4.32.1/doc/User_doc/belvu_quick_start.html
- seqtools-4.32.1/doc/User_doc/belvu_usage.txt
- seqtools-4.32.1/doc/User_doc/Blixem_manual
- seqtools-4.32.1/doc/User_doc/Blixem_manual/Blixem_manual.pdf
- seqtools-4.32.1/doc/User_doc/blixem_quick_start.html
- seqtools-4.32.1/doc/User_doc/blixem_usage.txt
- seqtools-4.32.1/doc/User_doc/Dotter_manual
- seqtools-4.32.1/doc/User_doc/Dotter_manual/Dotter_manual.pdf
- seqtools-4.32.1/doc/User_doc/dotter_quick_start.html
- seqtools-4.32.1/doc/User_doc/dotter_usage.txt
- seqtools-4.32.1/doc/User_doc/index.html
- seqtools-4.32.1/doc/User_doc/manuals.html
- seqtools-4.32.1/doc/User_doc/release_notes.html
- seqtools-4.32.1/doc/User_doc/todo.html
- seqtools-4.32.1/dotterApp
- seqtools-4.32.1/dotterApp/alignmenttool.c
- seqtools-4.32.1/dotterApp/dotplot.c
- seqtools-4.32.1/dotterApp/dotter.c
- seqtools-4.32.1/dotterApp/dotter.h
- seqtools-4.32.1/dotterApp/dotterKarlin.c
- seqtools-4.32.1/dotterApp/dotterMain.c
- seqtools-4.32.1/dotterApp/dotter_.h
- seqtools-4.32.1/dotterApp/greyramptool.c
- seqtools-4.32.1/dotterApp/seqtoolsExonView.c
- seqtools-4.32.1/dotterApp/seqtoolsExonView.h
- seqtools-4.32.1/examples
- seqtools-4.32.1/examples/chr4_dna_align.gff
- seqtools-4.32.1/examples/chr4_protein_align.gff
- seqtools-4.32.1/examples/chr4_ref_seq.fasta
- seqtools-4.32.1/examples/chr4_ref_seq_short.fasta
- seqtools-4.32.1/examples/chr4_translation_frame1.fasta
- seqtools-4.32.1/examples/DA730641.fasta
- seqtools-4.32.1/examples/PF02171_seed.stock
- seqtools-4.32.1/examples/Q9H8G1.fasta
- seqtools-4.32.1/examples/README
- seqtools-4.32.1/INSTALL
- seqtools-4.32.1/INSTALL.windows
- seqtools-4.32.1/libpfetch
- seqtools-4.32.1/libpfetch/libcurlobject.c
- seqtools-4.32.1/libpfetch/libcurlobject.h
- seqtools-4.32.1/libpfetch/libcurlobject_I.h
- seqtools-4.32.1/libpfetch/libpfetch-cmarshal.c
- seqtools-4.32.1/libpfetch/libpfetch-cmarshal.h
- seqtools-4.32.1/libpfetch/libpfetch-cmarshal.list
- seqtools-4.32.1/libpfetch/libpfetch-utils.c
- seqtools-4.32.1/libpfetch/libpfetch.c
- seqtools-4.32.1/libpfetch/libpfetch.h
- seqtools-4.32.1/libpfetch/libpfetch_I.h
- seqtools-4.32.1/libpfetch/libpfetch_P.h
- seqtools-4.32.1/Makefile.am
- seqtools-4.32.1/Makefile.in
- seqtools-4.32.1/NEWS
- seqtools-4.32.1/README
- seqtools-4.32.1/seqtoolsUtils
- seqtools-4.32.1/seqtoolsUtils/blxGff3Parser.c
- seqtools-4.32.1/seqtoolsUtils/blxGff3Parser.h
- seqtools-4.32.1/seqtoolsUtils/blxmsp.c
- seqtools-4.32.1/seqtoolsUtils/blxmsp.h
- seqtools-4.32.1/seqtoolsUtils/blxparser.c
- seqtools-4.32.1/seqtoolsUtils/blxparser.h
- seqtools-4.32.1/seqtoolsUtils/iupac.h
- seqtools-4.32.1/seqtoolsUtils/seqtoolsWebBrowser.c
- seqtools-4.32.1/seqtoolsUtils/translate.c
- seqtools-4.32.1/seqtoolsUtils/utilities.c
- seqtools-4.32.1/seqtoolsUtils/utilities.h
- seqtools-4.32.1/seqtoolsUtils/version.h
- seqtools-4.32.1/test
- seqtools-4.32.1/test/data
- seqtools-4.32.1/test/data/ALIGN.fasta
- seqtools-4.32.1/test/data/ALIGN.selex
- seqtools-4.32.1/test/data/cgph_pale.color
- seqtools-4.32.1/test/data/cgph_pale2.color
- seqtools-4.32.1/test/data/chr4_dna_align.gff
- seqtools-4.32.1/test/data/chr4_protein_align.gff
- seqtools-4.32.1/test/data/chr4_ref_seq.fasta
- seqtools-4.32.1/test/data/chr4_ref_seq_short.fasta
- seqtools-4.32.1/test/data/chr4_translation_frame1.fasta
- seqtools-4.32.1/test/data/chr4_vs_chr4.dot
- seqtools-4.32.1/test/data/chr4_vs_DA730641.dot
- seqtools-4.32.1/test/data/DA730641.fasta
- seqtools-4.32.1/test/data/markup.color
- seqtools-4.32.1/test/data/markup2.color
- seqtools-4.32.1/test/data/markup_content.selex
- seqtools-4.32.1/test/data/markup_headers.selex
- seqtools-4.32.1/test/data/PF02171_full.selex
- seqtools-4.32.1/test/data/PF02171_full.stock
- seqtools-4.32.1/test/data/PF02171_seed.fasta
- seqtools-4.32.1/test/data/PF02171_seed.msf
- seqtools-4.32.1/test/data/PF02171_seed.scores
- seqtools-4.32.1/test/data/PF02171_seed.segs
- seqtools-4.32.1/test/data/PF02171_seed.selex
- seqtools-4.32.1/test/data/PF02171_seed.stock
- seqtools-4.32.1/test/data/PF02171_seed_segs.stock
- seqtools-4.32.1/test/data/PF02171_seed_separator.stock
- seqtools-4.32.1/test/data/Q9H8G1.fasta
- seqtools-4.32.1/test/README
- seqtools-4.32.1/test/scripts
- seqtools-4.32.1/test/scripts/automated
- seqtools-4.32.1/test/scripts/automated/belvu
- seqtools-4.32.1/test/scripts/automated/belvu/test1
- seqtools-4.32.1/test/scripts/automated/belvu/test10
- seqtools-4.32.1/test/scripts/automated/belvu/test10_results
- seqtools-4.32.1/test/scripts/automated/belvu/test11
- seqtools-4.32.1/test/scripts/automated/belvu/test11_results
- seqtools-4.32.1/test/scripts/automated/belvu/test12
- seqtools-4.32.1/test/scripts/automated/belvu/test12_results
- seqtools-4.32.1/test/scripts/automated/belvu/test13
- seqtools-4.32.1/test/scripts/automated/belvu/test13_results
- seqtools-4.32.1/test/scripts/automated/belvu/test14
- seqtools-4.32.1/test/scripts/automated/belvu/test14_results
- seqtools-4.32.1/test/scripts/automated/belvu/test15
- seqtools-4.32.1/test/scripts/automated/belvu/test15_results
- seqtools-4.32.1/test/scripts/automated/belvu/test16
- seqtools-4.32.1/test/scripts/automated/belvu/test16_results
- seqtools-4.32.1/test/scripts/automated/belvu/test17
- seqtools-4.32.1/test/scripts/automated/belvu/test17_results
- seqtools-4.32.1/test/scripts/automated/belvu/test18
- seqtools-4.32.1/test/scripts/automated/belvu/test18_results
- seqtools-4.32.1/test/scripts/automated/belvu/test19
- seqtools-4.32.1/test/scripts/automated/belvu/test19_results
- seqtools-4.32.1/test/scripts/automated/belvu/test1_results
- seqtools-4.32.1/test/scripts/automated/belvu/test2
- seqtools-4.32.1/test/scripts/automated/belvu/test20
- seqtools-4.32.1/test/scripts/automated/belvu/test20_results
- seqtools-4.32.1/test/scripts/automated/belvu/test21
- seqtools-4.32.1/test/scripts/automated/belvu/test21_results
- seqtools-4.32.1/test/scripts/automated/belvu/test22
- seqtools-4.32.1/test/scripts/automated/belvu/test22_results
- seqtools-4.32.1/test/scripts/automated/belvu/test23
- seqtools-4.32.1/test/scripts/automated/belvu/test23_results
- seqtools-4.32.1/test/scripts/automated/belvu/test24
- seqtools-4.32.1/test/scripts/automated/belvu/test24_results
- seqtools-4.32.1/test/scripts/automated/belvu/test25
- seqtools-4.32.1/test/scripts/automated/belvu/test25_results
- seqtools-4.32.1/test/scripts/automated/belvu/test26
- seqtools-4.32.1/test/scripts/automated/belvu/test26_results
- seqtools-4.32.1/test/scripts/automated/belvu/test27
- seqtools-4.32.1/test/scripts/automated/belvu/test27_results
- seqtools-4.32.1/test/scripts/automated/belvu/test28
- seqtools-4.32.1/test/scripts/automated/belvu/test28_results
- seqtools-4.32.1/test/scripts/automated/belvu/test29
- seqtools-4.32.1/test/scripts/automated/belvu/test29_results
- seqtools-4.32.1/test/scripts/automated/belvu/test2_results
- seqtools-4.32.1/test/scripts/automated/belvu/test3
- seqtools-4.32.1/test/scripts/automated/belvu/test30
- seqtools-4.32.1/test/scripts/automated/belvu/test30_results
- seqtools-4.32.1/test/scripts/automated/belvu/test31
- seqtools-4.32.1/test/scripts/automated/belvu/test31_results
- seqtools-4.32.1/test/scripts/automated/belvu/test32
- seqtools-4.32.1/test/scripts/automated/belvu/test32_results
- seqtools-4.32.1/test/scripts/automated/belvu/test33
- seqtools-4.32.1/test/scripts/automated/belvu/test33_results
- seqtools-4.32.1/test/scripts/automated/belvu/test34
- seqtools-4.32.1/test/scripts/automated/belvu/test34_results
- seqtools-4.32.1/test/scripts/automated/belvu/test35
- seqtools-4.32.1/test/scripts/automated/belvu/test35_results
- seqtools-4.32.1/test/scripts/automated/belvu/test36
- seqtools-4.32.1/test/scripts/automated/belvu/test36_results
- seqtools-4.32.1/test/scripts/automated/belvu/test36_results_old
- seqtools-4.32.1/test/scripts/automated/belvu/test37
- seqtools-4.32.1/test/scripts/automated/belvu/test37_results
- seqtools-4.32.1/test/scripts/automated/belvu/test38
- seqtools-4.32.1/test/scripts/automated/belvu/test38_results
- seqtools-4.32.1/test/scripts/automated/belvu/test39
- seqtools-4.32.1/test/scripts/automated/belvu/test39_results
- seqtools-4.32.1/test/scripts/automated/belvu/test3_results
- seqtools-4.32.1/test/scripts/automated/belvu/test4
- seqtools-4.32.1/test/scripts/automated/belvu/test40
- seqtools-4.32.1/test/scripts/automated/belvu/test40_results
- seqtools-4.32.1/test/scripts/automated/belvu/test41
- seqtools-4.32.1/test/scripts/automated/belvu/test41_results
- seqtools-4.32.1/test/scripts/automated/belvu/test42
- seqtools-4.32.1/test/scripts/automated/belvu/test42_results
- seqtools-4.32.1/test/scripts/automated/belvu/test43
- seqtools-4.32.1/test/scripts/automated/belvu/test43_results
- seqtools-4.32.1/test/scripts/automated/belvu/test44
- seqtools-4.32.1/test/scripts/automated/belvu/test44_results
- seqtools-4.32.1/test/scripts/automated/belvu/test45
- seqtools-4.32.1/test/scripts/automated/belvu/test45_results
- seqtools-4.32.1/test/scripts/automated/belvu/test46
- seqtools-4.32.1/test/scripts/automated/belvu/test46_results
- seqtools-4.32.1/test/scripts/automated/belvu/test47
- seqtools-4.32.1/test/scripts/automated/belvu/test47_results
- seqtools-4.32.1/test/scripts/automated/belvu/test48
- seqtools-4.32.1/test/scripts/automated/belvu/test48_results
- seqtools-4.32.1/test/scripts/automated/belvu/test49
- seqtools-4.32.1/test/scripts/automated/belvu/test49_results
- seqtools-4.32.1/test/scripts/automated/belvu/test4_results
- seqtools-4.32.1/test/scripts/automated/belvu/test5
- seqtools-4.32.1/test/scripts/automated/belvu/test50
- seqtools-4.32.1/test/scripts/automated/belvu/test50_results
- seqtools-4.32.1/test/scripts/automated/belvu/test51
- seqtools-4.32.1/test/scripts/automated/belvu/test51_results
- seqtools-4.32.1/test/scripts/automated/belvu/test5_results
- seqtools-4.32.1/test/scripts/automated/belvu/test6
- seqtools-4.32.1/test/scripts/automated/belvu/test6_results
- seqtools-4.32.1/test/scripts/automated/belvu/test7
- seqtools-4.32.1/test/scripts/automated/belvu/test7_results
- seqtools-4.32.1/test/scripts/automated/belvu/test8
- seqtools-4.32.1/test/scripts/automated/belvu/test8_results
- seqtools-4.32.1/test/scripts/automated/belvu/test9
- seqtools-4.32.1/test/scripts/automated/belvu/test9_results
- seqtools-4.32.1/test/scripts/automated/blixem
- seqtools-4.32.1/test/scripts/automated/blixem/test1
- seqtools-4.32.1/test/scripts/automated/blixem/test1_results
- seqtools-4.32.1/test/scripts/automated/blixem/test2
- seqtools-4.32.1/test/scripts/automated/blixem/test2_results
- seqtools-4.32.1/test/scripts/automated/dotter
- seqtools-4.32.1/test/scripts/automated/dotter/test1
- seqtools-4.32.1/test/scripts/automated/dotter/test1_results
- seqtools-4.32.1/test/scripts/automated/dotter/test2
- seqtools-4.32.1/test/scripts/automated/dotter/test2_results
- seqtools-4.32.1/test/scripts/automated/dotter/test3
- seqtools-4.32.1/test/scripts/automated/dotter/test3_results.dot
- seqtools-4.32.1/test/scripts/automated/dotter/test3_results.pdf
- seqtools-4.32.1/test/scripts/manual
- seqtools-4.32.1/test/scripts/manual/belvu
- seqtools-4.32.1/test/scripts/manual/belvu/test1
- seqtools-4.32.1/test/scripts/manual/belvu/test2
- seqtools-4.32.1/test/scripts/manual/belvu/test3
- seqtools-4.32.1/test/scripts/manual/belvu/test4
- seqtools-4.32.1/test/scripts/manual/belvu/test5
- seqtools-4.32.1/test/scripts/manual/blixem
- seqtools-4.32.1/test/scripts/manual/blixem/test1
- seqtools-4.32.1/test/scripts/manual/blixem/test2
- seqtools-4.32.1/test/scripts/manual/dotter
- seqtools-4.32.1/test/scripts/manual/dotter/test1
- seqtools-4.32.1/test/scripts/manual/dotter/test2
- seqtools-4.32.1/test/scripts/manual/dotter/test3
- seqtools-4.32.1/test/scripts/manual/dotter/test4
- seqtools-4.32.1/test/scripts/manual/dotter/test5
- seqtools-4.32.1/test/scripts/manual/dotter/test6
- seqtools-4.32.1/test/scripts/manual/dotter/test7
- seqtools-4.32.1/test/scripts/manual/dotter/test8
- seqtools-4.32.1/test/test_plan.ods
[truncated: 1 more entries]
