# Supplementary material for: SeqTools: visual tools for manual analysis of sequence alignments
Source: BMC Res Notes. 2016 Jan 22;9:39. doi: 10.1186/s13104-016-1847-3 (PMC4724122; doi:10.1186/s13104-016-1847-3)
Supplement: Supplementary file 1 — 10.1186/s13104-016-1847-2 A tarball of the current production release of the SeqTools source code at the time of writing. [file 13104_2016_1847_MOESM1_ESM.gz › seqtools-4.32.1/AUTHORS]

Eric Sonnhammer Original author of blixem, dotter and belvu

Richard Durbin and Jean Thierry-Mieg Original authors of the acedb package, which incorporated blixem, dotter and belvu.

Ed Griffiths, Roy Storey and Malcolm Hinsley Authors of the ZMap code from which the web browser, pfetch code and libpfetch library were taken.

Gemma Barson Extensively re-wrote blixem, dotter and belvu and removed dependencies on the acedb package.  Created the separate SeqTools package, including its documentation and build scripts.
