# Supplementary material for: SeqTools: visual tools for manual analysis of sequence alignments
Source: BMC Res Notes. 2016 Jan 22;9:39. doi: 10.1186/s13104-016-1847-3 (PMC4724122; doi:10.1186/s13104-016-1847-3)
Supplement: Supplementary file 1 — 10.1186/s13104-016-1847-2 A tarball of the current production release of the SeqTools source code at the time of writing. [file 13104_2016_1847_MOESM1_ESM.gz › seqtools-4.32.1/belvuApp/belvuWindow.h]

/*  File: belvuWindow.h
 *  Author: Gemma Barson, 2011-04-11
 *  Copyright (c) 2011 - 2012 Genome Research Ltd
 * ---------------------------------------------------------------------------
 * SeqTools is free software; you can redistribute it and/or
 * modify it under the terms of the GNU General Public License
 * as published by the Free Software Foundation; either version 3
 * of the License, or (at your option) any later version.
 * 
 * This program is distributed in the hope that it will be useful,
 * but WITHOUT ANY WARRANTY; without even the implied warranty of
 * MERCHANTABILITY or FITNESS FOR A PARTICULAR PURPOSE.  See the
 * GNU General Public License for more details.
 * 
 * You should have received a copy of the GNU General Public License
 * along with this program; if not, write to the Free Software
 * Foundation, Inc., 59 Temple Place - Suite 330, Boston, MA  02111-1307, USA.
 * or see the on-line version at http://www.gnu.org/copyleft/gpl.txt
 * ---------------------------------------------------------------------------
 * This file is part of the SeqTools sequence analysis package, 
 * written by
 *      Gemma Barson      (Sanger Institute, UK)  <gb10@sanger.ac.uk>
 * 
 * based on original code by
 *      Erik Sonnhammer   (SBC, Sweden)           <Erik.Sonnhammer@sbc.su.se>
 * 
 * and utilizing code taken from the AceDB and ZMap packages, written by
 *      Richard Durbin    (Sanger Institute, UK)  <rd@sanger.ac.uk>
 *      Jean Thierry-Mieg (CRBM du CNRS, France)  <mieg@kaa.crbm.cnrs-mop.fr>
 *      Ed Griffiths      (Sanger Institute, UK)  <edgrif@sanger.ac.uk>
 *      Roy Storey        (Sanger Institute, UK)  <rds@sanger.ac.uk>
 *      Malcolm Hinsley   (Sanger Institute, UK)  <mh17@sanger.ac.uk>
 *
 * Description: The main Belvu window
 *----------------------------------------------------------------------------
 */

#ifndef _belvuwindow_h_included_
#define _belvuwindow_h_included_

#include <belvuApp/belvu_.h>
#include <gtk/gtk.h>

gboolean              createBelvuWindow(BelvuContext *bc, BlxMessageData *msgData);
void                  showAnnotationWindow(BelvuContext *bc);

GtkUIManager*         createUiManager(GtkWidget *window, BelvuContext *bc, GtkActionGroup **actionGroupOut);
GtkWidget*            createBelvuMenu(GtkWidget *window, const char *path, GtkUIManager *ui_manager);

GtkActionGroup*       belvuWindowGetActionGroup(GtkWidget *belvuWindow);

gboolean              onButtonPressBelvu(GtkWidget *window, GdkEventButton *event, gpointer data);

void                  onRowSelectionChanged(BelvuContext *bc);
void                  onColSelectionChanged(BelvuContext *bc);
void                  onTreeOrderChanged(BelvuContext *bc);

void                  incrementFontSize(BelvuContext *bc);
void                  decrementFontSize(BelvuContext *bc);

#endif /* _belvuwindow_h_included_ */
