# Supplementary material for: SeqTools: visual tools for manual analysis of sequence alignments
Source: BMC Res Notes. 2016 Jan 22;9:39. doi: 10.1186/s13104-016-1847-3 (PMC4724122; doi:10.1186/s13104-016-1847-3)
Supplement: Supplementary file 1 — 10.1186/s13104-016-1847-2 A tarball of the current production release of the SeqTools source code at the time of writing. [file 13104_2016_1847_MOESM1_ESM.gz › seqtools-4.32.1/blixemApp/exonview.h]

/*  File: exonview.h
 *  Author: Gemma Barson, 2009-12-24
 *  Copyright (c) 2009 - 2012 Genome Research Ltd
 * ---------------------------------------------------------------------------
 * SeqTools is free software; you can redistribute it and/or
 * modify it under the terms of the GNU General Public License
 * as published by the Free Software Foundation; either version 3
 * of the License, or (at your option) any later version.
 * 
 * This program is distributed in the hope that it will be useful,
 * but WITHOUT ANY WARRANTY; without even the implied warranty of
 * MERCHANTABILITY or FITNESS FOR A PARTICULAR PURPOSE.  See the
 * GNU General Public License for more details.
 * 
 * You should have received a copy of the GNU General Public License
 * along with this program; if not, write to the Free Software
 * Foundation, Inc., 59 Temple Place - Suite 330, Boston, MA  02111-1307, USA.
 * or see the on-line version at http://www.gnu.org/copyleft/gpl.txt
 * ---------------------------------------------------------------------------
 * This file is part of the SeqTools sequence analysis package, 
 * written by
 *      Gemma Barson      (Sanger Institute, UK)  <gb10@sanger.ac.uk>
 * 
 * based on original code by
 *      Erik Sonnhammer   (SBC, Sweden)           <Erik.Sonnhammer@sbc.su.se>
 * 
 * and utilizing code taken from the AceDB and ZMap packages, written by
 *      Richard Durbin    (Sanger Institute, UK)  <rd@sanger.ac.uk>
 *      Jean Thierry-Mieg (CRBM du CNRS, France)  <mieg@kaa.crbm.cnrs-mop.fr>
 *      Ed Griffiths      (Sanger Institute, UK)  <edgrif@sanger.ac.uk>
 *      Roy Storey        (Sanger Institute, UK)  <rds@sanger.ac.uk>
 *      Malcolm Hinsley   (Sanger Institute, UK)  <mh17@sanger.ac.uk>
 *
 * Description: A section of the big picture showing exons, introns and basic
 *              (box-shaped) features for a particular strand of the reference
 *              sequence. The naming is all based around exons but has been 
 *              expanded to draw any box-shape feature.
 *
 *              Pending: It would be good to consolidate the Blixem and Dotter
 *              exonview stuff - see the comment in seqtoolsExonView.h
 *----------------------------------------------------------------------------
 */

#ifndef _exon_view_included_
#define _exon_view_included_

#include <gtk/gtk.h>
#include <blixemApp/blixem_.h>

#define BIG_PICTURE_EXON_VIEW_NAME		"BigPictureExonView"


/* Public function declarations */
GtkWidget*	createExonView(GtkWidget *bigPicture, const BlxStrand strand);

void            exonViewPrepareForPrinting(GtkWidget *exonView);

gboolean	exonViewGetExpanded(GtkWidget *exonView);
void		exonViewSetExpanded(GtkWidget *exonView, const gboolean expanded);
void		exonViewToggleExpanded(GtkWidget *exonView);

void            callFuncOnAllBigPictureExonViews(GtkWidget *widget, gpointer data);
void		calculateExonViewHeight(GtkWidget *exonView);
void            calculateExonViewHighlightBoxBorders(GtkWidget *exonView);

#endif /* _exon_view_included_ */
