# Supplementary material for: SeqTools: visual tools for manual analysis of sequence alignments
Source: BMC Res Notes. 2016 Jan 22;9:39. doi: 10.1186/s13104-016-1847-3 (PMC4724122; doi:10.1186/s13104-016-1847-3)
Supplement: Supplementary file 1 — 10.1186/s13104-016-1847-2 A tarball of the current production release of the SeqTools source code at the time of writing. [file 13104_2016_1847_MOESM1_ESM.gz › seqtools-4.32.1/ChangeLog]

2015-02-17  Gemma Barson  <gb10@sanger.ac.uk>
 Merge branch 'hotfix/4.32.1' into production
2015-02-16  Gemma Barson  <gb10@sanger.ac.uk>
 Fix regression caused by previous change
 src/blixemApp/blxwindow.c |    8 +++++---
 1 files changed, 5 insertions(+), 3 deletions(-)

2015-02-16  Gemma Barson  <gb10@sanger.ac.uk>
 Efficiency improvements starting up blixem
 src/blixemApp/blxwindow.c  |    5 +++--
 src/seqtoolsUtils/blxmsp.c |    2 +-
 2 files changed, 4 insertions(+), 3 deletions(-)

2015-01-29  Gemma Barson  <gb10@sanger.ac.uk>
 Merge branch 'release/4.32' into production
2015-01-23  zmap  <zmap@sanger.ac.uk>
 SeqTools version 4.31-31-gd010 - Update RT and git commit reports
 src/ChangeLog |    6 ++++++
 1 files changed, 6 insertions(+), 0 deletions(-)

2015-01-23  zmap  <zmap@sanger.ac.uk>
 SeqTools version 4.31-30-g890b - Update RT and git commit reports
 src/ChangeLog                                  |    7 +++++++
 src/build/release_docs/RT_TICKETS_RESOLVED.txt |    2 +-
 2 files changed, 8 insertions(+), 1 deletions(-)

2015-01-21  zmap  <zmap@sanger.ac.uk>
 SeqTools version 4.31-29-g75f3 - Update RT and git commit reports
 src/ChangeLog                                  |   15 +++++++++++++++
 src/build/release_docs/GIT_COMMITS.txt         |    1 +
 src/build/release_docs/RT_TICKETS_RESOLVED.txt |    2 +-
 3 files changed, 17 insertions(+), 1 deletions(-)

2015-01-21  Gemma Barson  <gb10@sanger.ac.uk>
 Fix potential crash in blixem
 src/blixemApp/detailview.c |   14 +++++++++++---
 1 files changed, 11 insertions(+), 3 deletions(-)

2015-01-13  Gemma Barson  <gb10@sanger.ac.uk>
 Update release notes
 src/doc/User_doc/release_notes.html |    1 +
 1 files changed, 1 insertions(+), 0 deletions(-)

2015-01-13  zmap  <zmap@sanger.ac.uk>
 SeqTools version 4.31-26-g476d - Update RT and git commit reports
 src/ChangeLog |    7 +++++++
 1 files changed, 7 insertions(+), 0 deletions(-)

2015-01-13  zmap  <zmap@sanger.ac.uk>
 SeqTools version 4.31-25-gfcf4 - Update RT and git commit reports
 src/ChangeLog                                  |  176 ++++++++++++------------
 src/build/release_docs/GIT_COMMITS.txt         |   15 ++-
 src/build/release_docs/RT_TICKETS_RESOLVED.txt |    2 +-
 3 files changed, 96 insertions(+), 97 deletions(-)

2015-01-13  Gemma Barson  <gb10@sanger.ac.uk>
 Minor update to blixem quick start guide
 src/doc/User_doc/blixem_quick_start.html |    4 +++-
 1 files changed, 3 insertions(+), 1 deletions(-)

2015-01-05  Ed Griffiths  <edgrif@sanger.ac.uk>
 "add doc required by Sanger software policy."
 src/RANGE_OF_YEARS_COPYRIGHT |    9 +++++++++
 1 files changed, 9 insertions(+), 0 deletions(-)

2014-12-18  Ed Griffiths  <edgrif@sanger.ac.uk>
 "add in X11 and m libs to link, otherwise not found on 64 bit ubuntu."
 src/Makefile.am |   11 +++++++----
 1 files changed, 7 insertions(+), 4 deletions(-)

2014-12-01  Gemma Barson  <gb10@sanger.ac.uk>
 Fix bug where matches can be treated like basic features
 src/seqtoolsUtils/blxGff3Parser.c |   59 +++++++++++++++++++-----------------
 src/seqtoolsUtils/blxmsp.h        |    3 +-
 2 files changed, 33 insertions(+), 29 deletions(-)

2014-11-28  Ed Griffiths  <edgrif@sanger.ac.uk>
 Merge branch 'production' into develop
2014-11-28  Ed Griffiths  <edgrif@sanger.ac.uk>
 Merge branch 'release/4.31' into production
2014-11-27  zmap  <zmap@sanger.ac.uk>
 SeqTools version 4.30-23-g232f - Update RT and git commit reports
 src/ChangeLog                                  |   12 ++++++++++++
 src/build/release_docs/GIT_COMMITS.txt         |   15 +--------------
 src/build/release_docs/RT_TICKETS_RESOLVED.txt |    2 +-
 3 files changed, 14 insertions(+), 15 deletions(-)

2014-11-27  Gemma Barson  <gb10@sanger.ac.uk>
 Fix bug where styles were not being picked up for new features
 src/blixemApp/blxwindow.c |    2 +-
 1 files changed, 1 insertions(+), 1 deletions(-)

2014-11-27  Gemma Barson  <gb10@sanger.ac.uk>
 Set NULL SO ID for invalid Sequence type
 src/seqtoolsUtils/blxGff3Parser.c |    6 +++---
 1 files changed, 3 insertions(+), 3 deletions(-)

2014-11-27  Gemma Barson  <gb10@sanger.ac.uk>
 Merge branch 'release/4.31' into develop
2014-11-27  Gemma Barson  <gb10@sanger.ac.uk>
 Fix problem with drag-and-drop of 'Sequence' features from ZMap (RT436929)
 src/seqtoolsUtils/blxGff3Parser.c |    4 ++++
 1 files changed, 4 insertions(+), 0 deletions(-)

2014-11-26  zmap  <zmap@sanger.ac.uk>
 SeqTools version 4.30-21-g89cc - Update RT and git commit reports
 src/ChangeLog                                  |    7 +++++++
 src/build/release_docs/GIT_COMMITS.txt         |    1 +
 src/build/release_docs/RT_TICKETS_RESOLVED.txt |    2 +-
 3 files changed, 9 insertions(+), 1 deletions(-)

2014-11-25  zmap  <zmap@sanger.ac.uk>
 SeqTools version 4.30-20-g15bb - Update RT and git commit reports
 src/ChangeLog                                  |    7 +++++++
 src/build/release_docs/GIT_COMMITS.txt         |    1 +
 src/build/release_docs/RT_TICKETS_RESOLVED.txt |    2 +-
 3 files changed, 9 insertions(+), 1 deletions(-)

2014-11-24  zmap  <zmap@sanger.ac.uk>
 SeqTools version 4.30-19-gdf004 - Update RT and git commit reports
 src/ChangeLog                                  |   38 ++++++++++++++++++++++++
 src/build/release_docs/GIT_COMMITS.txt         |    2 +
 src/build/release_docs/RT_TICKETS_RESOLVED.txt |    2 +-
 3 files changed, 41 insertions(+), 1 deletions(-)

2014-11-24  Gemma Barson  <gb10@sanger.ac.uk>
 Merge branch 'release/4.31' into develop
2014-11-24  Gemma Barson  <gb10@sanger.ac.uk>
 Merge branch 'feature/basic_features' into release/4.31
2014-11-24  Gemma Barson  <gb10@sanger.ac.uk>
 Update blixem usage info to reflect support for basic types
 src/blixemApp/blxmain.c |    3 ++-
 1 files changed, 2 insertions(+), 1 deletions(-)

2014-11-21  Gemma Barson  <gb10@sanger.ac.uk>
 Improve display of exons and basic features in the detail view
 src/blixemApp/sequencecellrenderer.c |   51 +++++++++------------------------
 1 files changed, 14 insertions(+), 37 deletions(-)

2014-11-21  Gemma Barson  <gb10@sanger.ac.uk>
 Implement basic feature type properly
 src/blixemApp/blxview.c              |    2 +-
 src/blixemApp/blxwindow.c            |    2 +-
 src/blixemApp/detailview.c           |   17 +++---
 src/blixemApp/detailviewtree.c       |   20 +++++--
 src/blixemApp/exonview.c             |    6 +-
 src/blixemApp/exonview.h             |    6 +-
 src/blixemApp/sequencecellrenderer.c |   40 +++++++-----
 src/dotterApp/seqtoolsExonView.c     |    6 +-
 src/seqtoolsUtils/blxmsp.c           |  112 +++++++++++++++++++++-------------
 src/seqtoolsUtils/blxmsp.h           |   11 ++--
 10 files changed, 136 insertions(+), 86 deletions(-)

2014-11-21  Gemma Barson  <gb10@sanger.ac.uk>
 Quick hack to support basic feature types using exon code
 src/seqtoolsUtils/blxGff3Parser.c |    4 +++-
 src/seqtoolsUtils/blxmsp.h        |    5 +++++
 2 files changed, 8 insertions(+), 1 deletions(-)

2014-11-24  Gemma Barson  <gb10@sanger.ac.uk>
 Merge branch 'feature/basic_features' into develop
2014-11-24  Gemma Barson  <gb10@sanger.ac.uk>
 Update blixem usage info to reflect support for basic types
 src/blixemApp/blxmain.c |    3 ++-
 1 files changed, 2 insertions(+), 1 deletions(-)

2014-11-24  Gemma Barson  <gb10@sanger.ac.uk>
 Update release notes
 src/doc/User_doc/release_notes.html |   15 +++++++++++++++
 1 files changed, 15 insertions(+), 0 deletions(-)

2014-11-21  Gemma Barson  <gb10@sanger.ac.uk>
 Merge branch 'feature/basic_features' into develop
2014-11-21  Gemma Barson  <gb10@sanger.ac.uk>
 Improve display of exons and basic features in the detail view
 src/blixemApp/sequencecellrenderer.c |   51 +++++++++------------------------
 1 files changed, 14 insertions(+), 37 deletions(-)

2014-11-21  Gemma Barson  <gb10@sanger.ac.uk>
 Implement basic feature type properly
 src/blixemApp/blxview.c              |    2 +-
 src/blixemApp/blxwindow.c            |    2 +-
 src/blixemApp/detailview.c           |   17 +++---
 src/blixemApp/detailviewtree.c       |   20 +++++--
 src/blixemApp/exonview.c             |    6 +-
 src/blixemApp/exonview.h             |    6 +-
 src/blixemApp/sequencecellrenderer.c |   40 +++++++-----
 src/dotterApp/seqtoolsExonView.c     |    6 +-
 src/seqtoolsUtils/blxmsp.c           |  112 +++++++++++++++++++++-------------
 src/seqtoolsUtils/blxmsp.h           |   11 ++--
 10 files changed, 136 insertions(+), 86 deletions(-)

2014-11-21  zmap  <zmap@sanger.ac.uk>
 SeqTools version 4.30-13-g3ab2 - Update RT and git commit reports
 src/ChangeLog                          |    7 +++++++
 src/build/release_docs/GIT_COMMITS.txt |    1 +
 2 files changed, 8 insertions(+), 0 deletions(-)

2014-11-21  Gemma Barson  <gb10@sanger.ac.uk>
 Quick hack to support basic feature types using exon code
 src/seqtoolsUtils/blxGff3Parser.c |    4 +++-
 src/seqtoolsUtils/blxmsp.h        |    5 +++++
 2 files changed, 8 insertions(+), 1 deletions(-)

2014-11-21  zmap  <zmap@sanger.ac.uk>
 SeqTools version 4.30-12-g5b4f - Update RT and git commit reports
 src/ChangeLog                                  |    7 +++++++
 src/build/release_docs/GIT_COMMITS.txt         |    1 +
 src/build/release_docs/RT_TICKETS_RESOLVED.txt |    2 +-
 3 files changed, 9 insertions(+), 1 deletions(-)

2014-11-19  Ed Griffiths  <edgrif@sanger.ac.uk>
 update INSTALL files to match Gemma's web writeups.
 src/INSTALL         |  436 ++++++++++++++++++++++++++++++++++++++++++---------
 src/INSTALL.linux   |   60 +++++++
 src/INSTALL.mac     |   51 ++++++
 src/INSTALL.windows |   81 +++++-----
 4 files changed, 513 insertions(+), 115 deletions(-)

2014-11-17  zmap  <zmap@sanger.ac.uk>
 SeqTools version 4.30-11-g7c4ef - Update RT and git commit reports
 src/ChangeLog                                  |   16 ++++++++++++
 src/build/release_docs/GIT_COMMITS.txt         |    3 ++
 src/build/release_docs/RT_TICKETS_RESOLVED.txt |   32 +++++++++++++++++++++++-
 3 files changed, 50 insertions(+), 1 deletions(-)

2014-11-14  Gemma Barson  <gb10@sanger.ac.uk>
 Merge branch 'release/4.31' into develop
2014-11-14  Gemma Barson  <gb10@sanger.ac.uk>
 Update release notes
 src/doc/User_doc/release_notes.html |    8 +++++---
 1 files changed, 5 insertions(+), 3 deletions(-)

2014-11-14  Gemma Barson  <gb10@sanger.ac.uk>
 Merge branch 'feature/GUI_improvements' into develop
2014-11-14  Gemma Barson  <gb10@sanger.ac.uk>
 Add tooltips to greyramp tool buttons
 src/dotterApp/greyramptool.c |    4 ++++
 1 files changed, 4 insertions(+), 0 deletions(-)

2014-11-14  Gemma Barson  <gb10@sanger.ac.uk>
 Add maximise button for greyramp tool
 src/dotterApp/greyramptool.c |   31 ++++++++++++++++++++++++-------
 1 files changed, 24 insertions(+), 7 deletions(-)

2014-11-14  Gemma Barson  <gb10@sanger.ac.uk>
 Fix keyboard shortcuts on separate tools
 src/dotterApp/dotter.c |  121 ++++++++++++++++++++++++++----------------------
 1 files changed, 66 insertions(+), 55 deletions(-)

2014-11-13  Gemma Barson  <gb10@sanger.ac.uk>
 Move tool menus to main window
 src/dotterApp/alignmenttool.c |  297 +++++++++--------------------------------
 src/dotterApp/dotter.c        |  185 ++++++++++++++++++++++---
 src/dotterApp/dotter_.h       |   10 ++-
 src/dotterApp/greyramptool.c  |   76 +----------
 4 files changed, 235 insertions(+), 333 deletions(-)

2014-11-13  Gemma Barson  <gb10@sanger.ac.uk>
 Add right click option to maximise greyramp tool
 src/dotterApp/alignmenttool.c |    4 ++--
 src/dotterApp/dotter.c        |   34 ++++++++++++++++++++++++++++++++--
 src/dotterApp/greyramptool.c  |    8 ++++----
 3 files changed, 38 insertions(+), 8 deletions(-)

2014-11-13  Gemma Barson  <gb10@sanger.ac.uk>
 Trivial menu name change
 src/dotterApp/alignmenttool.c |    2 +-
 src/dotterApp/greyramptool.c  |    5 ++++-
 2 files changed, 5 insertions(+), 2 deletions(-)

2014-11-13  Steve Miller  <sm23@sanger.ac.uk>
 update of release notes for v. 4.31
 src/doc/User_doc/release_notes.html |    7 +++++++
 1 files changed, 7 insertions(+), 0 deletions(-)

2014-11-12  zmap  <zmap@sanger.ac.uk>
 SeqTools version 4.30-8-g588a - Update RT and git commit reports
 src/ChangeLog                          |    7 +++++++
 src/build/release_docs/GIT_COMMITS.txt |    1 +
 2 files changed, 8 insertions(+), 0 deletions(-)

2014-11-12  zmap  <zmap@sanger.ac.uk>
 SeqTools version 4.30-7-g8cf9 - Update RT and git commit reports
 src/ChangeLog                                  |   79 ++++++++----------------
 src/build/release_docs/GIT_COMMITS.txt         |   20 +++---
 src/build/release_docs/RT_TICKETS_RESOLVED.txt |    2 +-
 3 files changed, 36 insertions(+), 65 deletions(-)

2014-11-03  Steve Miller  <sm23@sanger.ac.uk>
 Merge branch 'production' into develop
2014-11-03  Steve Miller  <sm23@sanger.ac.uk>
 Merge branch 'release/4.30' into develop
2014-11-03  Steve Miller  <sm23@sanger.ac.uk>
 Merge branch 'release/4.30' into production
2014-10-31  zmap  <zmap@sanger.ac.uk>
 SeqTools version 4.29-9-gbec7 - Update RT and git commit reports
 src/ChangeLog                                  |    7 +++++++
 src/build/release_docs/GIT_COMMITS.txt         |    1 +
 src/build/release_docs/RT_TICKETS_RESOLVED.txt |    2 +-
 3 files changed, 9 insertions(+), 1 deletions(-)

2014-10-30  zmap  <zmap@sanger.ac.uk>
 SeqTools version 4.29-8-ge868 - Update RT and git commit reports
 src/ChangeLog                                  |    7 +++++++
 src/build/release_docs/GIT_COMMITS.txt         |    1 +
 src/build/release_docs/RT_TICKETS_RESOLVED.txt |    2 +-
 3 files changed, 9 insertions(+), 1 deletions(-)

2014-10-29  zmap  <zmap@sanger.ac.uk>
 SeqTools version 4.29-7-gcbf0 - Update RT and git commit reports
 src/ChangeLog                                  |    7 +++++++
 src/build/release_docs/GIT_COMMITS.txt         |    1 +
 src/build/release_docs/RT_TICKETS_RESOLVED.txt |    2 +-
 3 files changed, 9 insertions(+), 1 deletions(-)

2014-10-28  Gemma Barson  <gb10@sanger.ac.uk>
 Fix typo in configure.ac causing it to fail
 src/configure.ac |    2 +-
 1 files changed, 1 insertions(+), 1 deletions(-)

2014-10-27  Gemma Barson  <gb10@sanger.ac.uk>
 Update blixem quick start guide with minor colour change
 src/doc/User_doc/blixem_quick_start.html |    8 ++++----
 1 files changed, 4 insertions(+), 4 deletions(-)

2014-10-23  zmap  <zmap@sanger.ac.uk>
 SeqTools version 4.29-6-gf0e18 - Update RT and git commit reports
 src/ChangeLog                                  |   12 ++++++++++++
 src/build/release_docs/GIT_COMMITS.txt         |    2 ++
 src/build/release_docs/RT_TICKETS_RESOLVED.txt |    2 +-
 3 files changed, 15 insertions(+), 1 deletions(-)

2014-10-22  Gemma Barson  <gb10@sanger.ac.uk>
 Make sqlite optional
 src/configure.ac |    8 ++++++--
 1 files changed, 6 insertions(+), 2 deletions(-)

2014-10-22  Gemma Barson  <gb10@sanger.ac.uk>
 Fix autoconf error on cygwin
 src/Makefile.am |    6 +++---
 1 files changed, 3 insertions(+), 3 deletions(-)

2014-10-20  Gemma Barson  <gb10@sanger.ac.uk>
 Build: remove obsolete hack to pkg-config path
 src/runconfig.sh |    7 ++++---
 1 files changed, 4 insertions(+), 3 deletions(-)

2014-10-17  Steve Miller  <sm23@sanger.ac.uk>
 creation of release notes after build
 src/doc/User_doc/release_notes.html |   11 +++++++++++
 1 files changed, 11 insertions(+), 0 deletions(-)

2014-10-17  zmap  <zmap@sanger.ac.uk>
 SeqTools version 4.29-4-gd795 - Update RT and git commit reports
 src/ChangeLog                                  |  234 +++---------------------
 src/build/release_docs/GIT_COMMITS.txt         |   21 +--
 src/build/release_docs/RT_TICKETS_RESOLVED.txt |   26 +---
 3 files changed, 28 insertions(+), 253 deletions(-)

2014-10-17  Gemma Barson  <gb10@sanger.ac.uk>
 Fix potential crash with accessing null value
 src/blixemApp/detailviewtree.c |    2 +-
 1 files changed, 1 insertions(+), 1 deletions(-)

2014-10-02  Gemma Barson  <gb10@sanger.ac.uk>
 Fix infinite loop loading features file
 src/blixemApp/blxview.c           |   22 ++++++++++++++++------
 src/blixemApp/blxwindow.c         |    6 +++++-
 src/seqtoolsUtils/blxGff3Parser.c |    3 ++-
 src/seqtoolsUtils/blxmsp.c        |   34 ++++++++++++++++++++++------------
 src/seqtoolsUtils/blxmsp.h        |    4 ++--
 src/seqtoolsUtils/blxparser.c     |   12 ++++++------
 6 files changed, 53 insertions(+), 28 deletions(-)

2014-10-01  Gemma Barson  <gb10@sanger.ac.uk>
 Fix a bug reading files with carriage return chars
 src/belvuApp/belvu.c |    6 +++++-
 1 files changed, 5 insertions(+), 1 deletions(-)

2014-09-30  Gemma Barson  <gb10@sanger.ac.uk>
 Merge branch 'production' into develop
2014-09-30  Gemma Barson  <gb10@sanger.ac.uk>
 Merge branch 'release/4.29' into production
2014-09-18  zmap  <zmap@sanger.ac.uk>
 SeqTools version 4.28-41-ga22f - Update RT and git commit reports
 src/ChangeLog                                  |   12 ++++++++++++
 src/build/release_docs/GIT_COMMITS.txt         |    3 +++
 src/build/release_docs/RT_TICKETS_RESOLVED.txt |    2 +-
 3 files changed, 16 insertions(+), 1 deletions(-)

2014-09-15  Gemma Barson  <gb10@sanger.ac.uk>
 Update release notes for 4.29
 src/doc/User_doc/release_notes.html |   30 ++++++++++++++++++++++++++++++
 1 files changed, 30 insertions(+), 0 deletions(-)

2014-09-15  zmap  <zmap@sanger.ac.uk>
 SeqTools version 4.28-39-gf6e3 - Update RT and git commit reports
 src/ChangeLog                                  |  200 ++++++++++++++++++++++++
 src/build/release_docs/GIT_COMMITS.txt         |   19 +++
 src/build/release_docs/RT_TICKETS_RESOLVED.txt |   30 ++++
 3 files changed, 249 insertions(+), 0 deletions(-)

2014-09-15  Gemma Barson  <gb10@sanger.ac.uk>
 Merge branch 'feature/dotter_transcript' into develop
2014-09-15  Gemma Barson  <gb10@sanger.ac.uk>
 Dotter ref vs itself now uses big picture range
 src/blixemApp/blxdotter.c |   42 +-----------------------------------------
 1 files changed, 1 insertions(+), 41 deletions(-)

2014-09-15  Gemma Barson  <gb10@sanger.ac.uk>
 Fix minor issues with dotter dialog updates
 src/blixemApp/blxdotter.c |   85 +++++++++++++++++++++++---------------------
 1 files changed, 44 insertions(+), 41 deletions(-)

2014-09-15  Gemma Barson  <gb10@sanger.ac.uk>
 Tidying: reorganise file
 src/blixemApp/blxdotter.c | 1160 +++++++++++++++++++++++----------------------
 1 files changed, 588 insertions(+), 572 deletions(-)

2014-09-15  Gemma Barson  <gb10@sanger.ac.uk>
 Tidying and improvements to dotter dialog
 src/blixemApp/blixem_.h   |    4 +-
 src/blixemApp/blxdotter.c |  350 ++++++++++++++++++++++++---------------------
 src/blixemApp/blxwindow.c |    2 +-
 3 files changed, 189 insertions(+), 167 deletions(-)

2014-09-12  Gemma Barson  <gb10@sanger.ac.uk>
 Merge branch 'feature/dotter_transcript' into develop
2014-09-12  Gemma Barson  <gb10@sanger.ac.uk>
 don't reset dialog page when select seq
 src/blixemApp/blxdotter.c |   26 +++++++++++++++++++++++++-
 1 files changed, 25 insertions(+), 1 deletions(-)

2014-09-12  Gemma Barson  <gb10@sanger.ac.uk>
 Don't reset to cached values when selecting sequence
 src/blixemApp/blxdotter.c |   49 +++++++++++++++++++++++---------------------
 1 files changed, 26 insertions(+), 23 deletions(-)

2014-09-12  Gemma Barson  <gb10@sanger.ac.uk>
 Minor improvements to tooltips and window size
 src/blixemApp/blxdotter.c |   31 ++++++++++++++++++++++++++-----
 1 files changed, 26 insertions(+), 5 deletions(-)

2014-09-12  Gemma Barson  <gb10@sanger.ac.uk>
 Merge branch 'feature/minimise_greyramp' into develop
2014-09-12  Gemma Barson  <gb10@sanger.ac.uk>
 Minimise greyramp tool by default
 src/dotterApp/dotter.c |   24 +++++++++++++++++++++---
 1 files changed, 21 insertions(+), 3 deletions(-)

2014-09-12  Gemma Barson  <gb10@sanger.ac.uk>
 WIP: minimised greyramp tool
 src/dotterApp/dotter.c       |   12 +++-
 src/dotterApp/dotter_.h      |    1 +
 src/dotterApp/greyramptool.c |  175 ++++++++++++++++++++++++++++++++++++------
 3 files changed, 162 insertions(+), 26 deletions(-)

2014-09-12  Gemma Barson  <gb10@sanger.ac.uk>
 Merge branch 'feature/dotter_transcript' into develop
2014-09-12  Gemma Barson  <gb10@sanger.ac.uk>
 Fix bugs with sending transcript to dotter
 src/seqtoolsUtils/blxmsp.c |   29 ++++++++++++++++++++++++-----
 1 files changed, 24 insertions(+), 5 deletions(-)

2014-09-12  Gemma Barson  <gb10@sanger.ac.uk>
 Add option to sleep dotter on startup
 src/blixemApp/blixem_.h   |    1 +
 src/blixemApp/blxdotter.c |   53 +++++++++++++++++++++++++++++++++++++++-----
 src/blixemApp/blxdotter.h |    2 +-
 src/blixemApp/blxview.c   |    2 +-
 src/blixemApp/blxwindow.c |    1 +
 5 files changed, 51 insertions(+), 8 deletions(-)

2014-09-12  Gemma Barson  <gb10@sanger.ac.uk>
 Add sleep argument to dotter
 src/dotterApp/dotterMain.c |    9 +++++++++
 1 files changed, 9 insertions(+), 0 deletions(-)

2014-09-12  Gemma Barson  <gb10@sanger.ac.uk>
 Fix bug sending transcript to dotter
 src/seqtoolsUtils/blxmsp.c |   10 +++++++---
 1 files changed, 7 insertions(+), 3 deletions(-)

2014-09-12  Gemma Barson  <gb10@sanger.ac.uk>
 WIP: pass transcript to dotter
 src/blixemApp/blxdotter.c  |   42 +++++++++++++++++++-----
 src/seqtoolsUtils/blxmsp.c |   77 +++++++++++++++++++++++++++++++++++++++++---
 src/seqtoolsUtils/blxmsp.h |    1 +
 3 files changed, 106 insertions(+), 14 deletions(-)

2014-09-12  Gemma Barson  <gb10@sanger.ac.uk>
 Merge branch 'feature/dotter_transcript' into develop
2014-09-12  Gemma Barson  <gb10@sanger.ac.uk>
 Fix bug with caching ref seq type to dotter against
 src/blixemApp/blxdotter.c |   65 ++++++++++++++++++++++-----------------------
 src/blixemApp/blxdotter.h |    4 +-
 src/blixemApp/blxview.c   |    2 +-
 3 files changed, 35 insertions(+), 36 deletions(-)

2014-09-12  Gemma Barson  <gb10@sanger.ac.uk>
 Update dotter title with transcript name
 src/blixemApp/blxdotter.c |   92 +++++++++++++++++++++++++++++++-------------
 src/blixemApp/blxwindow.c |   88 +++++++++++++++++++++++++++----------------
 src/blixemApp/blxwindow.h |    2 +
 3 files changed, 122 insertions(+), 60 deletions(-)

2014-09-12  Gemma Barson  <gb10@sanger.ac.uk>
 Fix minor bug with cached dotter type not updating
 src/blixemApp/blxdotter.c |   22 ++++++++++++----------
 1 files changed, 12 insertions(+), 10 deletions(-)

2014-09-12  Gemma Barson  <gb10@sanger.ac.uk>
 Set correct dotter title for transcript
 src/blixemApp/blxdotter.c |   31 ++++++++++++++++++++++---------
 1 files changed, 22 insertions(+), 9 deletions(-)

2014-09-12  Gemma Barson  <gb10@sanger.ac.uk>
 Cache dotter-transcript setting
 src/blixemApp/blixem_.h   |   10 +++++-
 src/blixemApp/blxdotter.c |   73 +++++++++++++++++++++++++++++----------------
 src/blixemApp/blxwindow.c |    8 +----
 src/blixemApp/blxwindow.h |    1 -
 4 files changed, 57 insertions(+), 35 deletions(-)

2014-09-11  Gemma Barson  <gb10@sanger.ac.uk>
 WIP: add facility to dotter vs transcript sequence
 src/blixemApp/blxdotter.c     |  166 ++++++++++++++++++++++++++++-------------
 src/blixemApp/blxdotter.h     |    2 +-
 src/blixemApp/blxview.c       |    2 +-
 src/blixemApp/blxwindow.c     |   56 ++++++++++++++
 src/blixemApp/blxwindow.h     |    2 +
 src/seqtoolsUtils/blxmsp.c    |   65 ++++++++++++++++
 src/seqtoolsUtils/blxmsp.h    |    2 +
 src/seqtoolsUtils/utilities.h |    1 +
 8 files changed, 241 insertions(+), 55 deletions(-)

2014-09-10  Gemma Barson  <gb10@sanger.ac.uk>
 Allow blixem to open on a fasta file only
 src/blixemApp/blxmain.c |  179 +++++++++++++++++++++++++++++------------------
 1 files changed, 111 insertions(+), 68 deletions(-)

2014-09-04  Gemma Barson  <gb10@sanger.ac.uk>
 Remove spurious warning when dottering otf
 src/blixemApp/blxdotter.c |   16 ----------------
 1 files changed, 0 insertions(+), 16 deletions(-)

2014-09-04  Gemma Barson  <gb10@sanger.ac.uk>
 Merge branch 'feature/dotter_otf' into develop
2014-09-04  Gemma Barson  <gb10@sanger.ac.uk>
 Tidy layout of dotter dialog
 src/blixemApp/blxdotter.c |   13 +++++++------
 1 files changed, 7 insertions(+), 6 deletions(-)

2014-09-04  Gemma Barson  <gb10@sanger.ac.uk>
 Update dotter dialog title when toggle match type
 src/blixemApp/blxdotter.c |  123 ++++++++++++++++++++++++++++-----------------
 1 files changed, 76 insertions(+), 47 deletions(-)

2014-09-04  Gemma Barson  <gb10@sanger.ac.uk>
 Set dotter dialog title for on-the-fly dotter
 src/blixemApp/blxdotter.c |  199 ++++++++++++++++++++++++++++++++-------------
 1 files changed, 143 insertions(+), 56 deletions(-)

2014-09-04  Gemma Barson  <gb10@sanger.ac.uk>
 Save previously-used pasted sequence
 src/blixemApp/blixem_.h   |    1 +
 src/blixemApp/blxdotter.c |   42 +++++++++++++++++++++++++++++++++++++++---
 src/blixemApp/blxwindow.c |    1 +
 3 files changed, 41 insertions(+), 3 deletions(-)

2014-09-04  Gemma Barson  <gb10@sanger.ac.uk>
 Allow user to paste fasta or raw sequence in dotter dialog
 src/blixemApp/blxdotter.c |  214 +++++++++++++++++++++++++++++++++------------
 1 files changed, 158 insertions(+), 56 deletions(-)

2014-09-04  Gemma Barson  <gb10@sanger.ac.uk>
 Allow user to paste raw sequence to send to dotter
 src/blixemApp/blixem_.h   |   12 +-
 src/blixemApp/blxdotter.c |  540 ++++++++++++++++++++++++++++++++++-----------
 src/blixemApp/blxdotter.h |    3 +-
 src/blixemApp/blxview.c   |    3 +-
 src/blixemApp/blxwindow.c |    2 +-
 5 files changed, 419 insertions(+), 141 deletions(-)

2014-09-02  Gemma Barson  <gb10@sanger.ac.uk>
 Fix a bug with tree bootstrapping in Belvu
 src/belvuApp/belvu.c |    4 ++--
 1 files changed, 2 insertions(+), 2 deletions(-)

2014-09-01  Gemma Barson  <gb10@sanger.ac.uk>
 Add RT and git notes files
 0 files changed, 0 insertions(+), 0 deletions(-)

2014-08-28  Gemma Barson  <gb10@sanger.ac.uk>
 Minor updates to windows installation instructions
 src/INSTALL.windows |    4 +++-
 1 files changed, 3 insertions(+), 1 deletions(-)

2014-07-28  Ed Griffiths  <edgrif@sanger.ac.uk>
 Merge branch 'production' into develop
2014-07-28  Ed Griffiths  <edgrif@sanger.ac.uk>
 Merge branch 'release/4.28' into develop
2014-07-28  Ed Griffiths  <edgrif@sanger.ac.uk>
 Merge branch 'release/4.28' into production
2014-07-11  Ed Griffiths  <edgrif@sanger.ac.uk>
 "add the original match sequence name."
 src/blixemApp/blxFetch.c          |   11 +++++++++
 src/seqtoolsUtils/blxGff3Parser.c |   18 ++++++++++-----
 src/seqtoolsUtils/blxmsp.c        |   43 +++++++++++++++++++++++++++++-------
 src/seqtoolsUtils/blxmsp.h        |   24 ++++++++++++++------
 src/seqtoolsUtils/blxparser.c     |   14 ++++++------
 5 files changed, 81 insertions(+), 29 deletions(-)

2014-07-11  Ed Griffiths  <edgrif@sanger.ac.uk>
 "add -w flag for sleeping after command parsing."
 src/blixemApp/blxmain.c |   10 +++++++++-
 1 files changed, 9 insertions(+), 1 deletions(-)

2014-07-02  Gemma Barson  <gb10@sanger.ac.uk>
 Features now use id as name if Name tag not given
 src/seqtoolsUtils/blxmsp.c |    2 +-
 1 files changed, 1 insertions(+), 1 deletions(-)

2014-06-30  Gemma Barson  <gb10@sanger.ac.uk>
 Present the blixem window as soon as you drag over it
 src/blixemApp/blxwindow.c |   14 +++++++++++++-
 1 files changed, 13 insertions(+), 1 deletions(-)

2014-06-30  Gemma Barson  <gb10@sanger.ac.uk>
 Fix bug where alignment tool coord is not in correct position
 src/dotterApp/alignmenttool.c |   11 +++++++++--
 1 files changed, 9 insertions(+), 2 deletions(-)

2014-06-27  Gemma Barson  <gb10@sanger.ac.uk>
 Merge branch 'production' into develop
2014-06-27  Gemma Barson  <gb10@sanger.ac.uk>
 Merge branch 'release/4.27' into production
2014-06-25  Gemma Barson  <gb10@sanger.ac.uk>
 Fix simple sorting bug which caused refiltering to stop working
 src/seqtoolsUtils/blxmsp.c |   19 +++++++++++++------
 1 files changed, 13 insertions(+), 6 deletions(-)

2014-06-23  Gemma Barson  <gb10@sanger.ac.uk>
 Improve the way that dotter clears up the tool windows
 src/dotterApp/dotter.c |   41 +++++++++++++++++++++--------------------
 1 files changed, 21 insertions(+), 20 deletions(-)

2014-06-20  Gemma Barson  <gb10@sanger.ac.uk>
 Merge branch 'release/4.27' into develop
2014-06-20  Gemma Barson  <gb10@sanger.ac.uk>
 Fix potential double destroy of tool windows
 src/blixemApp/blxmain.c    |    3 ++-
 src/dotterApp/dotter.c     |   12 ++++++------
 src/dotterApp/dotterMain.c |    3 ++-
 3 files changed, 10 insertions(+), 8 deletions(-)

2014-06-16  Gemma Barson  <gb10@sanger.ac.uk>
 Avoid crash if feature name is not set
 src/blixemApp/detailviewtree.c |    3 +++
 src/seqtoolsUtils/blxmsp.c     |    2 +-
 2 files changed, 4 insertions(+), 1 deletions(-)

2014-06-16  Gemma Barson  <gb10@sanger.ac.uk>
 Merge branch 'feature/paper' into develop
2014-06-16  Gemma Barson  <gb10@sanger.ac.uk>
 Scale images so looks ok at 170mm width
 src/doc/Publications/bmc_paper/fig1_blixem.png     |  Bin 233664 -> 103031 bytes
 src/doc/Publications/bmc_paper/fig2_dotter.png     |  Bin 82269 -> 63536 bytes
 .../bmc_paper/fig3_belvu_conservation.png          |  Bin 131393 -> 122860 bytes
 .../Publications/bmc_paper/fig4_belvu_residues.png |  Bin 122186 -> 113290 bytes
 src/doc/Publications/bmc_paper/fig5_belvu_plot.png |  Bin 24498 -> 28759 bytes
 src/doc/Publications/bmc_paper/fig6_belvu_tree.png |  Bin 86198 -> 77644 bytes
 6 files changed, 0 insertions(+), 0 deletions(-)

2014-06-16  Gemma Barson  <gb10@sanger.ac.uk>
 Add cover letter
 src/doc/Publications/bmc_paper/cover_letter.txt |    4 ++++
 1 files changed, 4 insertions(+), 0 deletions(-)

2014-06-16  Gemma Barson  <gb10@sanger.ac.uk>
 Add competing interests
 src/doc/Publications/bmc_paper/seqtools.tex |    7 ++++++-
 1 files changed, 6 insertions(+), 1 deletions(-)

2014-06-13  Gemma Barson  <gb10@sanger.ac.uk>
 Update figures and seqtools version
 src/doc/Publications/bmc_paper/fig1_blixem.jpg |  Bin 687871 -> 0 bytes
 src/doc/Publications/bmc_paper/fig1_blixem.png |  Bin 0 -> 233664 bytes
 src/doc/Publications/bmc_paper/fig2_dotter.jpg |  Bin 358328 -> 0 bytes
 src/doc/Publications/bmc_paper/fig2_dotter.png |  Bin 0 -> 82269 bytes
 src/doc/Publications/bmc_paper/seqtools.tex    |    4 ++--
 5 files changed, 2 insertions(+), 2 deletions(-)

2014-06-13  Gemma Barson  <gb10@sanger.ac.uk>
 First draft of BMC paper
 .gitignore                                         |    5 +
 src/doc/Publications/bmc_paper/bmc_article.bst     | 1880 ++++++++++++++++++++
 src/doc/Publications/bmc_paper/bmc_article.cls     |  138 ++
 src/doc/Publications/bmc_paper/fig1_blixem.jpg     |  Bin 0 -> 687871 bytes
 src/doc/Publications/bmc_paper/fig2_dotter.jpg     |  Bin 0 -> 358328 bytes
 .../bmc_paper/fig3_belvu_conservation.png          |  Bin 0 -> 131393 bytes
 .../Publications/bmc_paper/fig4_belvu_residues.png |  Bin 0 -> 122186 bytes
 src/doc/Publications/bmc_paper/fig5_belvu_plot.png |  Bin 0 -> 24498 bytes
 src/doc/Publications/bmc_paper/fig6_belvu_tree.png |  Bin 0 -> 86198 bytes
 src/doc/Publications/bmc_paper/seqtools.bib        |  386 ++++
 src/doc/Publications/bmc_paper/seqtools.tex        |  436 +++++
 11 files changed, 2845 insertions(+), 0 deletions(-)

2014-06-10  Gemma Barson  <gb10@sanger.ac.uk>
 Support old-style GFF from ZMap with only one CDS object
 src/seqtoolsUtils/blxmsp.c |  204 ++++++++++++++++++++++++++++++-------------
 1 files changed, 142 insertions(+), 62 deletions(-)

2014-06-09  Gemma Barson  <gb10@sanger.ac.uk>
 Update release notes
 src/doc/User_doc/release_notes.html |    9 +++++++--
 1 files changed, 7 insertions(+), 2 deletions(-)

2014-06-09  Gemma Barson  <gb10@sanger.ac.uk>
 Dotter window layout now changes to maximise space
 src/dotterApp/dotter.c |   76 ++++++++++++++++++++++++++++++++----------------
 1 files changed, 51 insertions(+), 25 deletions(-)

2014-06-09  Gemma Barson  <gb10@sanger.ac.uk>
 Improve layout of docked windows
 src/dotterApp/alignmenttool.c |   10 ++------
 src/dotterApp/dotter.c        |   34 +++++++++++++++++++++-----------
 src/dotterApp/greyramptool.c  |   43 ++++++++++++++++++++++++++--------------
 3 files changed, 53 insertions(+), 34 deletions(-)

2014-06-09  Gemma Barson  <gb10@sanger.ac.uk>
 Fix off-by-one bug with dotter coords when length is even
 src/dotterApp/alignmenttool.c |   26 ++++++++++++++++++++++----
 1 files changed, 22 insertions(+), 4 deletions(-)

2014-06-06  Gemma Barson  <gb10@sanger.ac.uk>
 Merge branch 'feature/dock_windows' into develop
2014-06-06  Gemma Barson  <gb10@sanger.ac.uk>
 More fixes for toggling windows. Also tidy frames
 src/dotterApp/alignmenttool.c |   48 ++++++++++++++++++++++++++++------------
 src/dotterApp/greyramptool.c  |   32 ++++++++++++++++++--------
 2 files changed, 55 insertions(+), 25 deletions(-)

2014-06-06  Gemma Barson  <gb10@sanger.ac.uk>
 Make sure menu is toggled when closing tools
 src/dotterApp/alignmenttool.c |   21 ++-----------
 src/dotterApp/dotter.c        |   67 +++++++++++++++++------------------------
 src/dotterApp/dotter_.h       |    3 ++
 src/dotterApp/greyramptool.c  |   23 ++-----------
 4 files changed, 38 insertions(+), 76 deletions(-)

2014-06-06  Gemma Barson  <gb10@sanger.ac.uk>
 Improvements to toggling dock/show/hide operations
 src/dotterApp/dotter.c        |  131 ++++++++++++++++++++++++++---------------
 src/seqtoolsUtils/utilities.c |   25 ++++++++
 src/seqtoolsUtils/utilities.h |    1 +
 3 files changed, 109 insertions(+), 48 deletions(-)

2014-06-06  Gemma Barson  <gb10@sanger.ac.uk>
 Fix menu callbacks for alignment and greyramp tools
 src/dotterApp/alignmenttool.c |   55 ++++++++++++++++++++++++++++------------
 src/dotterApp/dotter_.h       |    4 +-
 src/dotterApp/greyramptool.c  |   39 ++++++++++++++++++++++------
 3 files changed, 70 insertions(+), 28 deletions(-)

2014-06-05  Gemma Barson  <gb10@sanger.ac.uk>
 Remove obsolete option to set alignment length
 src/dotterApp/alignmenttool.c |   92 -----------------------------------------
 1 files changed, 0 insertions(+), 92 deletions(-)

2014-06-05  Gemma Barson  <gb10@sanger.ac.uk>
 Make sure menu toggle status keeps up to date with key press
 src/dotterApp/alignmenttool.c |    6 +++---
 src/dotterApp/dotter.c        |   25 ++++++++++++++++++-------
 src/dotterApp/greyramptool.c  |    6 +++---
 3 files changed, 24 insertions(+), 13 deletions(-)

2014-06-05  Gemma Barson  <gb10@sanger.ac.uk>
 Alignment tool now has dynamic width
 src/dotterApp/alignmenttool.c |   18 ++++++++++--------
 src/dotterApp/dotter.c        |    1 +
 src/dotterApp/dotter_.h       |    1 +
 3 files changed, 12 insertions(+), 8 deletions(-)

2014-06-05  Gemma Barson  <gb10@sanger.ac.uk>
 Keyboard shortcut for docking windows
 src/dotterApp/dotter.c |   12 ++++++++++++
 1 files changed, 12 insertions(+), 0 deletions(-)

2014-06-05  Gemma Barson  <gb10@sanger.ac.uk>
 Docking of windows implemented
 src/dotterApp/alignmenttool.c |   10 +--
 src/dotterApp/dotter.c        |  142 +++++++++++++++++++++++++++++++----------
 src/dotterApp/greyramptool.c  |   19 ++----
 3 files changed, 119 insertions(+), 52 deletions(-)

2014-06-05  Gemma Barson  <gb10@sanger.ac.uk>
 Reorganise tool widgets in preparation for being dockable
 src/dotterApp/alignmenttool.c |   44 +++++++++++++++++++++++---------
 src/dotterApp/dotter.c        |   55 +++++++++++++++++++++++++++-------------
 src/dotterApp/dotter_.h       |    4 +-
 src/dotterApp/greyramptool.c  |   41 +++++++++++++++++++++++-------
 4 files changed, 101 insertions(+), 43 deletions(-)

2014-06-02  Gemma Barson  <gb10@sanger.ac.uk>
 Small change to debug output
 src/blixemApp/blxwindow.c |    4 ++--
 1 files changed, 2 insertions(+), 2 deletions(-)

2014-05-29  Gemma Barson  <gb10@sanger.ac.uk>
 Merge branch 'feature/gff' into develop
2014-05-29  Gemma Barson  <gb10@sanger.ac.uk>
 Tidying
 src/blixemApp/blixem_.h   |    2 +-
 src/blixemApp/blxFetch.c  |    2 +-
 src/blixemApp/blxview.c   |    6 +++---
 src/blixemApp/blxwindow.c |    4 ++--
 4 files changed, 7 insertions(+), 7 deletions(-)

2014-05-29  Gemma Barson  <gb10@sanger.ac.uk>
 Tidying
 src/blixemApp/blixem_.h   |    6 +++---
 src/blixemApp/blxFetch.c  |   12 ++++++------
 src/blixemApp/blxview.c   |    2 +-
 src/blixemApp/blxwindow.c |    2 +-
 4 files changed, 11 insertions(+), 11 deletions(-)

2014-05-29  Gemma Barson  <gb10@sanger.ac.uk>
 Do range checking on imported file
 src/blixemApp/blixem_.h           |    6 ++--
 src/blixemApp/blxFetch.c          |   16 ++++++++------
 src/blixemApp/blxmain.c           |    8 +------
 src/blixemApp/blxview.c           |   17 +++++++++++++-
 src/blixemApp/blxwindow.c         |   10 +++++---
 src/seqtoolsUtils/blxGff3Parser.c |   40 +++++++++++++++++++++++++++++-------
 src/seqtoolsUtils/blxGff3Parser.h |    3 +-
 src/seqtoolsUtils/blxparser.c     |   10 ++++++++-
 8 files changed, 77 insertions(+), 33 deletions(-)

2014-05-28  Gemma Barson  <gb10@sanger.ac.uk>
 Merge branch 'feature/drag_drop' into develop
2014-05-28  Gemma Barson  <gb10@sanger.ac.uk>
 Reset GFF ID lookup table when finished importing a file
 src/blixemApp/blixem_.h           |   11 +++--
 src/blixemApp/blxFetch.c          |   23 +++++++---
 src/blixemApp/blxmain.c           |   11 +++--
 src/blixemApp/blxview.c           |   12 +++--
 src/blixemApp/blxwindow.c         |   23 +++++++---
 src/dotterApp/dotterMain.c        |    7 ++-
 src/seqtoolsUtils/blxGff3Parser.c |    9 +++-
 src/seqtoolsUtils/blxGff3Parser.h |    3 +-
 src/seqtoolsUtils/blxmsp.c        |   89 +++++++++++++++++++++++++-----------
 src/seqtoolsUtils/blxmsp.h        |    6 +-
 src/seqtoolsUtils/blxparser.c     |   76 +++++++++++++++++--------------
 src/seqtoolsUtils/blxparser.h     |    4 +-
 12 files changed, 174 insertions(+), 100 deletions(-)

2014-05-28  Gemma Barson  <gb10@sanger.ac.uk>
 Report how many features were imported by drag-and-drop
 src/blixemApp/blxview.c    |    9 +++------
 src/blixemApp/blxwindow.c  |   13 ++++++++++++-
 src/seqtoolsUtils/blxmsp.c |    2 +-
 3 files changed, 16 insertions(+), 8 deletions(-)

2014-05-28  Gemma Barson  <gb10@sanger.ac.uk>
 Support exons with multiple parents and mRNAs with multiple CDSs in the GFF
 src/seqtoolsUtils/blxGff3Parser.c |   19 +++-
 src/seqtoolsUtils/blxmsp.c        |  251 +++++++++++++++++++++++++++++++++----
 src/seqtoolsUtils/blxmsp.h        |    3 +-
 3 files changed, 244 insertions(+), 29 deletions(-)

2014-05-23  Gemma Barson  <gb10@sanger.ac.uk>
 Fix potential use of null source pointer
 src/seqtoolsUtils/blxGff3Parser.c |    2 +-
 1 files changed, 1 insertions(+), 1 deletions(-)

2014-05-23  Gemma Barson  <gb10@sanger.ac.uk>
 Fix bug with handling exons with multiple parents
 src/seqtoolsUtils/blxmsp.c |   37 +++++++++++++++++++++++++++++--------
 1 files changed, 29 insertions(+), 8 deletions(-)

2014-05-22  Gemma Barson  <gb10@sanger.ac.uk>
 GFF parser now supports multiple IDs in Parent tag
 src/seqtoolsUtils/blxmsp.c |   68 ++++++++++++++++++++++++++++++++++++--------
 1 files changed, 56 insertions(+), 12 deletions(-)

2014-05-22  Gemma Barson  <gb10@sanger.ac.uk>
 Fix bug constructing transcripts when exons and introns both given in file
 src/seqtoolsUtils/blxmsp.c |    7 ++++++-
 1 files changed, 6 insertions(+), 1 deletions(-)

2014-05-22  Gemma Barson  <gb10@sanger.ac.uk>
 Add SNV to supported types
 src/seqtoolsUtils/blxGff3Parser.c |    1 +
 1 files changed, 1 insertions(+), 0 deletions(-)

2014-05-22  Gemma Barson  <gb10@sanger.ac.uk>
 Recalculate grid range when importing features
 src/blixemApp/blxwindow.c |    4 ++++
 1 files changed, 4 insertions(+), 0 deletions(-)

2014-05-22  Gemma Barson  <gb10@sanger.ac.uk>
 Tidying
 src/blixemApp/bigpicture.c |   61 ++++++++++++++++++++++++++-----------------
 src/blixemApp/blxview.c    |    9 ++++++
 2 files changed, 46 insertions(+), 24 deletions(-)

2014-05-21  Gemma Barson  <gb10@sanger.ac.uk>
 Fix bugs parsing acedb-style gaps array
 src/blixemApp/blxwindow.c         |    2 +-
 src/seqtoolsUtils/blxGff3Parser.c |   27 +++++++++++++++++++++++++--
 src/seqtoolsUtils/blxparser.c     |    2 +-
 3 files changed, 27 insertions(+), 4 deletions(-)

2014-05-21  Gemma Barson  <gb10@sanger.ac.uk>
 Rename BLXSEQ_INVALID to BLXSEQ_NONE
 src/blixemApp/blxmain.c           |   10 +++++-----
 src/blixemApp/blxview.c           |    4 ++--
 src/blixemApp/blxwindow.c         |    2 +-
 src/dotterApp/dotterMain.c        |   12 ++++++------
 src/seqtoolsUtils/blxGff3Parser.c |    6 +++---
 src/seqtoolsUtils/blxparser.c     |    2 +-
 src/seqtoolsUtils/utilities.h     |    2 +-
 7 files changed, 19 insertions(+), 19 deletions(-)

2014-05-21  Gemma Barson  <gb10@sanger.ac.uk>
 Support legacy acedb-style gaps string in GFF for backwards compatibility
 src/seqtoolsUtils/blxGff3Parser.c |   24 ++++++++++++++++++++----
 src/seqtoolsUtils/blxparser.c     |    9 ++++-----
 src/seqtoolsUtils/blxparser.h     |    1 +
 3 files changed, 25 insertions(+), 9 deletions(-)

2014-05-21  Gemma Barson  <gb10@sanger.ac.uk>
 Filter matches from GFF by dna/protein mode
 src/blixemApp/blxmain.c           |    7 ++++++-
 src/dotterApp/dotterMain.c        |    2 +-
 src/seqtoolsUtils/blxGff3Parser.c |   14 +++++++++-----
 src/seqtoolsUtils/blxGff3Parser.h |    2 +-
 4 files changed, 17 insertions(+), 8 deletions(-)

2014-05-21  Gemma Barson  <gb10@sanger.ac.uk>
 Limit the number of warnings issue from the GFF parser
 src/seqtoolsUtils/blxGff3Parser.c |   21 +++++++++++++++++++--
 1 files changed, 19 insertions(+), 2 deletions(-)

2014-05-16  Gemma Barson  <gb10@sanger.ac.uk>
 Debug
 src/dotterApp/dotter.c     |    4 ++--
 src/seqtoolsUtils/blxmsp.c |    4 ++--
 2 files changed, 4 insertions(+), 4 deletions(-)

2014-05-16  Gemma Barson  <gb10@sanger.ac.uk>
 Tidying
 src/blixemApp/blxwindow.c  |  145 +++++++++++++++++++++-----------------------
 src/blixemApp/detailview.c |   33 +++++-----
 2 files changed, 87 insertions(+), 91 deletions(-)

2014-05-15  Gemma Barson  <gb10@sanger.ac.uk>
 Disable splice-site highlighting in dotter for protein seqs
 src/dotterApp/alignmenttool.c |    4 ++++
 1 files changed, 4 insertions(+), 0 deletions(-)

2014-05-15  Gemma Barson  <gb10@sanger.ac.uk>
 Update release notes for 4.27
 src/doc/User_doc/release_notes.html |   10 ++++++++++
 1 files changed, 10 insertions(+), 0 deletions(-)

2014-05-12  Gemma Barson  <gb10@sanger.ac.uk>
 Handle receiving of GFF file contents from drag-drop
 src/blixemApp/blixem_.h        |    6 +-
 src/blixemApp/blxFetch.c       |    6 +-
 src/blixemApp/blxmain.c        |    2 +-
 src/blixemApp/blxview.c        |   59 ++++++++-----
 src/blixemApp/blxwindow.c      |   56 +++++++++---
 src/blixemApp/blxwindow.h      |    3 +-
 src/blixemApp/detailviewtree.c |   32 +++----
 src/seqtoolsUtils/blxparser.c  |  196 ++++++++++++++++++++++++++++------------
 src/seqtoolsUtils/blxparser.h  |    3 +
 9 files changed, 245 insertions(+), 118 deletions(-)

2014-05-09  Gemma Barson  <gb10@sanger.ac.uk>
 Move drag-drop target type definition to utilities header
 src/seqtoolsUtils/utilities.h |    4 ++++
 1 files changed, 4 insertions(+), 0 deletions(-)

2014-05-09  Gemma Barson  <gb10@sanger.ac.uk>
 Small improvements to debug output
 src/seqtoolsUtils/blxparser.c |   12 ++++++------
 1 files changed, 6 insertions(+), 6 deletions(-)

2014-05-09  Gemma Barson  <gb10@sanger.ac.uk>
 Small improvements to debug output
 src/belvuApp/belvuTree.c          |    2 +-
 src/blixemApp/bigpicturegrid.c    |    2 +-
 src/blixemApp/blxwindow.c         |   13 ++++++++++++-
 src/seqtoolsUtils/blxGff3Parser.c |   14 +++++++-------
 4 files changed, 21 insertions(+), 10 deletions(-)

2014-05-07  Gemma Barson  <gb10@sanger.ac.uk>
 WIP: Implement drop of drag-and-drop
 src/blixemApp/blxwindow.c      |   38 +++++++++++++++++++++++++++++++++++++-
 src/blixemApp/detailviewtree.c |   14 ++++++++++++++
 2 files changed, 51 insertions(+), 1 deletions(-)

2014-05-07  Gemma Barson  <gb10@sanger.ac.uk>
 Small improvement to layout of Find/Group dialog
 src/seqtoolsUtils/utilities.c |    9 +++++++--
 1 files changed, 7 insertions(+), 2 deletions(-)

2014-05-07  Gemma Barson  <gb10@sanger.ac.uk>
 Hide filtered features from big picture as well as detail view
 src/blixemApp/bigpicturegrid.c |   42 +++++++++++++++++++++++++++++++++++----
 src/blixemApp/blxwindow.c      |   17 +++++++++++++++-
 src/blixemApp/detailviewtree.c |    4 +-
 src/blixemApp/exonview.c       |   36 +++++++++++++++++++++++++++------
 4 files changed, 84 insertions(+), 15 deletions(-)

2014-05-07  Gemma Barson  <gb10@sanger.ac.uk>
 Filter sequences and other features separately
 src/blixemApp/blixem_.h        |    3 ++-
 src/blixemApp/blxwindow.c      |   18 ++++++++++++------
 src/blixemApp/detailviewtree.c |   40 ++++++++++++++++++++++++++--------------
 3 files changed, 40 insertions(+), 21 deletions(-)

2014-05-01  Steve Miller  <sm23@sanger.ac.uk>
 Merge branch 'production' into develop
2014-05-01  Steve Miller  <sm23@sanger.ac.uk>
 Merge branch 'release/4.26' into develop
2014-05-01  Steve Miller  <sm23@sanger.ac.uk>
 Merge branch 'release/4.26' into production
2014-04-25  Gemma Barson  <gb10@sanger.ac.uk>
 Change session_colour to session-colour in config
 src/seqtoolsUtils/blxmsp.h |    2 +-
 1 files changed, 1 insertions(+), 1 deletions(-)

2014-04-25  Gemma Barson  <gb10@sanger.ac.uk>
 Change session_colour to session-colour in config
 src/seqtoolsUtils/blxmsp.h |    2 +-
 1 files changed, 1 insertions(+), 1 deletions(-)

2014-04-17  Gemma Barson  <gb10@sanger.ac.uk>
 Small update to running dotter in blixem manual
 src/doc/User_doc/Blixem_manual/Blixem_manual.pdf |  Bin 1069254 -> 1058892 bytes
 src/doc/User_doc/Blixem_manual/Blixem_manual.tex |    5 ++++-
 2 files changed, 4 insertions(+), 1 deletions(-)

2014-04-17  Gemma Barson  <gb10@sanger.ac.uk>
 Merge branch 'feature/dotter_splice_sites' into develop
2014-04-17  Gemma Barson  <gb10@sanger.ac.uk>
 Documentation
 src/doc/User_doc/Dotter_manual/Dotter_manual.pdf |  Bin 428996 -> 421271 bytes
 src/doc/User_doc/Dotter_manual/Dotter_manual.tex |    3 +++
 2 files changed, 3 insertions(+), 0 deletions(-)

2014-04-17  Gemma Barson  <gb10@sanger.ac.uk>
 Documentation and tooltips
 src/doc/User_doc/Dotter_manual/Dotter_manual.pdf   |  Bin 437881 -> 428996 bytes
 src/doc/User_doc/Dotter_manual/Dotter_manual.tex   |    2 +-
 .../User_doc/Dotter_manual/img_dialog_settings.png |  Bin 37779 -> 28910 bytes
 src/dotterApp/dotter.c                             |   15 ++++++++++-----
 4 files changed, 11 insertions(+), 6 deletions(-)

2014-04-17  Gemma Barson  <gb10@sanger.ac.uk>
 Documentation and tooltips
 src/doc/User_doc/Dotter_manual/Dotter_manual.pdf |  Bin 428718 -> 437881 bytes
 src/doc/User_doc/Dotter_manual/Dotter_manual.tex |   10 ++++++++--
 src/dotterApp/dotter.c                           |    3 +++
 3 files changed, 11 insertions(+), 2 deletions(-)

2014-04-17  Gemma Barson  <gb10@sanger.ac.uk>
 Make splice-site highlighting configurable in the settings
 src/dotterApp/alignmenttool.c |   38 ++++++++++++++++++++++++++++++++++++++
 src/dotterApp/dotter.c        |   22 +++++++++++++++++++++-
 src/dotterApp/dotter_.h       |    2 ++
 3 files changed, 61 insertions(+), 1 deletions(-)

2014-04-17  Gemma Barson  <gb10@sanger.ac.uk>
 Splice sites are now highlighted in dotter's alignment tool
 src/dotterApp/alignmenttool.c |  100 ++++++++++++++++++++++++++++++++++++++++-
 src/dotterApp/dotter.c        |    2 +
 src/dotterApp/dotter_.h       |    2 +
 3 files changed, 102 insertions(+), 2 deletions(-)

2014-04-16  Gemma Barson  <gb10@sanger.ac.uk>
 Fix crashes with showing hsps in dotter
 src/seqtoolsUtils/blxmsp.c |   41 ++++++++++++++++++++++-------------------
 1 files changed, 22 insertions(+), 19 deletions(-)

2014-04-16  Gemma Barson  <gb10@sanger.ac.uk>
 Add tooltips to dotter dialog
 src/blixemApp/blxdotter.c |    9 +++++++++
 1 files changed, 9 insertions(+), 0 deletions(-)

2014-04-16  Gemma Barson  <gb10@sanger.ac.uk>
 Dotter auto coords now track big picture range
 src/blixemApp/bigpicture.c |    3 +++
 src/blixemApp/blxdotter.c  |   42 ++++++++++++++++++++++++++++++++++++++++++
 2 files changed, 45 insertions(+), 0 deletions(-)

2014-04-02  Gemma Barson  <gb10@sanger.ac.uk>
 Merge branch 'feature/session_colour' into develop
2014-04-02  Gemma Barson  <gb10@sanger.ac.uk>
 Make dotter's alignment/greyramp tool inherit the session colour
 src/dotterApp/dotter.c |    4 +++-
 1 files changed, 3 insertions(+), 1 deletions(-)

2014-04-02  Gemma Barson  <gb10@sanger.ac.uk>
 Send session_colour arg to dotter
 src/blixemApp/blixem_.h   |    1 +
 src/blixemApp/blxdotter.c |    3 +++
 src/blixemApp/blxwindow.c |    1 +
 3 files changed, 5 insertions(+), 0 deletions(-)

2014-04-02  Gemma Barson  <gb10@sanger.ac.uk>
 Add session_colour arg to dotter
 src/dotterApp/dotter.c     |   22 ++++++++++++++--------
 src/dotterApp/dotter.h     |    2 ++
 src/dotterApp/dotterMain.c |   10 ++++++++++
 3 files changed, 26 insertions(+), 8 deletions(-)

2014-04-02  Gemma Barson  <gb10@sanger.ac.uk>
 Add session_colour config item
 src/blixemApp/blixem_.h       |    1 +
 src/blixemApp/blxFetch.c      |    3 +++
 src/blixemApp/blxwindow.c     |    7 ++++---
 src/blixemApp/detailview.c    |   20 ++++++++++++++------
 src/blixemApp/detailview.h    |    3 ++-
 src/seqtoolsUtils/blxmsp.h    |    1 +
 src/seqtoolsUtils/utilities.c |   14 ++++++++++++++
 src/seqtoolsUtils/utilities.h |    1 +
 8 files changed, 40 insertions(+), 10 deletions(-)

2014-03-18  Gemma Barson  <gb10@sanger.ac.uk>
 Update links to pdf manuals
 src/doc/User_doc/belvu_quick_start.html  |    2 +-
 src/doc/User_doc/blixem_quick_start.html |    2 +-
 src/doc/User_doc/dotter_quick_start.html |    2 +-
 3 files changed, 3 insertions(+), 3 deletions(-)

2014-03-17  Gemma Barson  <gb10@sanger.ac.uk>
 Merge branch 'feature/docs' into develop
2014-03-17  Gemma Barson  <gb10@sanger.ac.uk>
 Remove old openoffice manuals
 src/Makefile.am                    |    4 ++--
 src/doc/User_doc/Belvu_manual.odt  |  Bin 970146 -> 0 bytes
 src/doc/User_doc/Belvu_manual.pdf  |  Bin 819868 -> 0 bytes
 src/doc/User_doc/Blixem_manual.odt |  Bin 998860 -> 0 bytes
 src/doc/User_doc/Blixem_manual.pdf |  Bin 778696 -> 0 bytes
 src/doc/User_doc/Dotter_manual.odt |  Bin 463997 -> 0 bytes
 src/doc/User_doc/Dotter_manual.pdf |  Bin 342875 -> 0 bytes
 src/doc/User_doc/manuals.html      |   10 +++-------
 8 files changed, 5 insertions(+), 9 deletions(-)

2014-03-11  Gemma Barson  <gb10@sanger.ac.uk>
 Add screenshot of colinearity lines
 src/doc/User_doc/Blixem_manual/Blixem_manual.pdf   |  Bin 984716 -> 1069254 bytes
 src/doc/User_doc/Blixem_manual/Blixem_manual.tex   |   14 ++++++++++++--
 .../Blixem_manual/img_view_colinearity.png         |  Bin 0 -> 118699 bytes
 3 files changed, 12 insertions(+), 2 deletions(-)

2014-03-11  Gemma Barson  <gb10@sanger.ac.uk>
 Update new settings dialog and colours in manual
 src/doc/User_doc/Blixem_manual/Blixem_manual.pdf |  Bin 984856 -> 984716 bytes
 src/doc/User_doc/Blixem_manual/Blixem_manual.tex |  577 +++++++---------------
 2 files changed, 187 insertions(+), 390 deletions(-)

2014-03-11  Gemma Barson  <gb10@sanger.ac.uk>
 Remove references to authorised users
 src/doc/User_doc/Blixem_manual/Blixem_manual.pdf |  Bin 985549 -> 984856 bytes
 src/doc/User_doc/Blixem_manual/Blixem_manual.tex |   22 ++++------------------
 2 files changed, 4 insertions(+), 18 deletions(-)

2014-03-11  Gemma Barson  <gb10@sanger.ac.uk>
 Update blixem manual with sqlite config
 src/doc/User_doc/Blixem_manual/Blixem_manual.pdf |  Bin 985476 -> 985549 bytes
 src/doc/User_doc/Blixem_manual/Blixem_manual.tex |  266 ++++++++++++----------
 2 files changed, 148 insertions(+), 118 deletions(-)

2014-03-07  Gemma Barson  <gb10@sanger.ac.uk>
 Add latex version of belvu manual
 src/doc/User_doc/Belvu_manual/Belvu_manual.pdf     |  Bin 0 -> 893808 bytes
 src/doc/User_doc/Belvu_manual/Belvu_manual.tex     |  926 ++++++++++++++++++++
 .../Belvu_manual/img_dialog_find_sequences.png     |  Bin 0 -> 21459 bytes
 .../Belvu_manual/img_dialog_plot_settings.png      |  Bin 0 -> 20899 bytes
 .../User_doc/Belvu_manual/img_dialog_settings.png  |  Bin 0 -> 42092 bytes
 src/doc/User_doc/Belvu_manual/img_menu_colour.png  |  Bin 0 -> 24519 bytes
 .../Belvu_manual/img_menu_conservation_plot.png    |  Bin 0 -> 8753 bytes
 src/doc/User_doc/Belvu_manual/img_menu_edit.png    |  Bin 0 -> 44381 bytes
 src/doc/User_doc/Belvu_manual/img_menu_file.png    |  Bin 0 -> 27662 bytes
 src/doc/User_doc/Belvu_manual/img_menu_help.png    |  Bin 0 -> 4220 bytes
 .../User_doc/Belvu_manual/img_menu_settings.png    |  Bin 0 -> 18945 bytes
 .../User_doc/Belvu_manual/img_menu_tear_offs.png   |  Bin 0 -> 269813 bytes
 src/doc/User_doc/Belvu_manual/img_menu_tree.png    |  Bin 0 -> 14906 bytes
 src/doc/User_doc/Belvu_manual/img_toolbar.png      |  Bin 0 -> 10820 bytes
 .../img_window_alignment_by_conservation.png       |  Bin 0 -> 152230 bytes
 .../img_window_alignment_by_residue.png            |  Bin 0 -> 146877 bytes
 .../Belvu_manual/img_window_conservation_plot.png  |  Bin 0 -> 26318 bytes
 .../User_doc/Belvu_manual/img_window_organisms.png |  Bin 0 -> 17552 bytes
 src/doc/User_doc/Belvu_manual/img_window_tree.png  |  Bin 0 -> 84334 bytes
 19 files changed, 926 insertions(+), 0 deletions(-)

2014-03-07  Gemma Barson  <gb10@sanger.ac.uk>
 Formatting
 src/doc/User_doc/Blixem_manual/Blixem_manual.pdf |  Bin 982594 -> 985476 bytes
 src/doc/User_doc/Blixem_manual/Blixem_manual.tex |   84 +++++++++++++++------
 src/doc/User_doc/Dotter_manual/Dotter_manual.pdf |  Bin 425549 -> 428718 bytes
 src/doc/User_doc/Dotter_manual/Dotter_manual.tex |   26 +++++--
 4 files changed, 80 insertions(+), 30 deletions(-)

2014-03-07  Gemma Barson  <gb10@sanger.ac.uk>
 Formatting
 src/doc/User_doc/Blixem_manual/Blixem_manual.pdf |  Bin 995622 -> 982594 bytes
 src/doc/User_doc/Blixem_manual/Blixem_manual.tex |   15 +++-
 src/doc/User_doc/Dotter_manual/Dotter_manual.pdf |  Bin 421413 -> 425549 bytes
 src/doc/User_doc/Dotter_manual/Dotter_manual.tex |  112 +++++++++++++++++++++-
 4 files changed, 120 insertions(+), 7 deletions(-)

2014-03-07  Gemma Barson  <gb10@sanger.ac.uk>
 Add latex version of dotter manual
 src/doc/User_doc/Dotter_manual/Dotter_manual.pdf   |  Bin 0 -> 421413 bytes
 src/doc/User_doc/Dotter_manual/Dotter_manual.tex   |  890 ++++++++++++++++++++
 .../User_doc/Dotter_manual/img_dialog_settings.png |  Bin 0 -> 37779 bytes
 .../Dotter_manual/img_menu_alignment_tool.png      |  Bin 0 -> 7513 bytes
 src/doc/User_doc/Dotter_manual/img_menu_edit.png   |  Bin 0 -> 6088 bytes
 src/doc/User_doc/Dotter_manual/img_menu_file.png   |  Bin 0 -> 19028 bytes
 src/doc/User_doc/Dotter_manual/img_menu_help.png   |  Bin 0 -> 4220 bytes
 .../User_doc/Dotter_manual/img_menu_tear_off.png   |  Bin 0 -> 55318 bytes
 src/doc/User_doc/Dotter_manual/img_menu_view.png   |  Bin 0 -> 24076 bytes
 .../Dotter_manual/img_window_dotter_self.png       |  Bin 0 -> 77462 bytes
 .../User_doc/Dotter_manual/img_window_greyramp.png |  Bin 0 -> 11103 bytes
 src/doc/User_doc/Dotter_manual/img_window_main.png |  Bin 0 -> 52361 bytes
 .../Dotter_manual/img_window_nucleotide.png        |  Bin 0 -> 32253 bytes
 .../User_doc/Dotter_manual/img_window_protein.png  |  Bin 0 -> 39627 bytes
 14 files changed, 890 insertions(+), 0 deletions(-)

2014-03-07  Gemma Barson  <gb10@sanger.ac.uk>
 Formatting
 src/doc/User_doc/Blixem_manual/Blixem_manual.pdf |  Bin 976653 -> 995622 bytes
 src/doc/User_doc/Blixem_manual/Blixem_manual.tex |   27 ++++++++++-----------
 2 files changed, 13 insertions(+), 14 deletions(-)

2014-03-07  Gemma Barson  <gb10@sanger.ac.uk>
 Ignore latex generated files
 .gitignore |    5 +++++
 1 files changed, 5 insertions(+), 0 deletions(-)

2014-03-07  Gemma Barson  <gb10@sanger.ac.uk>
 Add latex version of blixem manual
 src/doc/User_doc/Blixem_manual/Blixem_manual.pdf   |  Bin 0 -> 976653 bytes
 src/doc/User_doc/Blixem_manual/Blixem_manual.tex   | 2421 ++++++++++++++++++++
 .../User_doc/Blixem_manual/img_button_about.png    |  Bin 0 -> 1351 bytes
 .../Blixem_manual/img_button_back_base.png         |  Bin 0 -> 925 bytes
 .../Blixem_manual/img_button_back_page.png         |  Bin 0 -> 936 bytes
 src/doc/User_doc/Blixem_manual/img_button_find.png |  Bin 0 -> 1368 bytes
 .../Blixem_manual/img_button_first_match.png       |  Bin 0 -> 1265 bytes
 .../Blixem_manual/img_button_forward_base.png      |  Bin 0 -> 907 bytes
 .../Blixem_manual/img_button_forward_page.png      |  Bin 0 -> 931 bytes
 .../User_doc/Blixem_manual/img_button_go_to.png    |  Bin 0 -> 1403 bytes
 src/doc/User_doc/Blixem_manual/img_button_help.png |  Bin 0 -> 1590 bytes
 .../Blixem_manual/img_button_last_match.png        |  Bin 0 -> 1279 bytes
 .../Blixem_manual/img_button_next_match.png        |  Bin 0 -> 1175 bytes
 .../Blixem_manual/img_button_prev_match.png        |  Bin 0 -> 1183 bytes
 .../User_doc/Blixem_manual/img_button_settings.png |  Bin 0 -> 1541 bytes
 src/doc/User_doc/Blixem_manual/img_button_sort.png |  Bin 0 -> 1007 bytes
 .../Blixem_manual/img_button_toggle_strand.png     |  Bin 0 -> 1527 bytes
 .../User_doc/Blixem_manual/img_button_zoom_in.png  |  Bin 0 -> 1385 bytes
 .../Blixem_manual/img_button_zoom_in_bp.png        |  Bin 0 -> 1199 bytes
 .../User_doc/Blixem_manual/img_button_zoom_out.png |  Bin 0 -> 1371 bytes
 .../Blixem_manual/img_button_zoom_out_bp.png       |  Bin 0 -> 1288 bytes
 .../Blixem_manual/img_button_zoom_whole_bp.png     |  Bin 0 -> 1308 bytes
 .../User_doc/Blixem_manual/img_dialog_dotter.png   |  Bin 0 -> 30483 bytes
 src/doc/User_doc/Blixem_manual/img_dialog_find.png |  Bin 0 -> 25336 bytes
 .../User_doc/Blixem_manual/img_dialog_groups.png   |  Bin 0 -> 27662 bytes
 .../Blixem_manual/img_dialog_groups_edit.png       |  Bin 0 -> 32867 bytes
 src/doc/User_doc/Blixem_manual/img_dialog_sort.png |  Bin 0 -> 23923 bytes
 src/doc/User_doc/Blixem_manual/img_dialog_view.png |  Bin 0 -> 78987 bytes
 .../Blixem_manual/img_menu_right_click.png         |  Bin 0 -> 15910 bytes
 src/doc/User_doc/Blixem_manual/img_toolbar.png     |  Bin 0 -> 11617 bytes
 .../img_view_alignment_colour_key.png              |  Bin 0 -> 34900 bytes
 .../Blixem_manual/img_view_alignment_details.png   |  Bin 0 -> 53288 bytes
 .../img_view_alignment_details_nucleotide.png      |  Bin 0 -> 70983 bytes
 .../img_view_alignment_details_protein.png         |  Bin 0 -> 86757 bytes
 .../img_view_alignment_list_exons.png              |  Bin 0 -> 27697 bytes
 .../Blixem_manual/img_view_big_picture.png         |  Bin 0 -> 14903 bytes
 .../User_doc/Blixem_manual/img_view_coverage.png   |  Bin 0 -> 6224 bytes
 .../Blixem_manual/img_view_feedback_area.png       |  Bin 0 -> 3082 bytes
 .../Blixem_manual/img_view_feedback_box.png        |  Bin 0 -> 18914 bytes
 .../Blixem_manual/img_view_reading_frame.png       |  Bin 0 -> 97169 bytes
 .../Blixem_manual/img_view_selected_codon.png      |  Bin 0 -> 8573 bytes
 .../Blixem_manual/img_view_sort_by_group.png       |  Bin 0 -> 28427 bytes
 .../Blixem_manual/img_view_transcripts.png         |  Bin 0 -> 19353 bytes
 .../User_doc/Blixem_manual/img_view_variations.png |  Bin 0 -> 14011 bytes
 .../Blixem_manual/img_window_nucleotide_mode.png   |  Bin 0 -> 91951 bytes
 .../Blixem_manual/img_window_protein_mode.png      |  Bin 0 -> 96739 bytes
 46 files changed, 2421 insertions(+), 0 deletions(-)

2014-03-14  Gemma Barson  <gb10@sanger.ac.uk>
 Fix potential crash in new polyA tail code
 src/blixemApp/detailview.c |    3 ++-
 1 files changed, 2 insertions(+), 1 deletions(-)

2014-03-14  Gemma Barson  <gb10@sanger.ac.uk>
 Fix bug where Mets and Stops weren't being highlighted
 src/blixemApp/detailview.c |    2 +-
 1 files changed, 1 insertions(+), 1 deletions(-)

2014-03-12  Gemma Barson  <gb10@sanger.ac.uk>
 Add autogen.sh and make runconfig args more sensible
 src/autogen.sh   |   14 ++++++++++++++
 src/runconfig.sh |    5 +++--
 2 files changed, 17 insertions(+), 2 deletions(-)

2014-03-12  Gemma Barson  <gb10@sanger.ac.uk>
 Call dotter on same screen as blixem
 src/blixemApp/blxdotter.c |   25 ++++++++++++++++++++-----
 1 files changed, 20 insertions(+), 5 deletions(-)

2014-03-12  Gemma Barson  <gb10@sanger.ac.uk>
 Fix error with GTK args not being recognised
 src/belvuApp/belvuMain.c   |    2 ++
 src/blixemApp/blxmain.c    |    2 ++
 src/dotterApp/dotterMain.c |    2 ++
 3 files changed, 6 insertions(+), 0 deletions(-)

2014-03-10  Gemma Barson  <gb10@sanger.ac.uk>
 Grey out mouse-over tickboxes if not applicable
 src/blixemApp/blxview.c    |   42 +++++++++++++++++++++---------------------
 src/blixemApp/blxwindow.c  |   33 ++++++++++++++++++++++-----------
 src/dotterApp/dotter.c     |    2 +-
 src/seqtoolsUtils/blxmsp.c |    6 ++++++
 src/seqtoolsUtils/blxmsp.h |    3 ++-
 5 files changed, 52 insertions(+), 34 deletions(-)

2014-03-10  Gemma Barson  <gb10@sanger.ac.uk>
 Make mouse-over details configurable
 src/blixemApp/blixem_.h    |    5 ++-
 src/blixemApp/blxview.c    |   54 +++++++++++++++++++++++++++++---
 src/blixemApp/blxwindow.c  |   73 +++++++++++++++++++++++++++++++++++--------
 src/blixemApp/detailview.c |   19 +++++++++++
 src/blixemApp/detailview.h |    1 +
 5 files changed, 132 insertions(+), 20 deletions(-)

2014-03-10  Gemma Barson  <gb10@sanger.ac.uk>
 Fix bugs to do with multiple fasta seqs in GFF file
 src/seqtoolsUtils/blxGff3Parser.c |   59 ++++++++++++++++++++++++------------
 src/seqtoolsUtils/blxGff3Parser.h |    1 +
 src/seqtoolsUtils/blxparser.c     |   14 +++++++++
 3 files changed, 54 insertions(+), 20 deletions(-)

2014-03-04  Gemma Barson  <gb10@sanger.ac.uk>
 Remove garbage file that was added by mistake
 src/dotterApp/dotterWindow | 1827 --------------------------------------------
 1 files changed, 0 insertions(+), 1827 deletions(-)

2014-03-04  Gemma Barson  <gb10@sanger.ac.uk>
 Merge branch 'feature/polya' into develop
2014-03-04  Gemma Barson  <gb10@sanger.ac.uk>
 Fix polyA boundary and coord direction when display reversed
 src/blixemApp/detailview.c |   38 +++++++++++++++++++++++++++++---------
 1 files changed, 29 insertions(+), 9 deletions(-)

2014-03-03  Gemma Barson  <gb10@sanger.ac.uk>
 Display info about moused-over polyA signals and sites
 src/blixemApp/detailview.c |  164 ++++++++++++++++++++++++++++++++++++++++---
 src/blixemApp/detailview.h |   10 ---
 2 files changed, 152 insertions(+), 22 deletions(-)

2014-02-28  Gemma Barson  <gb10@sanger.ac.uk>
 Highlight polyA sites in the reference sequence
 src/blixemApp/blixem_.h    |    3 ++
 src/blixemApp/blxwindow.c  |    9 ++++-
 src/blixemApp/detailview.c |   87 +++++++++++++++++++++++++++++++++++---------
 3 files changed, 80 insertions(+), 19 deletions(-)

2014-02-28  Gemma Barson  <gb10@sanger.ac.uk>
 Check entire unaligned sequence for polyA tail instead of limited number of bases
 src/seqtoolsUtils/blxmsp.c |   18 +++++++++++++-----
 1 files changed, 13 insertions(+), 5 deletions(-)

2014-02-28  Gemma Barson  <gb10@sanger.ac.uk>
 Fix bug with finding polyA signals when revcompd
 src/blixemApp/detailview.c |    5 ++---
 1 files changed, 2 insertions(+), 3 deletions(-)

2014-02-28  Gemma Barson  <gb10@sanger.ac.uk>
 Scan for polyA signals in ref seq
 src/blixemApp/detailview.c |   49 ++++++++++++++++++++++++++++++++++++++-----
 1 files changed, 43 insertions(+), 6 deletions(-)

2014-02-28  Gemma Barson  <gb10@sanger.ac.uk>
 Fix a bug with showing polyA signals for selected sequences
 src/blixemApp/detailview.c |    4 ++--
 1 files changed, 2 insertions(+), 2 deletions(-)

2014-02-28  Gemma Barson  <gb10@sanger.ac.uk>
 Fix some bugs caused by previous tidying
 src/blixemApp/detailview.c     |    7 ++++++-
 src/blixemApp/detailviewtree.c |   11 +++++------
 2 files changed, 11 insertions(+), 7 deletions(-)

2014-02-28  Gemma Barson  <gb10@sanger.ac.uk>
 Tidying
 src/seqtoolsUtils/blxmsp.c |   13 ++++++++++++-
 1 files changed, 12 insertions(+), 1 deletions(-)

2014-02-27  Gemma Barson  <gb10@sanger.ac.uk>
 WIP: check matches for polyA tails
 src/blixemApp/blxview.c              |    2 +-
 src/blixemApp/detailview.c           |    2 +-
 src/blixemApp/sequencecellrenderer.c |    2 +-
 src/seqtoolsUtils/blxmsp.c           |   82 ++++++++++++++++++++++++++--------
 src/seqtoolsUtils/blxmsp.h           |    4 +-
 5 files changed, 68 insertions(+), 24 deletions(-)

2012-11-01  Gemma Barson  <gb10@sanger.ac.uk>
 WIP
 src/blixemApp/detailview.c     |   78 ++++++++++++++++++++--------------------
 src/blixemApp/detailview.h     |    6 +++
 src/blixemApp/detailviewtree.c |    2 +-
 3 files changed, 46 insertions(+), 40 deletions(-)

2012-10-24  Gemma Barson  <gb10@sanger.ac.uk>
 Tidy reference sequence highlighting code
 src/blixemApp/detailview.c     |   72 ++++++++++++++++++++--------------------
 src/blixemApp/detailview.h     |   33 +++++++++++-------
 src/blixemApp/detailviewtree.c |   10 +++--
 3 files changed, 62 insertions(+), 53 deletions(-)

2014-02-27  Gemma Barson  <gb10@sanger.ac.uk>
 Scrollwheel now scrolls big picture separately to detail view (RT206070)
 src/blixemApp/bigpicture.c     |   97 ++++++++++++++++++++++++++++++++++-----
 src/blixemApp/bigpicture.h     |    2 +
 src/blixemApp/bigpicturegrid.c |   11 +----
 src/blixemApp/coverageview.c   |   10 +---
 src/blixemApp/detailview.c     |   19 +++++++-
 src/blixemApp/detailview.h     |    2 +
 src/blixemApp/exonview.c       |    6 +--
 7 files changed, 112 insertions(+), 35 deletions(-)

2014-02-27  Gemma Barson  <gb10@sanger.ac.uk>
 Improve warnings if fetch returns invalid data
 src/blixemApp/blxFetch.c |   43 +++++++++++++++++++++++++++++++++++++------
 1 files changed, 37 insertions(+), 6 deletions(-)

2014-02-26  Gemma Barson  <gb10@sanger.ac.uk>
 Remove unused x options so only 2 file args possible (RT288114)
 src/blixemApp/blxdotter.c  |   15 ++++-------
 src/dotterApp/dotter.h     |    1 -
 src/dotterApp/dotterMain.c |   56 ++++---------------------------------------
 3 files changed, 12 insertions(+), 60 deletions(-)

2014-02-26  Gemma Barson  <gb10@sanger.ac.uk>
 Go-to-position dialog now has option to specify toplevel coords
 src/blixemApp/detailview.c |   34 ++++++++++++++++++++++++++++------
 1 files changed, 28 insertions(+), 6 deletions(-)

2014-02-25  Gemma Barson  <gb10@sanger.ac.uk>
 Update release notes
 src/doc/User_doc/release_notes.html |    8 ++++++++
 1 files changed, 8 insertions(+), 0 deletions(-)

2014-02-25  Gemma Barson  <gb10@sanger.ac.uk>
 Update gitignore
 .gitignore |    1 +
 1 files changed, 1 insertions(+), 0 deletions(-)

2014-02-25  Gemma Barson  <gb10@sanger.ac.uk>
 Fix bug with traffic light lines in protein mode
 src/blixemApp/detailviewtree.c       |    2 +-
 src/blixemApp/sequencecellrenderer.c |   43 +++++++++++++++++++++++----------
 2 files changed, 31 insertions(+), 14 deletions(-)

2014-02-24  Gemma Barson  <gb10@sanger.ac.uk>
 Fix bug with unaligned seq being shown for all seqs
 src/blixemApp/blxview.c              |   15 ++++++++++++---
 src/blixemApp/sequencecellrenderer.c |    4 ----
 2 files changed, 12 insertions(+), 7 deletions(-)

2014-02-24  Gemma Barson  <gb10@sanger.ac.uk>
 Update repo gitignore
 .gitignore |    4 +++-
 1 files changed, 3 insertions(+), 1 deletions(-)

2014-02-24  Gemma Barson  <gb10@sanger.ac.uk>
 Merge branch 'feature/traffic_light' into develop
2014-02-20  Gemma Barson  <gb10@sanger.ac.uk>
 Show colinearity lines in normal (unsquashed) mode
 src/blixemApp/sequencecellrenderer.c |   68 +++++++++++++++++++++++++++++++--
 1 files changed, 63 insertions(+), 5 deletions(-)

2014-02-20  Gemma Barson  <gb10@sanger.ac.uk>
 Make show-colinearity optional
 src/blixemApp/bigpicturegrid.c       |   10 +++-
 src/blixemApp/blixem_.h              |    6 ++-
 src/blixemApp/blxwindow.c            |   15 +++++-
 src/blixemApp/sequencecellrenderer.c |   83 ++++++++++++++++++---------------
 4 files changed, 69 insertions(+), 45 deletions(-)

2014-02-20  Gemma Barson  <gb10@sanger.ac.uk>
 Show colinearity lines in squashed view
 src/blixemApp/sequencecellrenderer.c |   61 ++++++++++++++++++++++++++++++++-
 1 files changed, 59 insertions(+), 2 deletions(-)

2014-02-20  Gemma Barson  <gb10@sanger.ac.uk>
 Commenting and small fix
 src/blixemApp/sequencecellrenderer.c |   22 ++++++++++++++--------
 1 files changed, 14 insertions(+), 8 deletions(-)

2014-02-20  Gemma Barson  <gb10@sanger.ac.uk>
 Tidying
 src/blixemApp/sequencecellrenderer.c |  277 +++++++++++++++++-----------------
 1 files changed, 140 insertions(+), 137 deletions(-)

2014-02-20  Gemma Barson  <gb10@sanger.ac.uk>
 Add traffic-light lines to top view
 src/blixemApp/bigpicturegrid.c |  124 ++++++++++++++++++++++++++++++++-------
 src/blixemApp/blixem_.h        |    3 +
 src/blixemApp/blxwindow.c      |    5 ++
 src/seqtoolsUtils/blxmsp.c     |   43 +++++++++++---
 src/seqtoolsUtils/blxmsp.h     |    2 +
 src/seqtoolsUtils/utilities.h  |   12 ++++-
 6 files changed, 157 insertions(+), 32 deletions(-)

2014-02-19  Gemma Barson  <gb10@sanger.ac.uk>
 Add windows installation documentation to dist
 src/Makefile.am |    2 +-
 1 files changed, 1 insertions(+), 1 deletions(-)

2014-02-14  Gemma Barson  <gb10@sanger.ac.uk>
 Fix problem with abstract type flag
 src/blixemApp/sequencecellrenderer.c |    2 +-
 1 files changed, 1 insertions(+), 1 deletions(-)

2014-02-07  Jeremy Henty  <jh13@sanger.ac.uk>
 blxFetchDb.c: fix comment typo.
 src/blixemApp/blxFetchDb.c |    2 +-
 1 files changed, 1 insertions(+), 1 deletions(-)

2014-01-31  Jeremy Henty  <jh13@sanger.ac.uk>
 blxmain.c: main(): reword a misleading comment.
 src/blixemApp/blxmain.c |    5 ++---
 1 files changed, 2 insertions(+), 3 deletions(-)

2014-01-23  Gemma Barson  <gb10@sanger.ac.uk>
 Fix bug with sorting in belvu
 src/belvuApp/belvuWindow.c |    2 +-
 1 files changed, 1 insertions(+), 1 deletions(-)

2014-01-21  Gemma Barson  <gb10@sanger.ac.uk>
 Fix problem with abstract type flag
 src/blixemApp/sequencecellrenderer.c |    3 +--
 1 files changed, 1 insertions(+), 2 deletions(-)

2014-01-16  Gemma Barson  <gb10@sanger.ac.uk>
 Fix g++ compiler warnings
 src/belvuApp/belvu.c                   |  136 +++++++++++-----------
 src/belvuApp/belvuAlignment.c          |   18 ++--
 src/belvuApp/belvuConsPlot.c           |    6 +-
 src/belvuApp/belvuMain.c               |   16 ++-
 src/belvuApp/belvuTree.c               |   94 ++++++++--------
 src/belvuApp/belvuWindow.c             |   48 ++++----
 src/belvuApp/belvu_.h                  |   12 +-
 src/blixemApp/bigpicture.c             |   38 +++---
 src/blixemApp/bigpicture.h             |    4 +-
 src/blixemApp/bigpicturegrid.c         |   12 +-
 src/blixemApp/blixem_.h                |   28 +++---
 src/blixemApp/blxFetch.c               |   44 ++++----
 src/blixemApp/blxFetchDb.c             |    1 +
 src/blixemApp/blxdotter.c              |   32 +++---
 src/blixemApp/blxmain.c                |    8 +-
 src/blixemApp/blxview.c                |  142 ++++++++---------------
 src/blixemApp/blxwindow.c              |   70 ++++++------
 src/blixemApp/blxwindow.h              |    2 +-
 src/blixemApp/coverageview.c           |    4 +-
 src/blixemApp/detailview.c             |  112 +++++++++---------
 src/blixemApp/detailview.h             |    8 +-
 src/blixemApp/detailviewtree.c         |   46 ++++----
 src/blixemApp/detailviewtree.h         |    2 +-
 src/blixemApp/exonview.c               |   28 +++---
 src/blixemApp/sequencecellrenderer.c   |   53 +++++----
 src/dotterApp/alignmenttool.c          |   12 +-
 src/dotterApp/dotplot.c                |   38 +++---
 src/dotterApp/dotter.c                 |   59 ++++++----
 src/dotterApp/dotterKarlin.c           |   14 +-
 src/dotterApp/dotterMain.c             |   36 +++---
 src/dotterApp/dotter_.h                |   21 ++--
 src/dotterApp/greyramptool.c           |    6 +-
 src/dotterApp/seqtoolsExonView.c       |   14 +-
 src/dotterApp/seqtoolsExonView.h       |    2 +-
 src/seqtoolsUtils/blxGff3Parser.c      |   34 +++---
 src/seqtoolsUtils/blxGff3Parser.h      |    2 +-
 src/seqtoolsUtils/blxmsp.c             |  198 ++++++++++++++++++++------------
 src/seqtoolsUtils/blxmsp.h             |  115 ++++++++++---------
 src/seqtoolsUtils/blxparser.c          |   22 ++--
 src/seqtoolsUtils/iupac.h              |    4 +-
 src/seqtoolsUtils/seqtoolsWebBrowser.c |   12 +-
 src/seqtoolsUtils/translate.c          |    2 +-
 src/seqtoolsUtils/utilities.c          |  165 +++++++++++++-------------
 src/seqtoolsUtils/utilities.h          |   74 ++++++------
 44 files changed, 916 insertions(+), 878 deletions(-)

2014-01-29  Steve Miller  <sm23@sanger.ac.uk>
 Merge branch 'release/4.25' into production
2014-01-16  Gemma Barson  <gb10@sanger.ac.uk>
 Update release notes
 src/doc/User_doc/release_notes.html |   15 +++++++++++++++
 1 files changed, 15 insertions(+), 0 deletions(-)

2014-01-13  Gemma Barson  <gb10@sanger.ac.uk>
 Fix potential crash in shutting down dotter
 src/seqtoolsUtils/blxmsp.c |   17 ++++++++++-------
 1 files changed, 10 insertions(+), 7 deletions(-)

2014-01-09  Gemma Barson  <gb10@sanger.ac.uk>
 Merge branch 'feature/sqlite' into develop
2014-01-06  Gemma Barson  <gb10@sanger.ac.uk>
 Fix backwards compatibility issue with optional-fetch methods
 src/blixemApp/blxFetch.c |   24 ++++++++++++++++++++++++
 1 files changed, 24 insertions(+), 0 deletions(-)

2014-01-06  Gemma Barson  <gb10@sanger.ac.uk>
 Fix memory corruption due to bad column info struct
 src/blixemApp/blxwindow.c  |    6 +++---
 src/blixemApp/detailview.h |   22 +---------------------
 2 files changed, 4 insertions(+), 24 deletions(-)

2014-01-03  Gemma Barson  <gb10@sanger.ac.uk>
 Merge branch 'develop' into feature/sqlite
2014-01-02  Gemma Barson  <gb10@sanger.ac.uk>
 Docs: instructions to install with cygwin
 src/INSTALL         |   12 ++++----
 src/INSTALL.windows |   64 +++++++++++++++++++++++++++++++++++++++++++++++++++
 2 files changed, 70 insertions(+), 6 deletions(-)

2013-12-23  Ed Griffiths  <edgrif@sanger.ac.uk>
 Merge branch 'release/4.24' into production
2013-11-27  Gemma Barson  <gb10@sanger.ac.uk>
 Portability improvements
 src/configure.ac              |    3 +++
 src/seqtoolsUtils/utilities.c |    8 ++++++++
 2 files changed, 11 insertions(+), 0 deletions(-)

2013-11-14  Gemma Barson  <gb10@sanger.ac.uk>
 Update release notes
 src/doc/User_doc/release_notes.html |   45 +++++++++++++++++++++++++++++++++++
 1 files changed, 45 insertions(+), 0 deletions(-)

2013-11-11  Gemma Barson  <gb10@sanger.ac.uk>
 Merge branch 'production' into develop
2013-11-11  Gemma Barson  <gb10@sanger.ac.uk>
 Merge branch 'release/4.23' into production
2013-11-11  Gemma Barson  <gb10@sanger.ac.uk>
 Merge branch 'develop' into feature/sqlite
2013-11-07  Jeremy Henty  <jh13@sanger.ac.uk>
 Typo fix: feaature -> feature.
 src/blixemApp/blxwindow.c |    2 +-
 1 files changed, 1 insertions(+), 1 deletions(-)

2013-10-30  Gemma Barson  <gb10@sanger.ac.uk>
 Fix bug in keyword substitutions
 src/blixemApp/blxFetch.c |   74 +++++++++++++++++++++++++++++++--------------
 1 files changed, 51 insertions(+), 23 deletions(-)

2013-10-30  Gemma Barson  <gb10@sanger.ac.uk>
 Fix bug in keyword substitutions
 src/blixemApp/blxFetch.c |   74 +++++++++++++++++++++++++++++++--------------
 1 files changed, 51 insertions(+), 23 deletions(-)

2013-10-30  Gemma Barson  <gb10@sanger.ac.uk>
 Fix merge error
 src/blixemApp/blixem_.h |    8 ++++----
 1 files changed, 4 insertions(+), 4 deletions(-)

2013-10-30  Gemma Barson  <gb10@sanger.ac.uk>
 Merge branch 'develop' into feature/sqlite
2013-10-30  Gemma Barson  <gb10@sanger.ac.uk>
 Allow key names in substitution variables
 src/blixemApp/blixem_.h   |   15 +++-
 src/blixemApp/blxFetch.c  |  210 ++++++++++++++++++++++++++++++---------------
 src/blixemApp/blxwindow.c |   11 +--
 3 files changed, 155 insertions(+), 81 deletions(-)

2013-10-24  Gemma Barson  <gb10@sanger.ac.uk>
 Merge branch 'develop' into feature/sqlite
2013-10-24  Gemma Barson  <gb10@sanger.ac.uk>
 Merge branch 'release/4.23' into develop
2013-10-24  Gemma Barson  <gb10@sanger.ac.uk>
 For now, use Gap string if given instead of cigar_bam
 src/seqtoolsUtils/blxGff3Parser.c |   19 +++++++++++++++++--
 1 files changed, 17 insertions(+), 2 deletions(-)

2013-10-24  Gemma Barson  <gb10@sanger.ac.uk>
 Fixes for reading the cigar_bam gap string
 src/seqtoolsUtils/blxGff3Parser.c |   48 ++++++++++++++++++++++--------------
 1 files changed, 29 insertions(+), 19 deletions(-)

2013-10-24  Gemma Barson  <gb10@sanger.ac.uk>
 For now, use Gap string if given instead of cigar_bam
 src/seqtoolsUtils/blxGff3Parser.c |   19 +++++++++++++++++--
 1 files changed, 17 insertions(+), 2 deletions(-)

2013-10-22  Gemma Barson  <gb10@sanger.ac.uk>
 Allow dataType to be specified in source stanza
 src/seqtoolsUtils/blxGff3Parser.c |   50 ++++++++++++++++++++++++++++++++----
 1 files changed, 44 insertions(+), 6 deletions(-)

2013-10-21  Gemma Barson  <gb10@sanger.ac.uk>
 Fix merge errors
 src/blixemApp/blixem_.h        |    5 +-
 src/blixemApp/blxFetch.c       |    2 +-
 src/blixemApp/blxwindow.c      |  138 +++++++++++++-----------
 src/blixemApp/blxwindow.h      |    2 +
 src/blixemApp/detailviewtree.c |    1 +
 src/dotterApp/dotterMain.c     |    2 +-
 src/seqtoolsUtils/blxmsp.c     |  234 +---------------------------------------
 src/seqtoolsUtils/blxmsp.h     |    3 +-
 8 files changed, 90 insertions(+), 297 deletions(-)

2013-10-16  Gemma Barson  <gb10@sanger.ac.uk>
 Merge branch 'develop' into feature/sqlite
2013-10-07  Ed Griffiths  <edgrif@sanger.ac.uk>
 Merge branch 'release/4.22' into production
2013-08-28  Gemma Barson  <gb10@sanger.ac.uk>
 Merge branch 'production' into develop
2013-08-28  Gemma Barson  <gb10@sanger.ac.uk>
 Merge branch 'release/4.21' into production
2013-08-20  Gemma Barson  <gb10@sanger.ac.uk>
 Handling of cigar_bam tag in GFF3
 src/seqtoolsUtils/blxGff3Parser.c |  381 ++++++++++++++++++++++++++++---------
 1 files changed, 288 insertions(+), 93 deletions(-)

2013-08-05  Gemma Barson  <gb10@sanger.ac.uk>
 Make sure dotter doesn't try to use X if it's not required
 src/dotterApp/dotter.c     |   31 ++++++++++++++++++++-----------
 src/dotterApp/dotterMain.c |   10 ++++++----
 2 files changed, 26 insertions(+), 15 deletions(-)

2013-06-25  Gemma Barson  <gb10@sanger.ac.uk>
 Add a Clear button to the Find dialog in Blixem
 src/belvuApp/belvuWindow.c    |    4 +-
 src/blixemApp/blxwindow.c     |   82 +++++++++++++++++++++++++++++++++-------
 src/seqtoolsUtils/utilities.c |    9 +++-
 src/seqtoolsUtils/utilities.h |    9 +++-
 4 files changed, 82 insertions(+), 22 deletions(-)

2013-06-06  Gemma Barson  <gb10@sanger.ac.uk>
 Merge branch 'feature/config' into develop
2013-06-05  Gemma Barson  <gb10@sanger.ac.uk>
 Implemented squash-linked-features config option
 src/blixemApp/detailview.c     |    3 +-
 src/blixemApp/detailviewtree.c |   61 ++++++++++++++++++++++++++++++---------
 src/blixemApp/detailviewtree.h |    2 +-
 3 files changed, 50 insertions(+), 16 deletions(-)

2013-06-05  Gemma Barson  <gb10@sanger.ac.uk>
 Move hard-coded short-read display code to config
 src/blixemApp/blixem_.h              |    6 +-
 src/blixemApp/blxFetch.c             |   14 ++-
 src/blixemApp/blxview.c              |    2 +-
 src/blixemApp/blxwindow.c            |    5 +-
 src/blixemApp/detailview.c           |    5 +-
 src/blixemApp/detailview.h           |    4 +-
 src/blixemApp/detailviewtree.c       |   65 ++++++----
 src/blixemApp/sequencecellrenderer.c |    7 +-
 src/dotterApp/dotterMain.c           |    2 +-
 src/seqtoolsUtils/blxGff3Parser.c    |   87 ++++--------
 src/seqtoolsUtils/blxmsp.c           |  244 +++++++++++++++++++++++++---------
 src/seqtoolsUtils/blxmsp.h           |   56 ++++++--
 src/seqtoolsUtils/blxparser.c        |   12 +-
 13 files changed, 325 insertions(+), 184 deletions(-)

2013-05-28  Gemma Barson  <gb10@sanger.ac.uk>
 Add %g substitution argument to allow config of GFF version (RT332510)
 src/blixemApp/blxFetch.c      |    4 ++++
 src/seqtoolsUtils/utilities.h |    2 +-
 2 files changed, 5 insertions(+), 1 deletions(-)

2013-05-13  Gemma Barson  <gb10@sanger.ac.uk>
 Bounds limit dotter range when using big-picture range
 src/blixemApp/blxdotter.c |    7 +++++--
 1 files changed, 5 insertions(+), 2 deletions(-)

2013-05-13  Gemma Barson  <gb10@sanger.ac.uk>
 Add sequence-type arguments to dotter so it does not have to guess (RT330489)
 src/blixemApp/blixem_.h    |    2 +-
 src/blixemApp/blxdotter.c  |    8 ++++++
 src/dotterApp/dotterMain.c |   60 +++++++++++++++++++++++++++++++++++--------
 3 files changed, 58 insertions(+), 12 deletions(-)

2013-05-08  Gemma Barson  <gb10@sanger.ac.uk>
 New colour scheme (RT329278)
 src/blixemApp/blxwindow.c |    4 ++--
 1 files changed, 2 insertions(+), 2 deletions(-)

2013-05-08  Gemma Barson  <gb10@sanger.ac.uk>
 New colour scheme (RT329278)
 src/blixemApp/blxwindow.c |    6 +++---
 1 files changed, 3 insertions(+), 3 deletions(-)

2013-05-08  Gemma Barson  <gb10@sanger.ac.uk>
 Incorrect colour was being used for background
 src/blixemApp/sequencecellrenderer.c |    3 ++-
 1 files changed, 2 insertions(+), 1 deletions(-)

2013-05-07  Gemma Barson  <gb10@sanger.ac.uk>
 Improve toolbar layout for small screens
 src/blixemApp/detailview.c |   24 ++++++++++++++++++------
 1 files changed, 18 insertions(+), 6 deletions(-)

2013-05-07  Gemma Barson  <gb10@sanger.ac.uk>
 Improve settings dialog mnemonics
 src/blixemApp/blxwindow.c |   10 +++++-----
 1 files changed, 5 insertions(+), 5 deletions(-)

2013-05-07  Gemma Barson  <gb10@sanger.ac.uk>
 Blixem support for small screens
 src/blixemApp/blxwindow.c  |  222 +++++++++++++++++++++++++------------------
 src/blixemApp/detailview.c |    2 +-
 2 files changed, 130 insertions(+), 94 deletions(-)

2013-04-19  Gemma Barson  <gb10@sanger.ac.uk>
 Enable splice site highlighting by default
 src/blixemApp/blxwindow.c |    1 +
 1 files changed, 1 insertions(+), 0 deletions(-)

2013-04-09  Ed Griffiths  <edgrif@sanger.ac.uk>
 Merge branch 'release/4.20' into production
2013-03-05  Gemma Barson  <gb10@sanger.ac.uk>
 Fix problem with addressing null error
 src/blixemApp/blxFetch.c |    4 ++--
 1 files changed, 2 insertions(+), 2 deletions(-)

2013-03-05  Gemma Barson  <gb10@sanger.ac.uk>
 Protect against freeing null GStrings
 src/blixemApp/blxFetch.c |   27 +++++++++++++++++++++------
 1 files changed, 21 insertions(+), 6 deletions(-)

2013-02-01  Gemma Barson  <gb10@sanger.ac.uk>
 Merge branch 'release/4.19' into production
2013-02-01  Gemma Barson  <gb10@sanger.ac.uk>
 Updated release notes
 src/doc/User_doc/release_notes.html |   31 +++++++++++++++++++++++++++++++
 1 files changed, 31 insertions(+), 0 deletions(-)

2012-11-30  Gemma Barson  <gb10@sanger.ac.uk>
 Merge branch 'production' into develop
2012-11-30  Gemma Barson  <gb10@sanger.ac.uk>
 Merge branch 'release/4.18' into production
2012-11-22  Gemma Barson  <gb10@sanger.ac.uk>
 Blixem usage now printed to stdout, with successful exit code
 src/belvuApp/belvuMain.c   |   32 +++++++++++++-------
 src/blixemApp/blxmain.c    |   36 ++++++++++++++---------
 src/dotterApp/dotterMain.c |   69 +++++++++++++++++++++++++------------------
 3 files changed, 82 insertions(+), 55 deletions(-)

2012-11-15  Gemma Barson  <gb10@sanger.ac.uk>
 Fix a regression where user-entered depth per cell was being ignored
 src/blixemApp/coverageview.c |   23 +++++++++++++----------
 1 files changed, 13 insertions(+), 10 deletions(-)

2012-11-15  Gemma Barson  <gb10@sanger.ac.uk>
 Coverage view depth labels are now abbreviated e.g. 1000 => 1k
 src/blixemApp/bigpicture.c     |   79 ++++++++++++++++++++++++++++++++++------
 src/blixemApp/bigpicture.h     |    2 +-
 src/blixemApp/bigpicturegrid.c |    2 +-
 src/blixemApp/coverageview.c   |    2 +-
 4 files changed, 70 insertions(+), 15 deletions(-)

2012-11-15  Gemma Barson  <gb10@sanger.ac.uk>
 Improve coverage view scale
 src/blixemApp/bigpicture.c    |   35 -------------------
 src/blixemApp/coverageview.c  |   66 +++++++++++++++++++++++------------
 src/seqtoolsUtils/utilities.c |   75 +++++++++++++++++++++++++++++++++++++++++
 src/seqtoolsUtils/utilities.h |    2 +
 4 files changed, 120 insertions(+), 58 deletions(-)

2012-11-14  Gemma Barson  <gb10@sanger.ac.uk>
 Change abbrev-title default to false for blixem and dotter
 src/blixemApp/blxmain.c    |    2 +-
 src/dotterApp/dotterMain.c |    2 +-
 2 files changed, 2 insertions(+), 2 deletions(-)

2012-11-14  Gemma Barson  <gb10@sanger.ac.uk>
 Add option to abbreviate belvu window titles
 src/belvuApp/belvu.c         |   42 ++++++++++++
 src/belvuApp/belvuConsPlot.c |   13 +++-
 src/belvuApp/belvuMain.c     |   11 +++-
 src/belvuApp/belvuTree.c     |   11 +++-
 src/belvuApp/belvuWindow.c   |  144 +++++++++++++++++++++++++-----------------
 src/belvuApp/belvu_.h        |   11 +++
 6 files changed, 166 insertions(+), 66 deletions(-)

2012-11-14  Gemma Barson  <gb10@sanger.ac.uk>
 Add option to abbreviate window title prefixes in blixem and dotter
 src/blixemApp/blixem_.h       |   12 +++++
 src/blixemApp/blxFetch.c      |    9 ++--
 src/blixemApp/blxdotter.c     |   16 +++++--
 src/blixemApp/blxmain.c       |   19 +++++++-
 src/blixemApp/blxview.c       |   60 +++++++++++++++++++++--
 src/blixemApp/blxwindow.c     |  108 ++++++++++++++++++++++-------------------
 src/blixemApp/detailview.c    |    8 ++-
 src/dotterApp/alignmenttool.c |   15 ++++--
 src/dotterApp/dotter.c        |   89 +++++++++++++++++++---------------
 src/dotterApp/dotter.h        |    1 +
 src/dotterApp/dotterMain.c    |   14 +++++-
 src/dotterApp/dotter_.h       |   14 +++++-
 src/dotterApp/greyramptool.c  |    7 ++-
 13 files changed, 259 insertions(+), 113 deletions(-)

2012-11-05  Gemma Barson  <gb10@sanger.ac.uk>
 Merge branch 'release/4.17' into production
2012-10-17  Gemma Barson  <gb10@sanger.ac.uk>
 Look for styles when using the load-features-file option
 src/blixemApp/blixem_.h   |    2 +
 src/blixemApp/blxmain.c   |  343 ---------------------------------------------
 src/blixemApp/blxview.c   |  343 +++++++++++++++++++++++++++++++++++++++++++++
 src/blixemApp/blxwindow.c |    3 +-
 4 files changed, 347 insertions(+), 344 deletions(-)

2012-10-17  Gemma Barson  <gb10@sanger.ac.uk>
 Merge branch 'feature/loadfile' into develop
2012-10-16  Gemma Barson  <gb10@sanger.ac.uk>
 Updated incorrect tooltip shortcut text
 src/blixemApp/blxwindow.c |    2 +-
 1 files changed, 1 insertions(+), 1 deletions(-)

2012-10-16  Gemma Barson  <gb10@sanger.ac.uk>
 Recalculate coverage after loading features from file
 src/blixemApp/blxwindow.c    |   19 +++++++--
 src/blixemApp/blxwindow.h    |   93 +++++++++++++++++++++---------------------
 src/blixemApp/coverageview.c |   41 +++++++++----------
 3 files changed, 81 insertions(+), 72 deletions(-)

2012-10-15  Gemma Barson  <gb10@sanger.ac.uk>
 Temp hack to support (invalid) similarity type in gff files
 src/seqtoolsUtils/blxGff3Parser.c |    1 +
 1 files changed, 1 insertions(+), 0 deletions(-)

2012-09-24  Gemma Barson  <gb10@sanger.ac.uk>
 Fix a bug where reads loaded from a bam file were not displayed
 src/blixemApp/blixem_.h   |    2 +-
 src/blixemApp/blxFetch.c  |   16 ++++++++++------
 src/blixemApp/blxwindow.c |    3 ++-
 3 files changed, 13 insertions(+), 8 deletions(-)

2012-09-24  Gemma Barson  <gb10@sanger.ac.uk>
 Load-file dialog now has the option to enter a URL
 src/blixemApp/blxview.c       |   29 +++++++------
 src/blixemApp/blxwindow.c     |    5 ++-
 src/seqtoolsUtils/utilities.c |   89 +++++++++++++++++++++++++++++++++--------
 src/seqtoolsUtils/utilities.h |    2 +-
 4 files changed, 93 insertions(+), 32 deletions(-)

2012-09-24  Gemma Barson  <gb10@sanger.ac.uk>
 Fix some small bugs with load-file dialog
 src/blixemApp/blxFetch.c  |    5 +++--
 src/blixemApp/blxwindow.c |   19 +++++++++++--------
 2 files changed, 14 insertions(+), 10 deletions(-)

2012-09-20  Gemma Barson  <gb10@sanger.ac.uk>
 Allow loading of non-native file formats using fetch methods
 src/blixemApp/blixem_.h           |   11 ++-
 src/blixemApp/blxFetch.c          |  162 +++++++++++++++++------------
 src/blixemApp/blxmain.c           |    8 +-
 src/blixemApp/blxview.c           |   24 +++--
 src/blixemApp/blxwindow.c         |  210 ++++++++++++++++++++++++++++++++++++-
 src/dotterApp/dotterMain.c        |    5 +-
 src/seqtoolsUtils/blxGff3Parser.h |   35 ++++---
 src/seqtoolsUtils/blxparser.c     |   10 +-
 src/seqtoolsUtils/blxparser.h     |    2 +-
 src/seqtoolsUtils/utilities.c     |   18 +++
 src/seqtoolsUtils/utilities.h     |    3 +
 11 files changed, 382 insertions(+), 106 deletions(-)

2012-10-15  Gemma Barson  <gb10@sanger.ac.uk>
 Merge branch 'feature/copy_seq' into develop
2012-10-15  Gemma Barson  <gb10@sanger.ac.uk>
 Warn user if they're about to copy a large amount of text to the clipboard
 src/blixemApp/blxwindow.c |   34 +++++++++++++++++++++++++---------
 src/blixemApp/blxwindow.h |    1 -
 2 files changed, 25 insertions(+), 10 deletions(-)

2012-10-12  Gemma Barson  <gb10@sanger.ac.uk>
 Copy match and reference sequence to clipboard
 src/blixemApp/blxwindow.c  |  846 ++++++++++++++++++++++++-------------------
 src/blixemApp/detailview.c |   48 +++-
 src/blixemApp/detailview.h |  254 +++++++-------
 3 files changed, 647 insertions(+), 501 deletions(-)

2012-10-03  Gemma Barson  <gb10@sanger.ac.uk>
 Fix merge error
 src/blixemApp/blxview.c |    2 +-
 1 files changed, 1 insertions(+), 1 deletions(-)

2012-10-03  Gemma Barson  <gb10@sanger.ac.uk>
 Merge branch 'develop' into feature/sqlite
2012-10-02  Gemma Barson  <gb10@sanger.ac.uk>
 Merge branch 'production' into develop
2012-10-02  Gemma Barson  <gb10@sanger.ac.uk>
 Merge branch 'release/4.16' into production
2012-09-21  Gemma Barson  <gb10@sanger.ac.uk>
 Fix Dotter blackout/crash bug if image is too large (RT 266561)
 src/dotterApp/dotplot.c |   50 +++++++++++++++++-----------------------------
 1 files changed, 19 insertions(+), 31 deletions(-)

2012-09-21  Gemma Barson  <gb10@sanger.ac.uk>
 All dotter labels now use the font size from the GTK theme
 src/dotterApp/dotplot.c |    3 +++
 1 files changed, 3 insertions(+), 0 deletions(-)

2012-09-21  Gemma Barson  <gb10@sanger.ac.uk>
 Fix a bug with dotter labels (RT 281848)
 src/dotterApp/dotplot.c |  301 ++++++++++++++++++++++++++++++++++-------------
 src/dotterApp/dotter.c  |    2 +-
 src/dotterApp/dotter_.h |   15 +++
 3 files changed, 234 insertions(+), 84 deletions(-)

2012-09-19  Gemma Barson  <gb10@sanger.ac.uk>
 Fix a harmless bug where duplicate data-types were being created when using the Load GFF File menu
 src/seqtoolsUtils/blxGff3Parser.c |   26 +++++---------------------
 1 files changed, 5 insertions(+), 21 deletions(-)

2012-09-19  Gemma Barson  <gb10@sanger.ac.uk>
 Removed font debug from release version
 src/seqtoolsUtils/utilities.c |    2 +-
 1 files changed, 1 insertions(+), 1 deletions(-)

2012-09-19  Gemma Barson  <gb10@sanger.ac.uk>
 Updated release notes for 4.16
 src/doc/User_doc/release_notes.html |   18 ++++++++++++++++++
 1 files changed, 18 insertions(+), 0 deletions(-)

2012-09-19  Gemma Barson  <gb10@sanger.ac.uk>
 Fix link in About dialog in Dotter and Belvu
 src/belvuApp/belvuWindow.c |   12 ++++++++++++
 src/dotterApp/dotter.c     |   15 ++++++++++++++-
 2 files changed, 26 insertions(+), 1 deletions(-)

2012-09-19  Gemma Barson  <gb10@sanger.ac.uk>
 Fix a bug where Blixem was passing the wrong coords to the fetch command (RT286051)
 src/blixemApp/blxFetch.c |    4 ++--
 1 files changed, 2 insertions(+), 2 deletions(-)

2012-09-19  Gemma Barson  <gb10@sanger.ac.uk>
 Add debug for font name
 src/seqtoolsUtils/utilities.c |    5 +++--
 1 files changed, 3 insertions(+), 2 deletions(-)

2012-09-19  Gemma Barson  <gb10@sanger.ac.uk>
 Add alternative name for dejavu font to preferred fonts list
 src/seqtoolsUtils/utilities.c |    1 +
 1 files changed, 1 insertions(+), 0 deletions(-)

2012-09-17  Gemma Barson  <gb10@sanger.ac.uk>
 Fix a bug where the sequence labels are cut short in Dotter's alignment view
 src/blixemApp/detailview.c     |    2 +-
 src/blixemApp/detailviewtree.c |    6 +++---
 src/dotterApp/alignmenttool.c  |    4 ++--
 src/seqtoolsUtils/utilities.c  |    7 +++++--
 src/seqtoolsUtils/utilities.h  |    2 +-
 5 files changed, 12 insertions(+), 9 deletions(-)

2012-09-07  Gemma Barson  <gb10@sanger.ac.uk>
 Fix a bug where the sequence was being overwritten for optional-fetch
 src/blixemApp/blxFetch.c |    6 +++---
 1 files changed, 3 insertions(+), 3 deletions(-)

2012-08-22  Gemma Barson  <gb10@sanger.ac.uk>
 Fix an issue where the pfetch dialog displays 'not fetched' when sequence data is not actually required
 src/blixemApp/blxFetch.c |   17 +++++++++++------
 1 files changed, 11 insertions(+), 6 deletions(-)

2012-08-21  Gemma Barson  <gb10@sanger.ac.uk>
 Added cell data functions for generic columns
 src/blixemApp/detailviewtree.c |   20 ++++++++++++++++++++
 1 files changed, 20 insertions(+), 0 deletions(-)

2012-08-21  Gemma Barson  <gb10@sanger.ac.uk>
 Info box now shows all of the feature's fields
 src/blixemApp/blxwindow.c  |    8 ++++-
 src/seqtoolsUtils/blxmsp.c |   59 ++++++++++++++++++++++++++++++-------------
 2 files changed, 47 insertions(+), 20 deletions(-)

2012-08-20  Gemma Barson  <gb10@sanger.ac.uk>
 Removed some unused functions
 src/blixemApp/detailviewtree.c |   71 ++-------------------------------------
 1 files changed, 4 insertions(+), 67 deletions(-)

2012-08-20  Gemma Barson  <gb10@sanger.ac.uk>
 Make generic text columns sortable
 src/blixemApp/blxview.c    |    3 ++-
 src/blixemApp/blxwindow.c  |   16 +++++++---------
 src/blixemApp/detailview.c |   30 ++----------------------------
 src/seqtoolsUtils/blxmsp.c |   26 ++++++++++++++++++++++----
 src/seqtoolsUtils/blxmsp.h |   15 +++++++++++----
 5 files changed, 44 insertions(+), 46 deletions(-)

2012-08-20  Gemma Barson  <gb10@sanger.ac.uk>
 Add description column
 src/blixemApp/blixem_.h    |    2 +-
 src/blixemApp/blxview.c    |    6 +++++-
 src/seqtoolsUtils/blxmsp.c |    3 ++-
 src/seqtoolsUtils/blxmsp.h |    3 ++-
 4 files changed, 10 insertions(+), 4 deletions(-)

2012-08-20  Gemma Barson  <gb10@sanger.ac.uk>
 Embl tags are now stored in the column info rather than hard-coded
 src/blixemApp/blxFetch.c   |  276 ++++++++++++++++++++++----------------------
 src/blixemApp/blxview.c    |   32 +++---
 src/seqtoolsUtils/blxmsp.c |   26 ++++-
 src/seqtoolsUtils/blxmsp.h |    9 ++-
 4 files changed, 187 insertions(+), 156 deletions(-)

2012-08-17  Gemma Barson  <gb10@sanger.ac.uk>
 Fix a bug in sqlite fetch where columns were not being found
 src/blixemApp/blixem_.h    |    4 ++--
 src/blixemApp/blxFetchDb.c |   25 +++++++++++++++++--------
 2 files changed, 19 insertions(+), 10 deletions(-)

2012-08-17  Gemma Barson  <gb10@sanger.ac.uk>
 Fix a bug where parsed string was not being reset after parsing a field has finished
 src/blixemApp/blxFetch.c |   65 ++++++++++++++++++++-------------------------
 1 files changed, 29 insertions(+), 36 deletions(-)

2012-08-17  Gemma Barson  <gb10@sanger.ac.uk>
 Fix a crash caused by an uninitialised variable
 src/seqtoolsUtils/blxmsp.c |    1 +
 1 files changed, 1 insertions(+), 0 deletions(-)

2012-08-17  Gemma Barson  <gb10@sanger.ac.uk>
 Code tidying
 src/blixemApp/blxFetch.c |    8 ++++----
 1 files changed, 4 insertions(+), 4 deletions(-)

2012-08-17  Gemma Barson  <gb10@sanger.ac.uk>
 Organism column now shows just the abbreviation
 src/blixemApp/detailviewtree.c |   13 ++++++++++---
 src/seqtoolsUtils/blxmsp.c     |   10 ++++++++++
 src/seqtoolsUtils/blxmsp.h     |    2 ++
 3 files changed, 22 insertions(+), 3 deletions(-)

2012-08-17  Gemma Barson  <gb10@sanger.ac.uk>
 Fix a bug in filtering whitespace out of parsed embl files
 src/blixemApp/blxFetch.c |   10 ++++++----
 1 files changed, 6 insertions(+), 4 deletions(-)

2012-08-17  Gemma Barson  <gb10@sanger.ac.uk>
 Code refactoring
 src/blixemApp/blxFetch.c |  659 ++++++++++++++++++----------------------------
 1 files changed, 252 insertions(+), 407 deletions(-)

2012-08-17  Gemma Barson  <gb10@sanger.ac.uk>
 Code tidying
 src/blixemApp/blxFetch.c |   46 +++++++++++++++++++++++-----------------------
 1 files changed, 23 insertions(+), 23 deletions(-)

2012-08-17  Gemma Barson  <gb10@sanger.ac.uk>
 Fix a bug with optional column data not being saved into the sequence
 src/blixemApp/blxFetch.c   |   50 +++++++++++++++++++++++++++++++++++++------
 src/blixemApp/blxwindow.c  |    3 +-
 src/seqtoolsUtils/blxmsp.c |   51 +++++++++++++++++++++----------------------
 src/seqtoolsUtils/blxmsp.h |    2 +-
 4 files changed, 70 insertions(+), 36 deletions(-)

2012-08-17  Gemma Barson  <gb10@sanger.ac.uk>
 Added a flag in the column info to control which columns are displayed in the mouse-over bar
 src/blixemApp/blxview.c        |   62 ++++++++++++++++++++-------------------
 src/blixemApp/blxwindow.c      |    4 +-
 src/blixemApp/detailview.c     |    2 +-
 src/blixemApp/detailviewtree.c |    5 ++-
 src/seqtoolsUtils/blxmsp.c     |   60 +++++++++++++++++++++++---------------
 src/seqtoolsUtils/blxmsp.h     |    5 ++-
 6 files changed, 78 insertions(+), 60 deletions(-)

2012-08-14  Gemma Barson  <gb10@sanger.ac.uk>
 Column values are now stored in an array
 src/blixemApp/blixem_.h              |    2 +-
 src/blixemApp/blxFetch.c             |  206 +++++++++++--------
 src/blixemApp/blxFetchDb.c           |   13 +-
 src/blixemApp/blxdotter.c            |    8 +-
 src/blixemApp/blxview.c              |  125 +++--------
 src/blixemApp/blxwindow.c            |   67 ++----
 src/blixemApp/detailview.c           |   15 +-
 src/blixemApp/detailviewtree.c       |   41 +++--
 src/blixemApp/sequencecellrenderer.c |    6 +-
 src/seqtoolsUtils/blxmsp.c           |  397 +++++++++++++++++++++-------------
 src/seqtoolsUtils/blxmsp.h           |   49 ++---
 11 files changed, 488 insertions(+), 441 deletions(-)

2012-08-14  Gemma Barson  <gb10@sanger.ac.uk>
 Fetch methods for loading optional columns are now specified in the config file
 src/blixemApp/blixem_.h           |   19 +++++----
 src/blixemApp/blxFetch.c          |   76 +++++++++++++++++++++++--------------
 src/blixemApp/blxmain.c           |    7 ++-
 src/blixemApp/blxview.c           |   12 +++---
 src/blixemApp/blxwindow.c         |   21 +++++-----
 src/seqtoolsUtils/blxGff3Parser.c |    1 +
 src/seqtoolsUtils/blxmsp.c        |   10 ++++-
 src/seqtoolsUtils/blxmsp.h        |   14 ++++---
 8 files changed, 97 insertions(+), 63 deletions(-)

2012-08-13  Gemma Barson  <gb10@sanger.ac.uk>
 Generalise columns code so columns list is no longer hard-coded
 src/blixemApp/blixem_.h           |   67 +++--
 src/blixemApp/blxFetch.c          |   82 +++--
 src/blixemApp/blxmain.c           |    8 +-
 src/blixemApp/blxview.c           |  346 +++++++++++++++++++++-
 src/blixemApp/blxwindow.c         |  100 ++++---
 src/blixemApp/blxwindow.h         |   95 +++---
 src/blixemApp/detailview.c        |  376 ++---------------------
 src/blixemApp/detailview.h        |   28 +--
 src/blixemApp/detailviewtree.c    |  202 +++++++------
 src/dotterApp/dotterMain.c        |    5 +-
 src/seqtoolsUtils/blxGff3Parser.c |    7 +-
 src/seqtoolsUtils/blxGff3Parser.h |    1 +
 src/seqtoolsUtils/blxmsp.c        |  599 +++++++++++++++++++------------------
 src/seqtoolsUtils/blxmsp.h        |   71 ++++-
 src/seqtoolsUtils/blxparser.c     |   92 ++++--
 src/seqtoolsUtils/blxparser.h     |    2 +-
 src/seqtoolsUtils/utilities.c     |   47 ---
 src/seqtoolsUtils/utilities.h     |    2 -
 18 files changed, 1125 insertions(+), 1005 deletions(-)

2012-08-10  Gemma Barson  <gb10@sanger.ac.uk>
 Make the sort-columns array the same size as the column list
 src/blixemApp/blxwindow.c      |    8 +++++---
 src/blixemApp/detailview.c     |   20 +++++++++++++-------
 src/blixemApp/detailview.h     |    4 ++--
 src/blixemApp/detailviewtree.c |   22 ++++++++++++----------
 4 files changed, 32 insertions(+), 22 deletions(-)

2012-08-10  Gemma Barson  <gb10@sanger.ac.uk>
 Column types are now stored in the column struct
 src/blixemApp/blixem_.h        |   23 +----
 src/blixemApp/detailview.c     |   28 ++++-
 src/blixemApp/detailview.h     |  249 ++++++++++++++++++++--------------------
 src/blixemApp/detailviewtree.c |   25 +++-
 4 files changed, 173 insertions(+), 152 deletions(-)

2012-08-09  Gemma Barson  <gb10@sanger.ac.uk>
 Rename DetailViewColumnInfo to BlxColumnInfo
 src/blixemApp/blxwindow.c      |   10 ++++----
 src/blixemApp/detailview.c     |   46 ++++++++++++++++++++--------------------
 src/blixemApp/detailview.h     |    8 +++---
 src/blixemApp/detailviewtree.c |   10 ++++----
 4 files changed, 37 insertions(+), 37 deletions(-)

2012-08-09  Gemma Barson  <gb10@sanger.ac.uk>
 Add data type to column info struct
 src/blixemApp/detailview.c |   26 ++++++++++++++------------
 src/blixemApp/detailview.h |    1 +
 2 files changed, 15 insertions(+), 12 deletions(-)

2012-08-08  Gemma Barson  <gb10@sanger.ac.uk>
 Remove usused argument to sequence-fetch functions
 src/blixemApp/blixem_.h        |    4 +-
 src/blixemApp/blxFetch.c       |   91 ++++++++++++----------------------------
 src/blixemApp/blxFetchDb.c     |   38 ++++++----------
 src/blixemApp/detailview.c     |    2 +-
 src/blixemApp/detailviewtree.c |    2 +-
 5 files changed, 45 insertions(+), 92 deletions(-)

2012-08-08  Gemma Barson  <gb10@sanger.ac.uk>
 Implement sqlite-fetch for interactively fetching sequences
 src/blixemApp/blixem_.h    |    1 +
 src/blixemApp/blxFetch.c   |   26 +++++---
 src/blixemApp/blxFetchDb.c |  131 ++++++++++++++++++++++++++++++++++++-------
 3 files changed, 126 insertions(+), 32 deletions(-)

2012-08-08  Gemma Barson  <gb10@sanger.ac.uk>
 Hard code the output type for sqlite-fetch
 src/blixemApp/blxFetch.c |    8 ++++----
 1 files changed, 4 insertions(+), 4 deletions(-)

2012-08-08  Gemma Barson  <gb10@sanger.ac.uk>
 Remove debug code
 src/blixemApp/blxFetchDb.c |   23 ++++++++++++++---------
 src/blixemApp/blxmain.c    |    8 +-------
 2 files changed, 15 insertions(+), 16 deletions(-)

2012-08-08  Gemma Barson  <gb10@sanger.ac.uk>
 Added sqlite fetch code
 src/Makefile.am            |   18 +++-
 src/blixemApp/blixem_.h    |   52 +++++++++-
 src/blixemApp/blxFetch.c   |   51 +++--------
 src/blixemApp/blxFetchDb.c |  230 ++++++++++++++++++++++++++++++++++++++++++++
 src/blixemApp/blxmain.c    |    8 ++-
 src/configure.ac           |    8 ++-
 src/seqtoolsUtils/blxmsp.c |   44 +++++++++
 src/seqtoolsUtils/blxmsp.h |    1 +
 8 files changed, 363 insertions(+), 49 deletions(-)

2012-09-03  Gemma Barson  <gb10@sanger.ac.uk>
 Fix a bug where the link in the About dialog did not work
 src/blixemApp/blxwindow.c |   30 ++++++++++++++++++++----------
 1 files changed, 20 insertions(+), 10 deletions(-)

2012-08-31  Gemma Barson  <gb10@sanger.ac.uk>
 Merge branch 'production' into develop
2012-08-31  Gemma Barson  <gb10@sanger.ac.uk>
 Merge branch 'release/4.15' into production
2012-08-29  Gemma Barson  <gb10@sanger.ac.uk>
 Use cairo for drawing text on dotplot
 src/dotterApp/dotplot.c |  121 +++++++++++++++++++++++++++--------------------
 1 files changed, 70 insertions(+), 51 deletions(-)

2012-08-22  Gemma Barson  <gb10@sanger.ac.uk>
 Fix a regression where http-fetch was failing
 src/blixemApp/blxFetch.c |   16 +++++++++-------
 1 files changed, 9 insertions(+), 7 deletions(-)

2012-08-22  Gemma Barson  <gb10@sanger.ac.uk>
 Fix a regression where http-fetch was failing
 src/blixemApp/blxFetch.c |   13 +++----------
 1 files changed, 3 insertions(+), 10 deletions(-)

2012-08-14  Gemma Barson  <gb10@sanger.ac.uk>
 Updated release notes for 4.15
 src/doc/User_doc/release_notes.html |   11 +++++++++++
 1 files changed, 11 insertions(+), 0 deletions(-)

2012-08-08  Gemma Barson  <gb10@sanger.ac.uk>
 Fix a typo with checking the path of an executable
 src/blixemApp/blxFetch.c |    2 +-
 1 files changed, 1 insertions(+), 1 deletions(-)

2012-08-03  Gemma Barson  <gb10@sanger.ac.uk>
 Check executables are in the path before trying to call them
 src/belvuApp/belvu.c     |   35 +++++++++++++++++---------
 src/blixemApp/blxFetch.c |   61 ++++++++++++++++++++++++++++++----------------
 2 files changed, 63 insertions(+), 33 deletions(-)

2012-08-03  Gemma Barson  <gb10@sanger.ac.uk>
 Make sure all stdout messages are flushed
 src/belvuApp/belvu.c           |  118 ++++++++++++++++++++--------------------
 src/belvuApp/belvuAlignment.c  |    6 +-
 src/belvuApp/belvuConsPlot.c   |    8 ++--
 src/belvuApp/belvuMain.c       |   26 +++++-----
 src/belvuApp/belvuTree.c       |   84 +++++++++++++---------------
 src/belvuApp/belvuWindow.c     |   44 ++++++++--------
 src/blixemApp/blxFetch.c       |   26 ++++-----
 src/blixemApp/blxmain.c        |   10 ++--
 src/blixemApp/blxview.c        |   10 ++--
 src/blixemApp/blxwindow.c      |   14 +++---
 src/blixemApp/detailview.c     |    4 +-
 src/blixemApp/detailviewtree.c |    6 +-
 src/dotterApp/alignmenttool.c  |    4 +-
 src/dotterApp/dotplot.c        |    6 +-
 src/dotterApp/dotter.c         |    8 ++--
 src/dotterApp/dotterMain.c     |    6 +-
 src/seqtoolsUtils/utilities.c  |   46 ++++++----------
 src/seqtoolsUtils/utilities.h  |    7 +--
 18 files changed, 203 insertions(+), 230 deletions(-)

2012-08-03  Gemma Barson  <gb10@sanger.ac.uk>
 Fix a bug where the source column is sometimes blank
 src/blixemApp/detailviewtree.c |   43 ++++++++++++++++++++++++++++++++++-----
 1 files changed, 37 insertions(+), 6 deletions(-)

2012-08-03  Gemma Barson  <gb10@sanger.ac.uk>
 Fix a bug where blixem column label text overlaps
 src/blixemApp/detailview.c    |    2 +-
 src/seqtoolsUtils/utilities.c |   20 ++------------------
 2 files changed, 3 insertions(+), 19 deletions(-)

2012-08-02  Gemma Barson  <gb10@sanger.ac.uk>
 Merge branch 'release/4.14' into production
2012-08-01  Gemma Barson  <gb10@sanger.ac.uk>
 Fix a bug where the 'Load optional data' option was not populating the data correctly
 src/blixemApp/blixem_.h   |    3 +-
 src/blixemApp/blxFetch.c  |   75 +++++++++++++++++++++++++++++++++++---------
 src/blixemApp/blxview.c   |    2 +-
 src/blixemApp/blxwindow.c |    4 +-
 4 files changed, 64 insertions(+), 20 deletions(-)

2012-07-31  Gemma Barson  <gb10@sanger.ac.uk>
 Fix a crash when parsing the results from an http fetch
 src/blixemApp/blxFetch.c |   91 +++++++++++++---------------------------------
 1 files changed, 26 insertions(+), 65 deletions(-)

2012-07-25  Gemma Barson  <gb10@sanger.ac.uk>
 Fix a bug where the source was not being passed through to the fetch command
 src/blixemApp/blxFetch.c |    7 +++++--
 1 files changed, 5 insertions(+), 2 deletions(-)

2012-07-23  Gemma Barson  <gb10@sanger.ac.uk>
 Fix a bug where bulk-fetching in blixem was not recognising errors in the fetched text
 src/blixemApp/blxFetch.c |   19 +++++++++++++++++--
 1 files changed, 17 insertions(+), 2 deletions(-)

2012-07-23  Gemma Barson  <gb10@sanger.ac.uk>
 Blixem now ignores leading/trailing whitespace around values in the config file
 src/blixemApp/blxFetch.c      |   14 ++++++++++++--
 src/seqtoolsUtils/utilities.c |    3 ++-
 2 files changed, 14 insertions(+), 3 deletions(-)

2012-07-16  Gemma Barson  <gb10@sanger.ac.uk>
 Merge branch 'feature/styles' into develop
2012-07-16  Gemma Barson  <gb10@sanger.ac.uk>
 Fix a bug with setting default UTR colors
 src/blixemApp/blxview.c |    4 ++--
 1 files changed, 2 insertions(+), 2 deletions(-)

2012-07-16  Gemma Barson  <gb10@sanger.ac.uk>
 Small comment change
 src/blixemApp/blxmain.c |    5 +++--
 1 files changed, 3 insertions(+), 2 deletions(-)

2012-07-13  Gemma Barson  <gb10@sanger.ac.uk>
 If cds colours are not given in the styles file they are now set to the default colors
 src/blixemApp/blxview.c |   36 +++++++++++++++++++++++-------------
 1 files changed, 23 insertions(+), 13 deletions(-)

2012-07-13  Gemma Barson  <gb10@sanger.ac.uk>
 Blixem can now read colors from inherited styles
 src/blixemApp/blixem_.h |   18 +++-
 src/blixemApp/blxmain.c |  270 +++++++++++++++++++++++++++++++----------------
 2 files changed, 196 insertions(+), 92 deletions(-)

2012-07-13  Gemma Barson  <gb10@sanger.ac.uk>
 Fix potential crash when reading styles file
 src/blixemApp/blxmain.c       |   61 +++++++++++++++++++++++++++--------------
 src/blixemApp/blxview.c       |    1 -
 src/seqtoolsUtils/utilities.c |    2 -
 3 files changed, 40 insertions(+), 24 deletions(-)

2012-07-13  Gemma Barson  <gb10@sanger.ac.uk>
 The path to the styles file can now be specified in the blixem config file
 src/blixemApp/blixem_.h |    3 ++-
 src/blixemApp/blxmain.c |   18 +++++++++++++++++-
 2 files changed, 19 insertions(+), 2 deletions(-)

2012-07-13  Gemma Barson  <gb10@sanger.ac.uk>
 Fix a bug with setting transparency for styles
 src/blixemApp/blxview.c |    5 +----
 1 files changed, 1 insertions(+), 4 deletions(-)

2012-07-12  Gemma Barson  <gb10@sanger.ac.uk>
 Make white colours from the styles file transparent
 src/blixemApp/blxview.c           |   62 ++++++++++++++++++++++--------------
 src/blixemApp/exonview.c          |    6 ++--
 src/dotterApp/seqtoolsExonView.c  |    6 ++--
 src/seqtoolsUtils/blxGff3Parser.c |    5 +--
 src/seqtoolsUtils/blxmsp.c        |   43 ++++++++++++++++++--------
 src/seqtoolsUtils/blxmsp.h        |    5 ++-
 6 files changed, 79 insertions(+), 48 deletions(-)

2012-07-12  Gemma Barson  <gb10@sanger.ac.uk>
 Fix error with unrecognised short option
 src/blixemApp/blxmain.c |    2 +-
 1 files changed, 1 insertions(+), 1 deletions(-)

2012-07-12  Gemma Barson  <gb10@sanger.ac.uk>
 Updated usage docs with new styles file format
 src/blixemApp/blxmain.c           |   50 +++++++------
 src/doc/User_doc/blixem_usage.txt |  139 +++++++++++++++++++++----------------
 2 files changed, 107 insertions(+), 82 deletions(-)

2012-07-12  Gemma Barson  <gb10@sanger.ac.uk>
 Blixem can now read colors from a zmap styles file
 src/blixemApp/blxmain.c |  158 ++++++++++++++++++++++++++++++++++++++---------
 1 files changed, 129 insertions(+), 29 deletions(-)

2012-07-12  Gemma Barson  <gb10@sanger.ac.uk>
 Reorganise styles file code
 src/blixemApp/blxmain.c |   67 +++++++++++++++++++++++++++++++++--------------
 1 files changed, 47 insertions(+), 20 deletions(-)

2012-07-10  Gemma Barson  <gb10@sanger.ac.uk>
 Merge branch 'feature/config' into develop
2012-07-10  Gemma Barson  <gb10@sanger.ac.uk>
 Updated test plan
 src/test/test_plan.ods |  Bin 38241 -> 38902 bytes
 1 files changed, 0 insertions(+), 0 deletions(-)

2012-07-10  Gemma Barson  <gb10@sanger.ac.uk>
 Improved error handling
 src/blixemApp/blxFetch.c          |  333 +++++++++++++++++++++++--------------
 src/seqtoolsUtils/blxGff3Parser.c |    4 +-
 src/seqtoolsUtils/utilities.c     |   15 ++-
 src/seqtoolsUtils/utilities.h     |    2 +-
 4 files changed, 226 insertions(+), 128 deletions(-)

2012-07-09  Gemma Barson  <gb10@sanger.ac.uk>
 Code tidying
 src/blixemApp/blixem_.h  |    2 +-
 src/blixemApp/blxFetch.c |  212 ++++++++++++++++++++++++++-------------------
 2 files changed, 123 insertions(+), 91 deletions(-)

2012-07-09  Gemma Barson  <gb10@sanger.ac.uk>
 Local config file now overrides command-line config file
 src/blixemApp/blixem_.h       |    2 +-
 src/blixemApp/blxFetch.c      |  179 ++++++++++++++++++++++------------------
 src/blixemApp/blxmain.c       |    5 +-
 src/blixemApp/blxview.c       |   13 +--
 src/seqtoolsUtils/utilities.c |   40 +++++-----
 5 files changed, 127 insertions(+), 112 deletions(-)

2012-07-05  Gemma Barson  <gb10@sanger.ac.uk>
 Merge branch 'production' into develop
2012-07-05  Gemma Barson  <gb10@sanger.ac.uk>
 Merge branch 'hotfix/4.13.3' into production
2012-07-05  Gemma Barson  <gb10@sanger.ac.uk>
 Make dotter use internal sequence rather than trying to fetch it
 src/blixemApp/blxdotter.c |    5 -----
 1 files changed, 0 insertions(+), 5 deletions(-)

2012-07-02  Gemma Barson  <gb10@sanger.ac.uk>
 Updated release notes
 src/doc/User_doc/release_notes.html |   10 ++++++++--
 1 files changed, 8 insertions(+), 2 deletions(-)

2012-07-02  Gemma Barson  <gb10@sanger.ac.uk>
 Add new keyboard shortcuts to belvu docs
 src/doc/User_doc/Belvu_manual.odt       |  Bin 970098 -> 970146 bytes
 src/doc/User_doc/Belvu_manual.pdf       |  Bin 819755 -> 819868 bytes
 src/doc/User_doc/belvu_quick_start.html |  122 +++++++++++++++++--------------
 3 files changed, 66 insertions(+), 56 deletions(-)

2012-07-02  Gemma Barson  <gb10@sanger.ac.uk>
 Add Belvu keyboard shortcuts
 src/belvuApp/belvuWindow.c |    6 +++---
 1 files changed, 3 insertions(+), 3 deletions(-)

2012-06-26  Gemma Barson  <gb10@sanger.ac.uk>
 Allow user to cancel fetch dialog if fetch hangs
 src/blixemApp/blxFetch.c |    3 ++-
 1 files changed, 2 insertions(+), 1 deletions(-)

2012-06-22  Gemma Barson  <gb10@sanger.ac.uk>
 Catch segv faults and print backtrace
 src/blixemApp/blxmain.c       |    4 ++++
 src/seqtoolsUtils/utilities.c |   21 +++++++++++++++++++++
 src/seqtoolsUtils/utilities.h |    2 ++
 3 files changed, 27 insertions(+), 0 deletions(-)

2012-06-22  Gemma Barson  <gb10@sanger.ac.uk>
 Fix an error that can occur when opening firefox
 src/seqtoolsUtils/seqtoolsWebBrowser.c |    1 +
 1 files changed, 1 insertions(+), 0 deletions(-)

2012-06-27  Ed Griffiths  <edgrif@sanger.ac.uk>
 "minor comment change"
 src/README |    4 ++--
 1 files changed, 2 insertions(+), 2 deletions(-)

2012-06-19  Gemma Barson  <gb10@sanger.ac.uk>
 Fix a compile error where libpfetch was being compiled even if libcurl not available
 src/Makefile.am |    4 ++++
 1 files changed, 4 insertions(+), 0 deletions(-)

2012-06-19  Gemma Barson  <gb10@sanger.ac.uk>
 Change config file separator to ';' to be consistent with zmap
 src/seqtoolsUtils/utilities.c |    4 ++--
 1 files changed, 2 insertions(+), 2 deletions(-)

2012-06-18  Gemma Barson  <gb10@sanger.ac.uk>
 Merge branch 'production' into release/4.14
2012-06-18  Gemma Barson  <gb10@sanger.ac.uk>
 Merge branch 'hotfix/4.13.2' into production
2012-06-18  Gemma Barson  <gb10@sanger.ac.uk>
 Updated release notes
 src/doc/User_doc/release_notes.html |   16 ++++++++++++++++
 1 files changed, 16 insertions(+), 0 deletions(-)

2012-06-18  Gemma Barson  <gb10@sanger.ac.uk>
 Fix compilation error on Ubuntu 12.02
 src/Makefile.am |    9 ++++-----
 1 files changed, 4 insertions(+), 5 deletions(-)

2012-06-15  Gemma Barson  <gb10@sanger.ac.uk>
 Updated release notes for 4.14
 src/doc/User_doc/release_notes.html |    8 ++++++++
 1 files changed, 8 insertions(+), 0 deletions(-)

2012-06-15  Gemma Barson  <gb10@sanger.ac.uk>
 Updated user manual with new config file instructions
 src/doc/User_doc/Blixem_manual.odt |  Bin 994719 -> 998860 bytes
 src/doc/User_doc/Blixem_manual.pdf |  Bin 766962 -> 778696 bytes
 2 files changed, 0 insertions(+), 0 deletions(-)

2012-06-15  Gemma Barson  <gb10@sanger.ac.uk>
 Fix a bug where fetch was not re-tried after socket fetch fails
 src/blixemApp/blxFetch.c |   50 +++++++++++++++++++++++-----------------------
 1 files changed, 25 insertions(+), 25 deletions(-)

2012-06-14  Gemma Barson  <gb10@sanger.ac.uk>
 Merge branch 'feature/config' into develop
2012-06-14  Gemma Barson  <gb10@sanger.ac.uk>
 Add 'raw' output type and distinguish this from 'fasta'
 src/blixemApp/blixem_.h  |    1 +
 src/blixemApp/blxFetch.c |   94 +++++++++++++++++++++++----------------------
 2 files changed, 49 insertions(+), 46 deletions(-)

2012-06-14  Gemma Barson  <gb10@sanger.ac.uk>
 Code tidying
 src/blixemApp/blxFetch.c |  404 +++++++++++++++++-----------------------------
 1 files changed, 145 insertions(+), 259 deletions(-)

2012-06-14  Gemma Barson  <gb10@sanger.ac.uk>
 Fix a bug with checking the fetch error string
 src/blixemApp/blxFetch.c |    8 ++++++--
 1 files changed, 6 insertions(+), 2 deletions(-)

2012-06-14  Gemma Barson  <gb10@sanger.ac.uk>
 Remove hard-coded 'no match' and 'not authorized' checks
 src/blixemApp/blxFetch.c |   98 +++++++++++++++++++++++++++++++---------------
 1 files changed, 66 insertions(+), 32 deletions(-)

2012-06-14  Gemma Barson  <gb10@sanger.ac.uk>
 Read expected error messages from fetch config
 src/blixemApp/blixem_.h       |    2 +
 src/blixemApp/blxFetch.c      |   53 ++++++----------------------------------
 src/seqtoolsUtils/utilities.c |   39 ++++++++++++++++++++++++++++++
 src/seqtoolsUtils/utilities.h |    2 +
 4 files changed, 51 insertions(+), 45 deletions(-)

2012-06-13  Gemma Barson  <gb10@sanger.ac.uk>
 Fix an issue where re-trying after http fetch would pop up a second window
 src/blixemApp/blixem_.h        |    2 +-
 src/blixemApp/blxFetch.c       |   83 ++++++++++++++++++++++++---------------
 src/blixemApp/detailview.c     |    2 +-
 src/blixemApp/detailviewtree.c |    2 +-
 src/seqtoolsUtils/utilities.c  |   52 +++++++++++++++++--------
 src/seqtoolsUtils/utilities.h  |    2 +-
 6 files changed, 90 insertions(+), 53 deletions(-)

2012-06-13  Gemma Barson  <gb10@sanger.ac.uk>
 Dotter no longer fetches sequence data
 src/blixemApp/blxdotter.c |   12 +++++++++---
 1 files changed, 9 insertions(+), 3 deletions(-)

2012-06-12  Gemma Barson  <gb10@sanger.ac.uk>
 Remove delimiters from fetch method config values
 src/blixemApp/blxFetch.c |  119 +++++++++++++++++++++++++++++++--------------
 1 files changed, 82 insertions(+), 37 deletions(-)

2012-06-12  Gemma Barson  <gb10@sanger.ac.uk>
 Remove incorrect dependency on data type for fetching optional data
 src/seqtoolsUtils/blxmsp.c |    8 ++++++--
 1 files changed, 6 insertions(+), 2 deletions(-)

2012-06-12  Gemma Barson  <gb10@sanger.ac.uk>
 Merge branch 'feature/config' into develop
2012-06-12  Gemma Barson  <gb10@sanger.ac.uk>
 Add a separator field to the config for separating lists of sequence names to fetch
 src/blixemApp/blixem_.h   |    4 +++-
 src/blixemApp/blxFetch.c  |    6 +++++-
 src/libpfetch/libpfetch.c |    5 ++---
 3 files changed, 10 insertions(+), 5 deletions(-)

2012-06-12  Gemma Barson  <gb10@sanger.ac.uk>
 Fix a bug with default methods not being used
 src/seqtoolsUtils/blxmsp.c |    3 ++-
 1 files changed, 2 insertions(+), 1 deletions(-)

2012-06-12  Gemma Barson  <gb10@sanger.ac.uk>
 Remove unused pfetch fields
 src/blixemApp/blxFetch.c |   25 +++----------------------
 1 files changed, 3 insertions(+), 22 deletions(-)

2012-06-12  Gemma Barson  <gb10@sanger.ac.uk>
 Fix bugs with new config for http fetch
 src/blixemApp/blixem_.h   |    8 +-
 src/blixemApp/blxFetch.c  |  312 ++++++++++++++++++++++++++++++++-------------
 src/libpfetch/libpfetch.c |   73 ++---------
 3 files changed, 242 insertions(+), 151 deletions(-)

2012-06-12  Gemma Barson  <gb10@sanger.ac.uk>
 Small improvement to error message
 src/blixemApp/blxFetch.c |    4 +++-
 1 files changed, 3 insertions(+), 1 deletions(-)

2012-06-12  Gemma Barson  <gb10@sanger.ac.uk>
 Add optional file tag to GFF and config file
 src/blixemApp/blxFetch.c          |    7 +++++++
 src/seqtoolsUtils/blxGff3Parser.c |   34 +++++++++++++++++++++++++++++++++-
 src/seqtoolsUtils/blxmsp.c        |    6 ++++--
 src/seqtoolsUtils/blxmsp.h        |    5 +++--
 src/seqtoolsUtils/blxparser.c     |   12 ++++++------
 5 files changed, 53 insertions(+), 11 deletions(-)

2012-06-11  Gemma Barson  <gb10@sanger.ac.uk>
 Remove unused 'url' field in MSP struct
 src/seqtoolsUtils/blxGff3Parser.c |   14 +-------------
 src/seqtoolsUtils/blxmsp.c        |    9 ++-------
 src/seqtoolsUtils/blxmsp.h        |    2 +-
 src/seqtoolsUtils/blxparser.c     |   12 ++++++------
 4 files changed, 10 insertions(+), 27 deletions(-)

2012-06-11  Gemma Barson  <gb10@sanger.ac.uk>
 Add source to substitution variables
 src/blixemApp/blxFetch.c |    5 +++++
 1 files changed, 5 insertions(+), 0 deletions(-)

2012-06-11  Gemma Barson  <gb10@sanger.ac.uk>
 Implement internal fetch mode
 src/blixemApp/blixem_.h  |    4 ++-
 src/blixemApp/blxFetch.c |   76 ++++++++++++++++++++++++++++++++++++++++-----
 2 files changed, 70 insertions(+), 10 deletions(-)

2012-06-01  Gemma Barson  <gb10@sanger.ac.uk>
 Provide a utility to get the fetch output type as a string
 src/blixemApp/blixem_.h  |    9 +--
 src/blixemApp/blxFetch.c |  147 +++++++++++++++++++++++++++++++---------------
 2 files changed, 103 insertions(+), 53 deletions(-)

2012-06-01  Gemma Barson  <gb10@sanger.ac.uk>
 Move all fetch code to blxFetch.c
 src/blixemApp/blxFetch.c |  828 ++++++++++++++++++++++++++++++++++++++--------
 src/blixemApp/blxview.c  |  552 ------------------------------
 2 files changed, 691 insertions(+), 689 deletions(-)

2012-06-01  Gemma Barson  <gb10@sanger.ac.uk>
 Provide utility to get fetch mode as string
 src/blixemApp/blixem_.h  |   11 ++---------
 src/blixemApp/blxFetch.c |   45 +++++++++++++++++++++++++++++++++++++--------
 2 files changed, 39 insertions(+), 17 deletions(-)

2012-06-01  Gemma Barson  <gb10@sanger.ac.uk>
 Fix a crash that happens if there is no config file
 src/seqtoolsUtils/blxGff3Parser.c |   15 +++++++++------
 1 files changed, 9 insertions(+), 6 deletions(-)

2012-05-31  Gemma Barson  <gb10@sanger.ac.uk>
 Fix a bug where features were not being linked under the same parent correctly
 src/seqtoolsUtils/blxmsp.c |    8 +++++---
 1 files changed, 5 insertions(+), 3 deletions(-)

2012-05-31  Gemma Barson  <gb10@sanger.ac.uk>
 Add error handling for bad fetch commands
 src/blixemApp/blixem_.h  |    2 +-
 src/blixemApp/blxFetch.c |   90 +++++++++++++++++++++++++++++-----------
 src/blixemApp/blxview.c  |  102 ++++++++++++++++++++++++++--------------------
 3 files changed, 125 insertions(+), 69 deletions(-)

2012-05-30  Gemma Barson  <gb10@sanger.ac.uk>
 Add link-features-by-name option to config file
 src/blixemApp/blixem_.h           |    5 +-
 src/blixemApp/blxFetch.c          |   27 ++++++-----
 src/blixemApp/blxview.c           |    2 +-
 src/blixemApp/blxwindow.c         |    3 +-
 src/dotterApp/dotterMain.c        |    2 +-
 src/seqtoolsUtils/blxGff3Parser.c |   34 +++++++++++++-
 src/seqtoolsUtils/blxmsp.c        |   87 ++++++++++++++++++++++--------------
 src/seqtoolsUtils/blxmsp.h        |   12 +++--
 src/seqtoolsUtils/blxparser.c     |   12 +++---
 9 files changed, 121 insertions(+), 63 deletions(-)

2012-05-30  Gemma Barson  <gb10@sanger.ac.uk>
 Improve error handling when reading config file
 src/blixemApp/blxFetch.c      |    7 ++++++-
 src/seqtoolsUtils/blxmsp.c    |    2 +-
 src/seqtoolsUtils/utilities.c |    6 ++----
 3 files changed, 9 insertions(+), 6 deletions(-)

2012-05-30  Gemma Barson  <gb10@sanger.ac.uk>
 Improve error handling when setting up sockets
 src/blixemApp/blxFetch.c |  130 ++++++++++++++++++++++++++--------------------
 1 files changed, 73 insertions(+), 57 deletions(-)

2012-05-30  Gemma Barson  <gb10@sanger.ac.uk>
 New fetch code now supports the old default-pfetch-method key for backwards compatibility
 src/blixemApp/blxFetch.c |    5 +++++
 1 files changed, 5 insertions(+), 0 deletions(-)

2012-05-30  Gemma Barson  <gb10@sanger.ac.uk>
 Remove unused variable
 src/seqtoolsUtils/utilities.c |    2 --
 1 files changed, 0 insertions(+), 2 deletions(-)

2012-05-29  Gemma Barson  <gb10@sanger.ac.uk>
 Fix rebase error; wrong type used for utility function
 src/seqtoolsUtils/utilities.c |    6 +++---
 1 files changed, 3 insertions(+), 3 deletions(-)

2012-05-28  Gemma Barson  <gb10@sanger.ac.uk>
 Fix a spurious error message when fetch method is 'none'
 src/blixemApp/blxFetch.c |    6 ++++++
 1 files changed, 6 insertions(+), 0 deletions(-)

2012-05-28  Gemma Barson  <gb10@sanger.ac.uk>
 Fix misleading function name
 src/blixemApp/blxview.c |    6 +++---
 1 files changed, 3 insertions(+), 3 deletions(-)

2012-05-28  Gemma Barson  <gb10@sanger.ac.uk>
 Fix a bug where default fetch method list was being used even though custom fetch method list had been set
 src/seqtoolsUtils/blxmsp.c |   10 +++++-----
 1 files changed, 5 insertions(+), 5 deletions(-)

2012-05-28  Gemma Barson  <gb10@sanger.ac.uk>
 Check the output type is valid for command-fetch methods
 src/blixemApp/blxview.c |   40 ++++++++++++++++++++++++++++++++++++----
 1 files changed, 36 insertions(+), 4 deletions(-)

2012-05-28  Gemma Barson  <gb10@sanger.ac.uk>
 Fix bug with appending null string to fetch command
 src/blixemApp/blxFetch.c |    9 ++++++---
 1 files changed, 6 insertions(+), 3 deletions(-)

2012-05-28  Gemma Barson  <gb10@sanger.ac.uk>
 Better user message text
 src/blixemApp/blxFetch.c |    2 +-
 src/blixemApp/blxview.c  |    2 +-
 2 files changed, 2 insertions(+), 2 deletions(-)

2012-05-28  Gemma Barson  <gb10@sanger.ac.uk>
 Fix a rebase error; wrong type returned from utility function
 src/seqtoolsUtils/utilities.c |    9 +++------
 src/seqtoolsUtils/utilities.h |    2 +-
 2 files changed, 4 insertions(+), 7 deletions(-)

2012-05-28  Gemma Barson  <gb10@sanger.ac.uk>
 Fix an issue where blixem would try to fetch data not relevant to the fetch method used
 src/blixemApp/blxFetch.c |    2 +-
 src/blixemApp/blxview.c  |   84 +++++++++++++++++++++++++++++++++++----------
 2 files changed, 66 insertions(+), 20 deletions(-)

2012-05-28  Gemma Barson  <gb10@sanger.ac.uk>
 Fix a bug with fetching using secondary fetch methods
 src/blixemApp/blxFetch.c   |    2 +-
 src/blixemApp/blxview.c    |   16 +++++++++++-----
 src/seqtoolsUtils/blxmsp.c |    4 ++--
 3 files changed, 14 insertions(+), 8 deletions(-)

2012-05-28  Gemma Barson  <gb10@sanger.ac.uk>
 Variation urls are now specified in config
 src/blixemApp/detailview.c           |   23 +-
 src/test/data/chr4_dna_align.gff     | 2366 +++++++++++++++++-----------------
 src/test/data/chr4_protein_align.gff | 2366 +++++++++++++++++-----------------
 3 files changed, 2369 insertions(+), 2386 deletions(-)

2012-05-28  Gemma Barson  <gb10@sanger.ac.uk>
 New config fetch methods now mostly working
 src/blixemApp/blixem_.h            |  224 +++++-----
 src/blixemApp/blxFetch.c           |  866 +++++++++++++++++++++---------------
 src/blixemApp/blxdotter.c          |  118 +-----
 src/blixemApp/blxmain.c            |   10 +-
 src/blixemApp/blxview.c            |  596 +++++++++++--------------
 src/blixemApp/blxwindow.c          |   27 +-
 src/blixemApp/blxwindow.h          |    2 -
 src/blixemApp/detailviewtree.c     |    9 +-
 src/libpfetch/libpfetch-cmarshal.c |    6 +-
 src/libpfetch/libpfetch-cmarshal.h |    4 +-
 src/seqtoolsUtils/blxGff3Parser.c  |   12 +-
 src/seqtoolsUtils/blxmsp.c         |   44 +-
 src/seqtoolsUtils/blxmsp.h         |   21 +-
 src/seqtoolsUtils/utilities.c      |   33 ++
 src/seqtoolsUtils/utilities.h      |    2 +
 15 files changed, 966 insertions(+), 1008 deletions(-)

2012-05-16  Gemma Barson  <gb10@sanger.ac.uk>
 WIP
 src/blixemApp/blixem_.h   |   35 ++++++++++----
 src/blixemApp/blxFetch.c  |  116 +++++++++++++++++++++++++++++++++++++--------
 src/blixemApp/blxwindow.c |    8 +--
 3 files changed, 123 insertions(+), 36 deletions(-)

2012-05-15  Gemma Barson  <gb10@sanger.ac.uk>
 WIP: generalise fetch methods
 src/blixemApp/blixem_.h           |  102 ++++---
 src/blixemApp/blxFetch.c          |  583 +++++++------------------------------
 src/blixemApp/blxdotter.c         |    2 +-
 src/blixemApp/blxmain.c           |    7 +-
 src/blixemApp/blxview.c           |   71 ++---
 src/blixemApp/blxwindow.c         |   43 +--
 src/blixemApp/blxwindow.h         |    1 -
 src/blixemApp/detailviewtree.c    |    9 +-
 src/seqtoolsUtils/blxGff3Parser.c |   63 +++-
 src/seqtoolsUtils/blxmsp.c        |   47 +++-
 src/seqtoolsUtils/blxmsp.h        |   22 +-
 11 files changed, 323 insertions(+), 627 deletions(-)

2012-05-31  Gemma Barson  <gb10@sanger.ac.uk>
 Merge branch 'production' into develop
2012-05-31  Gemma Barson  <gb10@sanger.ac.uk>
 Merge branch 'hotfix/4.13.1' into production
2012-05-31  Gemma Barson  <gb10@sanger.ac.uk>
 Fix a bug where features were not being linked under the same parent correctly
 src/seqtoolsUtils/blxmsp.c |   14 +++++++++++---
 1 files changed, 11 insertions(+), 3 deletions(-)

2012-05-31  Gemma Barson  <gb10@sanger.ac.uk>
 Fix a bug where features were not being linked under the same parent correctly
 src/seqtoolsUtils/blxmsp.c |   14 +++++++++++---
 1 files changed, 11 insertions(+), 3 deletions(-)

2012-05-29  Gemma Barson  <gb10@sanger.ac.uk>
 Merge branch 'production' into develop
2012-05-29  Gemma Barson  <gb10@sanger.ac.uk>
 Merge branch 'release/4.13' into production
2012-05-29  Gemma Barson  <gb10@sanger.ac.uk>
 Updated release notes
 src/doc/User_doc/release_notes.html |   15 +++++++++++++++
 1 files changed, 15 insertions(+), 0 deletions(-)

2012-05-24  Gemma Barson  <gb10@sanger.ac.uk>
 Merge branch 'feature/dotter_crash' into develop
2012-05-17  Gemma Barson  <gb10@sanger.ac.uk>
 WIP: Fix a crash for long, skinny plots
 src/dotterApp/dotplot.c |   29 ++++++++++++++++++++++++-----
 1 files changed, 24 insertions(+), 5 deletions(-)

2012-05-18  Gemma Barson  <gb10@sanger.ac.uk>
 If fetch fails, display stored sequence data instead
 src/blixemApp/blixem_.h        |    2 +-
 src/blixemApp/blxFetch.c       |   90 ++++++++++++++++++----------
 src/blixemApp/detailviewtree.c |    3 +-
 src/seqtoolsUtils/blxmsp.c     |   14 ++++
 src/seqtoolsUtils/blxmsp.h     |  129 ++++++++++++++++++++--------------------
 src/seqtoolsUtils/utilities.c  |   21 ++++--
 src/seqtoolsUtils/utilities.h  |    2 +-
 7 files changed, 154 insertions(+), 107 deletions(-)

2012-05-18  Gemma Barson  <gb10@sanger.ac.uk>
 Blixem no longer quits if you cancel the sequence fetch
 src/blixemApp/blxview.c |    3 ++-
 1 files changed, 2 insertions(+), 1 deletions(-)

2012-05-10  Gemma Barson  <gb10@sanger.ac.uk>
 Fix a bug where the squash-matches command-line argument was being overriden by the saved settings
 src/blixemApp/blxwindow.c |    5 ++++-
 1 files changed, 4 insertions(+), 1 deletions(-)

2012-05-02  Gemma Barson  <gb10@sanger.ac.uk>
 Merge branch 'production' into develop
2012-04-30  Gemma Barson  <gb10@sanger.ac.uk>
 Merge branch 'release/4.12' into production
2012-04-27  Gemma Barson  <gb10@sanger.ac.uk>
 Fixed a bug with printing labels in dotter alignment tool
 src/blixemApp/detailview.c     |    7 -
 src/blixemApp/detailviewtree.c |   29 ++--
 src/dotterApp/alignmenttool.c  |    6 +-
 src/seqtoolsUtils/utilities.c  |   39 ++++-
 src/seqtoolsUtils/utilities.h  |  328 ++++++++++++++++++++--------------------
 5 files changed, 217 insertions(+), 192 deletions(-)

2012-04-25  Gemma Barson  <gb10@sanger.ac.uk>
 Fix a bug where Ctrl-P printed the wrong window when called from the alignment tool
 src/dotterApp/dotter.c |   23 -----------------------
 1 files changed, 0 insertions(+), 23 deletions(-)

2012-04-25  Gemma Barson  <gb10@sanger.ac.uk>
 Alignment tool now has white background when printed
 src/dotterApp/alignmenttool.c |   27 ++++++++++++++++++++++-----
 1 files changed, 22 insertions(+), 5 deletions(-)

2012-04-25  Gemma Barson  <gb10@sanger.ac.uk>
 Merge branch 'feature/dotter_select' into develop
2012-04-25  Gemma Barson  <gb10@sanger.ac.uk>
 Make sure the primary buffer is not overwritten accidentally
 src/dotterApp/alignmenttool.c |    6 ++++++
 1 files changed, 6 insertions(+), 0 deletions(-)

2012-04-25  Gemma Barson  <gb10@sanger.ac.uk>
 Removed debug output
 src/dotterApp/alignmenttool.c |    4 ----
 1 files changed, 0 insertions(+), 4 deletions(-)

2012-04-24  Gemma Barson  <gb10@sanger.ac.uk>
 Code tidying
 src/dotterApp/alignmenttool.c |   30 +++++++++++++++---------------
 1 files changed, 15 insertions(+), 15 deletions(-)

2012-04-24  Gemma Barson  <gb10@sanger.ac.uk>
 Make sure we don't index out of range in case of bad coords
 src/dotterApp/alignmenttool.c |   12 ++++++++++--
 1 files changed, 10 insertions(+), 2 deletions(-)

2012-04-24  Gemma Barson  <gb10@sanger.ac.uk>
 Fixed some bugs with sequence selection for reverse strand and offet sequences
 src/dotterApp/alignmenttool.c |  130 ++++++++++++++++++++++++++++++++---------
 src/dotterApp/dotter.c        |   30 +++++++++
 src/dotterApp/dotter_.h       |   87 ++++++++++++++--------------
 3 files changed, 175 insertions(+), 72 deletions(-)

2012-04-23  Gemma Barson  <gb10@sanger.ac.uk>
 Added menu item for 'clear selection'
 src/dotterApp/alignmenttool.c |   44 +++++++++++-----------------------------
 1 files changed, 12 insertions(+), 32 deletions(-)

2012-04-23  Gemma Barson  <gb10@sanger.ac.uk>
 Fixed an issue with highlighting multiple sequences
 src/dotterApp/alignmenttool.c |    2 +-
 1 files changed, 1 insertions(+), 1 deletions(-)

2012-04-23  Gemma Barson  <gb10@sanger.ac.uk>
 Improved menu items for selections
 src/dotterApp/alignmenttool.c |   76 +++++++++++++++++++----------------------
 1 files changed, 35 insertions(+), 41 deletions(-)

2012-04-23  Gemma Barson  <gb10@sanger.ac.uk>
 Added menu item to copy selection coords
 src/dotterApp/alignmenttool.c |   65 +++++++++++++++++++++++++++++++++-------
 1 files changed, 53 insertions(+), 12 deletions(-)

2012-04-23  Gemma Barson  <gb10@sanger.ac.uk>
 Copying coords in dotter now places them on the primary clipboard
 src/dotterApp/alignmenttool.c |   10 ++++++++++
 1 files changed, 10 insertions(+), 0 deletions(-)

2012-04-23  Gemma Barson  <gb10@sanger.ac.uk>
 Escape key now cancels text selection
 src/dotterApp/alignmenttool.c |   19 ++++++++++++++++---
 1 files changed, 16 insertions(+), 3 deletions(-)

2012-04-23  Gemma Barson  <gb10@sanger.ac.uk>
 Ctrl-C now copies selected text to default clipboard
 src/dotterApp/alignmenttool.c |   54 +++++++++++++++++++++++++++++++++++++++++
 1 files changed, 54 insertions(+), 0 deletions(-)

2012-04-23  Gemma Barson  <gb10@sanger.ac.uk>
 Fixed a bug with double-click selection
 src/dotterApp/alignmenttool.c |   42 +++++++++++++++++++++++-----------------
 1 files changed, 24 insertions(+), 18 deletions(-)

2012-04-20  Gemma Barson  <gb10@sanger.ac.uk>
 Double-click highlights visibile sequence
 src/dotterApp/alignmenttool.c |  101 +++++++++++++++++++++++++++++++++-------
 1 files changed, 83 insertions(+), 18 deletions(-)

2012-04-20  Gemma Barson  <gb10@sanger.ac.uk>
 Selected sequence is now highlighted
 src/dotterApp/alignmenttool.c |  292 ++++++++++++++++++++++++++---------------
 1 files changed, 185 insertions(+), 107 deletions(-)

2012-04-19  Gemma Barson  <gb10@sanger.ac.uk>
 Selected text is now placed on primary clipboard
 src/dotterApp/alignmenttool.c |    7 ++++---
 1 files changed, 4 insertions(+), 3 deletions(-)

2012-04-19  Gemma Barson  <gb10@sanger.ac.uk>
 WIP: selecting sequence in dotter
 src/dotterApp/alignmenttool.c |  117 ++++++++++++++++++++++++++++++++++-------
 1 files changed, 97 insertions(+), 20 deletions(-)

2012-04-19  Gemma Barson  <gb10@sanger.ac.uk>
 WIP: select sequence from the alignment tool in dotter
 src/dotterApp/alignmenttool.c |  403 +++++++++++++++++++++++++++--------------
 1 files changed, 269 insertions(+), 134 deletions(-)

2012-04-23  Gemma Barson  <gb10@sanger.ac.uk>
 Added more dotter example cases
 src/examples/Q9H8G1.fasta                  |    1 +
 src/examples/README                        |   12 +++++++++---
 src/examples/chr4_translation_frame1.fasta |    1 +
 3 files changed, 11 insertions(+), 3 deletions(-)

2012-04-23  Gemma Barson  <gb10@sanger.ac.uk>
 Fix a problem with the background color after printing
 src/dotterApp/dotter.c |  865 ++++++++++++++++++++++++------------------------
 1 files changed, 437 insertions(+), 428 deletions(-)

2012-04-23  Gemma Barson  <gb10@sanger.ac.uk>
 Fix bad coords in the rev strand when the alignment tool length is even
 src/dotterApp/alignmenttool.c |   10 +++++++---
 1 files changed, 7 insertions(+), 3 deletions(-)

2012-04-23  Gemma Barson  <gb10@sanger.ac.uk>
 Fixed a regression where the greyramp tool had the wrong context menu
 src/dotterApp/greyramptool.c |    3 ---
 1 files changed, 0 insertions(+), 3 deletions(-)

2012-04-12  Gemma Barson  <gb10@sanger.ac.uk>
 Updated release notes
 src/doc/User_doc/release_notes.html |    5 +++--
 1 files changed, 3 insertions(+), 2 deletions(-)

2012-04-12  Gemma Barson  <gb10@sanger.ac.uk>
 Removed duplicate sequence data from the sample gff files
 src/test/data/chr4_dna_align.gff     |  908 +++---
 src/test/data/chr4_protein_align.gff | 6062 +++++++++++++++++-----------------
 2 files changed, 3485 insertions(+), 3485 deletions(-)

2012-04-10  Gemma Barson  <gb10@sanger.ac.uk>
 Updated copyright notices to 2012
 src/belvuApp/belvu.c                   |    9 +--------
 src/belvuApp/belvuAlignment.c          |    2 +-
 src/belvuApp/belvuAlignment.h          |    2 +-
 src/belvuApp/belvuConsPlot.c           |    2 +-
 src/belvuApp/belvuConsPlot.h           |    2 +-
 src/belvuApp/belvuMain.c               |    2 +-
 src/belvuApp/belvuTree.c               |    2 +-
 src/belvuApp/belvuTree.h               |    4 ++--
 src/belvuApp/belvuWindow.c             |    2 +-
 src/belvuApp/belvuWindow.h             |    2 +-
 src/belvuApp/belvu_.h                  |    2 +-
 src/blixemApp/bigpicture.c             |    2 +-
 src/blixemApp/bigpicture.h             |    2 +-
 src/blixemApp/bigpicturegrid.c         |    2 +-
 src/blixemApp/bigpicturegrid.h         |    2 +-
 src/blixemApp/blixem_.h                |    2 +-
 src/blixemApp/blxFetch.c               |    2 +-
 src/blixemApp/blxdotter.c              |    2 +-
 src/blixemApp/blxdotter.h              |    2 +-
 src/blixemApp/blxmain.c                |    2 +-
 src/blixemApp/blxview.c                |    2 +-
 src/blixemApp/blxview.h                |    2 +-
 src/blixemApp/blxwindow.c              |    2 +-
 src/blixemApp/blxwindow.h              |    2 +-
 src/blixemApp/coverageview.c           |    2 +-
 src/blixemApp/coverageview.h           |    4 ++--
 src/blixemApp/detailview.c             |    2 +-
 src/blixemApp/detailview.h             |    2 +-
 src/blixemApp/detailviewtree.c         |    2 +-
 src/blixemApp/detailviewtree.h         |    2 +-
 src/blixemApp/exonview.c               |    2 +-
 src/blixemApp/exonview.h               |    2 +-
 src/blixemApp/sequencecellrenderer.c   |    2 +-
 src/blixemApp/sequencecellrenderer.h   |    2 +-
 src/dotterApp/alignmenttool.c          |    2 +-
 src/dotterApp/dotplot.c                |    2 +-
 src/dotterApp/dotter.c                 |    2 +-
 src/dotterApp/dotter.h                 |    2 +-
 src/dotterApp/dotterKarlin.c           |    2 +-
 src/dotterApp/dotterMain.c             |    2 +-
 src/dotterApp/dotter_.h                |    2 +-
 src/dotterApp/greyramptool.c           |    2 +-
 src/dotterApp/seqtoolsExonView.c       |    2 +-
 src/dotterApp/seqtoolsExonView.h       |    2 +-
 src/libpfetch/libcurlobject.c          |    2 +-
 src/libpfetch/libcurlobject.h          |    2 +-
 src/libpfetch/libcurlobject_I.h        |    2 +-
 src/libpfetch/libpfetch-utils.c        |    2 +-
 src/libpfetch/libpfetch.c              |    2 +-
 src/libpfetch/libpfetch.h              |    2 +-
 src/libpfetch/libpfetch_I.h            |    2 +-
 src/libpfetch/libpfetch_P.h            |    2 +-
 src/seqtoolsUtils/blxGff3Parser.c      |    2 +-
 src/seqtoolsUtils/blxGff3Parser.h      |    2 +-
 src/seqtoolsUtils/blxmsp.c             |    2 +-
 src/seqtoolsUtils/blxmsp.h             |    2 +-
 src/seqtoolsUtils/blxparser.c          |    2 +-
 src/seqtoolsUtils/blxparser.h          |    2 +-
 src/seqtoolsUtils/iupac.h              |    2 +-
 src/seqtoolsUtils/seqtoolsWebBrowser.c |    2 +-
 src/seqtoolsUtils/translate.c          |    2 +-
 src/seqtoolsUtils/utilities.c          |    2 +-
 src/seqtoolsUtils/utilities.h          |    2 +-
 src/seqtoolsUtils/version.h            |    2 +-
 64 files changed, 66 insertions(+), 73 deletions(-)

2012-04-05  Gemma Barson  <gb10@sanger.ac.uk>
 Merge branch 'production' into develop
2012-04-05  Gemma Barson  <gb10@sanger.ac.uk>
 Inlcude examples directory in the distribution
 src/Makefile.am |    3 ++-
 1 files changed, 2 insertions(+), 1 deletions(-)

2012-04-05  Gemma Barson  <gb10@sanger.ac.uk>
 Revert "Revert "Fix a regression where matches were misaligned due to problems reading the cigar string""
 src/seqtoolsUtils/blxGff3Parser.c |   13 ++++++-------
 1 files changed, 6 insertions(+), 7 deletions(-)

2012-04-05  Gemma Barson  <gb10@sanger.ac.uk>
 Revert "Revert "Updated release notes""
 src/doc/User_doc/release_notes.html |   12 ++++++++++++
 1 files changed, 12 insertions(+), 0 deletions(-)

2012-04-05  Gemma Barson  <gb10@sanger.ac.uk>
 Revert "Revert "Merge branch 'feature/cigar' into develop""
 src/blixemApp/blixem_.h           |    2 +-
 src/blixemApp/blxFetch.c          |   28 +++---
 src/blixemApp/blxview.c           |    5 +-
 src/blixemApp/blxwindow.c         |   19 ++++-
 src/blixemApp/detailview.c        |    9 +-
 src/blixemApp/detailviewtree.c    |   27 ++++--
 src/dotterApp/dotterMain.c        |    2 +-
 src/seqtoolsUtils/blxGff3Parser.c |   74 ++++++++++++---
 src/seqtoolsUtils/blxmsp.c        |  189 ++++++++++++++++++++++++++-----------
 src/seqtoolsUtils/blxmsp.h        |    3 +-
 src/seqtoolsUtils/utilities.c     |    6 +-
 11 files changed, 262 insertions(+), 102 deletions(-)

2012-04-05  Gemma Barson  <gb10@sanger.ac.uk>
 Revert "Revert "Fixed a refresh problem when selecting variations""
 src/blixemApp/blxwindow.c      |    3 +--
 src/blixemApp/detailview.c     |   15 +++++++++------
 src/blixemApp/detailview.h     |    2 +-
 src/blixemApp/detailviewtree.c |    3 +--
 4 files changed, 12 insertions(+), 11 deletions(-)

2012-04-05  Gemma Barson  <gb10@sanger.ac.uk>
 Revert "Revert "Fixed a bug in protein blixem where you could not select a feature in the variations track""
 src/blixemApp/detailview.c | 1379 ++++++++++++++++++++++++--------------------
 src/blixemApp/detailview.h |    5 +-
 2 files changed, 749 insertions(+), 635 deletions(-)

2012-04-05  Gemma Barson  <gb10@sanger.ac.uk>
 Revert "Revert "Fixed a typo on the Settings dialog (RT:254611)""
 src/blixemApp/blxwindow.c |    2 +-
 1 files changed, 1 insertions(+), 1 deletions(-)

2012-04-05  Gemma Barson  <gb10@sanger.ac.uk>
 Merge branch 'hotfix/4.10.1' into production
2012-04-05  Gemma Barson  <gb10@sanger.ac.uk>
 Revert "Fixed a typo on the Settings dialog (RT:254611)"
 src/blixemApp/blxwindow.c |    2 +-
 1 files changed, 1 insertions(+), 1 deletions(-)

2012-04-05  Gemma Barson  <gb10@sanger.ac.uk>
 Revert "Fixed a bug in protein blixem where you could not select a feature in the variations track"
 src/blixemApp/detailview.c | 1379 ++++++++++++++++++++------------------------
 src/blixemApp/detailview.h |    5 +-
 2 files changed, 635 insertions(+), 749 deletions(-)

2012-04-05  Gemma Barson  <gb10@sanger.ac.uk>
 Revert "Fixed a refresh problem when selecting variations"
 src/blixemApp/blxwindow.c      |    3 ++-
 src/blixemApp/detailview.c     |   15 ++++++---------
 src/blixemApp/detailview.h     |    2 +-
 src/blixemApp/detailviewtree.c |    3 ++-
 4 files changed, 11 insertions(+), 12 deletions(-)

2012-04-05  Gemma Barson  <gb10@sanger.ac.uk>
 Revert "Merge branch 'feature/cigar' into develop"
 src/blixemApp/blixem_.h           |    2 +-
 src/blixemApp/blxFetch.c          |   28 +++---
 src/blixemApp/blxview.c           |    5 +-
 src/blixemApp/blxwindow.c         |   19 +----
 src/blixemApp/detailview.c        |    9 +-
 src/blixemApp/detailviewtree.c    |   27 ++----
 src/dotterApp/dotterMain.c        |    2 +-
 src/seqtoolsUtils/blxGff3Parser.c |   74 +++------------
 src/seqtoolsUtils/blxmsp.c        |  189 +++++++++++--------------------------
 src/seqtoolsUtils/blxmsp.h        |    3 +-
 src/seqtoolsUtils/utilities.c     |    6 +-
 11 files changed, 102 insertions(+), 262 deletions(-)

2012-04-05  Gemma Barson  <gb10@sanger.ac.uk>
 Revert "Updated release notes"
 src/doc/User_doc/release_notes.html |   12 ------------
 1 files changed, 0 insertions(+), 12 deletions(-)

2012-04-05  Gemma Barson  <gb10@sanger.ac.uk>
 Revert "Fix a regression where matches were misaligned due to problems reading the cigar string"
 src/seqtoolsUtils/blxGff3Parser.c |   13 +++++++------
 1 files changed, 7 insertions(+), 6 deletions(-)

2012-04-05  Gemma Barson  <gb10@sanger.ac.uk>
 Added examples directory
 src/README                            |    4 +++-
 src/doc/User_doc/release_notes.html   |   11 +++++++++++
 src/examples/DA730641.fasta           |    1 +
 src/examples/PF02171_seed.stock       |    1 +
 src/examples/README                   |   18 ++++++++++++++++++
 src/examples/chr4_dna_align.gff       |    1 +
 src/examples/chr4_protein_align.gff   |    1 +
 src/examples/chr4_ref_seq.fasta       |    1 +
 src/examples/chr4_ref_seq_short.fasta |    1 +
 9 files changed, 38 insertions(+), 1 deletions(-)

2012-04-05  Gemma Barson  <gb10@sanger.ac.uk>
 Small update to test README doc
 src/test/README |    1 +
 1 files changed, 1 insertions(+), 0 deletions(-)

2012-04-05  Gemma Barson  <gb10@sanger.ac.uk>
 Fixed incorrect return value from blixem
 src/belvuApp/belvuMain.c   |    2 +-
 src/blixemApp/blxmain.c    |    3 +--
 src/dotterApp/dotterMain.c |    2 +-
 3 files changed, 3 insertions(+), 4 deletions(-)

2012-04-05  Gemma Barson  <gb10@sanger.ac.uk>
 Updated test scripts README
 src/test/README |   10 ++++++++--
 1 files changed, 8 insertions(+), 2 deletions(-)

2012-04-05  Gemma Barson  <gb10@sanger.ac.uk>
 Added some simple automated blixem tests
 src/test/scripts/automated/blixem/test1         |   26 +++
 src/test/scripts/automated/blixem/test1_results |  207 +++++++++++++++++++++++
 src/test/scripts/automated/blixem/test2         |   26 +++
 src/test/scripts/automated/blixem/test2_results |  123 ++++++++++++++
 4 files changed, 382 insertions(+), 0 deletions(-)

2012-04-05  Gemma Barson  <gb10@sanger.ac.uk>
 Improvements to belvu automated tests
 src/test/scripts/automated/belvu/test1          |   23 ++++++++++++++++++++-
 src/test/scripts/automated/belvu/test10         |   24 +++++++++++++++++++++-
 src/test/scripts/automated/belvu/test11         |   24 +++++++++++++++++++++-
 src/test/scripts/automated/belvu/test12         |   24 +++++++++++++++++++++-
 src/test/scripts/automated/belvu/test13         |   24 +++++++++++++++++++++-
 src/test/scripts/automated/belvu/test14         |   24 +++++++++++++++++++++-
 src/test/scripts/automated/belvu/test15         |   24 +++++++++++++++++++++-
 src/test/scripts/automated/belvu/test16         |   24 +++++++++++++++++++++-
 src/test/scripts/automated/belvu/test17         |   24 +++++++++++++++++++++-
 src/test/scripts/automated/belvu/test18         |   24 +++++++++++++++++++++-
 src/test/scripts/automated/belvu/test19         |   24 +++++++++++++++++++++-
 src/test/scripts/automated/belvu/test1_results  |    2 +-
 src/test/scripts/automated/belvu/test2          |   23 ++++++++++++++++++++-
 src/test/scripts/automated/belvu/test20         |   24 +++++++++++++++++++++-
 src/test/scripts/automated/belvu/test21         |   24 +++++++++++++++++++++-
 src/test/scripts/automated/belvu/test21_results |    2 +-
 src/test/scripts/automated/belvu/test22         |   24 +++++++++++++++++++++-
 src/test/scripts/automated/belvu/test23         |   24 +++++++++++++++++++++-
 src/test/scripts/automated/belvu/test24         |   24 +++++++++++++++++++++-
 src/test/scripts/automated/belvu/test25         |   24 +++++++++++++++++++++-
 src/test/scripts/automated/belvu/test26         |   24 +++++++++++++++++++++-
 src/test/scripts/automated/belvu/test26_results |    2 +-
 src/test/scripts/automated/belvu/test27         |   24 +++++++++++++++++++++-
 src/test/scripts/automated/belvu/test27_results |    2 +-
 src/test/scripts/automated/belvu/test28         |   24 +++++++++++++++++++++-
 src/test/scripts/automated/belvu/test29         |   24 +++++++++++++++++++++-
 src/test/scripts/automated/belvu/test3          |   23 ++++++++++++++++++++-
 src/test/scripts/automated/belvu/test30         |   24 +++++++++++++++++++++-
 src/test/scripts/automated/belvu/test31         |   24 +++++++++++++++++++++-
 src/test/scripts/automated/belvu/test32         |   24 +++++++++++++++++++++-
 src/test/scripts/automated/belvu/test33         |   22 ++++++++++++++++++++-
 src/test/scripts/automated/belvu/test34         |   22 ++++++++++++++++++++-
 src/test/scripts/automated/belvu/test35         |   24 +++++++++++++++++++++-
 src/test/scripts/automated/belvu/test36         |   24 +++++++++++++++++++++-
 src/test/scripts/automated/belvu/test37         |   24 +++++++++++++++++++++-
 src/test/scripts/automated/belvu/test38         |   24 +++++++++++++++++++++-
 src/test/scripts/automated/belvu/test39         |   24 +++++++++++++++++++++-
 src/test/scripts/automated/belvu/test4          |   24 +++++++++++++++++++++-
 src/test/scripts/automated/belvu/test40         |   24 +++++++++++++++++++++-
 src/test/scripts/automated/belvu/test41         |   24 +++++++++++++++++++++-
 src/test/scripts/automated/belvu/test42         |   24 +++++++++++++++++++++-
 src/test/scripts/automated/belvu/test43         |   24 +++++++++++++++++++++-
 src/test/scripts/automated/belvu/test44         |   24 +++++++++++++++++++++-
 src/test/scripts/automated/belvu/test45         |   24 +++++++++++++++++++++-
 src/test/scripts/automated/belvu/test46         |   24 +++++++++++++++++++++-
 src/test/scripts/automated/belvu/test47         |   24 +++++++++++++++++++++-
 src/test/scripts/automated/belvu/test48         |   24 +++++++++++++++++++++-
 src/test/scripts/automated/belvu/test49         |   24 +++++++++++++++++++++-
 src/test/scripts/automated/belvu/test5          |   24 +++++++++++++++++++++-
 src/test/scripts/automated/belvu/test50         |   24 +++++++++++++++++++++-
 src/test/scripts/automated/belvu/test51         |   24 +++++++++++++++++++++-
 src/test/scripts/automated/belvu/test6          |   24 +++++++++++++++++++++-
 src/test/scripts/automated/belvu/test7          |   24 +++++++++++++++++++++-
 src/test/scripts/automated/belvu/test8          |   24 +++++++++++++++++++++-
 src/test/scripts/automated/belvu/test9          |   24 +++++++++++++++++++++-
 src/test/scripts/automated/belvu/test9_results  |    2 +-
 56 files changed, 1122 insertions(+), 105 deletions(-)

2012-04-05  Gemma Barson  <gb10@sanger.ac.uk>
 Improvements to dotter tests
 src/test/scripts/automated/dotter/test1            |   25 +++++++++++-
 src/test/scripts/automated/dotter/test1_result.dot |  Bin 460197 -> 0 bytes
 src/test/scripts/automated/dotter/test1_results    |  Bin 0 -> 455204 bytes
 src/test/scripts/automated/dotter/test2            |   26 +++++++++++-
 src/test/scripts/automated/dotter/test2_result.pdf |  Bin 21057 -> 0 bytes
 src/test/scripts/automated/dotter/test2_results    |  Bin 0 -> 21057 bytes
 src/test/scripts/automated/dotter/test3            |   41 +++++++++++++++++++-
 src/test/scripts/automated/dotter/test3_result.dot |  Bin 460197 -> 0 bytes
 src/test/scripts/automated/dotter/test3_result.pdf |  Bin 21057 -> 0 bytes
 .../scripts/automated/dotter/test3_results.dot     |  Bin 0 -> 455204 bytes
 .../scripts/automated/dotter/test3_results.pdf     |  Bin 0 -> 21057 bytes
 11 files changed, 86 insertions(+), 6 deletions(-)

2012-04-05  Gemma Barson  <gb10@sanger.ac.uk>
 Improvements to manual tests
 src/test/scripts/manual/belvu/test1  |   19 +++++++++++++++++--
 src/test/scripts/manual/belvu/test2  |   20 ++++++++++++++++++--
 src/test/scripts/manual/belvu/test3  |   23 +++++++++++++++++++++--
 src/test/scripts/manual/belvu/test4  |   18 ++++++++++++++++--
 src/test/scripts/manual/belvu/test5  |   20 ++++++++++++++++++--
 src/test/scripts/manual/blixem/test1 |   19 +++++++++++++++++--
 src/test/scripts/manual/blixem/test2 |   19 +++++++++++++++++--
 src/test/scripts/manual/dotter/test1 |   19 +++++++++++++++++--
 src/test/scripts/manual/dotter/test2 |   19 +++++++++++++++++--
 src/test/scripts/manual/dotter/test3 |   19 +++++++++++++++++--
 src/test/scripts/manual/dotter/test4 |   19 +++++++++++++++++--
 src/test/scripts/manual/dotter/test5 |   19 +++++++++++++++++--
 src/test/scripts/manual/dotter/test6 |   19 +++++++++++++++++--
 src/test/scripts/manual/dotter/test7 |   19 +++++++++++++++++--
 src/test/scripts/manual/dotter/test8 |   19 +++++++++++++++++--
 15 files changed, 260 insertions(+), 30 deletions(-)

2012-04-04  Gemma Barson  <gb10@sanger.ac.uk>
 Blixem tests no longer require pfetch to run
 src/test/data/chr4_dna_align.gff     | 1832 +++++-----
 src/test/data/chr4_protein_align.gff | 7102 +++++++++++++++++-----------------
 src/test/scripts/manual/blixem/test1 |    2 +-
 src/test/scripts/manual/blixem/test2 |    2 +-
 4 files changed, 4469 insertions(+), 4469 deletions(-)

2012-04-02  Gemma Barson  <gb10@sanger.ac.uk>
 Fix a regression where matches were misaligned due to problems reading the cigar string
 src/seqtoolsUtils/blxGff3Parser.c |   13 ++++++-------
 1 files changed, 6 insertions(+), 7 deletions(-)

2012-03-16  Gemma Barson  <gb10@sanger.ac.uk>
 Updated release notes
 src/doc/User_doc/release_notes.html |   12 ++++++++++++
 1 files changed, 12 insertions(+), 0 deletions(-)

2012-03-05  Gemma Barson  <gb10@sanger.ac.uk>
 Merge branch 'feature/cigar' into develop
2012-03-05  Gemma Barson  <gb10@sanger.ac.uk>
 Fixed a bug introduced where negative strand was not being parsed correctly
 src/seqtoolsUtils/blxGff3Parser.c |   12 ++++++------
 1 files changed, 6 insertions(+), 6 deletions(-)

2012-03-02  Gemma Barson  <gb10@sanger.ac.uk>
 Scroll-to-selection now works when matches are squashed
 src/blixemApp/detailviewtree.c |   14 +++++++++++---
 1 files changed, 11 insertions(+), 3 deletions(-)

2012-03-02  Gemma Barson  <gb10@sanger.ac.uk>
 Fixed a bug with sorting short read
 src/blixemApp/detailview.c |    2 +-
 1 files changed, 1 insertions(+), 1 deletions(-)

2012-03-02  Gemma Barson  <gb10@sanger.ac.uk>
 Scroll to keep selected match in view when jumping to start/end boundaries
 src/blixemApp/detailview.c |    1 +
 1 files changed, 1 insertions(+), 0 deletions(-)

2012-03-02  Gemma Barson  <gb10@sanger.ac.uk>
 Comments
 src/seqtoolsUtils/blxGff3Parser.c |    5 +++--
 1 files changed, 3 insertions(+), 2 deletions(-)

2012-03-02  Gemma Barson  <gb10@sanger.ac.uk>
 Fixed a bug with reading in gaps for reverse strand reads
 src/seqtoolsUtils/blxGff3Parser.c |    4 ++--
 src/seqtoolsUtils/blxmsp.c        |    4 ++--
 2 files changed, 4 insertions(+), 4 deletions(-)

2012-03-02  Gemma Barson  <gb10@sanger.ac.uk>
 Count reads as duplicates even if from different sources
 src/blixemApp/detailviewtree.c |    7 +++++--
 1 files changed, 5 insertions(+), 2 deletions(-)

2012-03-01  Gemma Barson  <gb10@sanger.ac.uk>
 Fixed a bug in reading bam data (wrong sequence was being used)
 src/blixemApp/blxFetch.c          |    2 +-
 src/seqtoolsUtils/blxGff3Parser.c |   12 +++++++-----
 src/seqtoolsUtils/blxmsp.c        |    7 +++++--
 3 files changed, 13 insertions(+), 8 deletions(-)

2012-03-01  Gemma Barson  <gb10@sanger.ac.uk>
 Big speed improvement when reading in large GFF files
 src/blixemApp/detailview.c    |    6 +-
 src/seqtoolsUtils/blxmsp.c    |  108 +++++++++++++++++++++++------------------
 src/seqtoolsUtils/utilities.c |    6 ++-
 3 files changed, 69 insertions(+), 51 deletions(-)

2012-02-29  Gemma Barson  <gb10@sanger.ac.uk>
 WIP: improvements to cigar string handling
 src/blixemApp/blixem_.h           |    2 +-
 src/blixemApp/blxFetch.c          |   26 +++++-----
 src/blixemApp/blxview.c           |    5 ++-
 src/blixemApp/blxwindow.c         |   19 ++++++-
 src/blixemApp/detailview.c        |    2 +-
 src/blixemApp/detailviewtree.c    |    6 +-
 src/dotterApp/dotterMain.c        |    2 +-
 src/seqtoolsUtils/blxGff3Parser.c |   57 +++++++++++++++++--
 src/seqtoolsUtils/blxmsp.c        |  108 ++++++++++++++++++++++++++++--------
 src/seqtoolsUtils/blxmsp.h        |    3 +-
 10 files changed, 177 insertions(+), 53 deletions(-)

2012-02-28  Gemma Barson  <gb10@sanger.ac.uk>
 Fixed a refresh problem when selecting variations
 src/blixemApp/blxwindow.c      |    3 +--
 src/blixemApp/detailview.c     |   15 +++++++++------
 src/blixemApp/detailview.h     |    2 +-
 src/blixemApp/detailviewtree.c |    3 +--
 4 files changed, 12 insertions(+), 11 deletions(-)

2012-02-24  Gemma Barson  <gb10@sanger.ac.uk>
 Fixed a bug in protein blixem where you could not select a feature in the variations track
 src/blixemApp/detailview.c | 1379 ++++++++++++++++++++++++--------------------
 src/blixemApp/detailview.h |    5 +-
 2 files changed, 749 insertions(+), 635 deletions(-)

2012-02-23  Gemma Barson  <gb10@sanger.ac.uk>
 Fixed a typo on the Settings dialog (RT:254611)
 src/blixemApp/blxwindow.c |    2 +-
 1 files changed, 1 insertions(+), 1 deletions(-)

2012-02-14  Gemma Barson  <gb10@sanger.ac.uk>
 Updated release notes
 src/doc/User_doc/release_notes.html |   19 +++++++++++++++++++
 1 files changed, 19 insertions(+), 0 deletions(-)

2012-02-10  Gemma Barson  <gb10@sanger.ac.uk>
 Updated installation instructions with better info for installing GTK on Mac
 src/INSTALL |   87 +++++++++++++++++++++++++++++++++++++++++++++++++++++++++++
 src/README  |   60 ++--------------------------------------
 2 files changed, 90 insertions(+), 57 deletions(-)

2012-02-09  Gemma Barson  <gb10@sanger.ac.uk>
 Fixed a crash in Belvu when running in command-line mode
 src/belvuApp/belvuAlignment.c |    6 ++++++
 1 files changed, 6 insertions(+), 0 deletions(-)

2012-02-03  Gemma Barson  <gb10@sanger.ac.uk>
 Fixed some of the saved dotplots in the tests, which had the wrong zoom
 src/test/data/chr4_vs_DA730641.dot |  Bin 457589 -> 455204 bytes
 src/test/data/chr4_vs_chr4.dot     |  Bin 503605 -> 499366 bytes
 2 files changed, 0 insertions(+), 0 deletions(-)

2012-02-03  Gemma Barson  <gb10@sanger.ac.uk>
 Fixed an issue in dotter where the plot outline did not coincide with the plot extents
 src/dotterApp/dotplot.c |   25 ++++++-------------------
 src/dotterApp/dotter_.h |    2 --
 2 files changed, 6 insertions(+), 21 deletions(-)

2012-02-02  Gemma Barson  <gb10@sanger.ac.uk>
 Fixed bug where dotter blacks out/crashes for very long, thin plots
 src/belvuApp/belvuTree.c      |    6 --
 src/dotterApp/dotplot.c       |  154 ++++++++++++++++++++++++++++------------
 src/dotterApp/dotter.c        |    4 +-
 src/dotterApp/dotter_.h       |    4 +-
 src/dotterApp/greyramptool.c  |   14 ----
 src/seqtoolsUtils/utilities.c |   12 +++
 src/seqtoolsUtils/utilities.h |    1 +
 7 files changed, 125 insertions(+), 70 deletions(-)

2012-01-31  Gemma Barson  <gb10@sanger.ac.uk>
 Merge branch 'release/4.9' into develop
2012-01-31  Gemma Barson  <gb10@sanger.ac.uk>
 Fixed a crash during dotter shutdown
 src/dotterApp/alignmenttool.c |    7 -------
 src/dotterApp/dotter.c        |    2 --
 2 files changed, 0 insertions(+), 9 deletions(-)

2012-01-25  Gemma Barson  <gb10@sanger.ac.uk>
 Merge branch 'release/4.9' into develop
2012-01-25  Gemma Barson  <gb10@sanger.ac.uk>
 Updated release notes
 src/doc/User_doc/release_notes.html |   32 ++++++++++++++++++++++++++++++++
 1 files changed, 32 insertions(+), 0 deletions(-)

2012-01-25  Gemma Barson  <gb10@sanger.ac.uk>
 Display settings are now saved when exiting Blixem
 src/blixemApp/blixem_.h                  |   18 +++-
 src/blixemApp/blxwindow.c                |  175 +++++++++++++++++++++++++-----
 src/blixemApp/detailview.c               |   25 ++++-
 src/blixemApp/detailview.h               |    2 +-
 src/doc/User_doc/blixem_quick_start.html |    8 +-
 5 files changed, 188 insertions(+), 40 deletions(-)

2012-01-25  Gemma Barson  <gb10@sanger.ac.uk>
 Fixed a bug where exons were not always being shown in Dotter when called from blixem
 src/seqtoolsUtils/utilities.c |   18 ++++++++++++++++--
 1 files changed, 16 insertions(+), 2 deletions(-)

2012-01-18  Gemma Barson  <gb10@sanger.ac.uk>
 Fixed a regression where blixem was crashing after getting bam data (RT249221)
 src/seqtoolsUtils/blxGff3Parser.c |    1 -
 1 files changed, 0 insertions(+), 1 deletions(-)

2012-01-17  Gemma Barson  <gb10@sanger.ac.uk>
 Fixed a bug in blixem where dotter would fail to start after opening the help page
 src/belvuApp/belvuWindow.c    |    6 ++++--
 src/blixemApp/blxdotter.c     |    7 ++++---
 src/blixemApp/blxwindow.c     |    6 ++++--
 src/dotterApp/dotter.c        |    6 ++++--
 src/seqtoolsUtils/utilities.c |   32 --------------------------------
 src/seqtoolsUtils/utilities.h |    4 ++--
 6 files changed, 18 insertions(+), 43 deletions(-)

2012-01-17  Gemma Barson  <gb10@sanger.ac.uk>
 Fixed a regression: invalid free
 src/belvuApp/belvuTree.c |    6 ------
 1 files changed, 0 insertions(+), 6 deletions(-)

2012-01-17  Gemma Barson  <gb10@sanger.ac.uk>
 Updated test plan
 src/test/test_plan.ods |  Bin 36754 -> 38241 bytes
 1 files changed, 0 insertions(+), 0 deletions(-)

2012-01-16  Gemma Barson  <gb10@sanger.ac.uk>
 Merge branch 'feature/leaks' into develop
2012-01-16  Gemma Barson  <gb10@sanger.ac.uk>
 Fixed some memory leaks in Belvu
 src/belvuApp/belvuTree.c |   10 ++++++++--
 1 files changed, 8 insertions(+), 2 deletions(-)

2012-01-16  Gemma Barson  <gb10@sanger.ac.uk>
 Merge branch 'feature/leaks' into develop
2012-01-16  Gemma Barson  <gb10@sanger.ac.uk>
 More blixem leak fixes
 src/blixemApp/blixem_.h  |    4 ++--
 src/blixemApp/blxFetch.c |   19 +++++++++++--------
 src/blixemApp/blxview.c  |    2 +-
 3 files changed, 14 insertions(+), 11 deletions(-)

2012-01-16  Gemma Barson  <gb10@sanger.ac.uk>
 More blixem leak fixes
 src/blixemApp/blxFetch.c      |    2 +-
 src/blixemApp/blxmain.c       |    6 +++-
 src/blixemApp/blxview.c       |    5 ++-
 src/blixemApp/blxwindow.c     |   69 +++++++++++++++++++++++------------------
 src/seqtoolsUtils/blxparser.c |    4 ++
 src/seqtoolsUtils/utilities.c |    1 +
 6 files changed, 54 insertions(+), 33 deletions(-)

2012-01-13  Gemma Barson  <gb10@sanger.ac.uk>
 More blixem leak fixes
 src/blixemApp/bigpicture.c     |    5 +++-
 src/blixemApp/blxwindow.c      |   20 ++++++++++++++---
 src/blixemApp/detailview.c     |   22 +++++++++++++++++-
 src/blixemApp/detailviewtree.c |   46 ++++++++++++++++++++++++++++++++++++++-
 src/seqtoolsUtils/utilities.c  |   15 ++++++++++--
 5 files changed, 96 insertions(+), 12 deletions(-)

2012-01-13  Gemma Barson  <gb10@sanger.ac.uk>
 Fixed some leaks in blixem
 src/blixemApp/detailview.c           |    5 ++++-
 src/blixemApp/detailviewtree.c       |    9 +++++----
 src/blixemApp/sequencecellrenderer.c |    7 +++++++
 3 files changed, 16 insertions(+), 5 deletions(-)

2012-01-13  Gemma Barson  <gb10@sanger.ac.uk>
 Merge branch 'feature/leaks' into develop
2012-01-12  Gemma Barson  <gb10@sanger.ac.uk>
 Fixed a serious leak in dotter where it was leaking every time the alignment view was scrolled
 src/seqtoolsUtils/utilities.c |   19 ++++++-------------
 1 files changed, 6 insertions(+), 13 deletions(-)

2012-01-11  Gemma Barson  <gb10@sanger.ac.uk>
 More memory leak fixes
 src/dotterApp/alignmenttool.c |    6 ++++++
 src/dotterApp/dotterMain.c    |   11 ++++++++++-
 src/seqtoolsUtils/blxmsp.c    |    9 +++++++++
 3 files changed, 25 insertions(+), 1 deletions(-)

2012-01-10  Gemma Barson  <gb10@sanger.ac.uk>
 Fixed some memory leaks in dotter
 src/blixemApp/blixem_.h           |    2 -
 src/blixemApp/blxview.c           |   41 -----------
 src/blixemApp/blxwindow.c         |    8 ++-
 src/dotterApp/alignmenttool.c     |    9 ++-
 src/dotterApp/dotplot.c           |   12 +++-
 src/dotterApp/dotter.c            |  137 ++++++++++++++++++++++++-------------
 src/dotterApp/dotterMain.c        |    7 ++-
 src/dotterApp/greyramptool.c      |    7 ++-
 src/seqtoolsUtils/blxGff3Parser.c |   29 +++++++-
 src/seqtoolsUtils/blxmsp.c        |   47 ++++++++++++-
 src/seqtoolsUtils/blxmsp.h        |    2 +
 src/seqtoolsUtils/utilities.c     |    5 +-
 12 files changed, 199 insertions(+), 107 deletions(-)

2012-01-12  Gemma Barson  <gb10@sanger.ac.uk>
 Fixed another crash if there is no config file
 src/blixemApp/blxFetch.c |    5 ++---
 1 files changed, 2 insertions(+), 3 deletions(-)

2012-01-12  Gemma Barson  <gb10@sanger.ac.uk>
 Fixed a bug where blixem would crash if no config file is given
 src/blixemApp/blixem_.h  |    2 +-
 src/blixemApp/blxFetch.c |   12 ++++--------
 src/blixemApp/blxmain.c  |    4 +++-
 src/blixemApp/blxview.c  |   17 ++++++++---------
 4 files changed, 16 insertions(+), 19 deletions(-)

2012-01-06  Gemma Barson  <gb10@sanger.ac.uk>
 Fixed a buffer overrun bug introduced in commit a2b8b00
 src/blixemApp/blxFetch.c |    2 +-
 1 files changed, 1 insertions(+), 1 deletions(-)

2011-12-07  Gemma Barson  <gb10@sanger.ac.uk>
 Updated manuals to make export to Word easier
 src/doc/User_doc/Belvu_manual.odt  |  Bin 969851 -> 970098 bytes
 src/doc/User_doc/Belvu_manual.pdf  |  Bin 855028 -> 819755 bytes
 src/doc/User_doc/Blixem_manual.odt |  Bin 1146576 -> 994719 bytes
 src/doc/User_doc/Blixem_manual.pdf |  Bin 821549 -> 766962 bytes
 src/doc/User_doc/Dotter_manual.odt |  Bin 463604 -> 463997 bytes
 src/doc/User_doc/Dotter_manual.pdf |  Bin 342006 -> 342875 bytes
 6 files changed, 0 insertions(+), 0 deletions(-)

2011-12-06  Gemma Barson  <gb10@sanger.ac.uk>
 Fixed an issue where blixem would exit if the config file did not contain pfetch groups
 src/blixemApp/blxFetch.c |   16 ++++------------
 1 files changed, 4 insertions(+), 12 deletions(-)

2011-12-05  Gemma Barson  <gb10@sanger.ac.uk>
 Updated blixem manual for changes between v4.2 and v4.7
 src/doc/User_doc/Blixem_manual.odt |  Bin 1102821 -> 1146576 bytes
 src/doc/User_doc/Blixem_manual.pdf |  Bin 855666 -> 821549 bytes
 2 files changed, 0 insertions(+), 0 deletions(-)

2011-12-05  Gemma Barson  <gb10@sanger.ac.uk>
 Fixed typo in configure.ac script
 src/configure.ac |    2 +-
 1 files changed, 1 insertions(+), 1 deletions(-)

2011-12-02  Gemma Barson  <gb10@sanger.ac.uk>
 Updated dotter user manual for changes between v4.2 and v4.7
 src/doc/User_doc/Dotter_manual.odt |  Bin 434335 -> 463604 bytes
 src/doc/User_doc/Dotter_manual.pdf |  Bin 378981 -> 342006 bytes
 2 files changed, 0 insertions(+), 0 deletions(-)

2011-12-02  Gemma Barson  <gb10@sanger.ac.uk>
 Installation scripts now exclude blixemh if libcurl not available
 src/Makefile.am  |   15 +++++++++++----
 src/README       |   40 ++++++++++++++++++----------------------
 src/configure.ac |   22 ++++++++++++++++++++--
 3 files changed, 49 insertions(+), 28 deletions(-)

2011-11-11  Gemma Barson  <gb10@sanger.ac.uk>
 Merge branch 'production' into develop
2011-11-11  Gemma Barson  <gb10@sanger.ac.uk>
 Merge branch 'release/4.6' into production
2011-11-11  Gemma Barson  <gb10@sanger.ac.uk>
 Merge branch 'release/4.6' into develop
2011-11-11  Gemma Barson  <gb10@sanger.ac.uk>
 Updated version number in release notes
 src/doc/User_doc/release_notes.html |    2 +-
 1 files changed, 1 insertions(+), 1 deletions(-)

2011-11-09  Gemma Barson  <gb10@sanger.ac.uk>
 Updated release notes
 src/doc/User_doc/release_notes.html |    1 +
 1 files changed, 1 insertions(+), 0 deletions(-)

2011-11-09  Gemma Barson  <gb10@sanger.ac.uk>
 Merge branch 'feature/settings' into develop
2011-11-07  Gemma Barson  <gb10@sanger.ac.uk>
 Added 'reset to defaults' option on settings dialog
 src/blixemApp/blxwindow.c     |   29 +++++++++++++++++++--
 src/blixemApp/detailview.c    |   56 +++++++++++++++++++++++++++++++++++-----
 src/blixemApp/detailview.h    |    1 +
 src/seqtoolsUtils/utilities.h |    3 +-
 4 files changed, 78 insertions(+), 11 deletions(-)

2011-11-07  Gemma Barson  <gb10@sanger.ac.uk>
 Column width settings are now saved on exit
 src/blixemApp/blixem_.h    |    4 +++
 src/blixemApp/blxFetch.c   |   58 +++++++++++++++++++++++++++++++++++++++----
 src/blixemApp/blxwindow.c  |   27 ++++++++++++++++++++
 src/blixemApp/detailview.c |   29 +++++++++++++++++++++-
 src/blixemApp/detailview.h |    1 +
 5 files changed, 112 insertions(+), 7 deletions(-)

2011-11-07  Gemma Barson  <gb10@sanger.ac.uk>
 Merge branch 'feature/dynamic-loading' into develop
2011-11-07  Gemma Barson  <gb10@sanger.ac.uk>
 Fixed a bug where CDS and UTR sections were not being shown in the detail view
 src/blixemApp/blxwindow.c |   18 ++++++++++--------
 1 files changed, 10 insertions(+), 8 deletions(-)

2011-11-07  Gemma Barson  <gb10@sanger.ac.uk>
 Small improvements to menu text
 src/blixemApp/blxwindow.c |   22 +++++++++++-----------
 1 files changed, 11 insertions(+), 11 deletions(-)

2011-11-07  Gemma Barson  <gb10@sanger.ac.uk>
 Fixed a couple of bugs with dynamic loading
 src/blixemApp/blxview.c   |    9 +++++++++
 src/blixemApp/blxwindow.c |    5 +++--
 2 files changed, 12 insertions(+), 2 deletions(-)

2011-11-04  Gemma Barson  <gb10@sanger.ac.uk>
 WIP: blixem can now dynamically load additional features on user request
 src/blixemApp/blixem_.h        |    3 ++
 src/blixemApp/blxview.c        |   47 +++++++++++++-------------------
 src/blixemApp/blxwindow.c      |   59 +++++++++++++++++++++++++++++++++++++++-
 src/blixemApp/detailview.c     |   13 +++++---
 src/blixemApp/detailview.h     |    2 +-
 src/blixemApp/detailviewtree.c |   20 ++++++++++---
 src/seqtoolsUtils/blxmsp.c     |   10 +++++++
 7 files changed, 114 insertions(+), 40 deletions(-)

2011-11-03  Gemma Barson  <gb10@sanger.ac.uk>
 GdkDrawable objects are now re-used wherever possible; they were frequently being deleted and re-created before
 src/seqtoolsUtils/utilities.c |   88 ++++++++++++++++++++++++++++++++++------
 1 files changed, 74 insertions(+), 14 deletions(-)

2011-11-01  Gemma Barson  <gb10@sanger.ac.uk>
 Updated release notes
 src/doc/User_doc/release_notes.html |   19 ++++++++++++++++++-
 1 files changed, 18 insertions(+), 1 deletions(-)

2011-10-31  Gemma Barson  <gb10@sanger.ac.uk>
 Merge branch 'feature/partial-codons' into develop
2011-04-15  Gemma Barson  <gb10@sanger.ac.uk>
 Added comments
 src/seqtoolsUtils/utilities.c |    9 +++++++++
 1 files changed, 9 insertions(+), 0 deletions(-)

2011-04-15  Gemma Barson  <gb10@sanger.ac.uk>
 Fixed more bugs with the reading frame calculations
 src/blixemApp/bigpicture.c           |    8 ++++----
 src/blixemApp/blixem_.h              |    3 ---
 src/blixemApp/blxdotter.c            |   10 +++++-----
 src/blixemApp/blxview.c              |   13 -------------
 src/blixemApp/blxwindow.c            |   13 ++++++-------
 src/blixemApp/detailview.c           |   10 +++++-----
 src/blixemApp/detailviewtree.c       |    4 ++--
 src/blixemApp/sequencecellrenderer.c |    6 +++---
 src/seqtoolsUtils/utilities.c        |    6 +-----
 9 files changed, 26 insertions(+), 47 deletions(-)

2011-04-15  Gemma Barson  <gb10@sanger.ac.uk>
 Fixed a regression where the reference sequence reading frame was wrong
 src/blixemApp/blxwindow.c |   61 +++++++++++++++++++++++++++++++++++++-------
 1 files changed, 51 insertions(+), 10 deletions(-)

2011-04-15  Gemma Barson  <gb10@sanger.ac.uk>
 Partial codon boundary lines are now dotted rather than solid
 src/blixemApp/detailview.c           |    4 +-
 src/blixemApp/detailview.h           |    6 +-
 src/blixemApp/sequencecellrenderer.c |   74 ++++++++++++++++++++++++----------
 3 files changed, 57 insertions(+), 27 deletions(-)

2011-04-15  Gemma Barson  <gb10@sanger.ac.uk>
 Made partial codon highlighting cross-hatched. Fixed a bug with rev strand coords
 src/blixemApp/bigpicture.c           |    2 +-
 src/blixemApp/blxdotter.c            |    4 +-
 src/blixemApp/sequencecellrenderer.c |   25 ++++++++++++++---
 src/seqtoolsUtils/utilities.c        |   46 ++-------------------------------
 4 files changed, 26 insertions(+), 51 deletions(-)

2011-04-14  Gemma Barson  <gb10@sanger.ac.uk>
 WIP: highlight partial codons in exons
 src/blixemApp/bigpicture.c           |    6 +-
 src/blixemApp/blixem_.h              |    7 +++-
 src/blixemApp/blxdotter.c            |   10 ++--
 src/blixemApp/blxview.c              |   12 ++++++
 src/blixemApp/blxwindow.c            |    3 +-
 src/blixemApp/detailview.c           |   10 ++--
 src/blixemApp/detailviewtree.c       |    4 +-
 src/blixemApp/sequencecellrenderer.c |   55 +++++++++++++++++++++++--
 src/seqtoolsUtils/utilities.c        |   73 ++++++++++++++++++---------------
 9 files changed, 126 insertions(+), 54 deletions(-)

2011-10-31  Gemma Barson  <gb10@sanger.ac.uk>
 Removed unused file
 src/belvuApp/belvuOld.c | 8386 -----------------------------------------------
 1 files changed, 0 insertions(+), 8386 deletions(-)

2011-10-31  Gemma Barson  <gb10@sanger.ac.uk>
 Merge branch 'feature/variations' into develop
2011-10-28  Gemma Barson  <gb10@sanger.ac.uk>
 Fixed an issue where selecting a SNP would select any others at the same coordinate
 src/blixemApp/detailview.c |   31 +++++++++++++++++++++++--------
 1 files changed, 23 insertions(+), 8 deletions(-)

2011-10-28  Gemma Barson  <gb10@sanger.ac.uk>
 Invert row order for variations track
 src/blixemApp/detailview.c |  113 +++++++++++++++++++++++++++++++++++++-------
 1 files changed, 95 insertions(+), 18 deletions(-)

2011-10-27  Gemma Barson  <gb10@sanger.ac.uk>
 In blixem, overlapping variations are now separated onto different rows in the variations track
 src/blixemApp/detailview.c |   66 ++++++++++++++++++++++++++++++++++++++++---
 1 files changed, 61 insertions(+), 5 deletions(-)

2011-10-27  Gemma Barson  <gb10@sanger.ac.uk>
 Merge branch 'feature/bigpicture' into develop
2011-10-26  Gemma Barson  <gb10@sanger.ac.uk>
 Horizontal mouse-wheel scrolling now works in Blixem's exon view
 src/blixemApp/exonview.c |   38 ++++++++++++++++++++++++++++++++++++++
 1 files changed, 38 insertions(+), 0 deletions(-)

2011-10-26  Gemma Barson  <gb10@sanger.ac.uk>
 Small change to remove unused code
 src/blixemApp/bigpicturegrid.c |    6 ------
 1 files changed, 0 insertions(+), 6 deletions(-)

2011-10-26  Gemma Barson  <gb10@sanger.ac.uk>
 Change cursor when dragging highlight box in big picture
 src/blixemApp/bigpicture.c |    9 +++++++++
 1 files changed, 9 insertions(+), 0 deletions(-)

2011-10-26  Gemma Barson  <gb10@sanger.ac.uk>
 Double-clicking in Blixem's big picture now makes the detail-view region jump (the same as middle-clicking)
 src/blixemApp/bigpicturegrid.c |   20 ++++++++++++++------
 src/blixemApp/coverageview.c   |    8 +++++---
 src/blixemApp/exonview.c       |    6 ++++--
 3 files changed, 23 insertions(+), 11 deletions(-)

2011-10-25  Gemma Barson  <gb10@sanger.ac.uk>
 Added ability to drag the highlight box in Blixem's big picture using the left mouse button
 src/blixemApp/bigpicture.c     |   57 +++++++++++++++++++++++-----------------
 src/blixemApp/bigpicture.h     |    9 +++---
 src/blixemApp/bigpicturegrid.c |   47 ++++++++++++++++++++++----------
 src/blixemApp/coverageview.c   |   20 ++++++++++---
 src/blixemApp/exonview.c       |   34 ++++++++++++++++-------
 src/seqtoolsUtils/utilities.c  |   11 +++++++
 src/seqtoolsUtils/utilities.h  |    2 +
 7 files changed, 121 insertions(+), 59 deletions(-)

2011-10-25  Gemma Barson  <gb10@sanger.ac.uk>
 Added some more dotter tests
 src/test/data/chr4_ref_seq_short.fasta             |   95 ++++++++++++++++++++
 src/test/data/chr4_vs_DA730641.dot                 |  Bin 0 -> 457589 bytes
 src/test/data/chr4_vs_chr4.dot                     |  Bin 0 -> 503605 bytes
 src/test/scripts/automated/dotter/test1            |    9 ++
 src/test/scripts/automated/dotter/test1_result.dot |  Bin 0 -> 460197 bytes
 src/test/scripts/automated/dotter/test2            |    9 ++
 src/test/scripts/automated/dotter/test2_result.pdf |  Bin 0 -> 21057 bytes
 src/test/scripts/automated/dotter/test3            |   10 ++
 src/test/scripts/automated/dotter/test3_result.dot |  Bin 0 -> 460197 bytes
 src/test/scripts/automated/dotter/test3_result.pdf |  Bin 0 -> 21057 bytes
 src/test/scripts/manual/dotter/test1               |    2 +-
 src/test/scripts/manual/dotter/test7               |   11 +++
 src/test/scripts/manual/dotter/test8               |   13 +++
 13 files changed, 148 insertions(+), 1 deletions(-)

2011-10-25  Gemma Barson  <gb10@sanger.ac.uk>
 Updated dotter usage
 src/doc/User_doc/dotter_usage.txt |   92 ++++++++++++++++++++++++++----------
 src/dotterApp/dotterMain.c        |   94 ++++++++++++++++++++++++++-----------
 2 files changed, 134 insertions(+), 52 deletions(-)

2011-10-25  Gemma Barson  <gb10@sanger.ac.uk>
 Merge branch 'printing' into develop
2011-10-24  Gemma Barson  <gb10@sanger.ac.uk>
 Print messages to indicate that batch mode saved/exported the plot successfully
 src/dotterApp/dotplot.c       |    2 ++
 src/dotterApp/dotterMain.c    |   19 ++++++++++---------
 src/seqtoolsUtils/utilities.c |    1 +
 3 files changed, 13 insertions(+), 9 deletions(-)

2011-10-24  Gemma Barson  <gb10@sanger.ac.uk>
 Fixed a bug with exporting both the dot-matrix and PDF
 src/dotterApp/dotplot.c |   20 +++++++++++++-------
 1 files changed, 13 insertions(+), 7 deletions(-)

2011-10-24  Gemma Barson  <gb10@sanger.ac.uk>
 Fixed an issue with labels not being drawn on exported plots
 src/dotterApp/dotplot.c          |   70 ++++++++++++++++++++++++++++---------
 src/dotterApp/seqtoolsExonView.c |    4 +-
 2 files changed, 55 insertions(+), 19 deletions(-)

2011-10-21  Gemma Barson  <gb10@sanger.ac.uk>
 Generalise print function
 src/belvuApp/belvuWindow.c    |    2 +-
 src/blixemApp/blxwindow.c     |    2 +-
 src/dotterApp/alignmenttool.c |    2 +-
 src/dotterApp/dotplot.c       |    2 +-
 src/dotterApp/dotter.c        |    6 +-
 src/seqtoolsUtils/utilities.c |  808 +++++++++++++++++++++--------------------
 src/seqtoolsUtils/utilities.h |    2 +-
 7 files changed, 414 insertions(+), 410 deletions(-)

2011-10-21  Gemma Barson  <gb10@sanger.ac.uk>
 Added ability to export to PDF in dotter
 src/belvuApp/belvuWindow.c    |    2 +-
 src/blixemApp/blxwindow.c     |    2 +-
 src/dotterApp/alignmenttool.c |    2 +-
 src/dotterApp/dotplot.c       |   80 ++-
 src/dotterApp/dotter.c        |  144 +++--
 src/dotterApp/dotter.h        |   13 +-
 src/dotterApp/dotterMain.c    |  776 +++++++++---------
 src/dotterApp/dotterWindow    | 1827 +++++++++++++++++++++++++++++++++++++++++
 src/dotterApp/dotter_.h       |    4 +
 src/seqtoolsUtils/utilities.c |   15 +-
 src/seqtoolsUtils/utilities.h |    2 +-
 11 files changed, 2419 insertions(+), 448 deletions(-)

2011-10-18  Gemma Barson  <gb10@sanger.ac.uk>
 Printing in dotter now prints the whole plot rather than just the scrolled window contents
 src/dotterApp/dotplot.c |   10 ++--------
 src/dotterApp/dotter.c  |    7 ++++++-
 2 files changed, 8 insertions(+), 9 deletions(-)

2011-10-18  Gemma Barson  <gb10@sanger.ac.uk>
 Updated to-do notes
 src/doc/User_doc/todo.html |    4 ----
 1 files changed, 0 insertions(+), 4 deletions(-)

2011-10-17  Gemma Barson  <gb10@sanger.ac.uk>
 Updated release notes
 src/doc/User_doc/release_notes.html |    1 +
 1 files changed, 1 insertions(+), 0 deletions(-)

2011-10-14  Gemma Barson  <gb10@sanger.ac.uk>
 Sort by id, name and then position by default
 src/blixemApp/detailview.c |   11 ++++-------
 1 files changed, 4 insertions(+), 7 deletions(-)

2011-10-14  Gemma Barson  <gb10@sanger.ac.uk>
 Fixed a bug with sorting the exon view when variations and polyA features are present
 src/blixemApp/detailview.c |   27 ++++++++++++++++++++-------
 1 files changed, 20 insertions(+), 7 deletions(-)

2011-10-13  Gemma Barson  <gb10@sanger.ac.uk>
 Exons can now be selected by clicking them in the big picture in Blixem
 src/blixemApp/exonview.c |  430 ++++++++++++++++++++++++++++++----------------
 1 files changed, 280 insertions(+), 150 deletions(-)

2011-10-13  Gemma Barson  <gb10@sanger.ac.uk>
 Exons in Blixem's big picture are now sorted in the same order as the detail view
 src/blixemApp/blixem_.h        |    1 +
 src/blixemApp/blxview.c        |    5 +
 src/blixemApp/blxwindow.c      |    8 +-
 src/blixemApp/detailview.c     |  314 +++++++++++++++++++++++++++++++++++++++-
 src/blixemApp/detailview.h     |    6 +
 src/blixemApp/detailviewtree.c |  248 +-------------------------------
 6 files changed, 329 insertions(+), 253 deletions(-)

2011-10-12  Gemma Barson  <gb10@sanger.ac.uk>
 Updated release notes
 src/doc/User_doc/release_notes.html |   13 +++++++++++++
 1 files changed, 13 insertions(+), 0 deletions(-)

2011-10-12  Gemma Barson  <gb10@sanger.ac.uk>
 Fixed a bug with the bumped exon view height when zooming in Dotter
 src/dotterApp/seqtoolsExonView.c |   16 +++++-----------
 1 files changed, 5 insertions(+), 11 deletions(-)

2011-10-12  Gemma Barson  <gb10@sanger.ac.uk>
 Fixed an issue where re-draw was messed up for the dotter exon view
 src/dotterApp/seqtoolsExonView.c |   14 +++++---------
 1 files changed, 5 insertions(+), 9 deletions(-)

2011-10-11  Gemma Barson  <gb10@sanger.ac.uk>
 Fixed a bug with bumping exons for the vertical sequence in dotter
 src/dotterApp/seqtoolsExonView.c |   18 ++++++++++++++----
 1 files changed, 14 insertions(+), 4 deletions(-)

2011-10-07  Gemma Barson  <gb10@sanger.ac.uk>
 Added the ability to bump exons in dotter
 src/dotterApp/dotplot.c          |    8 ++++++++
 src/dotterApp/dotter.c           |   12 +++++++++++-
 src/dotterApp/dotter_.h          |    1 +
 src/dotterApp/seqtoolsExonView.c |   13 ++++++++-----
 src/dotterApp/seqtoolsExonView.h |    2 +-
 5 files changed, 29 insertions(+), 7 deletions(-)

2011-10-06  Gemma Barson  <gb10@sanger.ac.uk>
 Shade the border in dotter where the matrix cannot be calculated
 src/dotterApp/dotplot.c |   20 +++++++++++++++++++-
 src/dotterApp/dotter.c  |    1 +
 src/dotterApp/dotter_.h |    1 +
 3 files changed, 21 insertions(+), 1 deletions(-)

2011-10-05  Gemma Barson  <gb10@sanger.ac.uk>
 RT95637: made blixem window title more informative
 src/blixemApp/blxview.c |   59 ++++++++++++++++++++++++++++++++++++++++++----
 1 files changed, 53 insertions(+), 6 deletions(-)

2011-10-03  Gemma Barson  <gb10@sanger.ac.uk>
 Small change to test scripts - pass annotation arg for blixem tests
 src/test/scripts/manual/blixem/test1 |    2 +-
 src/test/scripts/manual/blixem/test2 |    2 +-
 2 files changed, 2 insertions(+), 2 deletions(-)

2011-10-03  Gemma Barson  <gb10@sanger.ac.uk>
 Added belvu manual to help page and distribution
 src/Makefile.am                         |    4 ++--
 src/doc/User_doc/belvu_quick_start.html |    2 +-
 src/doc/User_doc/manuals.html           |    2 ++
 3 files changed, 5 insertions(+), 3 deletions(-)

2011-10-03  Gemma Barson  <gb10@sanger.ac.uk>
 Updated release notes for version 4.5
 src/doc/User_doc/release_notes.html |    2 +-
 1 files changed, 1 insertions(+), 1 deletions(-)

2011-09-30  Gemma Barson  <gb10@sanger.ac.uk>
 Merge branch 'production' into develop
2011-09-30  Gemma Barson  <gb10@sanger.ac.uk>
 Merge branch 'release/4.5' into production
2011-09-30  Gemma Barson  <gb10@sanger.ac.uk>
 Merge branch 'release/4.5' into develop
2011-09-28  Gemma Barson  <gb10@sanger.ac.uk>
 Fixed a bug with the pfetch window size in pfetch-http mode
 src/seqtoolsUtils/utilities.c |   19 ++++++++++++-------
 1 files changed, 12 insertions(+), 7 deletions(-)

2011-09-28  Gemma Barson  <gb10@sanger.ac.uk>
 Comments and formatting
 src/belvuApp/belvuAlignment.c |   68 ++++++++++++++++++++++++-----------------
 src/belvuApp/belvuMain.c      |   23 ++-----------
 2 files changed, 44 insertions(+), 47 deletions(-)

2011-09-28  Gemma Barson  <gb10@sanger.ac.uk>
 Small update to belvu manual
 src/doc/User_doc/Belvu_manual.odt |  Bin 969893 -> 969851 bytes
 1 files changed, 0 insertions(+), 0 deletions(-)

2011-09-28  Gemma Barson  <gb10@sanger.ac.uk>
 Added first draft of design notes for belvu
 src/doc/Design_notes/architecture.html      |    1 +
 src/doc/Design_notes/modules/belvuApp.html  |   88 +++++++++++++++++++++++++++
 src/doc/Design_notes/modules/dotterApp.html |    2 +-
 3 files changed, 90 insertions(+), 1 deletions(-)

2011-09-23  Gemma Barson  <gb10@sanger.ac.uk>
 Improved code comments
 src/belvuApp/belvu.c  |  116 ++++++++++++++++++++++++++++++++++---------------
 src/belvuApp/belvu_.h |    2 +-
 2 files changed, 82 insertions(+), 36 deletions(-)

2011-09-23  Gemma Barson  <gb10@sanger.ac.uk>
 Fixed a bug where belvu could index out of the end of the string for short markup lines
 src/belvuApp/belvuAlignment.c |   16 +++++++++++-----
 1 files changed, 11 insertions(+), 5 deletions(-)

2011-09-22  Gemma Barson  <gb10@sanger.ac.uk>
 Added extended usage info
 src/belvuApp/belvuMain.c         |  202 +++++++++++++++++++++++++++++++++++--
 src/doc/User_doc/belvu_usage.txt |  127 +++++++++++++++++++++---
 2 files changed, 302 insertions(+), 27 deletions(-)

2011-09-22  Gemma Barson  <gb10@sanger.ac.uk>
 Added Belvu user manual
 src/doc/User_doc/Belvu_manual.odt |  Bin 0 -> 969893 bytes
 src/doc/User_doc/Belvu_manual.pdf |  Bin 0 -> 855028 bytes
 2 files changed, 0 insertions(+), 0 deletions(-)

2011-09-21  Gemma Barson  <gb10@sanger.ac.uk>
 Moved dotter tests to own directory
 src/test/scripts/manual/blixem/test3 |   15 ---------------
 src/test/scripts/manual/blixem/test4 |   15 ---------------
 src/test/scripts/manual/blixem/test5 |   15 ---------------
 src/test/scripts/manual/blixem/test6 |   12 ------------
 src/test/scripts/manual/blixem/test7 |   13 -------------
 src/test/scripts/manual/blixem/test8 |   10 ----------
 src/test/scripts/manual/dotter/test1 |   15 +++++++++++++++
 src/test/scripts/manual/dotter/test2 |   15 +++++++++++++++
 src/test/scripts/manual/dotter/test3 |   15 +++++++++++++++
 src/test/scripts/manual/dotter/test4 |   12 ++++++++++++
 src/test/scripts/manual/dotter/test5 |   13 +++++++++++++
 src/test/scripts/manual/dotter/test6 |   10 ++++++++++
 12 files changed, 80 insertions(+), 80 deletions(-)

2011-09-21  Gemma Barson  <gb10@sanger.ac.uk>
 Merge branch 'feature/testing' into develop
2011-09-21  Gemma Barson  <gb10@sanger.ac.uk>
 More dotter tests
 src/test/data/chr4_translation_frame1.fasta |    5 +++++
 src/test/scripts/manual/blixem/test6        |    4 ++--
 src/test/scripts/manual/blixem/test7        |   13 +++++++++++++
 src/test/scripts/manual/blixem/test8        |   10 ++++++++++
 4 files changed, 30 insertions(+), 2 deletions(-)

2011-09-21  Gemma Barson  <gb10@sanger.ac.uk>
 Updated test comments
 src/test/scripts/manual/blixem/test3 |    3 ++-
 src/test/scripts/manual/blixem/test5 |    3 ++-
 src/test/scripts/manual/blixem/test6 |    8 ++++----
 src/test/scripts/manual/blixem/test7 |   12 ------------
 4 files changed, 8 insertions(+), 18 deletions(-)

2011-09-21  Gemma Barson  <gb10@sanger.ac.uk>
 Added more dotter tests
 src/test/scripts/manual/blixem/test5 |    2 +-
 src/test/scripts/manual/blixem/test6 |   12 ++++++++++++
 src/test/scripts/manual/blixem/test7 |   12 ++++++++++++
 3 files changed, 25 insertions(+), 1 deletions(-)

2011-09-20  Gemma Barson  <gb10@sanger.ac.uk>
 Added another dotter test
 src/test/data/Q9H8G1.fasta           |   11 +++++++++++
 src/test/scripts/manual/blixem/test5 |    4 ++--
 2 files changed, 13 insertions(+), 2 deletions(-)

2011-09-20  Gemma Barson  <gb10@sanger.ac.uk>
 Added blixem and dotter tests
 src/test/data/DA730641.fasta         |   16 +
 src/test/data/chr4.fasta             | 2256 ----------------------------------
 src/test/data/chr4_ref_seq.fasta     | 2256 ++++++++++++++++++++++++++++++++++
 src/test/scripts/manual/blixem/test1 |   11 +-
 src/test/scripts/manual/blixem/test2 |   11 +-
 src/test/scripts/manual/blixem/test3 |   14 +
 src/test/scripts/manual/blixem/test4 |   15 +
 src/test/scripts/manual/blixem/test5 |   14 +
 8 files changed, 2335 insertions(+), 2258 deletions(-)

2011-09-14  Gemma Barson  <gb10@sanger.ac.uk>
 Removed executables from gitignore
 .gitignore |    6 ------
 1 files changed, 0 insertions(+), 6 deletions(-)

2011-09-14  Gemma Barson  <gb10@sanger.ac.uk>
 Added blixem tests
 src/test/data/chr4.fasta             | 2256 ++++++++++++++++
 src/test/data/chr4_dna_align.gff     | 2269 ++++++++++++++++
 src/test/data/chr4_protein_align.gff | 4904 ++++++++++++++++++++++++++++++++++
 src/test/scripts/manual/blixem/test1 |    2 +
 src/test/scripts/manual/blixem/test2 |    2 +
 5 files changed, 9433 insertions(+), 0 deletions(-)

2011-09-12  Gemma Barson  <gb10@sanger.ac.uk>
 Moved tests to toplevel test directory
 src/Makefile.am                                    |    5 +-
 src/doc/Design_notes/specs.html                    |    2 +-
 src/doc/Design_notes/testing.ods                   |  Bin 36754 -> 0 bytes
 src/doc/Design_notes/tests/README                  |   10 -
 src/doc/Design_notes/tests/command_line/test1      |    4 -
 src/doc/Design_notes/tests/command_line/test10     |    5 -
 .../Design_notes/tests/command_line/test10_results |   45 -
 src/doc/Design_notes/tests/command_line/test11     |    5 -
 .../Design_notes/tests/command_line/test11_results | 1110 ------
 src/doc/Design_notes/tests/command_line/test12     |    5 -
 .../Design_notes/tests/command_line/test12_results | 2524 --------------
 src/doc/Design_notes/tests/command_line/test13     |    5 -
 .../Design_notes/tests/command_line/test13_results |   61 -
 src/doc/Design_notes/tests/command_line/test14     |    6 -
 .../Design_notes/tests/command_line/test14_results | 2524 --------------
 src/doc/Design_notes/tests/command_line/test15     |    5 -
 .../Design_notes/tests/command_line/test15_results |   61 -
 src/doc/Design_notes/tests/command_line/test16     |    6 -
 .../Design_notes/tests/command_line/test16_results | 2524 --------------
 src/doc/Design_notes/tests/command_line/test17     |    6 -
 .../Design_notes/tests/command_line/test17_results | 2524 --------------
 src/doc/Design_notes/tests/command_line/test18     |    5 -
 .../Design_notes/tests/command_line/test18_results | 2524 --------------
 src/doc/Design_notes/tests/command_line/test19     |    4 -
 .../Design_notes/tests/command_line/test19_results |    2 -
 .../Design_notes/tests/command_line/test1_results  |  226 --
 src/doc/Design_notes/tests/command_line/test2      |    4 -
 src/doc/Design_notes/tests/command_line/test20     |    5 -
 .../Design_notes/tests/command_line/test20_results |  380 ---
 src/doc/Design_notes/tests/command_line/test21     |    5 -
 .../Design_notes/tests/command_line/test21_results | 1119 ------
 src/doc/Design_notes/tests/command_line/test22     |    5 -
 .../Design_notes/tests/command_line/test22_results |   43 -
 src/doc/Design_notes/tests/command_line/test23     |    5 -
 .../Design_notes/tests/command_line/test23_results | 3544 --------------------
 src/doc/Design_notes/tests/command_line/test24     |    4 -
 .../Design_notes/tests/command_line/test24_results |   48 -
 src/doc/Design_notes/tests/command_line/test25     |    5 -
 .../Design_notes/tests/command_line/test25_results |   58 -
 src/doc/Design_notes/tests/command_line/test26     |    9 -
 .../Design_notes/tests/command_line/test26_results |  226 --
 src/doc/Design_notes/tests/command_line/test27     |    9 -
 .../Design_notes/tests/command_line/test27_results |  226 --
 src/doc/Design_notes/tests/command_line/test28     |    5 -
 .../Design_notes/tests/command_line/test28_results |    2 -
 src/doc/Design_notes/tests/command_line/test29     |    6 -
 .../Design_notes/tests/command_line/test29_results |    2 -
 .../Design_notes/tests/command_line/test2_results  |   58 -
 src/doc/Design_notes/tests/command_line/test3      |    4 -
 src/doc/Design_notes/tests/command_line/test30     |    6 -
 .../Design_notes/tests/command_line/test30_results |    2 -
 src/doc/Design_notes/tests/command_line/test31     |    6 -
 .../Design_notes/tests/command_line/test31_results |  110 -
 src/doc/Design_notes/tests/command_line/test32     |    6 -
 .../Design_notes/tests/command_line/test32_results |  147 -
 src/doc/Design_notes/tests/command_line/test33     |    6 -
 .../Design_notes/tests/command_line/test33_results |   23 -
 src/doc/Design_notes/tests/command_line/test34     |    5 -
 .../Design_notes/tests/command_line/test34_results |   23 -
 src/doc/Design_notes/tests/command_line/test35     |    5 -
 .../Design_notes/tests/command_line/test35_results |  371 --
 src/doc/Design_notes/tests/command_line/test36     |    5 -
 .../Design_notes/tests/command_line/test36_results |  843 -----
 .../tests/command_line/test36_results_old          |  843 -----
 src/doc/Design_notes/tests/command_line/test37     |    5 -
 .../Design_notes/tests/command_line/test37_results |  843 -----
 src/doc/Design_notes/tests/command_line/test38     |    5 -
 .../Design_notes/tests/command_line/test38_results |  371 --
 src/doc/Design_notes/tests/command_line/test39     |    5 -
 .../Design_notes/tests/command_line/test39_results |  371 --
 .../Design_notes/tests/command_line/test3_results  |   58 -
 src/doc/Design_notes/tests/command_line/test4      |    4 -
 src/doc/Design_notes/tests/command_line/test40     |    5 -
 .../Design_notes/tests/command_line/test40_results |   24 -
 src/doc/Design_notes/tests/command_line/test41     |    5 -
 .../Design_notes/tests/command_line/test41_results | 1108 ------
 src/doc/Design_notes/tests/command_line/test42     |    5 -
 .../Design_notes/tests/command_line/test42_results | 1108 ------
 src/doc/Design_notes/tests/command_line/test43     |    5 -
 .../Design_notes/tests/command_line/test43_results | 1108 ------
 src/doc/Design_notes/tests/command_line/test44     |    5 -
 .../Design_notes/tests/command_line/test44_results | 1108 ------
 src/doc/Design_notes/tests/command_line/test45     |    5 -
 .../Design_notes/tests/command_line/test45_results | 1108 ------
 src/doc/Design_notes/tests/command_line/test46     |    5 -
 .../Design_notes/tests/command_line/test46_results | 1108 ------
 src/doc/Design_notes/tests/command_line/test47     |    5 -
 .../Design_notes/tests/command_line/test47_results | 1108 ------
 src/doc/Design_notes/tests/command_line/test48     |    5 -
 .../Design_notes/tests/command_line/test48_results | 1108 ------
 src/doc/Design_notes/tests/command_line/test49     |    5 -
 .../Design_notes/tests/command_line/test49_results | 1108 ------
 .../Design_notes/tests/command_line/test4_results  |  147 -
 src/doc/Design_notes/tests/command_line/test5      |    4 -
 src/doc/Design_notes/tests/command_line/test50     |    5 -
 .../Design_notes/tests/command_line/test50_results | 1108 ------
 src/doc/Design_notes/tests/command_line/test51     |    5 -
 .../Design_notes/tests/command_line/test51_results |   24 -
 .../Design_notes/tests/command_line/test5_results  |  110 -
 src/doc/Design_notes/tests/command_line/test6      |    4 -
 .../Design_notes/tests/command_line/test6_results  |   61 -
 src/doc/Design_notes/tests/command_line/test7      |    4 -
 .../Design_notes/tests/command_line/test7_results  |  417 ---
 src/doc/Design_notes/tests/command_line/test8      |    5 -
 .../Design_notes/tests/command_line/test8_results  | 3544 --------------------
 src/doc/Design_notes/tests/command_line/test9      |    5 -
 .../Design_notes/tests/command_line/test9_results  |  236 --
 src/doc/Design_notes/tests/data/ALIGN.fasta        |  740 ----
 src/doc/Design_notes/tests/data/ALIGN.selex        |  370 --
 src/doc/Design_notes/tests/data/PF02171_full.selex |  842 -----
 src/doc/Design_notes/tests/data/PF02171_full.stock | 1739 ----------
 src/doc/Design_notes/tests/data/PF02171_seed.fasta |  176 -
 src/doc/Design_notes/tests/data/PF02171_seed.msf   |  215 --
 .../Design_notes/tests/data/PF02171_seed.scores    |   33 -
 src/doc/Design_notes/tests/data/PF02171_seed.segs  |    4 -
 src/doc/Design_notes/tests/data/PF02171_seed.selex |   45 -
 src/doc/Design_notes/tests/data/PF02171_seed.stock |   59 -
 .../tests/data/PF02171_seed_segs.stock             |   63 -
 .../tests/data/PF02171_seed_separator.stock        |   59 -
 src/doc/Design_notes/tests/data/cgph_pale.color    |   20 -
 src/doc/Design_notes/tests/data/cgph_pale2.color   |    5 -
 src/doc/Design_notes/tests/data/markup.color       |   20 -
 src/doc/Design_notes/tests/data/markup2.color      |    3 -
 .../Design_notes/tests/data/markup_content.selex   |   20 -
 .../Design_notes/tests/data/markup_headers.selex   |   32 -
 src/doc/Design_notes/tests/gui/test1               |   11 -
 src/doc/Design_notes/tests/gui/test2               |    9 -
 src/doc/Design_notes/tests/gui/test3               |    5 -
 src/doc/Design_notes/tests/gui/test4               |   10 -
 src/doc/Design_notes/tests/gui/test5               |    9 -
 src/test/README                                    |   12 +
 src/test/data/ALIGN.fasta                          |  740 ++++
 src/test/data/ALIGN.selex                          |  370 ++
 src/test/data/PF02171_full.selex                   |  842 +++++
 src/test/data/PF02171_full.stock                   | 1739 ++++++++++
 src/test/data/PF02171_seed.fasta                   |  176 +
 src/test/data/PF02171_seed.msf                     |  215 ++
 src/test/data/PF02171_seed.scores                  |   33 +
 src/test/data/PF02171_seed.segs                    |    4 +
 src/test/data/PF02171_seed.selex                   |   45 +
 src/test/data/PF02171_seed.stock                   |   59 +
 src/test/data/PF02171_seed_segs.stock              |   63 +
 src/test/data/PF02171_seed_separator.stock         |   59 +
 src/test/data/cgph_pale.color                      |   20 +
 src/test/data/cgph_pale2.color                     |    5 +
 src/test/data/markup.color                         |   20 +
 src/test/data/markup2.color                        |    3 +
 src/test/data/markup_content.selex                 |   20 +
 src/test/data/markup_headers.selex                 |   32 +
 src/test/scripts/automated/belvu/test1             |    4 +
 src/test/scripts/automated/belvu/test10            |    5 +
 src/test/scripts/automated/belvu/test10_results    |   45 +
 src/test/scripts/automated/belvu/test11            |    5 +
 src/test/scripts/automated/belvu/test11_results    | 1110 ++++++
 src/test/scripts/automated/belvu/test12            |    5 +
 src/test/scripts/automated/belvu/test12_results    | 2524 ++++++++++++++
 src/test/scripts/automated/belvu/test13            |    5 +
 src/test/scripts/automated/belvu/test13_results    |   61 +
 src/test/scripts/automated/belvu/test14            |    6 +
 src/test/scripts/automated/belvu/test14_results    | 2524 ++++++++++++++
 src/test/scripts/automated/belvu/test15            |    5 +
 src/test/scripts/automated/belvu/test15_results    |   61 +
 src/test/scripts/automated/belvu/test16            |    6 +
 src/test/scripts/automated/belvu/test16_results    | 2524 ++++++++++++++
 src/test/scripts/automated/belvu/test17            |    6 +
 src/test/scripts/automated/belvu/test17_results    | 2524 ++++++++++++++
 src/test/scripts/automated/belvu/test18            |    5 +
 src/test/scripts/automated/belvu/test18_results    | 2524 ++++++++++++++
 src/test/scripts/automated/belvu/test19            |    4 +
 src/test/scripts/automated/belvu/test19_results    |    2 +
 src/test/scripts/automated/belvu/test1_results     |  226 ++
 src/test/scripts/automated/belvu/test2             |    4 +
 src/test/scripts/automated/belvu/test20            |    5 +
 src/test/scripts/automated/belvu/test20_results    |  380 +++
 src/test/scripts/automated/belvu/test21            |    5 +
 src/test/scripts/automated/belvu/test21_results    | 1119 ++++++
 src/test/scripts/automated/belvu/test22            |    5 +
 src/test/scripts/automated/belvu/test22_results    |   43 +
 src/test/scripts/automated/belvu/test23            |    5 +
 src/test/scripts/automated/belvu/test23_results    | 3544 ++++++++++++++++++++
 src/test/scripts/automated/belvu/test24            |    4 +
 src/test/scripts/automated/belvu/test24_results    |   48 +
 src/test/scripts/automated/belvu/test25            |    5 +
 src/test/scripts/automated/belvu/test25_results    |   58 +
 src/test/scripts/automated/belvu/test26            |    9 +
 src/test/scripts/automated/belvu/test26_results    |  226 ++
 src/test/scripts/automated/belvu/test27            |    9 +
 src/test/scripts/automated/belvu/test27_results    |  226 ++
 src/test/scripts/automated/belvu/test28            |    5 +
 src/test/scripts/automated/belvu/test28_results    |    2 +
 src/test/scripts/automated/belvu/test29            |    6 +
 src/test/scripts/automated/belvu/test29_results    |    2 +
 src/test/scripts/automated/belvu/test2_results     |   58 +
 src/test/scripts/automated/belvu/test3             |    4 +
 src/test/scripts/automated/belvu/test30            |    6 +
 src/test/scripts/automated/belvu/test30_results    |    2 +
 src/test/scripts/automated/belvu/test31            |    6 +
 src/test/scripts/automated/belvu/test31_results    |  110 +
 src/test/scripts/automated/belvu/test32            |    6 +
 src/test/scripts/automated/belvu/test32_results    |  147 +
 src/test/scripts/automated/belvu/test33            |    6 +
 src/test/scripts/automated/belvu/test33_results    |   23 +
 src/test/scripts/automated/belvu/test34            |    5 +
 src/test/scripts/automated/belvu/test34_results    |   23 +
 src/test/scripts/automated/belvu/test35            |    5 +
 src/test/scripts/automated/belvu/test35_results    |  371 ++
 src/test/scripts/automated/belvu/test36            |    5 +
 src/test/scripts/automated/belvu/test36_results    |  843 +++++
 .../scripts/automated/belvu/test36_results_old     |  843 +++++
 src/test/scripts/automated/belvu/test37            |    5 +
 src/test/scripts/automated/belvu/test37_results    |  843 +++++
 src/test/scripts/automated/belvu/test38            |    5 +
 src/test/scripts/automated/belvu/test38_results    |  371 ++
 src/test/scripts/automated/belvu/test39            |    5 +
 src/test/scripts/automated/belvu/test39_results    |  371 ++
 src/test/scripts/automated/belvu/test3_results     |   58 +
 src/test/scripts/automated/belvu/test4             |    4 +
 src/test/scripts/automated/belvu/test40            |    5 +
 src/test/scripts/automated/belvu/test40_results    |   24 +
 src/test/scripts/automated/belvu/test41            |    5 +
 src/test/scripts/automated/belvu/test41_results    | 1108 ++++++
 src/test/scripts/automated/belvu/test42            |    5 +
 src/test/scripts/automated/belvu/test42_results    | 1108 ++++++
 src/test/scripts/automated/belvu/test43            |    5 +
 src/test/scripts/automated/belvu/test43_results    | 1108 ++++++
 src/test/scripts/automated/belvu/test44            |    5 +
 src/test/scripts/automated/belvu/test44_results    | 1108 ++++++
 src/test/scripts/automated/belvu/test45            |    5 +
 src/test/scripts/automated/belvu/test45_results    | 1108 ++++++
 src/test/scripts/automated/belvu/test46            |    5 +
 src/test/scripts/automated/belvu/test46_results    | 1108 ++++++
 src/test/scripts/automated/belvu/test47            |    5 +
 src/test/scripts/automated/belvu/test47_results    | 1108 ++++++
 src/test/scripts/automated/belvu/test48            |    5 +
 src/test/scripts/automated/belvu/test48_results    | 1108 ++++++
 src/test/scripts/automated/belvu/test49            |    5 +
 src/test/scripts/automated/belvu/test49_results    | 1108 ++++++
 src/test/scripts/automated/belvu/test4_results     |  147 +
 src/test/scripts/automated/belvu/test5             |    4 +
 src/test/scripts/automated/belvu/test50            |    5 +
 src/test/scripts/automated/belvu/test50_results    | 1108 ++++++
 src/test/scripts/automated/belvu/test51            |    5 +
 src/test/scripts/automated/belvu/test51_results    |   24 +
 src/test/scripts/automated/belvu/test5_results     |  110 +
 src/test/scripts/automated/belvu/test6             |    4 +
 src/test/scripts/automated/belvu/test6_results     |   61 +
 src/test/scripts/automated/belvu/test7             |    4 +
 src/test/scripts/automated/belvu/test7_results     |  417 +++
 src/test/scripts/automated/belvu/test8             |    5 +
 src/test/scripts/automated/belvu/test8_results     | 3544 ++++++++++++++++++++
 src/test/scripts/automated/belvu/test9             |    5 +
 src/test/scripts/automated/belvu/test9_results     |  236 ++
 src/test/scripts/manual/belvu/test1                |   11 +
 src/test/scripts/manual/belvu/test2                |    9 +
 src/test/scripts/manual/belvu/test3                |    5 +
 src/test/scripts/manual/belvu/test4                |   10 +
 src/test/scripts/manual/belvu/test5                |    9 +
 src/test/test_plan.ods                             |  Bin 0 -> 36754 bytes
 258 files changed, 44246 insertions(+), 44243 deletions(-)

2011-09-21  Gemma Barson  <gb10@sanger.ac.uk>
 Small update to dotter usage text
 src/dotterApp/dotterMain.c |    4 ++--
 1 files changed, 2 insertions(+), 2 deletions(-)

2011-09-21  Gemma Barson  <gb10@sanger.ac.uk>
 Fixed a bug with rev-comping sequences in dotter
 src/dotterApp/dotterMain.c |   38 ++++++++++++++++++++++++++++++--------
 1 files changed, 30 insertions(+), 8 deletions(-)

2011-09-20  Gemma Barson  <gb10@sanger.ac.uk>
 Performance improvements to middle-dragging on the tree
 src/blixemApp/bigpicture.c     |   16 ++++-
 src/blixemApp/blixem_.h        |    3 +-
 src/blixemApp/blxwindow.c      |   13 +++-
 src/blixemApp/coverageview.c   |    8 ++-
 src/blixemApp/detailview.c     |   63 ++++++++++++-----
 src/blixemApp/detailview.h     |    2 +-
 src/blixemApp/detailviewtree.c |  148 ++++++++++++++++++++++++++++++++++------
 src/blixemApp/detailviewtree.h |    7 ++-
 src/seqtoolsUtils/utilities.c  |   24 +++++++
 src/seqtoolsUtils/utilities.h  |    1 +
 10 files changed, 237 insertions(+), 48 deletions(-)

2011-09-20  Gemma Barson  <gb10@sanger.ac.uk>
 Fixed a potential crash when finding sequences if feature name to match against is null
 src/blixemApp/blxwindow.c |   22 ++++++++++++++--------
 1 files changed, 14 insertions(+), 8 deletions(-)

2011-09-16  Gemma Barson  <gb10@sanger.ac.uk>
 Fixed a regression with gapped protein alignments
 src/blixemApp/blxmain.c |   17 +++++++++--------
 1 files changed, 9 insertions(+), 8 deletions(-)

2011-09-09  Gemma Barson  <gb10@sanger.ac.uk>
 Fixed a backwards compatibility issue where blast mode was not being set correctly
 src/blixemApp/blxmain.c           |   85 ++++++++++++++++++++----------------
 src/seqtoolsUtils/blxGff3Parser.c |   10 ++++-
 2 files changed, 56 insertions(+), 39 deletions(-)

2011-09-09  Gemma Barson  <gb10@sanger.ac.uk>
 Better handling of bad characters in fasta files
 src/blixemApp/blixem_.h       |    2 +-
 src/blixemApp/blxmain.c       |   16 +++++-----
 src/blixemApp/blxwindow.c     |    2 +-
 src/blixemApp/detailview.c    |   10 +++---
 src/dotterApp/dotplot.c       |    4 +-
 src/seqtoolsUtils/blxparser.c |   70 +++++++++++++++++++++++++----------------
 src/seqtoolsUtils/utilities.c |   46 +++++++-------------------
 src/seqtoolsUtils/utilities.h |   13 ++++---
 8 files changed, 80 insertions(+), 83 deletions(-)

2011-09-09  Gemma Barson  <gb10@sanger.ac.uk>
 Removed . and space from iupac list of valid characters, because only - is a valid gap char in fasta files
 src/seqtoolsUtils/iupac.h |    4 +---
 1 files changed, 1 insertions(+), 3 deletions(-)

2011-09-09  Gemma Barson  <gb10@sanger.ac.uk>
 Dotter now gives a better error message if it fails to determine the sequence type of its inputs
 src/blixemApp/blxview.c       |    6 +++++-
 src/dotterApp/dotplot.c       |    3 ---
 src/dotterApp/dotterMain.c    |   19 +++++++++++++------
 src/seqtoolsUtils/utilities.c |   19 +++++++++++++------
 src/seqtoolsUtils/utilities.h |    5 +++--
 5 files changed, 34 insertions(+), 18 deletions(-)

2011-09-09  Gemma Barson  <gb10@sanger.ac.uk>
 Improved fasta sequence validation
 src/blixemApp/blxview.c              |    6 +-
 src/blixemApp/sequencecellrenderer.c |    4 +-
 src/seqtoolsUtils/blxparser.c        |    7 ---
 src/seqtoolsUtils/iupac.h            |   25 +++++++++-
 src/seqtoolsUtils/translate.c        |   91 ++++++++++++++++-----------------
 src/seqtoolsUtils/utilities.c        |   24 +++++-----
 src/seqtoolsUtils/utilities.h        |   14 +++---
 7 files changed, 92 insertions(+), 79 deletions(-)

2011-09-08  Gemma Barson  <gb10@sanger.ac.uk>
 GFF parser now also checks fasta input for invalid characters
 src/seqtoolsUtils/blxparser.c |    8 ++++++++
 1 files changed, 8 insertions(+), 0 deletions(-)

2011-09-08  Gemma Barson  <gb10@sanger.ac.uk>
 Blixem now gives warnings if input fasta sequence contains invalid characters
 src/seqtoolsUtils/blxparser.c |    7 +++++++
 src/seqtoolsUtils/utilities.c |    4 ++--
 2 files changed, 9 insertions(+), 2 deletions(-)

2011-09-08  Gemma Barson  <gb10@sanger.ac.uk>
 Updated release notes
 src/doc/User_doc/release_notes.html |    2 +-
 1 files changed, 1 insertions(+), 1 deletions(-)

2011-09-08  Gemma Barson  <gb10@sanger.ac.uk>
 Make sure assembly gaps are always visible, even when zoomed out
 src/blixemApp/blxview.c |    5 ++++-
 1 files changed, 4 insertions(+), 1 deletions(-)

2011-09-08  Gemma Barson  <gb10@sanger.ac.uk>
 Assembly gaps are now calculated from reference sequence
 src/blixemApp/blxview.c           |   42 +++++++++++++++++++++++++++++++++++-
 src/seqtoolsUtils/blxGff3Parser.c |    1 -
 src/seqtoolsUtils/utilities.h     |    1 +
 3 files changed, 41 insertions(+), 3 deletions(-)

2011-09-08  Gemma Barson  <gb10@sanger.ac.uk>
 Updated release notes
 src/doc/User_doc/release_notes.html |    1 +
 1 files changed, 1 insertions(+), 0 deletions(-)

2011-09-08  Gemma Barson  <gb10@sanger.ac.uk>
 Fixed a major performance issue when reading files with many annotation lines
 src/belvuApp/belvu.c |    7 ++++---
 1 files changed, 4 insertions(+), 3 deletions(-)

2011-08-31  Gemma Barson  <gb10@sanger.ac.uk>
 Updated release notes
 src/doc/User_doc/release_notes.html |    2 ++
 1 files changed, 2 insertions(+), 0 deletions(-)

2011-08-31  Gemma Barson  <gb10@sanger.ac.uk>
 Ensure all error messages are terminated by a newline
 src/belvuApp/belvu.c       |   38 +++++++++++++++++++-------------------
 src/belvuApp/belvuMain.c   |   34 +++++++++++++++++-----------------
 src/belvuApp/belvuTree.c   |    4 ++--
 src/dotterApp/dotplot.c    |    2 +-
 src/dotterApp/dotter.c     |   12 ++++++------
 src/dotterApp/dotterMain.c |    6 +++---
 6 files changed, 48 insertions(+), 48 deletions(-)

2011-08-31  Gemma Barson  <gb10@sanger.ac.uk>
 Small change to pfetch window max height
 src/seqtoolsUtils/utilities.c |    2 +-
 1 files changed, 1 insertions(+), 1 deletions(-)

2011-08-31  Gemma Barson  <gb10@sanger.ac.uk>
 Improved pfetch window size
 src/belvuApp/belvuWindow.c    |    2 +-
 src/blixemApp/blxwindow.c     |    2 +-
 src/seqtoolsUtils/utilities.c |  106 +++++++++++++++++++++++++----------------
 src/seqtoolsUtils/utilities.h |    3 +
 4 files changed, 69 insertions(+), 44 deletions(-)

2011-08-31  Gemma Barson  <gb10@sanger.ac.uk>
 Fixed a bug where the Custom menu item was not selected on startup when loading a color file
 src/belvuApp/belvuWindow.c |    6 +++++-
 1 files changed, 5 insertions(+), 1 deletions(-)

2011-08-31  Gemma Barson  <gb10@sanger.ac.uk>
 Improved installation notes on the readme file
 src/README |   46 +++++++++++++++++++++++++++++-----------------
 1 files changed, 29 insertions(+), 17 deletions(-)

2011-08-19  Gemma Barson  <gb10@sanger.ac.uk>
 Removed future release number from release notes
 src/doc/User_doc/release_notes.html |    2 +-
 1 files changed, 1 insertions(+), 1 deletions(-)

2011-08-19  Gemma Barson  <gb10@sanger.ac.uk>
 Small change to readme file contact details
 src/README |    2 +-
 1 files changed, 1 insertions(+), 1 deletions(-)

2011-08-19  Gemma Barson  <gb10@sanger.ac.uk>
 Renamed release-notes file
 src/Makefile.am                          |    2 +-
 src/NEWS                                 |    2 +-
 src/doc/User_doc/belvu_quick_start.html  |    4 ++--
 src/doc/User_doc/blixem_quick_start.html |    4 ++--
 src/doc/User_doc/dotter_quick_start.html |    4 ++--
 src/doc/User_doc/index.html              |    2 +-
 6 files changed, 9 insertions(+), 9 deletions(-)

2011-08-19  Gemma Barson  <gb10@sanger.ac.uk>
 Renamed release-notes file
 src/doc/User_doc/news.html          |  203 -----------------------------------
 src/doc/User_doc/release_notes.html |  203 +++++++++++++++++++++++++++++++++++
 2 files changed, 203 insertions(+), 203 deletions(-)

2011-08-19  Gemma Barson  <gb10@sanger.ac.uk>
 Added note about usage to readme file
 src/README |    5 +++++
 1 files changed, 5 insertions(+), 0 deletions(-)

2011-08-19  Gemma Barson  <gb10@sanger.ac.uk>
 Improvements to help pages; updated what's new for next release
 src/AUTHORS                              |    6 +-
 src/Makefile.am                          |    3 +-
 src/NEWS                                 |    5 +-
 src/doc/User_doc/belvu_news.html         |   43 -------
 src/doc/User_doc/belvu_quick_start.html  |    4 +-
 src/doc/User_doc/blixem_news.html        |   86 -------------
 src/doc/User_doc/blixem_quick_start.html |    4 +-
 src/doc/User_doc/dotter_news.html        |   56 --------
 src/doc/User_doc/dotter_quick_start.html |    4 +-
 src/doc/User_doc/index.html              |    4 +-
 src/doc/User_doc/news.html               |  203 ++++++++++++++++++++++++++++++
 src/doc/User_doc/todo.html               |   56 +++-----
 12 files changed, 237 insertions(+), 237 deletions(-)

2011-08-17  Gemma Barson  <gb10@sanger.ac.uk>
 Fixed problem with autoconf convenience libraries
 src/Makefile.am |   15 +++++----------
 1 files changed, 5 insertions(+), 10 deletions(-)

2011-08-16  Gemma Barson  <gb10@sanger.ac.uk>
 Fixed some bugs with autoconf
 src/Makefile.am |    4 ++--
 1 files changed, 2 insertions(+), 2 deletions(-)

2011-08-16  Gemma Barson  <gb10@sanger.ac.uk>
 Removed obsolete version number
 src/version.m4 |    2 +-
 1 files changed, 1 insertions(+), 1 deletions(-)

2011-08-16  Gemma Barson  <gb10@sanger.ac.uk>
 Small update to readme file
 src/README |    3 ++-
 1 files changed, 2 insertions(+), 1 deletions(-)

2011-08-16  Gemma Barson  <gb10@sanger.ac.uk>
 Building individual targets now finds dependencies
 src/Makefile.am               |   74 +++++++++++++++++++++++++++++++++++++----
 src/belvuApp/Makefile.am      |   12 -------
 src/blixemApp/Makefile.am     |    8 ----
 src/configure.ac              |   11 +++---
 src/doc/Makefile.am           |    4 --
 src/doc/User_doc/Makefile.am  |   10 -----
 src/dotterApp/Makefile.am     |    8 ----
 src/libpfetch/Makefile.am     |   29 ----------------
 src/seqtoolsUtils/Makefile.am |    8 ----
 src/seqtoolsUtils/translate.c |    2 +-
 10 files changed, 74 insertions(+), 92 deletions(-)

2011-08-16  Gemma Barson  <gb10@sanger.ac.uk>
 Updated readme with info about belvu
 src/README |    8 +++++---
 1 files changed, 5 insertions(+), 3 deletions(-)

2011-08-15  Gemma Barson  <gb10@sanger.ac.uk>
 Added in old-style ascii arrows to remove-left/remove-right menu options
 src/belvuApp/belvuWindow.c |    4 ++--
 1 files changed, 2 insertions(+), 2 deletions(-)

2011-08-12  Gemma Barson  <gb10@sanger.ac.uk>
 Small update to belvu what's-new doc
 src/doc/User_doc/belvu_news.html |    2 +-
 1 files changed, 1 insertions(+), 1 deletions(-)

2011-08-12  Gemma Barson  <gb10@sanger.ac.uk>
 Can now set zero statusbar height to hide statusbar
 src/belvuApp/belvuMain.c         |    2 +-
 src/belvuApp/belvuWindow.c       |    8 +++++++-
 src/doc/User_doc/belvu_usage.txt |    2 +-
 3 files changed, 9 insertions(+), 3 deletions(-)

2011-08-12  Gemma Barson  <gb10@sanger.ac.uk>
 Fixed a broken link in the belvu help page
 src/doc/User_doc/belvu_quick_start.html |    2 +-
 1 files changed, 1 insertions(+), 1 deletions(-)

2011-08-12  Gemma Barson  <gb10@sanger.ac.uk>
 Merge branch 'feature/belvu' into develop
2011-08-12  Gemma Barson  <gb10@sanger.ac.uk>
 Improvements to alignment view padding
 src/belvuApp/belvuAlignment.c |   56 ++++------------------------------------
 1 files changed, 6 insertions(+), 50 deletions(-)

2011-08-12  Gemma Barson  <gb10@sanger.ac.uk>
 Fixed a bug where the columns were not being resized correctly after deleting sequences
 src/belvuApp/belvu.c |    5 +++++
 1 files changed, 5 insertions(+), 0 deletions(-)

2011-08-11  Gemma Barson  <gb10@sanger.ac.uk>
 Added belvu tests
 src/doc/Design_notes/tests/README                  |   10 +
 src/doc/Design_notes/tests/command_line/test1      |    4 +
 src/doc/Design_notes/tests/command_line/test10     |    5 +
 .../Design_notes/tests/command_line/test10_results |   45 +
 src/doc/Design_notes/tests/command_line/test11     |    5 +
 .../Design_notes/tests/command_line/test11_results | 1110 ++++++
 src/doc/Design_notes/tests/command_line/test12     |    5 +
 .../Design_notes/tests/command_line/test12_results | 2524 ++++++++++++++
 src/doc/Design_notes/tests/command_line/test13     |    5 +
 .../Design_notes/tests/command_line/test13_results |   61 +
 src/doc/Design_notes/tests/command_line/test14     |    6 +
 .../Design_notes/tests/command_line/test14_results | 2524 ++++++++++++++
 src/doc/Design_notes/tests/command_line/test15     |    5 +
 .../Design_notes/tests/command_line/test15_results |   61 +
 src/doc/Design_notes/tests/command_line/test16     |    6 +
 .../Design_notes/tests/command_line/test16_results | 2524 ++++++++++++++
 src/doc/Design_notes/tests/command_line/test17     |    6 +
 .../Design_notes/tests/command_line/test17_results | 2524 ++++++++++++++
 src/doc/Design_notes/tests/command_line/test18     |    5 +
 .../Design_notes/tests/command_line/test18_results | 2524 ++++++++++++++
 src/doc/Design_notes/tests/command_line/test19     |    4 +
 .../Design_notes/tests/command_line/test19_results |    2 +
 .../Design_notes/tests/command_line/test1_results  |  226 ++
 src/doc/Design_notes/tests/command_line/test2      |    4 +
 src/doc/Design_notes/tests/command_line/test20     |    5 +
 .../Design_notes/tests/command_line/test20_results |  380 +++
 src/doc/Design_notes/tests/command_line/test21     |    5 +
 .../Design_notes/tests/command_line/test21_results | 1119 ++++++
 src/doc/Design_notes/tests/command_line/test22     |    5 +
 .../Design_notes/tests/command_line/test22_results |   43 +
 src/doc/Design_notes/tests/command_line/test23     |    5 +
 .../Design_notes/tests/command_line/test23_results | 3544 ++++++++++++++++++++
 src/doc/Design_notes/tests/command_line/test24     |    4 +
 .../Design_notes/tests/command_line/test24_results |   48 +
 src/doc/Design_notes/tests/command_line/test25     |    5 +
 .../Design_notes/tests/command_line/test25_results |   58 +
 src/doc/Design_notes/tests/command_line/test26     |    9 +
 .../Design_notes/tests/command_line/test26_results |  226 ++
 src/doc/Design_notes/tests/command_line/test27     |    9 +
 .../Design_notes/tests/command_line/test27_results |  226 ++
 src/doc/Design_notes/tests/command_line/test28     |    5 +
 .../Design_notes/tests/command_line/test28_results |    2 +
 src/doc/Design_notes/tests/command_line/test29     |    6 +
 .../Design_notes/tests/command_line/test29_results |    2 +
 .../Design_notes/tests/command_line/test2_results  |   58 +
 src/doc/Design_notes/tests/command_line/test3      |    4 +
 src/doc/Design_notes/tests/command_line/test30     |    6 +
 .../Design_notes/tests/command_line/test30_results |    2 +
 src/doc/Design_notes/tests/command_line/test31     |    6 +
 .../Design_notes/tests/command_line/test31_results |  110 +
 src/doc/Design_notes/tests/command_line/test32     |    6 +
 .../Design_notes/tests/command_line/test32_results |  147 +
 src/doc/Design_notes/tests/command_line/test33     |    6 +
 .../Design_notes/tests/command_line/test33_results |   23 +
 src/doc/Design_notes/tests/command_line/test34     |    5 +
 .../Design_notes/tests/command_line/test34_results |   23 +
 src/doc/Design_notes/tests/command_line/test35     |    5 +
 .../Design_notes/tests/command_line/test35_results |  371 ++
 src/doc/Design_notes/tests/command_line/test36     |    5 +
 .../Design_notes/tests/command_line/test36_results |  843 +++++
 .../tests/command_line/test36_results_old          |  843 +++++
 src/doc/Design_notes/tests/command_line/test37     |    5 +
 .../Design_notes/tests/command_line/test37_results |  843 +++++
 src/doc/Design_notes/tests/command_line/test38     |    5 +
 .../Design_notes/tests/command_line/test38_results |  371 ++
 src/doc/Design_notes/tests/command_line/test39     |    5 +
 .../Design_notes/tests/command_line/test39_results |  371 ++
 .../Design_notes/tests/command_line/test3_results  |   58 +
 src/doc/Design_notes/tests/command_line/test4      |    4 +
 src/doc/Design_notes/tests/command_line/test40     |    5 +
 .../Design_notes/tests/command_line/test40_results |   24 +
 src/doc/Design_notes/tests/command_line/test41     |    5 +
 .../Design_notes/tests/command_line/test41_results | 1108 ++++++
 src/doc/Design_notes/tests/command_line/test42     |    5 +
 .../Design_notes/tests/command_line/test42_results | 1108 ++++++
 src/doc/Design_notes/tests/command_line/test43     |    5 +
 .../Design_notes/tests/command_line/test43_results | 1108 ++++++
 src/doc/Design_notes/tests/command_line/test44     |    5 +
 .../Design_notes/tests/command_line/test44_results | 1108 ++++++
 src/doc/Design_notes/tests/command_line/test45     |    5 +
 .../Design_notes/tests/command_line/test45_results | 1108 ++++++
 src/doc/Design_notes/tests/command_line/test46     |    5 +
 .../Design_notes/tests/command_line/test46_results | 1108 ++++++
 src/doc/Design_notes/tests/command_line/test47     |    5 +
 .../Design_notes/tests/command_line/test47_results | 1108 ++++++
 src/doc/Design_notes/tests/command_line/test48     |    5 +
 .../Design_notes/tests/command_line/test48_results | 1108 ++++++
 src/doc/Design_notes/tests/command_line/test49     |    5 +
 .../Design_notes/tests/command_line/test49_results | 1108 ++++++
 .../Design_notes/tests/command_line/test4_results  |  147 +
 src/doc/Design_notes/tests/command_line/test5      |    4 +
 src/doc/Design_notes/tests/command_line/test50     |    5 +
 .../Design_notes/tests/command_line/test50_results | 1108 ++++++
 src/doc/Design_notes/tests/command_line/test51     |    5 +
 .../Design_notes/tests/command_line/test51_results |   24 +
 .../Design_notes/tests/command_line/test5_results  |  110 +
 src/doc/Design_notes/tests/command_line/test6      |    4 +
 .../Design_notes/tests/command_line/test6_results  |   61 +
 src/doc/Design_notes/tests/command_line/test7      |    4 +
 .../Design_notes/tests/command_line/test7_results  |  417 +++
 src/doc/Design_notes/tests/command_line/test8      |    5 +
 .../Design_notes/tests/command_line/test8_results  | 3544 ++++++++++++++++++++
 src/doc/Design_notes/tests/command_line/test9      |    5 +
 .../Design_notes/tests/command_line/test9_results  |  236 ++
 src/doc/Design_notes/tests/data/ALIGN.fasta        |  740 ++++
 src/doc/Design_notes/tests/data/ALIGN.selex        |  370 ++
 src/doc/Design_notes/tests/data/PF02171_full.selex |  842 +++++
 src/doc/Design_notes/tests/data/PF02171_full.stock | 1739 ++++++++++
 src/doc/Design_notes/tests/data/PF02171_seed.fasta |  176 +
 src/doc/Design_notes/tests/data/PF02171_seed.msf   |  215 ++
 .../Design_notes/tests/data/PF02171_seed.scores    |   33 +
 src/doc/Design_notes/tests/data/PF02171_seed.segs  |    4 +
 src/doc/Design_notes/tests/data/PF02171_seed.selex |   45 +
 src/doc/Design_notes/tests/data/PF02171_seed.stock |   59 +
 .../tests/data/PF02171_seed_segs.stock             |   63 +
 .../tests/data/PF02171_seed_separator.stock        |   59 +
 src/doc/Design_notes/tests/data/cgph_pale.color    |   20 +
 src/doc/Design_notes/tests/data/cgph_pale2.color   |    5 +
 src/doc/Design_notes/tests/data/markup.color       |   20 +
 src/doc/Design_notes/tests/data/markup2.color      |    3 +
 .../Design_notes/tests/data/markup_content.selex   |   20 +
 .../Design_notes/tests/data/markup_headers.selex   |   32 +
 src/doc/Design_notes/tests/gui/test1               |   11 +
 src/doc/Design_notes/tests/gui/test2               |    9 +
 src/doc/Design_notes/tests/gui/test3               |    5 +
 src/doc/Design_notes/tests/gui/test4               |   10 +
 src/doc/Design_notes/tests/gui/test5               |    9 +
 127 files changed, 44240 insertions(+), 0 deletions(-)

2011-08-11  Gemma Barson  <gb10@sanger.ac.uk>
 Updated belvu what's new notes
 src/doc/User_doc/belvu_news.html |   11 ++++++++++-
 1 files changed, 10 insertions(+), 1 deletions(-)

2011-08-11  Gemma Barson  <gb10@sanger.ac.uk>
 Added notes about gtkrc to belvu quick start guide
 src/doc/User_doc/belvu_quick_start.html |   25 +++++++++++++++++++++++++
 1 files changed, 25 insertions(+), 0 deletions(-)

2011-08-11  Gemma Barson  <gb10@sanger.ac.uk>
 Updated belvu usage with new environment variable
 src/doc/User_doc/belvu_usage.txt |    1 +
 1 files changed, 1 insertions(+), 0 deletions(-)

2011-08-11  Gemma Barson  <gb10@sanger.ac.uk>
 Fixed bugs with font size
 src/belvuApp/belvu.c          |    8 ++++++--
 src/belvuApp/belvuAlignment.c |    3 +--
 src/belvuApp/belvuMain.c      |    3 ++-
 src/belvuApp/belvuWindow.c    |   25 +++++++++++++------------
 src/belvuApp/belvu_.h         |    2 ++
 5 files changed, 24 insertions(+), 17 deletions(-)

2011-08-11  Gemma Barson  <gb10@sanger.ac.uk>
 Made sure all messages are terminated with a newline
 src/belvuApp/belvu.c       |   24 ++++++++++++------------
 src/belvuApp/belvuWindow.c |    4 ++--
 2 files changed, 14 insertions(+), 14 deletions(-)

2011-08-11  Gemma Barson  <gb10@sanger.ac.uk>
 Fixed a bug with the alignment width not being calculated correctly
 src/belvuApp/belvuAlignment.c |    2 +-
 1 files changed, 1 insertions(+), 1 deletions(-)

2011-08-10  Gemma Barson  <gb10@sanger.ac.uk>
 Fixed a bug with displaying more than one assembly gap
 src/blixemApp/blxview.c |    7 +++----
 1 files changed, 3 insertions(+), 4 deletions(-)

2011-08-10  Gemma Barson  <gb10@sanger.ac.uk>
 Merge branch 'feature/assembly-gaps' into develop
2011-08-10  Gemma Barson  <gb10@sanger.ac.uk>
 Fixed a bug with displaying assembly gaps when display is reversed
 src/blixemApp/bigpicture.c     |    6 +++++-
 src/blixemApp/bigpicturegrid.c |    6 +++++-
 src/blixemApp/blixem_.h        |    2 +-
 src/blixemApp/blxview.c        |   10 +++++-----
 src/blixemApp/exonview.c       |    6 +++++-
 5 files changed, 21 insertions(+), 9 deletions(-)

2011-08-10  Gemma Barson  <gb10@sanger.ac.uk>
 Assembly gaps are now highlighted in the big picture
 src/blixemApp/bigpicture.c     |    5 +++++
 src/blixemApp/bigpicturegrid.c |    7 +++++++
 src/blixemApp/blixem_.h        |    9 +++++++++
 src/blixemApp/blxview.c        |   38 ++++++++++++++++++++++++++++++++++++++
 src/blixemApp/blxwindow.c      |    1 +
 src/blixemApp/exonview.c       |    7 ++++++-
 src/seqtoolsUtils/utilities.h  |    1 +
 7 files changed, 67 insertions(+), 1 deletions(-)

2011-08-10  Gemma Barson  <gb10@sanger.ac.uk>
 Added 'gap' to supported GFF types
 src/seqtoolsUtils/blxGff3Parser.c |    3 +++
 src/seqtoolsUtils/blxmsp.h        |    1 +
 2 files changed, 4 insertions(+), 0 deletions(-)

2011-08-09  Gemma Barson  <gb10@sanger.ac.uk>
 Merge branch 'feature/utr' into develop
2011-08-09  Gemma Barson  <gb10@sanger.ac.uk>
 Fixed a regression with reading introns in exblx format
 src/seqtoolsUtils/blxparser.c |   18 +++++++++++++++++-
 1 files changed, 17 insertions(+), 1 deletions(-)

2011-08-09  Gemma Barson  <gb10@sanger.ac.uk>
 Fixed a bug with constructing transcripts when given CDS/UTR components
 src/seqtoolsUtils/blxmsp.c |  259 +++++++++++++++++++++-----------------------
 1 files changed, 123 insertions(+), 136 deletions(-)

2011-08-09  Gemma Barson  <gb10@sanger.ac.uk>
 RT225220: fixed a bug where multiple UTRs in the same exon are not displayed
 src/seqtoolsUtils/blxmsp.c    |  259 +++++++++++++++++++++++++----------------
 src/seqtoolsUtils/utilities.c |    6 +
 src/seqtoolsUtils/utilities.h |    1 +
 3 files changed, 165 insertions(+), 101 deletions(-)

2011-08-08  Gemma Barson  <gb10@sanger.ac.uk>
 RT226652: fixed a bug where blixem was ignoring 'invalid' characters in fasta files
 src/seqtoolsUtils/blxparser.c |   15 ++++++++-------
 src/seqtoolsUtils/translate.c |   26 +++++++++++++++++---------
 src/seqtoolsUtils/utilities.c |    7 +++++++
 src/seqtoolsUtils/utilities.h |    1 +
 4 files changed, 33 insertions(+), 16 deletions(-)

2011-08-02  Gemma Barson  <gb10@sanger.ac.uk>
 Updated blixem what's new page
 src/doc/User_doc/blixem_news.html |   11 +++++++++++
 1 files changed, 11 insertions(+), 0 deletions(-)

2011-08-02  Gemma Barson  <gb10@sanger.ac.uk>
 Updated Belvu documentation
 src/doc/Design_notes/index.html          |    2 +-
 src/doc/Design_notes/todo.html           |   75 ----------------------------
 src/doc/User_doc/Makefile.am             |    4 +-
 src/doc/User_doc/belvu_news.html         |   17 ++++++-
 src/doc/User_doc/belvu_quick_start.html  |   77 +++++++++++++++++------------
 src/doc/User_doc/belvu_usage.txt         |    1 -
 src/doc/User_doc/blixem_quick_start.html |    5 +-
 src/doc/User_doc/dotter_quick_start.html |    5 +-
 src/doc/User_doc/todo.html               |   79 ++++++++++++++++++++++++++++++
 9 files changed, 147 insertions(+), 118 deletions(-)

2011-08-01  Gemma Barson  <gb10@sanger.ac.uk>
 Fixed a potential crash when opening the tree window if the user scrolls the mouse-wheel at the same time
 src/belvuApp/belvuTree.c |   25 ++++++++++++++-----------
 1 files changed, 14 insertions(+), 11 deletions(-)

2011-07-29  Gemma Barson  <gb10@sanger.ac.uk>
 Fixed an issue where user could not re-select the sort-by-similarity/id option after changing the selection
 src/belvuApp/belvuWindow.c |   12 ++++++++++--
 1 files changed, 10 insertions(+), 2 deletions(-)

2011-07-29  Gemma Barson  <gb10@sanger.ac.uk>
 Added a fix to make sure tree cannot get so large that it causes a crash
 src/belvuApp/belvuTree.c |   12 ++++++++++--
 1 files changed, 10 insertions(+), 2 deletions(-)

2011-07-28  Gemma Barson  <gb10@sanger.ac.uk>
 Fixed a bug with sorting by similarity on start up when the first line is a markup line
 src/belvuApp/belvuMain.c |   14 ++++++++++++--
 1 files changed, 12 insertions(+), 2 deletions(-)

2011-07-28  Gemma Barson  <gb10@sanger.ac.uk>
 Merge branch 'feature/belvu'
2011-07-28  Gemma Barson  <gb10@sanger.ac.uk>
 Fixed a regression with the output-probabilities function
 src/belvuApp/belvu.c |   32 ++++++++++++++++----------------
 1 files changed, 16 insertions(+), 16 deletions(-)

2011-07-28  Gemma Barson  <gb10@sanger.ac.uk>
 Fixed some leaks and memory bugs to do with the tree nodes
 src/belvuApp/belvu.c          |    1 -
 src/belvuApp/belvuTree.c      |  126 ++++++++++++++++++++---------------------
 src/belvuApp/belvu_.h         |    1 -
 src/seqtoolsUtils/utilities.c |    3 +
 4 files changed, 64 insertions(+), 67 deletions(-)

2011-07-27  Gemma Barson  <gb10@sanger.ac.uk>
 A Tree struct is now used to provide a persistent pointer to the main tree
 src/belvuApp/belvu.c       |   61 +++++++++----
 src/belvuApp/belvuMain.c   |    9 ++-
 src/belvuApp/belvuTree.c   |  203 +++++++++++++++++++++++++++-----------------
 src/belvuApp/belvuTree.h   |    5 +-
 src/belvuApp/belvuWindow.c |   10 +-
 src/belvuApp/belvu_.h      |   46 +++++------
 6 files changed, 201 insertions(+), 133 deletions(-)

2011-07-27  Gemma Barson  <gb10@sanger.ac.uk>
 Fixed some bugs with displaying bootstrap trees
 src/belvuApp/belvu.c       |   50 ++++++-
 src/belvuApp/belvuTree.c   |  314 +++++++++++++++++++++++++++++++++-----------
 src/belvuApp/belvuTree.h   |    8 +-
 src/belvuApp/belvuWindow.c |   74 +++--------
 4 files changed, 307 insertions(+), 139 deletions(-)

2011-07-27  Gemma Barson  <gb10@sanger.ac.uk>
 Fixed a bug with the blosum matrix when calculating the tree
 src/belvuApp/belvuTree.c |    4 ++--
 1 files changed, 2 insertions(+), 2 deletions(-)

2011-07-27  Gemma Barson  <gb10@sanger.ac.uk>
 Fixed some bugs with bootstrap trees
 src/belvuApp/belvu.c       |    4 +-
 src/belvuApp/belvuMain.c   |    2 +-
 src/belvuApp/belvuTree.c   |   53 ++++++++++++++++++++++++++++++-------------
 src/belvuApp/belvuWindow.c |    2 +-
 src/belvuApp/belvu_.h      |    2 +-
 5 files changed, 42 insertions(+), 21 deletions(-)

2011-07-26  Gemma Barson  <gb10@sanger.ac.uk>
 Fixed some bugs with sorting by similarity
 src/belvuApp/belvu.c          |   71 +++++++++++++++++++++++++++++++---------
 src/belvuApp/belvuAlignment.c |    6 +--
 src/belvuApp/belvuAlignment.h |    3 ++
 src/belvuApp/belvuMain.c      |    6 +++
 src/belvuApp/belvuTree.c      |    2 +-
 5 files changed, 67 insertions(+), 21 deletions(-)

2011-07-26  Gemma Barson  <gb10@sanger.ac.uk>
 Fixed an issue where the initial sort mode was not being reflected in the menu options
 src/belvuApp/belvuWindow.c |   13 +++++--------
 1 files changed, 5 insertions(+), 8 deletions(-)

2011-07-26  Gemma Barson  <gb10@sanger.ac.uk>
 Fixed a bug with sorting by identity
 src/belvuApp/belvu.c |    4 ++--
 1 files changed, 2 insertions(+), 2 deletions(-)

2011-07-25  Gemma Barson  <gb10@sanger.ac.uk>
 Fixed some bugs with disabling colors
 src/belvuApp/belvuAlignment.c |   11 +++++++++++
 src/belvuApp/belvuWindow.c    |   11 +++++++++--
 2 files changed, 20 insertions(+), 2 deletions(-)

2011-07-22  Gemma Barson  <gb10@sanger.ac.uk>
 Alignment pointers are now persistent (fixes lots of bugs to do with invalid pointers)
 src/belvuApp/belvu.c          |  526 ++++++++++++++++-------------------------
 src/belvuApp/belvuAlignment.c |   10 +-
 src/belvuApp/belvuMain.c      |   39 ++--
 src/belvuApp/belvuTree.c      |   86 +------
 src/belvuApp/belvuWindow.c    |   12 +-
 src/belvuApp/belvu_.h         |    2 +
 6 files changed, 252 insertions(+), 423 deletions(-)

2011-07-22  Gemma Barson  <gb10@sanger.ac.uk>
 Fixed a regression with the --zoom-range argument
 src/blixemApp/blxwindow.c |    8 ++++----
 1 files changed, 4 insertions(+), 4 deletions(-)

2011-07-22  Gemma Barson  <gb10@sanger.ac.uk>
 Blixem now gets the reference sequence coords from the fasta definition line, rather than the sequence-region header in the GFF file
 src/blixemApp/blixem_.h           |    2 +-
 src/blixemApp/blxmain.c           |   35 +++++++++++----
 src/blixemApp/blxview.c           |    3 +-
 src/dotterApp/dotterMain.c        |    3 +-
 src/seqtoolsUtils/blxGff3Parser.c |   30 ++++++++++----
 src/seqtoolsUtils/blxGff3Parser.h |    2 +-
 src/seqtoolsUtils/blxparser.c     |   84 +++++++++++++++++++++++-------------
 7 files changed, 105 insertions(+), 54 deletions(-)

2011-07-22  Gemma Barson  <gb10@sanger.ac.uk>
 Fixed a bug with the --zoom-range argument in protein blixem
 src/blixemApp/bigpicture.c |    5 +----
 src/blixemApp/blxwindow.c  |    5 +++++
 2 files changed, 6 insertions(+), 4 deletions(-)

2011-07-21  Gemma Barson  <gb10@sanger.ac.uk>
 Merge branch 'feature/belvu'
2011-07-20  Gemma Barson  <gb10@sanger.ac.uk>
 Fixed a bug with sorting by tree on startup
 src/belvuApp/belvu.c       |   26 +++++++++++++++++---------
 src/belvuApp/belvuMain.c   |    2 +-
 src/belvuApp/belvuWindow.c |    6 +++---
 src/belvuApp/belvu_.h      |    4 ++--
 4 files changed, 23 insertions(+), 15 deletions(-)

2011-07-20  Gemma Barson  <gb10@sanger.ac.uk>
 Fixed an issue where markup lines are not shown if tree is shown on startup
 src/belvuApp/belvuWindow.c |    4 ++++
 1 files changed, 4 insertions(+), 0 deletions(-)

2011-07-20  Gemma Barson  <gb10@sanger.ac.uk>
 Removed obsolete debugging option
 src/belvuApp/belvuMain.c |    5 +----
 1 files changed, 1 insertions(+), 4 deletions(-)

2011-07-20  Gemma Barson  <gb10@sanger.ac.uk>
 Fixed an issue where the markup colors file could overwrite the residue colors file
 src/belvuApp/belvu.c       |    9 ++++++++-
 src/belvuApp/belvuMain.c   |   10 +++++-----
 src/belvuApp/belvuWindow.c |    2 +-
 src/belvuApp/belvu_.h      |    2 +-
 4 files changed, 15 insertions(+), 8 deletions(-)

2011-07-20  Gemma Barson  <gb10@sanger.ac.uk>
 Fixed a bug where custom colors were being overwritten after loading a color file with the -l argument
 src/belvuApp/belvuMain.c   |   78 +++++++++++++++++++-------------------------
 src/belvuApp/belvuWindow.c |   11 ++++--
 2 files changed, 42 insertions(+), 47 deletions(-)

2011-07-20  Gemma Barson  <gb10@sanger.ac.uk>
 Fixed a bug where the wrong conservation was being calculated when using the -c argument
 src/belvuApp/belvu.c |    7 ++++---
 1 files changed, 4 insertions(+), 3 deletions(-)

2011-07-20  Gemma Barson  <gb10@sanger.ac.uk>
 Fixed a bug with the --zoom-range argument for protein blixem
 src/blixemApp/blxwindow.c |   16 ++++++++++++----
 1 files changed, 12 insertions(+), 4 deletions(-)

2011-07-20  Gemma Barson  <gb10@sanger.ac.uk>
 Merge branch 'feature/belvu'
2011-07-20  Gemma Barson  <gb10@sanger.ac.uk>
 Added belvu_.h to autoconf (it was missing from the distribution)
 src/belvuApp/Makefile.am |    2 +-
 1 files changed, 1 insertions(+), 1 deletions(-)

2011-07-20  Gemma Barson  <gb10@sanger.ac.uk>
 Fixed some bugs with the -b option
 src/belvuApp/belvu.c     |   84 ++++++++++++++++++++++++++++++++++++++++------
 src/belvuApp/belvuMain.c |    4 +-
 src/belvuApp/belvuTree.c |   34 ++++++++++++------
 src/belvuApp/belvu_.h    |    3 +-
 4 files changed, 100 insertions(+), 25 deletions(-)

2011-07-19  Gemma Barson  <gb10@sanger.ac.uk>
 Fixed a typo that was causing the initial exon view height to be calculated incorrectly
 src/blixemApp/blxwindow.c |    2 +-
 1 files changed, 1 insertions(+), 1 deletions(-)

2011-07-19  Gemma Barson  <gb10@sanger.ac.uk>
 Fixed a bug where introns that are partially out of range were not always being shown
 src/seqtoolsUtils/blxGff3Parser.c |   18 +++++++++++++++---
 src/seqtoolsUtils/blxmsp.c        |    5 +++++
 src/seqtoolsUtils/blxmsp.h        |    1 +
 3 files changed, 21 insertions(+), 3 deletions(-)

2011-07-18  Gemma Barson  <gb10@sanger.ac.uk>
 Fixed a bug where short-reads were incorrectly squashed onto the same line when their sources are different
 src/blixemApp/detailviewtree.c |    5 +++--
 1 files changed, 3 insertions(+), 2 deletions(-)

2011-07-18  Gemma Barson  <gb10@sanger.ac.uk>
 Merge branch 'feature/belvu'
2011-07-18  Gemma Barson  <gb10@sanger.ac.uk>
 Fixed a crash with the -b argument
 src/belvuApp/belvuTree.c |   24 +++++++++++++++++++-----
 1 files changed, 19 insertions(+), 5 deletions(-)

2011-07-18  Gemma Barson  <gb10@sanger.ac.uk>
 Fixed a divide-by-zero error when using the -c argument
 src/belvuApp/belvuMain.c |    2 +-
 1 files changed, 1 insertions(+), 1 deletions(-)

2011-07-18  Gemma Barson  <gb10@sanger.ac.uk>
 Fix a potential crash if the tree size is too big
 src/belvuApp/belvuAlignment.c |    6 ++----
 src/belvuApp/belvuTree.c      |    8 +++++++-
 src/belvuApp/belvu_.h         |    3 +++
 3 files changed, 12 insertions(+), 5 deletions(-)

2011-07-17  Gemma Barson  <gb10@sanger.ac.uk>
 Fixed an issue with the tree scale updating on the tree settings dialog
 src/belvuApp/belvuTree.c |   26 +++++++++++---------------
 1 files changed, 11 insertions(+), 15 deletions(-)

2011-07-17  Gemma Barson  <gb10@sanger.ac.uk>
 Update tree scale according to current tree method on tree settings dialog
 src/belvuApp/belvu.c     |    2 +-
 src/belvuApp/belvuTree.c |  123 ++++++++++++++++++++++++++++++++++++++--------
 src/belvuApp/belvuTree.h |    2 +
 3 files changed, 105 insertions(+), 22 deletions(-)

2011-07-17  Gemma Barson  <gb10@sanger.ac.uk>
 Fixed a bug with uninitialised strings in markup lines when strip-coords option is off
 src/belvuApp/belvu.c |    1 +
 1 files changed, 1 insertions(+), 0 deletions(-)

2011-07-17  Gemma Barson  <gb10@sanger.ac.uk>
 Fixed an issue where the main window was being shown in tree-only mode
 src/belvuApp/belvuWindow.c |    5 +++--
 1 files changed, 3 insertions(+), 2 deletions(-)

2011-07-17  Gemma Barson  <gb10@sanger.ac.uk>
 Another bugfix to do with separateMarkupLines
 src/belvuApp/belvuTree.c |    6 ++++--
 1 files changed, 4 insertions(+), 2 deletions(-)

2011-07-17  Gemma Barson  <gb10@sanger.ac.uk>
 Fixed bugs with tree selection getting messed up by separateMarkupLines
 src/belvuApp/belvu.c       |   12 +++--
 src/belvuApp/belvuMain.c   |   40 ++++-----------
 src/belvuApp/belvuTree.c   |  116 +++++++++++++++++++++++++++++++++----------
 src/belvuApp/belvuWindow.c |   35 ++++++++++---
 src/belvuApp/belvu_.h      |    3 +
 5 files changed, 137 insertions(+), 69 deletions(-)

2011-07-15  Gemma Barson  <gb10@sanger.ac.uk>
 Removed commented-out code
 src/belvuApp/belvuMain.c   |   24 -------
 src/belvuApp/belvuTree.c   |   13 ++--
 src/belvuApp/belvuWindow.c |  146 +++++++------------------------------------
 3 files changed, 31 insertions(+), 152 deletions(-)

2011-07-15  Gemma Barson  <gb10@sanger.ac.uk>
 Removed old compiled-out code
 src/belvuApp/belvu.c | 1902 +-------------------------------------------------
 1 files changed, 1 insertions(+), 1901 deletions(-)

2011-07-15  Gemma Barson  <gb10@sanger.ac.uk>
 Small cosmetic changes to menus
 src/belvuApp/belvuWindow.c |    9 ++++++---
 1 files changed, 6 insertions(+), 3 deletions(-)

2011-07-15  Gemma Barson  <gb10@sanger.ac.uk>
 Fixed a program error where messages could get directed to the wrong output
 src/seqtoolsUtils/utilities.c |    8 +++++---
 1 files changed, 5 insertions(+), 3 deletions(-)

2011-07-15  Gemma Barson  <gb10@sanger.ac.uk>
 Info messages and warnings/errors are now sent to stderr
 src/belvuApp/belvu.c          |   42 ++++++++++++-----------------------
 src/belvuApp/belvuMain.c      |   15 +++++++++++-
 src/belvuApp/belvuTree.c      |    8 +++---
 src/belvuApp/belvuWindow.c    |   10 ++++----
 src/seqtoolsUtils/utilities.c |   48 +++++++++++++++++++++++-----------------
 5 files changed, 64 insertions(+), 59 deletions(-)

2011-07-15  Gemma Barson  <gb10@sanger.ac.uk>
 Fixed an issue where the conservation plot line width was not being used
 src/belvuApp/belvuConsPlot.c |    7 +++++--
 1 files changed, 5 insertions(+), 2 deletions(-)

2011-07-15  Gemma Barson  <gb10@sanger.ac.uk>
 Code tidying
 src/belvuApp/belvu.c |   62 +-------------------------------------------------
 1 files changed, 1 insertions(+), 61 deletions(-)

2011-07-15  Gemma Barson  <gb10@sanger.ac.uk>
 Fixed an issue where branch labels where not shown in centre of branch
 src/belvuApp/belvuTree.c |    7 +++++--
 1 files changed, 5 insertions(+), 2 deletions(-)

2011-07-15  Gemma Barson  <gb10@sanger.ac.uk>
 Fixed highlighting for match segments
 src/belvuApp/belvuAlignment.c |    3 ---
 src/belvuApp/belvuTree.c      |   14 ++++++++------
 2 files changed, 8 insertions(+), 9 deletions(-)

2011-07-15  Gemma Barson  <gb10@sanger.ac.uk>
 Fixed some bugs with reading matching segments
 src/belvuApp/belvu.c          |  499 +----------------------------------------
 src/belvuApp/belvuAlignment.c |   11 +-
 2 files changed, 11 insertions(+), 499 deletions(-)

2011-07-15  Gemma Barson  <gb10@sanger.ac.uk>
 Fixed an issue where the busy cursor was not being updated
 src/belvuApp/belvu.c |   13 +++++++++----
 1 files changed, 9 insertions(+), 4 deletions(-)

2011-07-14  Gemma Barson  <gb10@sanger.ac.uk>
 Tidying code
 src/belvuApp/belvu.c |   71 +------------------------------------------------
 1 files changed, 2 insertions(+), 69 deletions(-)

2011-07-14  Gemma Barson  <gb10@sanger.ac.uk>
 Added busy cursor when outputting identities and calculating tree
 src/belvuApp/belvu.c       |   45 ++++++++++++++++++++++++++++++++++++++++++++
 src/belvuApp/belvuMain.c   |    2 +-
 src/belvuApp/belvuTree.c   |    3 +-
 src/belvuApp/belvuWindow.c |   18 +++++++---------
 src/belvuApp/belvu_.h      |    6 +++++
 5 files changed, 62 insertions(+), 12 deletions(-)

2011-07-14  Gemma Barson  <gb10@sanger.ac.uk>
 Replaced color picker buttons with plain color boxes
 src/belvuApp/belvuWindow.c |   14 ++++++++++----
 1 files changed, 10 insertions(+), 4 deletions(-)

2011-07-13  Gemma Barson  <gb10@sanger.ac.uk>
 Fixed a bug where foreground colors were not being shown
 src/belvuApp/belvuAlignment.c |   97 +++++++++++++++++++++++------------------
 src/seqtoolsUtils/utilities.c |    9 ++++
 src/seqtoolsUtils/utilities.h |    1 +
 3 files changed, 65 insertions(+), 42 deletions(-)

2011-07-13  Gemma Barson  <gb10@sanger.ac.uk>
 Fixed a potential crash where the wrapped-alignment pixmap is too large
 src/belvuApp/belvuAlignment.c |   29 ++++++++++++++++++++++++++---
 1 files changed, 26 insertions(+), 3 deletions(-)

2011-07-13  Gemma Barson  <gb10@sanger.ac.uk>
 Made the organisms window scrollable
 src/belvuApp/belvu.c       |    1 +
 src/belvuApp/belvuWindow.c |  149 ++++++++++++++++++++++++++++----------------
 src/belvuApp/belvu_.h      |    1 +
 3 files changed, 98 insertions(+), 53 deletions(-)

2011-07-13  Gemma Barson  <gb10@sanger.ac.uk>
 Removed an incorrect shortcut tip
 src/belvuApp/belvuWindow.c |    8 ++++----
 1 files changed, 4 insertions(+), 4 deletions(-)

2011-07-12  Gemma Barson  <gb10@sanger.ac.uk>
 Fixed a bug with the scoredist calculation being based on invalid values
 src/belvuApp/belvuTree.c |   46 ++++++++++++++++++++++++----------------------
 1 files changed, 24 insertions(+), 22 deletions(-)

2011-07-12  Gemma Barson  <gb10@sanger.ac.uk>
 Removed debug statement
 src/seqtoolsUtils/utilities.h |    2 --
 1 files changed, 0 insertions(+), 2 deletions(-)

2011-07-12  Gemma Barson  <gb10@sanger.ac.uk>
 Create/show the tree after OK-ing the tree settings dialog
 src/belvuApp/belvuTree.c |   11 +++++++++--
 1 files changed, 9 insertions(+), 2 deletions(-)

2011-07-12  Gemma Barson  <gb10@sanger.ac.uk>
 Fixed another rounding error and tidied tree code
 src/belvuApp/belvu.c          |   15 +-
 src/belvuApp/belvuTree.c      |  485 +++++++++++++++++++++++------------------
 src/seqtoolsUtils/utilities.h |    3 +
 3 files changed, 279 insertions(+), 224 deletions(-)

2011-07-12  Gemma Barson  <gb10@sanger.ac.uk>
 Fixed a rounding error
 src/belvuApp/belvuTree.c |   10 +++++++++-
 1 files changed, 9 insertions(+), 1 deletions(-)

2011-07-12  Gemma Barson  <gb10@sanger.ac.uk>
 Fixed a bug where wrapped-alignment font was not being set
 src/belvuApp/belvuWindow.c |    6 +++++-
 1 files changed, 5 insertions(+), 1 deletions(-)

2011-07-11  Gemma Barson  <gb10@sanger.ac.uk>
 Updated help and usage info
 src/belvuApp/belvuMain.c                |    3 ++-
 src/doc/User_doc/belvu_quick_start.html |    3 +++
 src/doc/User_doc/belvu_usage.txt        |    1 +
 3 files changed, 6 insertions(+), 1 deletions(-)

2011-07-08  Gemma Barson  <gb10@sanger.ac.uk>
 Fixed some bugs with the font-size environment variable
 src/belvuApp/belvuWindow.c |   23 ++++++++---------------
 1 files changed, 8 insertions(+), 15 deletions(-)

2011-07-08  Gemma Barson  <gb10@sanger.ac.uk>
 Allow tree and alignment to zoom separately
 src/belvuApp/belvuTree.c      |   25 ++++++++++++++++++++-----
 src/belvuApp/belvuWindow.c    |   28 +---------------------------
 src/belvuApp/belvuWindow.h    |    2 --
 src/seqtoolsUtils/utilities.c |   12 ++++++++++++
 src/seqtoolsUtils/utilities.h |    1 +
 5 files changed, 34 insertions(+), 34 deletions(-)

2011-07-08  Gemma Barson  <gb10@sanger.ac.uk>
 Added zoom buttons and shortcut keys
 src/belvuApp/belvuAlignment.c |    9 ---
 src/belvuApp/belvuAlignment.h |    2 -
 src/belvuApp/belvuTree.c      |   60 +++++++++++++++++++--
 src/belvuApp/belvuTree.h      |    1 +
 src/belvuApp/belvuWindow.c    |  119 ++++++++++++++++++++++++++++++++---------
 src/belvuApp/belvuWindow.h    |    5 ++
 src/seqtoolsUtils/utilities.c |   16 ++++++
 src/seqtoolsUtils/utilities.h |    1 +
 8 files changed, 172 insertions(+), 41 deletions(-)

2011-07-08  Gemma Barson  <gb10@sanger.ac.uk>
 Added an option to change the menu font size
 src/belvuApp/belvuAlignment.c |  160 ++++++++++++++++++++++++++++------------
 src/belvuApp/belvuAlignment.h |    4 +
 src/belvuApp/belvuWindow.c    |  123 +++++++++++++++++++++++++++-----
 src/blixemApp/detailview.c    |    2 -
 src/seqtoolsUtils/utilities.h |    2 +
 5 files changed, 224 insertions(+), 67 deletions(-)

2011-07-07  Gemma Barson  <gb10@sanger.ac.uk>
 Added Find functionality
 src/belvuApp/belvu.c          |    8 ++
 src/belvuApp/belvuAlignment.c |   22 -----
 src/belvuApp/belvuWindow.c    |  200 ++++++++++++++++++++++++++++++++++++++++-
 src/belvuApp/belvu_.h         |    6 +-
 src/blixemApp/blxwindow.c     |  128 --------------------------
 src/seqtoolsUtils/utilities.c |  126 ++++++++++++++++++++++++++
 src/seqtoolsUtils/utilities.h |   15 +++-
 7 files changed, 348 insertions(+), 157 deletions(-)

2011-07-07  Gemma Barson  <gb10@sanger.ac.uk>
 Updated belvu release notes
 src/doc/User_doc/belvu_news.html |    7 ++++---
 1 files changed, 4 insertions(+), 3 deletions(-)

2011-07-07  Gemma Barson  <gb10@sanger.ac.uk>
 Improved functionality to find external commands
 src/seqtoolsUtils/utilities.c |   41 +++++------------------------------------
 1 files changed, 5 insertions(+), 36 deletions(-)

2011-07-06  Gemma Barson  <gb10@sanger.ac.uk>
 Added new CGPH color scheme to default list
 src/belvuApp/belvu.c       |   16 ++++++++++++++--
 src/belvuApp/belvuWindow.c |    6 ++++--
 src/belvuApp/belvu_.h      |    3 ++-
 3 files changed, 20 insertions(+), 5 deletions(-)

2011-07-06  Gemma Barson  <gb10@sanger.ac.uk>
 Fixed an issue where the toggle-color-modes option was not updating the current color-scheme in the menu
 src/belvuApp/belvuWindow.c |   50 ++++++++++++++++++-------------------------
 1 files changed, 21 insertions(+), 29 deletions(-)

2011-07-06  Gemma Barson  <gb10@sanger.ac.uk>
 Copy the selected sequence name to the primary buffer
 src/belvuApp/belvuWindow.c |    3 +++
 1 files changed, 3 insertions(+), 0 deletions(-)

2011-07-06  Gemma Barson  <gb10@sanger.ac.uk>
 Fixed an issue with updates following remove-by-conservation
 src/belvuApp/belvuWindow.c |    3 +--
 1 files changed, 1 insertions(+), 2 deletions(-)

2011-07-06  Gemma Barson  <gb10@sanger.ac.uk>
 Show the tree when the sort-by-tree option is selected
 src/belvuApp/belvu.c |    6 ++++++
 1 files changed, 6 insertions(+), 0 deletions(-)

2011-07-06  Gemma Barson  <gb10@sanger.ac.uk>
 Better handling of tree recalculations
 src/belvuApp/belvuTree.c   |   30 ++++----
 src/belvuApp/belvuWindow.c |  170 ++++++++++++++++++++++----------------------
 2 files changed, 101 insertions(+), 99 deletions(-)

2011-07-06  Gemma Barson  <gb10@sanger.ac.uk>
 Added keyboard shortcut for toggling color mode
 src/belvuApp/belvuWindow.c |    2 ++
 1 files changed, 2 insertions(+), 0 deletions(-)

2011-07-06  Gemma Barson  <gb10@sanger.ac.uk>
 The conservation plot is now automatically updated after sequences or columns are deleted
 src/belvuApp/belvu.c          |    7 ++++++-
 src/belvuApp/belvuAlignment.c |    1 +
 src/belvuApp/belvuConsPlot.c  |   27 +++++++++++++++++----------
 src/belvuApp/belvuConsPlot.h  |    5 +++--
 4 files changed, 27 insertions(+), 13 deletions(-)

2011-07-05  Gemma Barson  <gb10@sanger.ac.uk>
 Improved color-scheme toggle methods
 src/belvuApp/belvuWindow.c    |   67 ++++++++++++++++++++++-------------------
 src/belvuApp/belvu_.h         |   20 +++++-------
 src/seqtoolsUtils/utilities.c |   20 ++++++++++++
 src/seqtoolsUtils/utilities.h |    1 +
 4 files changed, 66 insertions(+), 42 deletions(-)

2011-07-05  Gemma Barson  <gb10@sanger.ac.uk>
 Separated color sub-menus into separate color schemes menu
 src/belvuApp/belvu.c       |    7 ++++-
 src/belvuApp/belvuWindow.c |   56 +++++++++++++++++++++----------------------
 2 files changed, 33 insertions(+), 30 deletions(-)

2011-07-05  Gemma Barson  <gb10@sanger.ac.uk>
 Updated to-do notes for Belvu
 src/doc/Design_notes/todo.html |   55 ++++++++++++++++++++++++++++++++--------
 1 files changed, 44 insertions(+), 11 deletions(-)

2011-07-05  Gemma Barson  <gb10@sanger.ac.uk>
 Improved status logging when calling the fetch command
 src/belvuApp/belvu.c          |   11 +++++++----
 src/seqtoolsUtils/utilities.c |    4 ++--
 2 files changed, 9 insertions(+), 6 deletions(-)

2011-07-05  Gemma Barson  <gb10@sanger.ac.uk>
 Added a settings dialog to enable user to change conservation-plot properties
 src/belvuApp/belvuConsPlot.c  |  115 ++++++++++++++++++++++++++++++++++++-----
 src/belvuApp/belvuWindow.c    |    4 +-
 src/blixemApp/blxwindow.c     |   18 +++---
 src/dotterApp/dotter.c        |   62 ----------------------
 src/seqtoolsUtils/utilities.c |   77 +++++++++++++++++++++++++++
 src/seqtoolsUtils/utilities.h |   20 +++++++
 6 files changed, 210 insertions(+), 86 deletions(-)

2011-07-05  Gemma Barson  <gb10@sanger.ac.uk>
 Fixed a bug with the conservation plot where the average line label was not shown
 src/belvuApp/belvuConsPlot.c  |   19 +++++++++++--------
 src/belvuApp/belvuTree.c      |   15 ---------------
 src/seqtoolsUtils/utilities.c |   38 ++++++++++++++++++++++++++++++++++++++
 src/seqtoolsUtils/utilities.h |    3 +++
 4 files changed, 52 insertions(+), 23 deletions(-)

2011-07-05  Gemma Barson  <gb10@sanger.ac.uk>
 Fixed bugs with conservation plot
 src/belvuApp/belvuConsPlot.c |  213 +++++++++++++++++++-----------------------
 1 files changed, 97 insertions(+), 116 deletions(-)

2011-07-04  Gemma Barson  <gb10@sanger.ac.uk>
 Added test notes for belvu
 src/doc/Design_notes/testing.ods |  Bin 35579 -> 36754 bytes
 1 files changed, 0 insertions(+), 0 deletions(-)

2011-07-04  Gemma Barson  <gb10@sanger.ac.uk>
 WIP: conservation plot is now working
 src/belvuApp/belvuConsPlot.c |  314 ++++++++++++++++++++++++++++++------------
 src/belvuApp/belvuConsPlot.h |    4 +-
 src/belvuApp/belvuWindow.c   |   10 +-
 src/belvuApp/belvu_.h        |    1 +
 4 files changed, 234 insertions(+), 95 deletions(-)

2011-07-01  Gemma Barson  <gb10@sanger.ac.uk>
 WIP: implemented conservation plot
 src/belvuApp/belvu.c         |  148 ------------------------
 src/belvuApp/belvuConsPlot.c |  254 +++++++++++++++++++++++++++++++++---------
 src/belvuApp/belvuWindow.c   |    4 +
 src/belvuApp/belvu_.h        |    4 +-
 4 files changed, 206 insertions(+), 204 deletions(-)

2011-07-01  Gemma Barson  <gb10@sanger.ac.uk>
 WIP: moved conservtion plot code to separate file
 src/belvuApp/Makefile.am     |    6 +-
 src/belvuApp/belvuConsPlot.c |  281 ++++++++++++++++++++++++++++++++++++++++++
 src/belvuApp/belvuConsPlot.h |   44 +++++++
 src/belvuApp/belvuWindow.c   |  118 +-----------------
 src/belvuApp/belvu_.h        |    2 +
 5 files changed, 337 insertions(+), 114 deletions(-)

2011-07-01  Gemma Barson  <gb10@sanger.ac.uk>
 WIP: Added conservation plot window
 src/belvuApp/belvuAlignment.c |  135 ++++++++++++++++++++--------------
 src/belvuApp/belvuAlignment.h |   21 +++--
 src/belvuApp/belvuWindow.c    |  163 +++++++++++++++++++++++++++++++++++------
 src/belvuApp/belvu_.h         |    1 +
 src/seqtoolsUtils/utilities.c |   61 +++++++++++++++
 src/seqtoolsUtils/utilities.h |   12 +++
 6 files changed, 308 insertions(+), 85 deletions(-)

2011-06-29  Gemma Barson  <gb10@sanger.ac.uk>
 Fixed some bugs with the wrapped-alignment view
 src/belvuApp/belvuAlignment.c |   79 +++++++++++++++++++++++++++--------------
 1 files changed, 52 insertions(+), 27 deletions(-)

2011-06-29  Gemma Barson  <gb10@sanger.ac.uk>
 Fixed issues with quit not prompting to save when called from spawned windows
 src/belvuApp/belvuAlignment.c |    4 ++--
 src/belvuApp/belvuWindow.c    |   23 ++++++++++++++++++++++-
 2 files changed, 24 insertions(+), 3 deletions(-)

2011-06-29  Gemma Barson  <gb10@sanger.ac.uk>
 Fixed an issue where the feedback box wasn't being updated when the row selection changes
 src/belvuApp/belvuWindow.c |   58 +++++++++++++++++++++++--------------------
 1 files changed, 31 insertions(+), 27 deletions(-)

2011-06-28  Gemma Barson  <gb10@sanger.ac.uk>
 Fixed some bugs with removing sequences messing up the array
 src/belvuApp/belvu.c       |   45 +++++++++++++++++++----------------------
 src/belvuApp/belvuWindow.c |   48 +++++++++++++++++++++++--------------------
 2 files changed, 47 insertions(+), 46 deletions(-)

2011-06-28  Gemma Barson  <gb10@sanger.ac.uk>
 Fixed a bug with markup lines appearing in the tree when the tree is created using 'calculate tree'
 src/belvuApp/belvuWindow.c |    3 +++
 1 files changed, 3 insertions(+), 0 deletions(-)

2011-06-27  Gemma Barson  <gb10@sanger.ac.uk>
 Fixed a bug where the tree was incorrectly showing markup lines
 src/belvuApp/belvuTree.c |    3 +++
 1 files changed, 3 insertions(+), 0 deletions(-)

2011-06-27  Gemma Barson  <gb10@sanger.ac.uk>
 Updated Belvu documentation and release notes
 src/doc/User_doc/belvu_news.html        |   11 ++++++++
 src/doc/User_doc/belvu_quick_start.html |   39 +++++++++++++++++++------------
 2 files changed, 35 insertions(+), 15 deletions(-)

2011-06-27  Gemma Barson  <gb10@sanger.ac.uk>
 Added --help command-line argument
 src/belvuApp/belvuMain.c         |   14 ++++++++++----
 src/doc/User_doc/belvu_usage.txt |    3 +++
 2 files changed, 13 insertions(+), 4 deletions(-)

2011-06-27  Gemma Barson  <gb10@sanger.ac.uk>
 Implemented annotations window
 src/belvuApp/belvu.c          |   41 ------------------------
 src/belvuApp/belvuMain.c      |    2 +-
 src/belvuApp/belvuWindow.c    |   69 +++++++++++++++++++++++++++++++++++++++-
 src/belvuApp/belvuWindow.h    |    1 +
 src/belvuApp/belvu_.h         |    1 -
 src/blixemApp/detailview.c    |   25 ---------------
 src/blixemApp/detailview.h    |    1 -
 src/seqtoolsUtils/utilities.c |   25 +++++++++++++++
 src/seqtoolsUtils/utilities.h |    1 +
 9 files changed, 95 insertions(+), 71 deletions(-)

2011-06-27  Gemma Barson  <gb10@sanger.ac.uk>
 Implemented mouse-wheel scrolling for label areas as well as main alignment area
 src/belvuApp/belvuAlignment.c |   28 +++++++++++++++++++---------
 1 files changed, 19 insertions(+), 9 deletions(-)

2011-06-27  Gemma Barson  <gb10@sanger.ac.uk>
 Implemented mouse-wheel scrolling
 src/belvuApp/belvuAlignment.c |   64 +++++++++++++++++++++++++++++++++++------
 1 files changed, 55 insertions(+), 9 deletions(-)

2011-06-24  Gemma Barson  <gb10@sanger.ac.uk>
 Implemented fetch
 src/belvuApp/belvu.c          |  122 ++++++++++++++++++++++++++---------------
 src/belvuApp/belvuAlignment.c |   12 ++++-
 src/belvuApp/belvuWindow.c    |   14 +++++
 src/belvuApp/belvu_.h         |    3 +
 src/blixemApp/blxFetch.c      |  112 ++-----------------------------------
 src/seqtoolsUtils/utilities.c |  120 ++++++++++++++++++++++++++++++++++++++++-
 src/seqtoolsUtils/utilities.h |    7 ++-
 7 files changed, 237 insertions(+), 153 deletions(-)

2011-06-23  Gemma Barson  <gb10@sanger.ac.uk>
 Implemented 'output score' menu option
 src/belvuApp/belvu.c       |   16 ----------------
 src/belvuApp/belvuWindow.c |   17 +++++++++++++++++
 2 files changed, 17 insertions(+), 16 deletions(-)

2011-06-23  Gemma Barson  <gb10@sanger.ac.uk>
 Improved error-handling when reading scores file
 src/belvuApp/belvuAlignment.c |    5 ++++-
 src/belvuApp/belvuMain.c      |   34 +++++++++++++++++++++++++++++-----
 2 files changed, 33 insertions(+), 6 deletions(-)

2011-06-23  Gemma Barson  <gb10@sanger.ac.uk>
 Fixed a bug with the wrapped-alignment view
 src/belvuApp/belvuAlignment.c |   15 +++++++--------
 1 files changed, 7 insertions(+), 8 deletions(-)

2011-06-23  Gemma Barson  <gb10@sanger.ac.uk>
 Implemented organisms window
 src/belvuApp/belvuWindow.c |  199 ++++++++++++++++++++++++++++++++++++++------
 1 files changed, 173 insertions(+), 26 deletions(-)

2011-06-22  Gemma Barson  <gb10@sanger.ac.uk>
 Orthologs are now highlighted in the tree after 'find orthologs' option is called
 src/belvuApp/belvu.c       |    1 +
 src/belvuApp/belvuTree.c   |   44 ++++++++++++++++++++++++++++++++++++--------
 src/belvuApp/belvuTree.h   |    2 +-
 src/belvuApp/belvuWindow.c |   17 ++++++++++++++---
 src/belvuApp/belvu_.h      |    3 ++-
 5 files changed, 54 insertions(+), 13 deletions(-)

2011-06-22  Gemma Barson  <gb10@sanger.ac.uk>
 Implemented 'find orthologs' option, and made some changes to the way action groups are handled
 src/belvuApp/belvu.c       |  117 +++++++++++++--------------
 src/belvuApp/belvuTree.c   |   68 ++++++++++++++--
 src/belvuApp/belvuTree.h   |    8 +-
 src/belvuApp/belvuWindow.c |  191 ++++++++++++++++++++++++++++----------------
 src/belvuApp/belvuWindow.h |    2 +
 src/belvuApp/belvu_.h      |    5 +-
 6 files changed, 250 insertions(+), 141 deletions(-)

2011-06-22  Gemma Barson  <gb10@sanger.ac.uk>
 Small fix to recalculate name column size when sequences are deleted
 src/belvuApp/belvuAlignment.c |    5 +++++
 1 files changed, 5 insertions(+), 0 deletions(-)

2011-06-22  Gemma Barson  <gb10@sanger.ac.uk>
 Made the 'remove many sequences' option a toggle option, so you can click again to turn it off
 src/belvuApp/belvu.c       |    1 +
 src/belvuApp/belvuWindow.c |   61 +++++++++++++++++++++++--------------------
 src/belvuApp/belvu_.h      |    3 +-
 3 files changed, 36 insertions(+), 29 deletions(-)

2011-06-22  Gemma Barson  <gb10@sanger.ac.uk>
 Implemented 'save tree' option
 src/belvuApp/belvu.c       |   77 +++++++++++++++----------------------------
 src/belvuApp/belvuMain.c   |    2 +-
 src/belvuApp/belvuTree.c   |    2 +-
 src/belvuApp/belvuWindow.c |   53 ++++++++++++++++++++++++++++--
 src/belvuApp/belvu_.h      |    2 +-
 5 files changed, 79 insertions(+), 57 deletions(-)

2011-06-22  Gemma Barson  <gb10@sanger.ac.uk>
 Improvements to the toolbar and menu
 src/belvuApp/belvuWindow.c    |   71 +++++++++++++++++++---------------------
 src/blixemApp/detailview.c    |    4 +-
 src/seqtoolsUtils/utilities.c |    7 ++--
 src/seqtoolsUtils/utilities.h |    2 +-
 4 files changed, 41 insertions(+), 43 deletions(-)

2011-06-22  Gemma Barson  <gb10@sanger.ac.uk>
 Fixed a bug where the mean score was incorrect when alignment contains markup lines
 src/belvuApp/belvu.c |    3 ++-
 1 files changed, 2 insertions(+), 1 deletions(-)

2011-06-22  Gemma Barson  <gb10@sanger.ac.uk>
 Fixed a bug where scores were being calculated for markup lines
 src/belvuApp/belvu.c |    8 +++++++-
 1 files changed, 7 insertions(+), 1 deletions(-)

2011-06-22  Gemma Barson  <gb10@sanger.ac.uk>
 Implemented 'compare all' menu option
 src/belvuApp/belvu.c       |  135 ++++++++++++++++++++++++++------------------
 src/belvuApp/belvuWindow.c |    8 ++-
 src/belvuApp/belvu_.h      |    2 +
 3 files changed, 88 insertions(+), 57 deletions(-)

2011-06-21  Gemma Barson  <gb10@sanger.ac.uk>
 Added --version and --compiled arguments
 src/belvuApp/belvuMain.c |  286 +++++++++++++++++++++++++++-------------------
 1 files changed, 167 insertions(+), 119 deletions(-)

2011-06-21  Gemma Barson  <gb10@sanger.ac.uk>
 Added minor tickmarks to scale
 src/belvuApp/belvuAlignment.c |   63 ++++++++++++++++++++++-------------------
 1 files changed, 34 insertions(+), 29 deletions(-)

2011-06-21  Gemma Barson  <gb10@sanger.ac.uk>
 Added keyboard shortcuts
 src/belvuApp/belvuAlignment.c |   87 ++++++++++++++++++++
 src/belvuApp/belvuAlignment.h |    7 ++
 src/belvuApp/belvuWindow.c    |  177 +++++++++++++++++++++++++++++++++--------
 3 files changed, 239 insertions(+), 32 deletions(-)

2011-06-21  Gemma Barson  <gb10@sanger.ac.uk>
 Improved performance of drawing alignments
 src/belvuApp/belvuAlignment.c |   54 +++++++++++++++++++++++++---------------
 1 files changed, 34 insertions(+), 20 deletions(-)

2011-06-21  Gemma Barson  <gb10@sanger.ac.uk>
 Improved performance of middle-dragging
 src/belvuApp/belvuAlignment.c |   67 +++++++++++++++++++++++++++++++++++++----
 src/belvuApp/belvuAlignment.h |    1 +
 src/belvuApp/belvuWindow.c    |   11 ++++---
 src/belvuApp/belvu_.h         |    2 +
 4 files changed, 70 insertions(+), 11 deletions(-)

2011-06-21  Gemma Barson  <gb10@sanger.ac.uk>
 Updated colours to be the same as the old belvu colours
 src/belvuApp/belvu.c |   78 ++++++++++++++++++++++++++-----------------------
 1 files changed, 41 insertions(+), 37 deletions(-)

2011-06-20  Gemma Barson  <gb10@sanger.ac.uk>
 Fixed an issue where rows were being highlighted incorrectly
 src/belvuApp/belvuAlignment.c |   21 +++++++++++++++------
 1 files changed, 15 insertions(+), 6 deletions(-)

2011-06-20  Gemma Barson  <gb10@sanger.ac.uk>
 Added prompt to save the alignment if it has been edited when the users quits
 src/belvuApp/belvuWindow.c |   83 +++++++++++++++++++++++++++++++++++++++++---
 1 files changed, 78 insertions(+), 5 deletions(-)

2011-06-20  Gemma Barson  <gb10@sanger.ac.uk>
 Right-align column text
 src/belvuApp/belvu.c          |   39 +++++++++++++++++++++++++++++++++++++--
 src/belvuApp/belvuAlignment.c |   25 +++++++++++--------------
 src/belvuApp/belvu_.h         |    3 ++-
 3 files changed, 50 insertions(+), 17 deletions(-)

2011-06-20  Gemma Barson  <gb10@sanger.ac.uk>
 Added header for alignment display area
 src/belvuApp/belvuAlignment.c |  250 ++++++++++++++++++++++++++++++++---------
 1 files changed, 197 insertions(+), 53 deletions(-)

2011-06-20  Gemma Barson  <gb10@sanger.ac.uk>
 Fixed a bug with incorrect drawing of final blank row
 src/belvuApp/belvuAlignment.c |    8 ++++----
 1 files changed, 4 insertions(+), 4 deletions(-)

2011-06-20  Gemma Barson  <gb10@sanger.ac.uk>
 Fixed an issue where extra rows were being drawn unnecessarily
 src/belvuApp/belvuAlignment.c |   52 ++++++++++++++++++++++++++++++----------
 1 files changed, 39 insertions(+), 13 deletions(-)

2011-06-20  Gemma Barson  <gb10@sanger.ac.uk>
 Fixed a bug with row selections
 src/belvuApp/belvuAlignment.c |    9 +++------
 1 files changed, 3 insertions(+), 6 deletions(-)

2011-06-20  Gemma Barson  <gb10@sanger.ac.uk>
 Added summary label at top of headers column
 src/belvuApp/belvuAlignment.c |   27 ++++++++++++++++++++++-----
 1 files changed, 22 insertions(+), 5 deletions(-)

2011-06-20  Gemma Barson  <gb10@sanger.ac.uk>
 Fixed issues with the scroll ranges not updated when rows/columns are deleted
 src/belvuApp/belvuAlignment.c |   34 +++++++++++++++++++++-------------
 1 files changed, 21 insertions(+), 13 deletions(-)

2011-06-20  Gemma Barson  <gb10@sanger.ac.uk>
 Finished work to implement a custom vertical scrollbar
 src/belvuApp/belvuAlignment.c |   47 ++++++++++++++++++----------------------
 1 files changed, 21 insertions(+), 26 deletions(-)

2011-06-17  Gemma Barson  <gb10@sanger.ac.uk>
 WIP: Performance improvements: only draw alignments that are in the scroll range
 src/belvuApp/belvuAlignment.c |  176 ++++++++++++++++++++++++++++-------------
 1 files changed, 122 insertions(+), 54 deletions(-)

2011-06-16  Gemma Barson  <gb10@sanger.ac.uk>
 Fixed an issue where 'show tree' was not presenting the tree if it had to create it first
 src/belvuApp/belvuWindow.c |   34 ++++++++++++++++------------------
 1 files changed, 16 insertions(+), 18 deletions(-)

2011-06-16  Gemma Barson  <gb10@sanger.ac.uk>
 Fixed some merge errors
 src/seqtoolsUtils/utilities.c |   36 ------------------------------------
 src/seqtoolsUtils/utilities.h |    5 -----
 2 files changed, 0 insertions(+), 41 deletions(-)

2011-06-15  Gemma Barson  <gb10@sanger.ac.uk>
 Moved some utility functions to utils library
 src/belvuApp/belvuWindow.c    |   32 --------------------------------
 src/seqtoolsUtils/utilities.c |   37 +++++++++++++++++++++++++++++++++++++
 src/seqtoolsUtils/utilities.h |    3 +++
 3 files changed, 40 insertions(+), 32 deletions(-)

2011-06-09  Gemma Barson  <gb10@sanger.ac.uk>
 Save dialog now remembers the name and directory
 src/belvuApp/belvu.c       |    4 +-
 src/belvuApp/belvuMain.c   |   25 ++++++++++++--------
 src/belvuApp/belvuWindow.c |   53 +++++++++++++++++++++++++++++++++++--------
 src/belvuApp/belvu_.h      |    4 +-
 4 files changed, 62 insertions(+), 24 deletions(-)

2011-06-09  Gemma Barson  <gb10@sanger.ac.uk>
 Added toggle boxes to save-as dialog to allow user to change separator char
 src/belvuApp/belvuWindow.c |   49 ++++++++++++++++++++++++++++++++++++++++++++
 1 files changed, 49 insertions(+), 0 deletions(-)

2011-06-09  Gemma Barson  <gb10@sanger.ac.uk>
 Added 'save coords' option to save as dialog
 src/belvuApp/belvuWindow.c |   12 +++++++++---
 1 files changed, 9 insertions(+), 3 deletions(-)

2011-06-09  Gemma Barson  <gb10@sanger.ac.uk>
 Implemented save-as dialog
 src/belvuApp/belvu.c       |   45 +++++++++++-----------
 src/belvuApp/belvuMain.c   |   12 +++--
 src/belvuApp/belvuWindow.c |   90 +++++++++++++++++++++++++++++++++++++++-----
 src/belvuApp/belvu_.h      |   23 ++++++++---
 4 files changed, 125 insertions(+), 45 deletions(-)

2011-06-09  Gemma Barson  <gb10@sanger.ac.uk>
 Implemented option to save Mul files
 src/belvuApp/belvu.c       |  787 +++++++-------------------------------------
 src/belvuApp/belvuMain.c   |    2 +-
 src/belvuApp/belvuWindow.c |   64 ++++-
 src/belvuApp/belvu_.h      |    4 +-
 4 files changed, 189 insertions(+), 668 deletions(-)

2011-06-08  Gemma Barson  <gb10@sanger.ac.uk>
 Display score column if scores are enabled
 src/belvuApp/belvuAlignment.c |   20 +++++++++++++++++++-
 1 files changed, 19 insertions(+), 1 deletions(-)

2011-06-08  Gemma Barson  <gb10@sanger.ac.uk>
 Don't draw coords for markup rows
 src/belvuApp/belvuAlignment.c |   17 +++++++++++------
 1 files changed, 11 insertions(+), 6 deletions(-)

2011-06-08  Gemma Barson  <gb10@sanger.ac.uk>
 Fixed a bug with the wrapped view for selex data
 src/belvuApp/belvuAlignment.c |   36 ++++++++++++++++++------------------
 1 files changed, 18 insertions(+), 18 deletions(-)

2011-06-08  Gemma Barson  <gb10@sanger.ac.uk>
 Implemented selex file parsing
 src/belvuApp/belvu.c          |  665 +++++++++++++++++++++++-----------------
 src/belvuApp/belvuAlignment.c |  118 +++++---
 src/belvuApp/belvuTree.c      |   15 +-
 src/belvuApp/belvuWindow.c    |   16 +-
 src/belvuApp/belvu_.h         |    8 +-
 5 files changed, 480 insertions(+), 342 deletions(-)

2011-06-08  Gemma Barson  <gb10@sanger.ac.uk>
 Fixed bugs with reading MSF files
 src/belvuApp/belvu.c |    5 ++---
 1 files changed, 2 insertions(+), 3 deletions(-)

2011-06-08  Gemma Barson  <gb10@sanger.ac.uk>
 Implemented hide/unhide options
 src/belvuApp/belvu.c          |   23 -----------------------
 src/belvuApp/belvuAlignment.c |   41 ++++++++++++++++++++++++++++++++++++-----
 src/belvuApp/belvuWindow.c    |   23 +++++++++++++++++++++++
 src/belvuApp/belvu_.h         |    4 ++--
 4 files changed, 61 insertions(+), 30 deletions(-)

2011-06-08  Gemma Barson  <gb10@sanger.ac.uk>
 Added more toolbar items
 src/belvuApp/belvuWindow.c |   27 +++++++++++++++++----------
 1 files changed, 17 insertions(+), 10 deletions(-)

2011-06-08  Gemma Barson  <gb10@sanger.ac.uk>
 Improvements to remove-columns-by-conservation dialog
 src/belvuApp/belvuWindow.c |   23 +++++++++++++++--------
 1 files changed, 15 insertions(+), 8 deletions(-)

2011-06-07  Gemma Barson  <gb10@sanger.ac.uk>
 Implemented 'select gap character' option
 src/belvuApp/belvu.c       |    1 +
 src/belvuApp/belvuWindow.c |   77 +++++++++++++++++++++++++++++++++++++++++++-
 src/belvuApp/belvu_.h      |    1 +
 3 files changed, 78 insertions(+), 1 deletions(-)

2011-06-07  Gemma Barson  <gb10@sanger.ac.uk>
 Implemented 'read labels' menu option
 src/belvuApp/belvu.c       |  132 ++++++++++++++++++++++---------------------
 src/belvuApp/belvuWindow.c |   21 +++++++
 src/belvuApp/belvu_.h      |    1 +
 3 files changed, 90 insertions(+), 64 deletions(-)

2011-06-07  Gemma Barson  <gb10@sanger.ac.uk>
 Code tidying (menu action lists)
 src/belvuApp/belvuWindow.c |  204 ++++++++++++++++++++++++++++----------------
 1 files changed, 132 insertions(+), 72 deletions(-)

2011-06-07  Gemma Barson  <gb10@sanger.ac.uk>
 Postfix menu options with ... if the action has a prompt
 src/belvuApp/belvuWindow.c |   46 ++++++++++++++++++++++----------------------
 1 files changed, 23 insertions(+), 23 deletions(-)

2011-06-07  Gemma Barson  <gb10@sanger.ac.uk>
 Implemented 'remove gappy columns' menu option
 src/belvuApp/belvuWindow.c |   58 ++++++++++++++++++++++++++++++++++++-------
 1 files changed, 48 insertions(+), 10 deletions(-)

2011-06-07  Gemma Barson  <gb10@sanger.ac.uk>
 Fixed an issue where the fasta file name was incorrectly including the '>' marker
 src/seqtoolsUtils/blxparser.c |    4 ++--
 1 files changed, 2 insertions(+), 2 deletions(-)

2011-06-06  Gemma Barson  <gb10@sanger.ac.uk>
 Fixed a bug with the remove-columns-by-conservation dialog
 src/belvuApp/belvuWindow.c |    8 ++++----
 1 files changed, 4 insertions(+), 4 deletions(-)

2011-06-06  Gemma Barson  <gb10@sanger.ac.uk>
 Implemented 'auto remove empty columns' menu option
 src/belvuApp/belvu.c       |    2 ++
 src/belvuApp/belvuWindow.c |   13 +++++++++++--
 src/belvuApp/belvu_.h      |    2 +-
 3 files changed, 14 insertions(+), 3 deletions(-)

2011-06-06  Gemma Barson  <gb10@sanger.ac.uk>
 Implemented option to remove columns by conservation
 src/belvuApp/belvu.c       |   98 +++++++++++++++++++------------------------
 src/belvuApp/belvuWindow.c |   85 +++++++++++++++++++++++++++++++++++++-
 src/belvuApp/belvu_.h      |    2 +
 3 files changed, 129 insertions(+), 56 deletions(-)

2011-06-06  Gemma Barson  <gb10@sanger.ac.uk>
 Fixed a crash when clicking on an empty row
 src/belvuApp/belvuWindow.c |    7 ++++---
 1 files changed, 4 insertions(+), 3 deletions(-)

2011-06-06  Gemma Barson  <gb10@sanger.ac.uk>
 Updated usage text
 src/belvuApp/belvuMain.c          |   60 +++++++++------
 src/belvuApp/belvu_.h             |    6 +-
 src/blixemApp/blixem_.h           |    2 +-
 src/blixemApp/blxmain.c           |    7 +-
 src/doc/User_doc/belvu_usage.txt  |  154 +++++++++++++++++++------------------
 src/doc/User_doc/blixem_usage.txt |   95 +++++++++++++++++++++++
 src/doc/User_doc/dotter_usage.txt |   13 +++
 src/dotterApp/dotterMain.c        |    2 +-
 src/dotterApp/dotter_.h           |    2 +-
 src/seqtoolsUtils/version.h       |    2 +-
 10 files changed, 236 insertions(+), 107 deletions(-)

2011-06-06  Gemma Barson  <gb10@sanger.ac.uk>
 Fixed a bug with invalid scroll range after deleting columns
 src/belvuApp/belvuAlignment.c |    6 +++++-
 1 files changed, 5 insertions(+), 1 deletions(-)

2011-05-31  Gemma Barson  <gb10@sanger.ac.uk>
 Implemented functionality to remove columns to the left/right of the selected column
 src/belvuApp/belvuAlignment.c |   24 ++++++++++++++++++++++--
 src/belvuApp/belvuAlignment.h |    1 +
 src/belvuApp/belvuWindow.c    |   35 +++++++++++++++++++++++++++++++++++
 3 files changed, 58 insertions(+), 2 deletions(-)

2011-05-27  Gemma Barson  <gb10@sanger.ac.uk>
 Highlight all alignments with the same name as the currently-selected alignment
 src/belvuApp/belvuAlignment.c |   35 +++++++++++++++++++++++++++++------
 src/belvuApp/belvuWindow.c    |    2 +-
 2 files changed, 30 insertions(+), 7 deletions(-)

2011-05-27  Gemma Barson  <gb10@sanger.ac.uk>
 Implemented middle-click scrolling
 src/belvuApp/belvuAlignment.c |   88 ++++++++++++++++++++++++++++++++++++-----
 1 files changed, 78 insertions(+), 10 deletions(-)

2011-05-27  Gemma Barson  <gb10@sanger.ac.uk>
 Fixed a bug where clicking outside the sequence area was trying to select a column
 src/belvuApp/belvuAlignment.c |   36 ++++++++++++++++++++++++++++++++----
 1 files changed, 32 insertions(+), 4 deletions(-)

2011-05-27  Gemma Barson  <gb10@sanger.ac.uk>
 Highlight the selected column when middle-clicking
 src/belvuApp/belvu.c          |    2 ++
 src/belvuApp/belvuAlignment.c |   41 ++++++++++++++++++++++++++---------------
 src/belvuApp/belvuWindow.c    |   29 +++++++++++++++++++----------
 src/belvuApp/belvu_.h         |   10 +++++++---
 4 files changed, 54 insertions(+), 28 deletions(-)

2011-05-27  Gemma Barson  <gb10@sanger.ac.uk>
 Code tidying and renaming
 src/belvuApp/belvu.c          |  170 ++++++++++++++++++++--------------------
 src/belvuApp/belvuAlignment.c |   18 ++--
 src/belvuApp/belvuTree.c      |    4 +-
 src/belvuApp/belvuWindow.c    |   22 +++---
 src/belvuApp/belvu_.h         |    2 +-
 5 files changed, 108 insertions(+), 108 deletions(-)

2011-05-27  Gemma Barson  <gb10@sanger.ac.uk>
 Code tidying and renaming
 src/belvuApp/belvu.c          |   34 +++++++++++++++++-----------------
 src/belvuApp/belvuAlignment.c |    3 +--
 src/belvuApp/belvuWindow.c    |   12 ++++++------
 src/belvuApp/belvu_.h         |    2 +-
 4 files changed, 25 insertions(+), 26 deletions(-)

2011-05-27  Gemma Barson  <gb10@sanger.ac.uk>
 Feedback box is now updated when the selected row/column changes
 src/belvuApp/belvuWindow.c |   80 ++++++++++++++++++++++++++++++++++++++++++-
 1 files changed, 78 insertions(+), 2 deletions(-)

2011-05-26  Gemma Barson  <gb10@sanger.ac.uk>
 Fixed a compile error
 src/blixemApp/detailview.c |   16 ----------------
 1 files changed, 0 insertions(+), 16 deletions(-)

2011-05-26  Gemma Barson  <gb10@sanger.ac.uk>
 Fixed a compile error
 src/belvuApp/belvuWindow.c |    4 +++-
 1 files changed, 3 insertions(+), 1 deletions(-)

2011-05-26  Gemma Barson  <gb10@sanger.ac.uk>
 Added feedback box to toolbar
 src/belvuApp/belvuAlignment.c |    2 +-
 src/belvuApp/belvuWindow.c    |   29 ++++++++++++++++++++++++++++-
 src/seqtoolsUtils/utilities.c |   16 ++++++++++++++++
 src/seqtoolsUtils/utilities.h |    1 +
 4 files changed, 46 insertions(+), 2 deletions(-)

2011-05-26  Gemma Barson  <gb10@sanger.ac.uk>
 Improvements to column-selection code
 src/belvuApp/belvuAlignment.c |   39 ++++++++++++++++++++++++++++-----------
 src/belvuApp/belvuTree.c      |    2 +-
 src/belvuApp/belvuWindow.c    |   13 ++++++++++++-
 src/belvuApp/belvuWindow.h    |    3 ++-
 4 files changed, 43 insertions(+), 14 deletions(-)

2011-05-25  Gemma Barson  <gb10@sanger.ac.uk>
 Added functionality to identify which row has been left-clicked
 src/belvuApp/belvu.c          |    1 +
 src/belvuApp/belvuAlignment.c |   25 +++++++++++++++++++++----
 src/belvuApp/belvu_.h         |    1 +
 3 files changed, 23 insertions(+), 4 deletions(-)

2011-05-25  Gemma Barson  <gb10@sanger.ac.uk>
 Implemented 'remove columns' menu option
 src/belvuApp/belvu.c       |   21 ++++++++------
 src/belvuApp/belvuWindow.c |   67 ++++++++++++++++++++++++++++++++++++++++++++
 src/belvuApp/belvu_.h      |    1 +
 3 files changed, 80 insertions(+), 9 deletions(-)

2011-05-25  Gemma Barson  <gb10@sanger.ac.uk>
 Removed the default-sort menu option because it doesn't work correctly
 src/belvuApp/belvuWindow.c |    2 +-
 1 files changed, 1 insertions(+), 1 deletions(-)

2011-05-25  Gemma Barson  <gb10@sanger.ac.uk>
 Fixed a crash where the tree becomes invalidated after deleting sequences
 src/belvuApp/belvuTree.c |    3 +++
 1 files changed, 3 insertions(+), 0 deletions(-)

2011-05-25  Gemma Barson  <gb10@sanger.ac.uk>
 Implemented 'exclude highlighted' menu option
 src/belvuApp/belvu.c          |   73 +++++++++++++++++++++++-----------------
 src/belvuApp/belvuAlignment.c |    2 +-
 src/belvuApp/belvuWindow.c    |   45 +++++++++++++++++++++----
 src/belvuApp/belvu_.h         |    1 +
 4 files changed, 81 insertions(+), 40 deletions(-)

2011-05-25  Gemma Barson  <gb10@sanger.ac.uk>
 Implemented greyscale colours for printing
 src/belvuApp/belvu.c          |  137 ++++++++++++++++++++++++++++++++++-------
 src/belvuApp/belvuAlignment.c |   41 +++++++++---
 src/belvuApp/belvuWindow.c    |   36 +++++++++--
 src/belvuApp/belvu_.h         |   30 +++++++--
 4 files changed, 198 insertions(+), 46 deletions(-)

2011-05-25  Gemma Barson  <gb10@sanger.ac.uk>
 Implemented 'ignore gaps' option
 src/belvuApp/belvu.c       |   11 +++--------
 src/belvuApp/belvuWindow.c |    7 +++++++
 2 files changed, 10 insertions(+), 8 deletions(-)

2011-05-25  Gemma Barson  <gb10@sanger.ac.uk>
 Fixed a regression where the disable-colours option was broken
 src/belvuApp/belvuAlignment.c |   69 +++++++++++++++++++++--------------------
 1 files changed, 35 insertions(+), 34 deletions(-)

2011-05-25  Gemma Barson  <gb10@sanger.ac.uk>
 Rearranged colour menus
 src/belvuApp/belvuWindow.c |   18 ++++++++----------
 1 files changed, 8 insertions(+), 10 deletions(-)

2011-05-25  Gemma Barson  <gb10@sanger.ac.uk>
 Implemented load/save of colour schemes
 src/belvuApp/belvu.c          |  100 +++++++++++------------------------------
 src/belvuApp/belvuMain.c      |    9 +++-
 src/belvuApp/belvuWindow.c    |   30 ++++++++++++-
 src/belvuApp/belvu_.h         |    3 +-
 src/dotterApp/dotplot.c       |   70 +----------------------------
 src/seqtoolsUtils/utilities.c |   83 ++++++++++++++++++++++++++++++++++
 src/seqtoolsUtils/utilities.h |    4 ++
 7 files changed, 153 insertions(+), 146 deletions(-)

2011-05-23  Gemma Barson  <gb10@sanger.ac.uk>
 Code tidying
 src/belvuApp/belvu.c       |    8 +++++++
 src/belvuApp/belvuWindow.c |   46 --------------------------------------------
 src/belvuApp/belvu_.h      |    1 +
 3 files changed, 9 insertions(+), 46 deletions(-)

2011-05-23  Gemma Barson  <gb10@sanger.ac.uk>
 Fixed a bug with foreground colors in color-by-conservation mode
 src/belvuApp/belvuAlignment.c |   44 ++++++++++++++++++++++++++++++----------
 1 files changed, 33 insertions(+), 11 deletions(-)

2011-05-23  Gemma Barson  <gb10@sanger.ac.uk>
 Implemented edit-conservation-colors dialog
 src/belvuApp/belvu.c           |   22 ++-
 src/belvuApp/belvuWindow.c     |  296 ++++++++++++++++++++++++++++++++++++----
 src/belvuApp/belvu_.h          |    2 +-
 src/doc/Design_notes/todo.html |    1 +
 4 files changed, 289 insertions(+), 32 deletions(-)

2011-05-23  Gemma Barson  <gb10@sanger.ac.uk>
 Added custom-color-scheme menu item
 src/belvuApp/belvu.c       |  121 ++++++++++++++++++++++++++++++++++++++++++-
 src/belvuApp/belvuMain.c   |    3 +-
 src/belvuApp/belvuWindow.c |   17 ++++---
 src/belvuApp/belvu_.h      |    3 +
 4 files changed, 133 insertions(+), 11 deletions(-)

2011-05-23  Gemma Barson  <gb10@sanger.ac.uk>
 WIP: Added 'custom' color scheme menu item for edited colors
 src/belvuApp/belvu.c       |    1 +
 src/belvuApp/belvuWindow.c |  138 ++++++++++++++++++++++++++++++++++++++------
 src/belvuApp/belvu_.h      |    6 +-
 3 files changed, 126 insertions(+), 19 deletions(-)

2011-05-18  Gemma Barson  <gb10@sanger.ac.uk>
 Added edit-residue-colors dialog
 src/belvuApp/belvu.c       |   20 ++-
 src/belvuApp/belvuMain.c   |    2 +-
 src/belvuApp/belvuWindow.c |  372 +++++++++++++++++++++++++++++++++++++++++---
 src/belvuApp/belvu_.h      |    4 +-
 4 files changed, 366 insertions(+), 32 deletions(-)

2011-05-18  Gemma Barson  <gb10@sanger.ac.uk>
 Fixed a crash when the tree settings are changed when there is no tree window
 src/belvuApp/belvuTree.c |   79 +++++++++++++++++++++++++++++++++++-----------
 1 files changed, 60 insertions(+), 19 deletions(-)

2011-05-18  Gemma Barson  <gb10@sanger.ac.uk>
 Fixed a bug with the tree distance calculations
 src/belvuApp/belvu.c          |    3 +-
 src/belvuApp/belvuTree.c      |   68 +++++++++++++---------------------------
 src/belvuApp/belvuTree.h      |    1 -
 src/belvuApp/belvuWindow.c    |    1 -
 src/seqtoolsUtils/utilities.c |   11 ++++--
 src/seqtoolsUtils/utilities.h |    9 +++--
 6 files changed, 37 insertions(+), 56 deletions(-)

2011-05-17  Gemma Barson  <gb10@sanger.ac.uk>
 Added 'recalculate tree' menu option
 src/belvuApp/belvu.c       |    5 +-
 src/belvuApp/belvuMain.c   |    2 +-
 src/belvuApp/belvuTree.c   |   50 +++++++++++++++++------
 src/belvuApp/belvuTree.h   |    8 +++-
 src/belvuApp/belvuWindow.c |   95 +++++++++++++++++++++++++++++++++----------
 src/belvuApp/belvu_.h      |    8 ++--
 6 files changed, 124 insertions(+), 44 deletions(-)

2011-05-17  Gemma Barson  <gb10@sanger.ac.uk>
 Fixed a bug where tree-sort was getting messed up after changing tree order
 src/belvuApp/belvu.c       |   14 +++++++-------
 src/belvuApp/belvuWindow.c |    9 ++++++++-
 2 files changed, 15 insertions(+), 8 deletions(-)

2011-05-16  Gemma Barson  <gb10@sanger.ac.uk>
 Fixed a bug where the tree drawing area size was not recalculated when on re-root
 src/belvuApp/belvuTree.c |    5 +++++
 1 files changed, 5 insertions(+), 0 deletions(-)

2011-05-16  Gemma Barson  <gb10@sanger.ac.uk>
 Fixed a bug where the tree was not being updated when re-rooting
 src/belvuApp/belvuTree.c |    3 ++-
 1 files changed, 2 insertions(+), 1 deletions(-)

2011-05-16  Gemma Barson  <gb10@sanger.ac.uk>
 Fixed a bug with sorting
 src/belvuApp/belvu.c |   38 ++++++++++++++++++++------------------
 1 files changed, 20 insertions(+), 18 deletions(-)

2011-05-16  Gemma Barson  <gb10@sanger.ac.uk>
 Alignment sort order is now updated when tree order has changed
 src/belvuApp/belvu.c       |  162 +++++++++++++++++++++++++-------------------
 src/belvuApp/belvuMain.c   |   18 ++---
 src/belvuApp/belvuTree.c   |   80 +++++++++++++---------
 src/belvuApp/belvuWindow.c |   15 +++-
 src/belvuApp/belvu_.h      |   29 +++++---
 5 files changed, 176 insertions(+), 128 deletions(-)

2011-05-13  Gemma Barson  <gb10@sanger.ac.uk>
 Only allow one tree
 src/belvuApp/belvu.c       |    5 +-
 src/belvuApp/belvuTree.c   |  177 ++++++++++++++++++++++++++++++++------------
 src/belvuApp/belvuTree.h   |    2 +-
 src/belvuApp/belvuWindow.c |   88 ++++++----------------
 src/belvuApp/belvu_.h      |    2 +-
 5 files changed, 157 insertions(+), 117 deletions(-)

2011-05-13  Gemma Barson  <gb10@sanger.ac.uk>
 Implemented tree-swap and tree-reroot
 src/belvuApp/belvu.c          |   11 ---
 src/belvuApp/belvuAlignment.c |   20 ++----
 src/belvuApp/belvuTree.c      |  142 +++++++++++++++++++++-------------------
 src/belvuApp/belvuWindow.c    |    6 ++
 src/belvuApp/belvuWindow.h    |    1 +
 5 files changed, 89 insertions(+), 91 deletions(-)

2011-05-13  Gemma Barson  <gb10@sanger.ac.uk>
 Alignment display now re-centres when selecting alignments in a tree
 src/belvuApp/belvuAlignment.c |   15 +++++++++++++--
 src/belvuApp/belvuWindow.c    |    2 ++
 2 files changed, 15 insertions(+), 2 deletions(-)

2011-05-13  Gemma Barson  <gb10@sanger.ac.uk>
 Implemented the 'clean up windows' option
 src/belvuApp/belvuWindow.c |   14 +++++++++++++-
 1 files changed, 13 insertions(+), 1 deletions(-)

2011-05-13  Gemma Barson  <gb10@sanger.ac.uk>
 Added notes about a historic Belvu bug
 src/doc/Design_notes/todo.html |    1 +
 1 files changed, 1 insertions(+), 0 deletions(-)

2011-05-13  Gemma Barson  <gb10@sanger.ac.uk>
 Trees are now updated dynamically when the selection changes
 src/belvuApp/belvu.c          |   11 ++++-
 src/belvuApp/belvuAlignment.c |    9 ++--
 src/belvuApp/belvuMain.c      |   10 ++--
 src/belvuApp/belvuTree.c      |   36 +++++++++++++----
 src/belvuApp/belvuTree.h      |    7 ++-
 src/belvuApp/belvuWindow.c    |   82 ++++++++++++++++++++++++----------------
 src/belvuApp/belvuWindow.h    |    2 +-
 src/belvuApp/belvu_.h         |   12 +++--
 8 files changed, 106 insertions(+), 63 deletions(-)

2011-05-13  Gemma Barson  <gb10@sanger.ac.uk>
 Selected sequences are now highlighted in trees
 src/belvuApp/belvu.c          |    6 +++++-
 src/belvuApp/belvuAlignment.c |   29 +++++++++++++----------------
 src/belvuApp/belvuTree.c      |   41 +++++++++++++++++++++++++----------------
 src/belvuApp/belvuWindow.c    |    6 +++++-
 src/belvuApp/belvu_.h         |    8 +++++---
 5 files changed, 53 insertions(+), 37 deletions(-)

2011-05-13  Gemma Barson  <gb10@sanger.ac.uk>
 Clicking on a tree node now selects that alignment
 src/belvuApp/belvu.c       |    2 ++
 src/belvuApp/belvuTree.c   |   10 +++++-----
 src/belvuApp/belvuWindow.c |   22 +++++++++++++++++++---
 src/belvuApp/belvuWindow.h |    2 ++
 src/belvuApp/belvu_.h      |    2 ++
 5 files changed, 30 insertions(+), 8 deletions(-)

2011-05-13  Gemma Barson  <gb10@sanger.ac.uk>
 Fixed a bug when coloring by residue ID
 src/belvuApp/belvu.c          |   24 +++++++++++++++++++-----
 src/belvuApp/belvuAlignment.c |    2 +-
 src/belvuApp/belvu_.h         |    2 ++
 3 files changed, 22 insertions(+), 6 deletions(-)

2011-05-12  Gemma Barson  <gb10@sanger.ac.uk>
 Fixed a bug where the colors were not correctly updated when changing color scheme with color-by-res-id is enabled
 src/belvuApp/belvu.c |   10 ++++++----
 1 files changed, 6 insertions(+), 4 deletions(-)

2011-05-12  Gemma Barson  <gb10@sanger.ac.uk>
 Added separate menu item to set threshold for color-by-res-id option
 src/belvuApp/belvuWindow.c |   32 +++++++++++++++++++++++---------
 1 files changed, 23 insertions(+), 9 deletions(-)

2011-05-12  Gemma Barson  <gb10@sanger.ac.uk>
 Implemented color-by-res-id option
 src/belvuApp/belvu.c       |   21 ++++-----------
 src/belvuApp/belvuWindow.c |   58 +++++++++++++++++++++++++++++++++++++++----
 2 files changed, 58 insertions(+), 21 deletions(-)

2011-05-12  Gemma Barson  <gb10@sanger.ac.uk>
 Implemented highlight-lowercase-characters option
 src/belvuApp/belvuWindow.c |    5 +++++
 src/belvuApp/belvu_.h      |    2 +-
 2 files changed, 6 insertions(+), 1 deletions(-)

2011-05-12  Gemma Barson  <gb10@sanger.ac.uk>
 Implemented toggle-color-scheme option
 src/belvuApp/belvu.c       |    2 +-
 src/belvuApp/belvuWindow.c |   64 +++++++++++++++++++++++++++++--------------
 src/belvuApp/belvu_.h      |    2 +-
 3 files changed, 45 insertions(+), 23 deletions(-)

2011-05-12  Gemma Barson  <gb10@sanger.ac.uk>
 Implemented color by residue color schemes
 src/belvuApp/belvuWindow.c |   13 +++++++++++--
 src/belvuApp/belvu_.h      |    1 +
 2 files changed, 12 insertions(+), 2 deletions(-)

2011-05-12  Gemma Barson  <gb10@sanger.ac.uk>
 Implemented conservation color schemes
 src/belvuApp/belvu.c          |  957 +++++++++++++++++++++--------------------
 src/belvuApp/belvuAlignment.c |    6 +-
 src/belvuApp/belvuMain.c      |   14 +-
 src/belvuApp/belvuWindow.c    |   69 +++-
 src/belvuApp/belvu_.h         |   23 +-
 5 files changed, 581 insertions(+), 488 deletions(-)

2011-05-12  Gemma Barson  <gb10@sanger.ac.uk>
 Implemented toggle-display-colors option
 src/belvuApp/belvu.c          |    2 ++
 src/belvuApp/belvuAlignment.c |   27 +++++++++++++++------------
 src/belvuApp/belvuMain.c      |    7 +++----
 src/belvuApp/belvuWindow.c    |   16 +++++++++++-----
 src/belvuApp/belvu_.h         |    1 +
 5 files changed, 32 insertions(+), 21 deletions(-)

2011-05-12  Gemma Barson  <gb10@sanger.ac.uk>
 Added ability to sort by conservation order
 src/belvuApp/belvu.c       |    5 +++--
 src/belvuApp/belvuWindow.c |    4 +++-
 src/belvuApp/belvu_.h      |    1 +
 3 files changed, 7 insertions(+), 3 deletions(-)

2011-05-12  Gemma Barson  <gb10@sanger.ac.uk>
 Implemented sort-by menu options
 src/belvuApp/belvu.c       | 1959 +++++++++++++++++++++++---------------------
 src/belvuApp/belvuMain.c   |   44 +-
 src/belvuApp/belvuWindow.c |    8 +
 src/belvuApp/belvu_.h      |    1 +
 4 files changed, 1037 insertions(+), 975 deletions(-)

2011-05-12  Gemma Barson  <gb10@sanger.ac.uk>
 Tidied the sort-by enums
 src/belvuApp/belvuMain.c |   51 +++++++++++++++++++++++++--------------------
 src/belvuApp/belvu_.h    |    4 +-
 2 files changed, 30 insertions(+), 25 deletions(-)

2011-05-11  Gemma Barson  <gb10@sanger.ac.uk>
 WIP: added ability to select a node from the tree window
 src/belvuApp/belvuTree.c |   92 ++++++++++++++++++++++++++++++++++++++++++++-
 1 files changed, 89 insertions(+), 3 deletions(-)

2011-05-11  Gemma Barson  <gb10@sanger.ac.uk>
 Tree window now has a scale
 src/belvuApp/belvuTree.c |  123 +++++++++++++++++++++++++++------------------
 1 files changed, 74 insertions(+), 49 deletions(-)

2011-05-11  Gemma Barson  <gb10@sanger.ac.uk>
 Tree layout size is now more accurate
 src/belvuApp/belvu.c          |   20 ++++++++--
 src/belvuApp/belvuAlignment.c |   20 +++++-----
 src/belvuApp/belvuTree.c      |   85 +++++++++++++++++++++++++++++------------
 src/belvuApp/belvu_.h         |    4 +-
 4 files changed, 88 insertions(+), 41 deletions(-)

2011-05-11  Gemma Barson  <gb10@sanger.ac.uk>
 Set the make-tree dialog's focus on a widget that can activate the default response
 src/belvuApp/belvuTree.c   |   16 +++++++++-------
 src/belvuApp/belvuTree.h   |    2 +-
 src/belvuApp/belvuWindow.c |   13 +++++++++----
 3 files changed, 19 insertions(+), 12 deletions(-)

2011-05-11  Gemma Barson  <gb10@sanger.ac.uk>
 Added ability to set the tree building method via the make-tree dialog
 src/belvuApp/belvuTree.c   |   14 +++++-------
 src/belvuApp/belvuWindow.c |   47 ++++++++++++++++++++++++++++++++++++++++++-
 src/belvuApp/belvu_.h      |    6 +++++
 3 files changed, 57 insertions(+), 10 deletions(-)

2011-05-11  Gemma Barson  <gb10@sanger.ac.uk>
 Generalised combo box functions
 src/belvuApp/belvuTree.c      |   64 +--------------------------------------
 src/belvuApp/belvu_.h         |   10 ------
 src/seqtoolsUtils/utilities.c |   68 ++++++++++++++++++++++++++++++++++++++++-
 src/seqtoolsUtils/utilities.h |   17 ++++++++++
 4 files changed, 85 insertions(+), 74 deletions(-)

2011-05-11  Gemma Barson  <gb10@sanger.ac.uk>
 Added ability to choose the pick method on the tree settings dialog
 src/belvuApp/belvu.c       |    1 +
 src/belvuApp/belvuMain.c   |    1 -
 src/belvuApp/belvuTree.c   |  111 +++++++++++++++++++++++++++++++++++++++----
 src/belvuApp/belvuTree.h   |    6 ++-
 src/belvuApp/belvuWindow.c |    5 ++-
 src/belvuApp/belvu_.h      |   32 +++++++++---
 6 files changed, 134 insertions(+), 22 deletions(-)

2011-05-11  Gemma Barson  <gb10@sanger.ac.uk>
 Fixed some uninitialised-value warnings
 src/belvuApp/belvu.c     |  144 ++++++++++++++++++++++++++++------------------
 src/belvuApp/belvuMain.c |   13 +++--
 src/belvuApp/belvuTree.c |   67 +++++++++++-----------
 src/belvuApp/belvu_.h    |    6 +-
 4 files changed, 132 insertions(+), 98 deletions(-)

2011-05-10  Gemma Barson  <gb10@sanger.ac.uk>
 Added ability to change the line width and tree scale
 src/belvuApp/belvuTree.c   |   91 +++++++++++++++++++++++++++++++++++++-------
 src/belvuApp/belvuTree.h   |    2 +-
 src/belvuApp/belvuWindow.c |    2 +-
 3 files changed, 79 insertions(+), 16 deletions(-)

2011-05-10  Gemma Barson  <gb10@sanger.ac.uk>
 Tree settings dialog now refreshes the tree
 src/belvuApp/belvuTree.c |   51 +++++++++++++++++++++++++++++++++++++++++++++-
 1 files changed, 50 insertions(+), 1 deletions(-)

2011-05-10  Gemma Barson  <gb10@sanger.ac.uk>
 Added comments
 src/seqtoolsUtils/utilities.c |    6 +++++-
 1 files changed, 5 insertions(+), 1 deletions(-)

2011-05-10  Gemma Barson  <gb10@sanger.ac.uk>
 Fixed a memory bug where the tree settings dialog response function was being passed invalid data
 src/belvuApp/belvuTree.c |   15 +++++++++++----
 1 files changed, 11 insertions(+), 4 deletions(-)

2011-05-10  Gemma Barson  <gb10@sanger.ac.uk>
 Fixed a bug with branch length text position
 src/belvuApp/belvuTree.c |    2 +-
 1 files changed, 1 insertions(+), 1 deletions(-)

2011-05-10  Gemma Barson  <gb10@sanger.ac.uk>
 Code tidying
 src/belvuApp/belvuTree.c |  166 ++++++++++++++++++++++++++++++----------------
 1 files changed, 108 insertions(+), 58 deletions(-)

2011-05-10  Gemma Barson  <gb10@sanger.ac.uk>
 Added make-tree and tree-settings dialogs
 src/belvuApp/belvu.c       |    3 +-
 src/belvuApp/belvuTree.c   |  180 +++++++++++++++++++++++++++++++++-----------
 src/belvuApp/belvuTree.h   |    4 +-
 src/belvuApp/belvuWindow.c |  103 +++++++++++++++++++++++--
 src/belvuApp/belvu_.h      |   53 +++++++++++---
 5 files changed, 277 insertions(+), 66 deletions(-)

2011-05-10  Gemma Barson  <gb10@sanger.ac.uk>
 Fixed a bug where scores were being displayed incorrectly
 src/belvuApp/belvu.c |    4 ++--
 1 files changed, 2 insertions(+), 2 deletions(-)

2011-05-06  Gemma Barson  <gb10@sanger.ac.uk>
 The tree now draws correct sequence names and has thicker lines
 src/belvuApp/belvuTree.c |   19 ++++++++++++++-----
 1 files changed, 14 insertions(+), 5 deletions(-)

2011-05-06  Gemma Barson  <gb10@sanger.ac.uk>
 Added basic tree drawing capability
 src/belvuApp/belvu.c          |  262 ++++++++++++++---------------------------
 src/belvuApp/belvuAlignment.c |   68 -----------
 src/belvuApp/belvuMain.c      |   30 +++--
 src/belvuApp/belvuTree.c      |  217 ++++++++++++++++++++++++++++++----
 src/belvuApp/belvuWindow.c    |    2 +
 src/belvuApp/belvu_.h         |   13 ++-
 6 files changed, 318 insertions(+), 274 deletions(-)

2011-05-06  Gemma Barson  <gb10@sanger.ac.uk>
 Windows now have proper titles
 src/belvuApp/belvuTree.c   |   19 ++++++++++---------
 src/belvuApp/belvuWindow.c |   13 +++++++++++--
 2 files changed, 21 insertions(+), 11 deletions(-)

2011-05-06  Gemma Barson  <gb10@sanger.ac.uk>
 Added tree-drawing widgets
 src/belvuApp/Makefile.am      |    2 +-
 src/belvuApp/belvu.c          | 1189 ++--------------------------------
 src/belvuApp/belvuAlignment.c |   23 +-
 src/belvuApp/belvuAlignment.h |    2 +-
 src/belvuApp/belvuMain.c      |    3 +-
 src/belvuApp/belvuTree.c      | 1473 +++++++++++++++++++++++++++++++++++++++++
 src/belvuApp/belvuTree.h      |   54 ++
 src/belvuApp/belvuWindow.c    |   43 +-
 src/belvuApp/belvuWindow.h    |    5 +-
 src/belvuApp/belvu_.h         |   10 +-
 src/seqtoolsUtils/utilities.c |   24 +-
 src/seqtoolsUtils/utilities.h |    1 +
 12 files changed, 1637 insertions(+), 1192 deletions(-)

2011-05-05  Gemma Barson  <gb10@sanger.ac.uk>
 Added remove-by-score and remove-outliers
 src/belvuApp/belvu.c          |  290 +++++++++++++++++++++--------------------
 src/belvuApp/belvuAlignment.c |   30 +++++
 src/belvuApp/belvuAlignment.h |    5 +
 src/belvuApp/belvuWindow.c    |   57 ++++++++
 src/belvuApp/belvu_.h         |    2 +
 5 files changed, 241 insertions(+), 143 deletions(-)

2011-05-05  Gemma Barson  <gb10@sanger.ac.uk>
 Implemented remove-partial and make-non-redundant
 src/belvuApp/belvu.c          |   43 ++++++-------------
 src/belvuApp/belvuAlignment.c |   17 +++++++-
 src/belvuApp/belvuAlignment.h |    4 +-
 src/belvuApp/belvuMain.c      |    2 +-
 src/belvuApp/belvuWindow.c    |   93 ++++++++++++++++++++++++++++++-----------
 src/belvuApp/belvu_.h         |    2 +-
 6 files changed, 102 insertions(+), 59 deletions(-)

2011-04-21  Gemma Barson  <gb10@sanger.ac.uk>
 Implemented 'remove gappy sequences' option
 src/belvuApp/belvu.c          |    9 +++--
 src/belvuApp/belvuAlignment.c |   11 ++++++-
 src/belvuApp/belvuAlignment.h |    2 +-
 src/belvuApp/belvuWindow.c    |   71 ++++++++++++++++++++++++++++++++++++++--
 4 files changed, 84 insertions(+), 9 deletions(-)

2011-04-21  Gemma Barson  <gb10@sanger.ac.uk>
 Removed padding around alignment view
 src/belvuApp/belvuAlignment.c |    2 +-
 1 files changed, 1 insertions(+), 1 deletions(-)

2011-04-21  Gemma Barson  <gb10@sanger.ac.uk>
 Implemented 'remove sequences' mode
 src/belvuApp/belvuAlignment.c |   36 +++++++++++++++++++++++++++++++++-
 src/belvuApp/belvuAlignment.h |    1 +
 src/belvuApp/belvuWindow.c    |   42 ++++++++++++++++++----------------------
 3 files changed, 54 insertions(+), 25 deletions(-)

2011-04-21  Gemma Barson  <gb10@sanger.ac.uk>
 Added flag and cursor for 'remove sequences' mode
 src/belvuApp/belvuWindow.c |   78 +++++++++++++++++++++++++++++++++++++++----
 src/belvuApp/belvu_.h      |    1 +
 2 files changed, 71 insertions(+), 8 deletions(-)

2011-04-21  Gemma Barson  <gb10@sanger.ac.uk>
 Added help menu
 src/belvuApp/belvuWindow.c |    8 ++++++--
 1 files changed, 6 insertions(+), 2 deletions(-)

2011-04-21  Gemma Barson  <gb10@sanger.ac.uk>
 Added About dialog
 src/belvuApp/belvuWindow.c |   64 ++++++++++++++++++++++++++++++++++++++++++++
 1 files changed, 64 insertions(+), 0 deletions(-)

2011-04-21  Gemma Barson  <gb10@sanger.ac.uk>
 Update vertical scroll range when deleting rows
 src/belvuApp/belvuAlignment.c |   37 ++++++++++++++++++++++++++++++-------
 src/belvuApp/belvuAlignment.h |    3 ++-
 src/belvuApp/belvuWindow.c    |   21 ++++++++++++++-------
 3 files changed, 46 insertions(+), 15 deletions(-)

2011-04-21  Gemma Barson  <gb10@sanger.ac.uk>
 Fixed a bug where the last base was not visible
 src/belvuApp/belvuAlignment.c |    2 +-
 1 files changed, 1 insertions(+), 1 deletions(-)

2011-04-21  Gemma Barson  <gb10@sanger.ac.uk>
 Selected row is now highlighted
 src/belvuApp/belvuAlignment.c |   26 ++++++++++++++++++++++----
 1 files changed, 22 insertions(+), 4 deletions(-)

2011-04-21  Gemma Barson  <gb10@sanger.ac.uk>
 Implemented 'remove row' option
 src/belvuApp/belvuWindow.c |   20 ++++++++++++++++++++
 1 files changed, 20 insertions(+), 0 deletions(-)

2011-04-21  Gemma Barson  <gb10@sanger.ac.uk>
 Select a row when it is clicked
 src/belvuApp/belvuAlignment.c |   31 +++++++++++++++++++++++++++++++
 1 files changed, 31 insertions(+), 0 deletions(-)

2011-04-20  Gemma Barson  <gb10@sanger.ac.uk>
 Added toggle and radio menu actions
 src/belvuApp/belvuWindow.c |  214 ++++++++++++++++++++------------------------
 src/belvuApp/belvu_.h      |   42 +++++++++-
 2 files changed, 140 insertions(+), 116 deletions(-)

2011-04-20  Gemma Barson  <gb10@sanger.ac.uk>
 Moved long menus to sub-menus
 src/belvuApp/belvuWindow.c |   46 +++++++++++++++++++++++++------------------
 1 files changed, 27 insertions(+), 19 deletions(-)

2011-04-20  Gemma Barson  <gb10@sanger.ac.uk>
 Added Edit, Color and Sort menu actions
 src/belvuApp/belvuWindow.c |  383 ++++++++++++++++++++++++++++++++++++++++++-
 1 files changed, 374 insertions(+), 9 deletions(-)

2011-04-20  Gemma Barson  <gb10@sanger.ac.uk>
 Fixed a bug where closing the wrap window was quitting the application
 src/belvuApp/belvuAlignment.c |    2 --
 1 files changed, 0 insertions(+), 2 deletions(-)

2011-04-20  Gemma Barson  <gb10@sanger.ac.uk>
 Set initial position of wrap window
 src/belvuApp/belvuWindow.c |   43 +++++++++++++++++++++++++++++--------------
 1 files changed, 29 insertions(+), 14 deletions(-)

2011-04-20  Gemma Barson  <gb10@sanger.ac.uk>
 Use more sensible window sizes, and bring wrap window to front on creation
 src/belvuApp/belvuWindow.c |   17 +++++++++++++----
 1 files changed, 13 insertions(+), 4 deletions(-)

2011-04-20  Gemma Barson  <gb10@sanger.ac.uk>
 Fixed a bug with printing a non-toplevel widget
 src/belvuApp/belvuWindow.c    |    4 ++--
 src/blixemApp/blxwindow.c     |    2 +-
 src/dotterApp/alignmenttool.c |    2 +-
 src/dotterApp/dotter.c        |    4 ++--
 src/seqtoolsUtils/utilities.c |    3 ++-
 src/seqtoolsUtils/utilities.h |    2 +-
 6 files changed, 9 insertions(+), 8 deletions(-)

2011-04-20  Gemma Barson  <gb10@sanger.ac.uk>
 Added title to wrapped-alignment view
 src/belvuApp/belvuAlignment.c |   30 ++++++++++++++++++++++++++----
 src/belvuApp/belvuAlignment.h |    2 +-
 src/belvuApp/belvuWindow.c    |    8 ++------
 3 files changed, 29 insertions(+), 11 deletions(-)

2011-04-20  Gemma Barson  <gb10@sanger.ac.uk>
 Fixed a scaling issue with printing fit-to-width
 src/seqtoolsUtils/utilities.c |   24 ++++++++++++++++++++----
 1 files changed, 20 insertions(+), 4 deletions(-)

2011-04-20  Gemma Barson  <gb10@sanger.ac.uk>
 Added printing for the wrapped-alignment view
 src/belvuApp/belvuWindow.c    |   76 ++++++++++++++++----
 src/blixemApp/blxwindow.c     |    2 +-
 src/dotterApp/alignmenttool.c |    2 +-
 src/dotterApp/dotter.c        |    4 +-
 src/seqtoolsUtils/utilities.c |  158 +++++++++++++++++++++++++++++++++--------
 src/seqtoolsUtils/utilities.h |   12 +++-
 6 files changed, 202 insertions(+), 52 deletions(-)

2011-04-20  Gemma Barson  <gb10@sanger.ac.uk>
 Fixed some bugs with the wrapped view
 src/belvuApp/belvuAlignment.c |  152 ++++++++++++++++++++++++++---------------
 1 files changed, 96 insertions(+), 56 deletions(-)

2011-04-19  Gemma Barson  <gb10@sanger.ac.uk>
 Added wrapped-alignment view
 src/belvuApp/belvu.c          |   19 +--
 src/belvuApp/belvuAlignment.c |  355 ++++++++++++++++++++++++++++++++++++-----
 src/belvuApp/belvuAlignment.h |    2 +-
 src/belvuApp/belvuWindow.c    |  260 +++++++++++++++++++++++++++---
 src/belvuApp/belvu_.h         |    1 +
 5 files changed, 559 insertions(+), 78 deletions(-)

2011-04-19  Gemma Barson  <gb10@sanger.ac.uk>
 Improved start up speed
 src/belvuApp/belvuAlignment.c |  164 ++++++++++++++++++++++++++---------------
 1 files changed, 104 insertions(+), 60 deletions(-)

2011-04-13  Gemma Barson  <gb10@sanger.ac.uk>
 Added column separater lines
 src/belvuApp/belvuAlignment.c |   22 ++++++++++++++++------
 1 files changed, 16 insertions(+), 6 deletions(-)

2011-04-13  Gemma Barson  <gb10@sanger.ac.uk>
 Fixed an issue with aligning the columns
 src/belvuApp/belvuAlignment.c |   32 ++++++++++++++------------------
 1 files changed, 14 insertions(+), 18 deletions(-)

2011-04-13  Gemma Barson  <gb10@sanger.ac.uk>
 Removed unnecessary calls to size-allocate
 src/belvuApp/belvuAlignment.c |   15 +++++++--------
 1 files changed, 7 insertions(+), 8 deletions(-)

2011-04-13  Gemma Barson  <gb10@sanger.ac.uk>
 The horizontal scrollbar now only affects the sequence column
 src/belvuApp/belvuAlignment.c |  257 ++++++++++++++++++++++++++++-------------
 1 files changed, 174 insertions(+), 83 deletions(-)

2011-04-13  Gemma Barson  <gb10@sanger.ac.uk>
 Cached the drawable for the belvu alignment
 src/belvuApp/belvuAlignment.c |   56 ++++++++++++++++++++++++-----------------
 1 files changed, 33 insertions(+), 23 deletions(-)

2011-04-13  Gemma Barson  <gb10@sanger.ac.uk>
 WIP belvu now uses fixed-width font
 src/belvuApp/belvuAlignment.c |    3 ++-
 1 files changed, 2 insertions(+), 1 deletions(-)

2011-04-13  Gemma Barson  <gb10@sanger.ac.uk>
 WIP: belvu now shows colors
 src/belvuApp/belvu.c          |   57 ++++++++++++++++-------
 src/belvuApp/belvuAlignment.c |   99 ++++++++++++++++++++++++++++++++++++----
 src/belvuApp/belvuMain.c      |   54 +---------------------
 src/belvuApp/belvu_.h         |   11 +++++
 src/seqtoolsUtils/utilities.h |   10 ++++
 5 files changed, 153 insertions(+), 78 deletions(-)

2011-04-13  Gemma Barson  <gb10@sanger.ac.uk>
 WIP: create belvu main window
 src/belvuApp/Makefile.am                |    2 +-
 src/belvuApp/belvu.c                    |  110 +++++++++++
 src/belvuApp/belvuAlignment.c           |  301 ++++++++++++++++++++++++++++
 src/belvuApp/belvuAlignment.h           |   48 +++++
 src/belvuApp/belvuMain.c                |  232 ++++++++--------------
 src/belvuApp/belvuWindow.c              |  326 ++++++++++++++++++++++++++++++-
 src/belvuApp/belvuWindow.h              |    2 +-
 src/belvuApp/belvu_.h                   |   19 ++
 src/doc/User_doc/Makefile.am            |    6 +-
 src/doc/User_doc/belvu_news.html        |    9 +
 src/doc/User_doc/belvu_quick_start.html |   65 ++++++
 src/doc/User_doc/belvu_usage.txt        |   75 +++++++
 src/doc/User_doc/index.html             |    7 +
 13 files changed, 1039 insertions(+), 163 deletions(-)

2011-04-11  Gemma Barson  <gb10@sanger.ac.uk>
 WIP: added belvu files
 .gitignore                 |    1 +
 src/Makefile.am            |    7 +-
 src/belvuApp/Makefile.am   |    8 +
 src/belvuApp/belvu.c       | 8524 ++++++++++++++++++++++++++++++++++++++++++++
 src/belvuApp/belvuMain.c   |  876 +++++
 src/belvuApp/belvuOld.c    | 8386 +++++++++++++++++++++++++++++++++++++++++++
 src/belvuApp/belvuWindow.c |   95 +
 src/belvuApp/belvuWindow.h |   48 +
 src/belvuApp/belvu_.h      |  339 ++
 src/configure.ac           |    2 +-
 10 files changed, 18283 insertions(+), 3 deletions(-)

2011-04-08  Gemma Barson  <gb10@sanger.ac.uk>
 Edited comments
 src/seqtoolsUtils/blxparser.c |   13 ++++++++++++-
 1 files changed, 12 insertions(+), 1 deletions(-)

2011-04-08  Gemma Barson  <gb10@sanger.ac.uk>
 Generalised FASTA parser to allow multiple sequences
 src/blixemApp/blxmain.c       |   73 +---------------
 src/seqtoolsUtils/blxparser.c |  183 +++++++++++++++++++++++++----------------
 2 files changed, 117 insertions(+), 139 deletions(-)

2011-07-13  Gemma Barson  <gb10@sanger.ac.uk>
 Fixed a regression with the default zoom range
 src/blixemApp/bigpicture.c |    4 +++-
 1 files changed, 3 insertions(+), 1 deletions(-)

2011-07-13  Gemma Barson  <gb10@sanger.ac.uk>
 Added 'read' type
 src/seqtoolsUtils/blxGff3Parser.c |   10 +++++++---
 1 files changed, 7 insertions(+), 3 deletions(-)

2011-07-12  Gemma Barson  <gb10@sanger.ac.uk>
 Fixed some issues where scrolling messes up the initial big picture range
 src/blixemApp/bigpicture.c |    5 +++--
 src/blixemApp/detailview.c |   11 ++++++++---
 2 files changed, 11 insertions(+), 5 deletions(-)

2011-07-11  Gemma Barson  <gb10@sanger.ac.uk>
 Added --zoom-range argument to allow the caller to specify the initial big picture range
 src/blixemApp/bigpicture.c |   45 ++++++++-------------------
 src/blixemApp/bigpicture.h |    2 +
 src/blixemApp/blixem_.h    |    2 +
 src/blixemApp/blxmain.c    |   72 +++++++++++++++++++++++++++++++------------
 src/blixemApp/blxwindow.c  |   12 +++++++-
 5 files changed, 81 insertions(+), 52 deletions(-)

2011-07-04  Gemma Barson  <gb10@sanger.ac.uk>
 Fixed typos where a gboolean was being used instead of an int
 src/blixemApp/blixem_.h |    4 ++--
 1 files changed, 2 insertions(+), 2 deletions(-)

2011-06-17  Gemma Barson  <gb10@sanger.ac.uk>
 Updated blixem user manual with info about the coverage view
 src/doc/User_doc/Blixem_manual.odt |  Bin 1095666 -> 1102821 bytes
 src/doc/User_doc/Blixem_manual.pdf |  Bin 849234 -> 855666 bytes
 2 files changed, 0 insertions(+), 0 deletions(-)

2011-06-17  Gemma Barson  <gb10@sanger.ac.uk>
 Updated what's new page
 src/doc/User_doc/blixem_news.html |    7 +++++++
 1 files changed, 7 insertions(+), 0 deletions(-)

2011-06-17  Gemma Barson  <gb10@sanger.ac.uk>
 Ensure that only identical alignments can appear on the same row in 'squash matches' mode
 src/blixemApp/detailviewtree.c |   40 ++++++++++++++++++++++++++++++++--------
 1 files changed, 32 insertions(+), 8 deletions(-)

2011-06-17  Gemma Barson  <gb10@sanger.ac.uk>
 Do not show score and ID if they are unset
 src/blixemApp/detailviewtree.c |   11 ++++++-----
 1 files changed, 6 insertions(+), 5 deletions(-)

2011-06-17  Gemma Barson  <gb10@sanger.ac.uk>
 Fixed a bug where some short reads were not being added to the 'squashed' view
 src/blixemApp/detailviewtree.c |    9 +++++----
 1 files changed, 5 insertions(+), 4 deletions(-)

2011-06-15  Gemma Barson  <gb10@sanger.ac.uk>
 Merge branch 'feature/shortread'
2011-06-15  Gemma Barson  <gb10@sanger.ac.uk>
 Fixed a bug where dotter fails if pfetch returns 'no match'
 src/blixemApp/blxdotter.c |    2 +-
 1 files changed, 1 insertions(+), 1 deletions(-)

2011-06-15  Gemma Barson  <gb10@sanger.ac.uk>
 When sorting alignments by position, also do a secondary sort by length
 src/blixemApp/detailviewtree.c |   12 ++++++++++--
 1 files changed, 10 insertions(+), 2 deletions(-)

2011-06-15  Gemma Barson  <gb10@sanger.ac.uk>
 Fixed an issue where the 'squash matches' option on the settings dialog was not updated after changing the same setting on the toolbar
 src/blixemApp/blxwindow.c     |   21 ++++++++++++++++-----
 src/seqtoolsUtils/utilities.c |   38 ++++++++++++++++++++++++++++++++++++++
 src/seqtoolsUtils/utilities.h |    3 +++
 3 files changed, 57 insertions(+), 5 deletions(-)

2011-06-14  Gemma Barson  <gb10@sanger.ac.uk>
 Incremented version to 4.2 (start of new versioning system)
 src/version.m4 |    2 +-
 1 files changed, 1 insertions(+), 1 deletions(-)

2011-06-14  Gemma Barson  <gb10@sanger.ac.uk>
 Merge branch 'feature/shortread'
2011-06-14  Gemma Barson  <gb10@sanger.ac.uk>
 Improvements to message handling for region-fetch code
 src/blixemApp/blxview.c       |   22 ++++++++++++++--------
 src/blixemApp/blxwindow.c     |    2 +-
 src/seqtoolsUtils/utilities.c |   25 +++++++++++++++++++++++--
 src/seqtoolsUtils/utilities.h |    1 +
 4 files changed, 39 insertions(+), 11 deletions(-)

2011-06-14  Gemma Barson  <gb10@sanger.ac.uk>
 Fixed an issue with squashed matches where the row was not always highlighted correctly for selected/grouped matches
 src/blixemApp/blxwindow.c            |    3 ++
 src/blixemApp/sequencecellrenderer.c |   46 +++++++++++++++++++++++++++++++---
 src/seqtoolsUtils/utilities.c        |   12 ++++----
 src/seqtoolsUtils/utilities.h        |    8 +++---
 4 files changed, 55 insertions(+), 14 deletions(-)

2011-06-14  Gemma Barson  <gb10@sanger.ac.uk>
 Small comment addition
 src/dotterApp/dotter.c |    2 +-
 1 files changed, 1 insertions(+), 1 deletions(-)

2011-06-14  Gemma Barson  <gb10@sanger.ac.uk>
 Added toolbar icon for squash-matches option
 src/blixemApp/blxwindow.c |   33 +++++++++++++++++++++++++++++----
 1 files changed, 29 insertions(+), 4 deletions(-)

2011-06-14  Gemma Barson  <gb10@sanger.ac.uk>
 Improved display name for short reads when 'squash matches' is enabled
 src/blixemApp/detailview.h     |    3 ++-
 src/blixemApp/detailviewtree.c |   17 +++++++----------
 2 files changed, 9 insertions(+), 11 deletions(-)

2011-06-14  Gemma Barson  <gb10@sanger.ac.uk>
 Fixed an issue where a selected short-read could be hidden by its duplicates in 'squashed matches' mode
 src/blixemApp/sequencecellrenderer.c |   35 ++++++++++++++++++++++++++++-----
 1 files changed, 29 insertions(+), 6 deletions(-)

2011-06-14  Gemma Barson  <gb10@sanger.ac.uk>
 Finished work to group short-reads
 src/blixemApp/detailviewtree.c |  186 +++++++++++++++++++++++++++++++--------
 src/seqtoolsUtils/blxmsp.c     |    2 +-
 2 files changed, 149 insertions(+), 39 deletions(-)

2011-06-13  Gemma Barson  <gb10@sanger.ac.uk>
 WIP: implement a better way of grouping duplicate short reads
 src/blixemApp/detailviewtree.c    |    3 +-
 src/seqtoolsUtils/blxGff3Parser.c |    2 +-
 src/seqtoolsUtils/blxmsp.c        |   67 ++-----------------------------------
 src/seqtoolsUtils/blxmsp.h        |    2 +-
 4 files changed, 7 insertions(+), 67 deletions(-)

2011-06-13  Gemma Barson  <gb10@sanger.ac.uk>
 Fixed an issue with the names of duplicated short reads being lost
 src/blixemApp/blxwindow.c      |   40 ++++---------------------
 src/blixemApp/detailview.c     |    8 +----
 src/blixemApp/detailview.h     |    6 ++++
 src/blixemApp/detailviewtree.c |   21 ++++---------
 src/seqtoolsUtils/blxmsp.c     |   63 ++++------------------------------------
 src/seqtoolsUtils/blxmsp.h     |    6 +--
 src/seqtoolsUtils/utilities.c  |   17 -----------
 src/seqtoolsUtils/utilities.h  |    1 -
 8 files changed, 28 insertions(+), 134 deletions(-)

2011-06-13  Gemma Barson  <gb10@sanger.ac.uk>
 Fixed a bug where the region-fetch script args were not being picked up from config
 src/blixemApp/blixem_.h |    2 +-
 1 files changed, 1 insertions(+), 1 deletions(-)

2011-06-13  Gemma Barson  <gb10@sanger.ac.uk>
 Fixed a compile error on Macs (missing include file)
 src/blixemApp/blxview.c |   19 ++++++-------------
 1 files changed, 6 insertions(+), 13 deletions(-)

2011-06-13  Gemma Barson  <gb10@sanger.ac.uk>
 Fixed a compile error on Linux due to missing include file
 src/blixemApp/blxview.c |    1 +
 1 files changed, 1 insertions(+), 0 deletions(-)

2011-06-13  Gemma Barson  <gb10@sanger.ac.uk>
 Merge branch 'feature/shortread'
2011-06-10  Gemma Barson  <gb10@sanger.ac.uk>
 Fixed a bug where the coverage view labels were sometimes not drawn correctly
 src/blixemApp/coverageview.c |    7 +++++--
 1 files changed, 5 insertions(+), 2 deletions(-)

2011-06-10  Gemma Barson  <gb10@sanger.ac.uk>
 Added squash-matches command-line argument
 src/blixemApp/blixem_.h        |    2 +-
 src/blixemApp/blxmain.c        |   37 +++++++++++++++++++++++--------------
 src/blixemApp/blxwindow.c      |   17 +++++++++++++----
 src/blixemApp/detailviewtree.c |    2 +-
 4 files changed, 38 insertions(+), 20 deletions(-)

2011-06-10  Gemma Barson  <gb10@sanger.ac.uk>
 By default, set the secondary sort column to be position
 src/blixemApp/detailview.c |    6 ++++++
 1 files changed, 6 insertions(+), 0 deletions(-)

2011-06-10  Gemma Barson  <gb10@sanger.ac.uk>
 Added show-coverage command-line argument
 src/blixemApp/blixem_.h   |    2 ++
 src/blixemApp/blxmain.c   |    6 ++++++
 src/blixemApp/blxwindow.c |    7 ++++---
 3 files changed, 12 insertions(+), 3 deletions(-)

2011-06-10  Gemma Barson  <gb10@sanger.ac.uk>
 Report an error if the region-fetch script fails
 src/blixemApp/blxview.c |   14 +++++++++++++-
 1 files changed, 13 insertions(+), 1 deletions(-)

2011-06-10  Gemma Barson  <gb10@sanger.ac.uk>
 The range requested by region-fetch is now clipped to the display range
 src/blixemApp/blixem_.h   |    1 +
 src/blixemApp/blxview.c   |   32 +++++++++++++++++++++++---------
 src/blixemApp/blxwindow.c |    2 +-
 3 files changed, 25 insertions(+), 10 deletions(-)

2011-06-10  Gemma Barson  <gb10@sanger.ac.uk>
 Tidied the regino-fetch code
 src/blixemApp/blxview.c |  218 +++++++++++++++++++++++++++++++----------------
 1 files changed, 143 insertions(+), 75 deletions(-)

2011-06-10  Gemma Barson  <gb10@sanger.ac.uk>
 Added the --save-temp-files command-line argument
 src/blixemApp/blixem_.h   |    3 +++
 src/blixemApp/blxmain.c   |    7 ++++++-
 src/blixemApp/blxview.c   |   19 ++++++++++++++-----
 src/blixemApp/blxwindow.c |    7 ++++---
 4 files changed, 27 insertions(+), 9 deletions(-)

2011-06-10  Gemma Barson  <gb10@sanger.ac.uk>
 Keep original name for short reads so that we can identify pairs (until we have a better method of doing so)
 src/blixemApp/detailviewtree.c |    9 ++++-----
 src/seqtoolsUtils/blxmsp.c     |   13 +++++++------
 2 files changed, 11 insertions(+), 11 deletions(-)

2011-06-10  Gemma Barson  <gb10@sanger.ac.uk>
 GFF parser now ignores features that are outside the reference sequence range
 src/blixemApp/blxmain.c           |    7 +++++++
 src/seqtoolsUtils/blxGff3Parser.c |   33 +++++++++++++++++++++++++++------
 src/seqtoolsUtils/blxGff3Parser.h |    3 ++-
 src/seqtoolsUtils/blxparser.c     |    7 ++++---
 4 files changed, 40 insertions(+), 10 deletions(-)

2011-06-07  Gemma Barson  <gb10@sanger.ac.uk>
 Merge branch 'feature/shortread'
2011-06-07  Gemma Barson  <gb10@sanger.ac.uk>
 Delete temp files after doing a region-fetch
 src/blixemApp/blxview.c |    5 +++++
 1 files changed, 5 insertions(+), 0 deletions(-)

2011-06-07  Gemma Barson  <gb10@sanger.ac.uk>
 region-fetch now gets its script arguments from the config file on a per-source basis
 src/blixemApp/blxview.c |  161 +++++++++++++++++++++++++----------------------
 1 files changed, 86 insertions(+), 75 deletions(-)

2011-06-03  Gemma Barson  <gb10@sanger.ac.uk>
 Merge branch 'feature/buildsys'
2011-06-03  Gemma Barson  <gb10@sanger.ac.uk>
 Removed --dirty option from git describe because it's not available in older versions of git
 src/configure.ac |    5 ++++-
 1 files changed, 4 insertions(+), 1 deletions(-)

2011-06-03  Gemma Barson  <gb10@sanger.ac.uk>
 Use abbreviated commit ids in build info
 src/configure.ac |    2 +-
 1 files changed, 1 insertions(+), 1 deletions(-)

2011-06-03  Gemma Barson  <gb10@sanger.ac.uk>
 Removed unused expression in configure.ac
 src/configure.ac |    2 --
 1 files changed, 0 insertions(+), 2 deletions(-)

2011-06-03  Gemma Barson  <gb10@sanger.ac.uk>
 Fixed a bug in the build system where AM_COND_IF is not recognised in older versions of automake
 src/configure.ac |    7 ++++---
 1 files changed, 4 insertions(+), 3 deletions(-)

2011-06-03  Gemma Barson  <gb10@sanger.ac.uk>
 Merge branch 'feature/buildsys'
2011-06-03  Gemma Barson  <gb10@sanger.ac.uk>
 Build system now includes git-describe info in the version number
 src/blixemApp/blixem_.h |    4 ++--
 src/configure.ac        |    6 ++++++
 src/dotterApp/dotter_.h |    4 ++--
 3 files changed, 10 insertions(+), 4 deletions(-)

2011-06-02  Gemma Barson  <gb10@sanger.ac.uk>
 Incremented version to 4.1.20
 src/version.m4 |    2 +-
 1 files changed, 1 insertions(+), 1 deletions(-)

2011-06-02  Gemma Barson  <gb10@sanger.ac.uk>
 Added --dataset argument
 src/blixemApp/blixem_.h   |    5 ++++-
 src/blixemApp/blxmain.c   |    6 ++++++
 src/blixemApp/blxview.c   |   21 +++++++++++++++------
 src/blixemApp/blxwindow.c |    3 ++-
 4 files changed, 27 insertions(+), 8 deletions(-)

2011-06-01  Gemma Barson  <gb10@sanger.ac.uk>
 Fixed a bug with creating temp files for region-fetch
 src/blixemApp/blxview.c |   12 ++++++++----
 1 files changed, 8 insertions(+), 4 deletions(-)

2011-06-01  Gemma Barson  <gb10@sanger.ac.uk>
 Merge branch 'shortread'
2011-05-31  Gemma Barson  <gb10@sanger.ac.uk>
 Fixed a bug where the parser was not ignoring blank lines
 src/seqtoolsUtils/blxparser.c |    2 +-
 1 files changed, 1 insertions(+), 1 deletions(-)

2011-05-31  Gemma Barson  <gb10@sanger.ac.uk>
 Added the real script arguments for the bam-fetch script
 src/blixemApp/blxview.c           |  115 ++++++++++++++++++++-----------------
 src/blixemApp/blxwindow.c         |    2 +-
 src/seqtoolsUtils/blxGff3Parser.c |   18 +++---
 3 files changed, 73 insertions(+), 62 deletions(-)

2011-05-27  Gemma Barson  <gb10@sanger.ac.uk>
 Added code to distinguish short-read matches from other match types
 src/seqtoolsUtils/blxGff3Parser.c |   16 ++++++++++++++++
 1 files changed, 16 insertions(+), 0 deletions(-)

2011-05-27  Gemma Barson  <gb10@sanger.ac.uk>
 Fixed a bug where parsing a secondary input file was not adding the sequences correctly
 src/blixemApp/blixem_.h |    2 +-
 src/blixemApp/blxview.c |   22 +++++++++++-----------
 2 files changed, 12 insertions(+), 12 deletions(-)

2011-05-27  Gemma Barson  <gb10@sanger.ac.uk>
 Blixem region-fetch now calls the script specified in the config file
 src/blixemApp/blxview.c |   25 +++++++++++--------------
 1 files changed, 11 insertions(+), 14 deletions(-)

2011-05-27  Gemma Barson  <gb10@sanger.ac.uk>
 Convert coords to chromosome (input) coords for bam-fetch
 src/blixemApp/blixem_.h   |    8 +++++---
 src/blixemApp/blxmain.c   |    1 -
 src/blixemApp/blxview.c   |   18 +++++++++++++-----
 src/blixemApp/blxwindow.c |    8 ++++++--
 4 files changed, 24 insertions(+), 11 deletions(-)

2011-05-05  Gemma Barson  <gb10@sanger.ac.uk>
 Region-fetch now parses the results of the created file
 src/blixemApp/blixem_.h    |   12 ++++++-
 src/blixemApp/blxmain.c    |    3 --
 src/blixemApp/blxview.c    |   74 ++++++++++++++++++++++++++++++++++++++++---
 src/blixemApp/blxwindow.c  |    2 +-
 src/seqtoolsUtils/blxmsp.c |    6 +++
 src/seqtoolsUtils/blxmsp.h |    1 +
 6 files changed, 87 insertions(+), 11 deletions(-)

2011-05-05  Gemma Barson  <gb10@sanger.ac.uk>
 Write some test data to the output file
 src/blixemApp/blxview.c    |   62 ++++++++++++++++++++++++++++++++++----------
 src/seqtoolsUtils/blxmsp.c |    5 ++-
 2 files changed, 51 insertions(+), 16 deletions(-)

2011-05-05  Gemma Barson  <gb10@sanger.ac.uk>
 Region-fetch function now opens a temporary file for the results
 src/blixemApp/blxview.c |   35 ++++++++++++++++++++++++-----------
 1 files changed, 24 insertions(+), 11 deletions(-)

2011-05-05  Gemma Barson  <gb10@sanger.ac.uk>
 Fixed some bugs with parsing by multiple fetch modes
 src/blixemApp/blxFetch.c          |   18 +++++-
 src/blixemApp/blxmain.c           |    6 ++-
 src/blixemApp/blxview.c           |  103 ++++++++++++++++++++++++-------------
 src/seqtoolsUtils/blxGff3Parser.c |    2 +-
 4 files changed, 88 insertions(+), 41 deletions(-)

2011-05-04  Gemma Barson  <gb10@sanger.ac.uk>
 Fixed a bug with fetch-by-mode. Also now specify that regions need data to be fetched.
 src/blixemApp/blxview.c           |   14 ++++++++------
 src/seqtoolsUtils/blxGff3Parser.c |    8 ++++++++
 src/seqtoolsUtils/blxmsp.c        |   17 +++++++++++++++--
 src/seqtoolsUtils/blxmsp.h        |    4 +++-
 4 files changed, 34 insertions(+), 9 deletions(-)

2011-05-04  Gemma Barson  <gb10@sanger.ac.uk>
 Moved source data from the MSP struct to the parent sequence struct
 src/blixemApp/blxview.c           |   13 +++++++-
 src/blixemApp/detailviewtree.c    |   14 ++++----
 src/seqtoolsUtils/blxGff3Parser.c |    8 +----
 src/seqtoolsUtils/blxmsp.c        |   64 +++++++++++++++++++++----------------
 src/seqtoolsUtils/blxmsp.h        |   13 +++++---
 5 files changed, 64 insertions(+), 48 deletions(-)

2011-05-04  Gemma Barson  <gb10@sanger.ac.uk>
 Data type is now populated in the sequences
 src/blixemApp/blxview.c           |    4 ++++
 src/seqtoolsUtils/blxGff3Parser.c |   20 ++++++++++++++------
 src/seqtoolsUtils/blxmsp.c        |   18 +++++++++++++++---
 src/seqtoolsUtils/blxmsp.h        |   13 ++++---------
 src/seqtoolsUtils/blxparser.c     |   22 ++++++++++++++--------
 5 files changed, 51 insertions(+), 26 deletions(-)

2011-05-04  Gemma Barson  <gb10@sanger.ac.uk>
 Removed user-fetch mode from the data-type config group
 src/seqtoolsUtils/blxGff3Parser.c |   33 ---------------------------------
 src/seqtoolsUtils/blxmsp.c        |   27 +++++++++++++++++++++++++++
 src/seqtoolsUtils/blxmsp.h        |    3 ++-
 3 files changed, 29 insertions(+), 34 deletions(-)

2011-05-04  Gemma Barson  <gb10@sanger.ac.uk>
 Allow a differentiation between bulk-fetch mode and interactive/user-fetch mode in the config file
 src/blixemApp/blixem_.h           |   86 ++++++++++----------
 src/blixemApp/blxFetch.c          |   75 +++++++++++------
 src/blixemApp/blxdotter.c         |    2 +-
 src/blixemApp/blxmain.c           |    7 +-
 src/blixemApp/blxview.c           |  166 ++++++++++++++++++++++++++++--------
 src/blixemApp/blxwindow.c         |   32 +++++--
 src/blixemApp/blxwindow.h         |    2 +-
 src/seqtoolsUtils/blxGff3Parser.c |   24 ++++--
 src/seqtoolsUtils/blxmsp.c        |    1 +
 src/seqtoolsUtils/blxmsp.h        |   23 ++++--
 10 files changed, 281 insertions(+), 137 deletions(-)

2011-05-04  Gemma Barson  <gb10@sanger.ac.uk>
 Removed bulk-fetch mode to simplify initial implementation
 src/seqtoolsUtils/blxGff3Parser.c |    9 +--------
 src/seqtoolsUtils/blxmsp.h        |    1 -
 2 files changed, 1 insertions(+), 9 deletions(-)

2011-05-04  Gemma Barson  <gb10@sanger.ac.uk>
 Added data-type struct and populate it in MSPs that have a data-type specified
 src/blixemApp/blxFetch.c          |    1 -
 src/blixemApp/blxmain.c           |    4 +-
 src/dotterApp/dotterMain.c        |    2 +-
 src/seqtoolsUtils/blxGff3Parser.c |  109 ++++++++++++++++++++++++++++++++++++-
 src/seqtoolsUtils/blxGff3Parser.h |    3 +-
 src/seqtoolsUtils/blxmsp.h        |   12 ++++-
 src/seqtoolsUtils/blxparser.c     |   13 +++--
 src/seqtoolsUtils/blxparser.h     |    2 +-
 8 files changed, 129 insertions(+), 17 deletions(-)

2011-05-03  Gemma Barson  <gb10@sanger.ac.uk>
 Removed commented out code
 src/blixemApp/blxFetch.c |   82 ++++++++++++++++++++--------------------------
 1 files changed, 36 insertions(+), 46 deletions(-)

2011-05-03  Gemma Barson  <gb10@sanger.ac.uk>
 Always initialise pfetch node and port on startup
 src/blixemApp/blxFetch.c |   18 +++---------------
 1 files changed, 3 insertions(+), 15 deletions(-)

2011-05-03  Gemma Barson  <gb10@sanger.ac.uk>
 Added new fetch method groups for config file
 src/blixemApp/blixem_.h    |   20 ++++++--
 src/blixemApp/blxFetch.c   |  125 +++++++++++++++++++++++++++-----------------
 src/blixemApp/blxview.c    |    2 +-
 src/seqtoolsUtils/blxmsp.h |    6 ++-
 4 files changed, 99 insertions(+), 54 deletions(-)

2011-05-03  Gemma Barson  <gb10@sanger.ac.uk>
 Added 'region' to supported GFF types
 src/seqtoolsUtils/blxGff3Parser.c |   25 ++++++++++++++++++-------
 src/seqtoolsUtils/blxmsp.h        |   18 ++++++++++++------
 2 files changed, 30 insertions(+), 13 deletions(-)

2011-05-26  Gemma Barson  <gb10@sanger.ac.uk>
 Incremented version to 4.1.19
 src/version.m4 |    2 +-
 1 files changed, 1 insertions(+), 1 deletions(-)

2011-05-26  Gemma Barson  <gb10@sanger.ac.uk>
 Reading frame is now calculated from the mapped coords rather than the original coords
 src/blixemApp/blxview.c    |  122 +----------------------------------------
 src/dotterApp/dotterMain.c |    2 +-
 src/seqtoolsUtils/blxmsp.c |  131 ++++++++++++++++++++++++++++++++++++++++++-
 src/seqtoolsUtils/blxmsp.h |    2 +-
 4 files changed, 130 insertions(+), 127 deletions(-)

2011-05-09  Gemma Barson  <gb10@sanger.ac.uk>
 Updated user manual with new command-line arguments
 src/doc/User_doc/Blixem_manual.odt |  Bin 1095685 -> 1095666 bytes
 src/doc/User_doc/Blixem_manual.pdf |  Bin 849220 -> 849234 bytes
 2 files changed, 0 insertions(+), 0 deletions(-)

2011-05-09  Gemma Barson  <gb10@sanger.ac.uk>
 Updated usage text in user pages
 src/doc/User_doc/blixem_usage.txt |   76 +++++++++++++++++++-----------------
 1 files changed, 40 insertions(+), 36 deletions(-)

2011-05-09  Gemma Barson  <gb10@sanger.ac.uk>
 Incremented version to 4.1.18
 src/version.m4 |    2 +-
 1 files changed, 1 insertions(+), 1 deletions(-)

2011-05-09  Gemma Barson  <gb10@sanger.ac.uk>
 Fixed a bug with the --invert-sort option
 src/blixemApp/blxwindow.c |   15 +++++++--------
 1 files changed, 7 insertions(+), 8 deletions(-)

2011-05-09  Gemma Barson  <gb10@sanger.ac.uk>
 Fixed a bug with the hide-big-picture option
 src/blixemApp/blxmain.c   |    2 +-
 src/blixemApp/blxwindow.c |   10 ++++++++--
 2 files changed, 9 insertions(+), 3 deletions(-)

2011-05-09  Gemma Barson  <gb10@sanger.ac.uk>
 dotter-first-match now finds the correct sequence to dotter
 src/blixemApp/blxview.c    |   27 ++++++++++++++++++---------
 src/blixemApp/detailview.c |   25 +++++++++++++++----------
 src/blixemApp/detailview.h |    8 ++++----
 3 files changed, 37 insertions(+), 23 deletions(-)

2011-05-09  Gemma Barson  <gb10@sanger.ac.uk>
 Fixes to do with --dotter-first-match option
 src/blixemApp/blxdotter.c |    2 +-
 src/blixemApp/blxview.c   |    6 ++++--
 2 files changed, 5 insertions(+), 3 deletions(-)

2011-05-09  Gemma Barson  <gb10@sanger.ac.uk>
 Fixed a bug with the dotter-first-match argument
 src/blixemApp/blxmain.c |    2 +-
 1 files changed, 1 insertions(+), 1 deletions(-)

2011-05-09  Gemma Barson  <gb10@sanger.ac.uk>
 Fixed bugs with command-line arguments, and implemented --map-coords
 src/blixemApp/blxmain.c |   42 +++++++++++++++++++++++++++++++-----------
 1 files changed, 31 insertions(+), 11 deletions(-)

2011-05-09  Gemma Barson  <gb10@sanger.ac.uk>
 Changed command-line arguments and added new --map-coords argument
 src/blixemApp/blixem_.h |    3 +
 src/blixemApp/blxmain.c |  202 +++++++++++++++++++----------------------------
 2 files changed, 85 insertions(+), 120 deletions(-)

2011-04-14  Gemma Barson  <gb10@sanger.ac.uk>
 Incremented version to 4.1.17
 src/version.m4 |    2 +-
 1 files changed, 1 insertions(+), 1 deletions(-)

2011-04-14  Gemma Barson  <gb10@sanger.ac.uk>
 Fixed a bug where start coord was not being bounds checked
 src/blixemApp/detailview.c |    5 +++++
 1 files changed, 5 insertions(+), 0 deletions(-)

2011-04-14  Gemma Barson  <gb10@sanger.ac.uk>
 Incremented version to 4.1.16
 src/version.m4 |    2 +-
 1 files changed, 1 insertions(+), 1 deletions(-)

2011-04-14  Gemma Barson  <gb10@sanger.ac.uk>
 Fixed a regression where the initial display range was being overwritten
 src/blixemApp/detailview.c |    7 +++----
 1 files changed, 3 insertions(+), 4 deletions(-)

2011-04-14  Gemma Barson  <gb10@sanger.ac.uk>
 Fixed a regression where Blixem was not centering on the start coord
 src/blixemApp/detailview.c |   25 +++++++++++++++++--------
 1 files changed, 17 insertions(+), 8 deletions(-)

2011-04-13  Gemma Barson  <gb10@sanger.ac.uk>
 Fixed a regression where Blixem was not using the start coord correctly
 src/blixemApp/detailview.c |   10 +++++-----
 1 files changed, 5 insertions(+), 5 deletions(-)

2011-04-05  Gemma Barson  <gb10@sanger.ac.uk>
 Incremented version to 4.1.15
 src/version.m4 |    2 +-
 1 files changed, 1 insertions(+), 1 deletions(-)

2011-04-05  Gemma Barson  <gb10@sanger.ac.uk>
 Fixed a bug where there are gaps in the dotter crosshair when the labels are long
 src/dotterApp/dotplot.c          |   12 ++++--------
 src/dotterApp/seqtoolsExonView.c |    4 ++--
 2 files changed, 6 insertions(+), 10 deletions(-)

2011-04-05  Gemma Barson  <gb10@sanger.ac.uk>
 Updated user manuals
 src/doc/User_doc/Blixem_manual.odt |  Bin 1065015 -> 1095685 bytes
 src/doc/User_doc/Blixem_manual.pdf |  Bin 822416 -> 849220 bytes
 src/doc/User_doc/Dotter_manual.odt |  Bin 375921 -> 434335 bytes
 src/doc/User_doc/Dotter_manual.pdf |  Bin 328787 -> 378981 bytes
 4 files changed, 0 insertions(+), 0 deletions(-)

2011-04-04  Gemma Barson  <gb10@sanger.ac.uk>
 Updated what's-new help pages
 src/doc/User_doc/blixem_news.html |   10 ++++++++++
 src/doc/User_doc/dotter_news.html |    7 +++++++
 2 files changed, 17 insertions(+), 0 deletions(-)

2011-04-04  Gemma Barson  <gb10@sanger.ac.uk>
 Fixed a regression with calculating the display coords for exons
 src/blixemApp/blxview.c |    5 +++--
 1 files changed, 3 insertions(+), 2 deletions(-)

2011-04-01  Gemma Barson  <gb10@sanger.ac.uk>
 Improvements to scrolling the big picture when the highlight box reaches the edge of the range
 src/blixemApp/bigpicture.c |   28 ++++++++++++++++++++++------
 1 files changed, 22 insertions(+), 6 deletions(-)

2011-03-31  Gemma Barson  <gb10@sanger.ac.uk>
 Updated test plan
 src/doc/Design_notes/testing.ods |  Bin 30658 -> 35579 bytes
 1 files changed, 0 insertions(+), 0 deletions(-)

2011-03-31  Gemma Barson  <gb10@sanger.ac.uk>
 Fixed a bug with sorting when no columns are specified to sort by
 src/blixemApp/blxwindow.c      |    3 ++-
 src/blixemApp/detailviewtree.c |   19 +++++++++++++++----
 2 files changed, 17 insertions(+), 5 deletions(-)

2011-03-31  Gemma Barson  <gb10@sanger.ac.uk>
 Fixed a bug with find-again not working correctly after a group operation
 src/blixemApp/blxwindow.c |   63 ++++++++++++++++++++++++++++++++++----------
 1 files changed, 48 insertions(+), 15 deletions(-)

2011-03-31  Gemma Barson  <gb10@sanger.ac.uk>
 Removed a 'feature' where typing would bring up a text box on the detail view
 src/blixemApp/detailviewtree.c |    1 +
 1 files changed, 1 insertions(+), 0 deletions(-)

2011-03-31  Gemma Barson  <gb10@sanger.ac.uk>
 Fixed a bug where the highlight box was getting out of position when zooming
 src/blixemApp/bigpicture.c |    5 ++---
 1 files changed, 2 insertions(+), 3 deletions(-)

2011-03-31  Gemma Barson  <gb10@sanger.ac.uk>
 Fixed a bug with filtering rows
 src/blixemApp/detailview.c |   35 +++++++++++++++++------------------
 1 files changed, 17 insertions(+), 18 deletions(-)

2011-03-30  Gemma Barson  <gb10@sanger.ac.uk>
 Improvements to Blixem menu and toolbar
 src/blixemApp/blxwindow.c      |  223 +++++++++++++++++++++++++++++++-------
 src/blixemApp/detailview.c     |  230 ++++++----------------------------------
 src/blixemApp/detailview.h     |    1 +
 src/blixemApp/detailviewtree.c |   75 +++++++------
 src/seqtoolsUtils/utilities.c  |   66 ------------
 src/seqtoolsUtils/utilities.h  |    2 -
 6 files changed, 258 insertions(+), 339 deletions(-)

2011-03-30  Gemma Barson  <gb10@sanger.ac.uk>
 Added accelerators to dotter context menu
 src/dotterApp/dotter.c |    2 +-
 1 files changed, 1 insertions(+), 1 deletions(-)

2011-03-30  Gemma Barson  <gb10@sanger.ac.uk>
 Added icon to delete-all-groups button
 src/blixemApp/blxwindow.c |    1 +
 1 files changed, 1 insertions(+), 0 deletions(-)

2011-03-30  Gemma Barson  <gb10@sanger.ac.uk>
 Added the option to hide all sequences that are not in a group
 src/blixemApp/blixem_.h        |    1 +
 src/blixemApp/blxwindow.c      |  135 ++++++++++++++++++++++++++--------------
 src/blixemApp/detailviewtree.c |   18 +++++-
 3 files changed, 107 insertions(+), 47 deletions(-)

2011-04-04  Gemma Barson  <gb10@sanger.ac.uk>
 Merge branch 'shortread'
2011-03-30  Gemma Barson  <gb10@sanger.ac.uk>
 Fixed a bug with bad error propagation for find-by-list
 src/blixemApp/blxwindow.c |    3 ++-
 1 files changed, 2 insertions(+), 1 deletions(-)

2011-03-30  Gemma Barson  <gb10@sanger.ac.uk>
 Filtered out non-searchable columns from the search-by-column combo box
 src/blixemApp/blxwindow.c  |   25 ++++++++++++++++---------
 src/blixemApp/detailview.c |   26 ++++++++++++++------------
 src/blixemApp/detailview.h |    1 +
 3 files changed, 31 insertions(+), 21 deletions(-)

2011-03-30  Gemma Barson  <gb10@sanger.ac.uk>
 WIP: Implemented search for different columns, not just the Name column
 src/blixemApp/blxwindow.c  |  393 +++++++++++++++++++++++++++++++------------
 src/blixemApp/blxwindow.h  |    2 +-
 src/blixemApp/detailview.c |   15 ++
 src/blixemApp/detailview.h |    1 +
 src/seqtoolsUtils/blxmsp.c |   15 +-
 src/seqtoolsUtils/blxmsp.h |    9 +-
 6 files changed, 313 insertions(+), 122 deletions(-)

2011-03-30  Gemma Barson  <gb10@sanger.ac.uk>
 WIP: added search-by-column option to the Find and Group dialogs
 src/blixemApp/blxwindow.c |   90 ++++++++++++++++++++++++++++++---------------
 1 files changed, 60 insertions(+), 30 deletions(-)

2011-03-29  Gemma Barson  <gb10@sanger.ac.uk>
 Moved 'invert sort order' option from the Settings dialog to the Sort dialog
 src/blixemApp/blxwindow.c |   37 ++++++++++++++++++++++++-------------
 1 files changed, 24 insertions(+), 13 deletions(-)

2011-03-29  Gemma Barson  <gb10@sanger.ac.uk>
 Fixed a bug with sorting short-reads when 'squash matches' is enabled
 src/blixemApp/detailviewtree.c |    6 ++++--
 1 files changed, 4 insertions(+), 2 deletions(-)

2011-03-29  Gemma Barson  <gb10@sanger.ac.uk>
 Added the ability to sort by multiple columns
 src/blixemApp/blixem_.h        |    4 +-
 src/blixemApp/blxmain.c        |    2 +-
 src/blixemApp/blxwindow.c      |  263 ++++++++++++++++++++++++++++++++++++++++
 src/blixemApp/blxwindow.h      |    1 +
 src/blixemApp/detailview.c     |  142 +++++++---------------
 src/blixemApp/detailviewtree.c |   61 +++++++---
 6 files changed, 353 insertions(+), 120 deletions(-)

2011-03-28  Gemma Barson  <gb10@sanger.ac.uk>
 Made sort box have a tear-off drop-down menu
 src/blixemApp/detailview.c |    2 ++
 1 files changed, 2 insertions(+), 0 deletions(-)

2011-03-28  Gemma Barson  <gb10@sanger.ac.uk>
 Small change to separate handle-box creation from toolbar creation
 src/seqtoolsUtils/utilities.c |   22 ++++++++++++++++------
 src/seqtoolsUtils/utilities.h |    1 +
 2 files changed, 17 insertions(+), 6 deletions(-)

2011-03-28  Gemma Barson  <gb10@sanger.ac.uk>
 Fixed a bug where the dotter crosshair was not being redrawn correctly after printing
 src/dotterApp/dotplot.c |    7 +++++++
 1 files changed, 7 insertions(+), 0 deletions(-)

2011-03-28  Gemma Barson  <gb10@sanger.ac.uk>
 Fixed a bug where the alignment tool was not being cleared before redrawing
 src/dotterApp/alignmenttool.c |   21 ++++++++++++---------
 1 files changed, 12 insertions(+), 9 deletions(-)

2011-03-28  Gemma Barson  <gb10@sanger.ac.uk>
 Improvements to Dotter menus
 src/dotterApp/dotter.c |   28 +++++++++++++++-------------
 1 files changed, 15 insertions(+), 13 deletions(-)

2011-03-28  Gemma Barson  <gb10@sanger.ac.uk>
 Shortened Dotter's context menu
 src/dotterApp/dotter.c |   97 +++++++++++++++++-------------------------------
 1 files changed, 34 insertions(+), 63 deletions(-)

2011-03-28  Gemma Barson  <gb10@sanger.ac.uk>
 Changed sorting functions to allow for sorting by multiple columns
 src/blixemApp/blxwindow.c      |    1 -
 src/blixemApp/detailview.c     |   26 ++++-
 src/blixemApp/detailview.h     |    2 +
 src/blixemApp/detailviewtree.c |  210 +++++++++++++++++++++++-----------------
 src/blixemApp/detailviewtree.h |    1 -
 5 files changed, 144 insertions(+), 96 deletions(-)

2011-03-28  Gemma Barson  <gb10@sanger.ac.uk>
 Removed an unnecessary call to refilter the tree rows
 src/blixemApp/detailview.c |    4 ----
 1 files changed, 0 insertions(+), 4 deletions(-)

2011-03-28  Gemma Barson  <gb10@sanger.ac.uk>
 Performance improvements to row selections
 src/blixemApp/blxwindow.c |   12 +++++++++---
 1 files changed, 9 insertions(+), 3 deletions(-)

2011-03-28  Gemma Barson  <gb10@sanger.ac.uk>
 Fixed a bug where short reads from different strands were being counted as duplicates
 src/seqtoolsUtils/blxmsp.c |    9 +++++----
 1 files changed, 5 insertions(+), 4 deletions(-)

2011-03-28  Gemma Barson  <gb10@sanger.ac.uk>
 Fixed another memory leak
 src/dotterApp/dotterMain.c |   27 ++++++++++++++++++---------
 1 files changed, 18 insertions(+), 9 deletions(-)

2011-03-28  Gemma Barson  <gb10@sanger.ac.uk>
 Don't draw duplicate, overlapping MSPs
 src/blixemApp/sequencecellrenderer.c |    8 ++++++++
 1 files changed, 8 insertions(+), 0 deletions(-)

2011-03-25  Gemma Barson  <gb10@sanger.ac.uk>
 More memory leak fixes
 src/blixemApp/detailviewtree.c |   11 +++++++----
 src/dotterApp/dotplot.c        |    3 +++
 src/dotterApp/greyramptool.c   |    2 ++
 src/seqtoolsUtils/utilities.c  |    6 +++++-
 4 files changed, 17 insertions(+), 5 deletions(-)

2011-03-25  Gemma Barson  <gb10@sanger.ac.uk>
 Fixed more memory leaks
 src/blixemApp/coverageview.c         |    7 +++++--
 src/blixemApp/sequencecellrenderer.c |    3 +++
 src/dotterApp/greyramptool.c         |    3 +++
 src/seqtoolsUtils/utilities.c        |    3 +++
 4 files changed, 14 insertions(+), 2 deletions(-)

2011-03-25  Gemma Barson  <gb10@sanger.ac.uk>
 Fixed some memory leaks
 src/blixemApp/bigpicture.c           |   10 ++++++--
 src/blixemApp/bigpicturegrid.c       |    5 ++-
 src/blixemApp/blxdotter.c            |   11 +++++----
 src/blixemApp/blxmain.c              |   13 +++++++----
 src/blixemApp/coverageview.c         |    5 ++-
 src/blixemApp/detailview.c           |   18 +++++++++++-----
 src/blixemApp/detailviewtree.c       |    9 +++++--
 src/blixemApp/exonview.c             |    5 +++-
 src/blixemApp/sequencecellrenderer.c |   13 ++++++++++-
 src/dotterApp/alignmenttool.c        |   10 +++++++++
 src/dotterApp/dotplot.c              |   36 +++++++++++++++++++++++++++++----
 src/dotterApp/greyramptool.c         |    8 ++++++-
 src/dotterApp/seqtoolsExonView.c     |   11 +++++++--
 src/seqtoolsUtils/blxmsp.c           |    9 ++-----
 src/seqtoolsUtils/blxparser.c        |    3 +-
 src/seqtoolsUtils/utilities.c        |    4 +++
 16 files changed, 124 insertions(+), 46 deletions(-)

2011-03-25  Gemma Barson  <gb10@sanger.ac.uk>
 Performance improvements to scrolling
 src/blixemApp/bigpicture.c    |   20 +++++++++-----------
 src/blixemApp/blxwindow.c     |   10 ++++------
 src/blixemApp/exonview.c      |    6 +-----
 src/seqtoolsUtils/utilities.c |    7 +++++++
 src/seqtoolsUtils/utilities.h |    1 +
 5 files changed, 22 insertions(+), 22 deletions(-)

2011-03-24  Gemma Barson  <gb10@sanger.ac.uk>
 The big picture range now scrolls independently of the detail-view range
 src/blixemApp/bigpicture.c |  127 ++++++++++++++++++++++++++++++--------------
 src/blixemApp/bigpicture.h |    2 +-
 src/blixemApp/detailview.c |    4 +-
 3 files changed, 90 insertions(+), 43 deletions(-)

2011-04-04  Gemma Barson  <gb10@sanger.ac.uk>
 Merge branch 'shortread'
2011-03-24  Gemma Barson  <gb10@sanger.ac.uk>
 Fixed a regression where the highlight box was not being shown when printing
 src/blixemApp/bigpicture.c     |   15 ++++++++++++++
 src/blixemApp/bigpicture.h     |    1 +
 src/blixemApp/bigpicturegrid.c |   18 +++++++++++++++++
 src/blixemApp/bigpicturegrid.h |    2 +
 src/blixemApp/blxwindow.c      |    7 +++++-
 src/blixemApp/coverageview.c   |   18 +++++++++++++++++
 src/blixemApp/coverageview.h   |    2 +
 src/blixemApp/exonview.c       |   18 +++++++++++++++++
 src/blixemApp/exonview.h       |    2 +
 src/dotterApp/alignmenttool.c  |    2 +-
 src/dotterApp/dotter.c         |    4 +-
 src/seqtoolsUtils/utilities.c  |   41 ++++++++++++++++++++++++++++++++-------
 src/seqtoolsUtils/utilities.h  |    2 +-
 13 files changed, 119 insertions(+), 13 deletions(-)

2011-03-24  Gemma Barson  <gb10@sanger.ac.uk>
 Changed the highlight box to be truely transparent
 src/blixemApp/bigpicture.c     |   25 +++++++++----------------
 src/blixemApp/bigpicture.h     |    5 +----
 src/blixemApp/bigpicturegrid.c |   29 +++++++++--------------------
 src/blixemApp/bigpicturegrid.h |    2 --
 src/blixemApp/blxwindow.c      |    4 ++--
 src/blixemApp/coverageview.c   |   38 +++++++++++---------------------------
 src/blixemApp/coverageview.h   |    2 --
 src/blixemApp/exonview.c       |   33 ++++++++++-----------------------
 src/blixemApp/exonview.h       |    2 --
 src/seqtoolsUtils/utilities.c  |   18 +++++++-----------
 src/seqtoolsUtils/utilities.h  |    2 +-
 11 files changed, 50 insertions(+), 110 deletions(-)

2011-03-24  Gemma Barson  <gb10@sanger.ac.uk>
 Added the ability to adjust the coverage plot scale
 src/blixemApp/blxwindow.c    |   30 +++++++++++++++++-
 src/blixemApp/coverageview.c |   69 ++++++++++++++++++++++++++++--------------
 src/blixemApp/coverageview.h |    5 +++
 3 files changed, 80 insertions(+), 24 deletions(-)

2011-03-24  Gemma Barson  <gb10@sanger.ac.uk>
 Coverage view labels are now nice round values
 src/blixemApp/blxwindow.c    |    6 ++--
 src/blixemApp/coverageview.c |   82 ++++++++++++++++++++++++++++++-----------
 2 files changed, 63 insertions(+), 25 deletions(-)

2011-03-24  Gemma Barson  <gb10@sanger.ac.uk>
 Added middle-click scrolling to the coverage view
 src/blixemApp/bigpicture.c   |    4 ++
 src/blixemApp/coverageview.c |   91 +++++++++++++++++++++++++++++++++++++++--
 src/blixemApp/coverageview.h |    3 +-
 3 files changed, 92 insertions(+), 6 deletions(-)

2011-03-23  Gemma Barson  <gb10@sanger.ac.uk>
 Made default coverage view height bigger
 src/blixemApp/coverageview.c |    2 +-
 1 files changed, 1 insertions(+), 1 deletions(-)

2011-03-23  Gemma Barson  <gb10@sanger.ac.uk>
 Made source, score and ID columns show more sensible values when 'squash matches' is enabled
 src/blixemApp/detailviewtree.c |   82 +++++++++++++++++++++++++++++-----------
 1 files changed, 60 insertions(+), 22 deletions(-)

2011-03-23  Gemma Barson  <gb10@sanger.ac.uk>
 Short reads now have a generic name, and they have a row count when 'squash matches' is enabled
 src/blixemApp/detailviewtree.c |   16 ++++++++++++-
 src/seqtoolsUtils/blxmsp.c     |   50 ++++++++++++++++++++++++---------------
 src/seqtoolsUtils/blxmsp.h     |    1 -
 3 files changed, 46 insertions(+), 21 deletions(-)

2011-04-04  Gemma Barson  <gb10@sanger.ac.uk>
 Merge branch 'shortread'
2011-03-23  Gemma Barson  <gb10@sanger.ac.uk>
 Added ability to hide coverage view, and hide it by default
 src/blixemApp/bigpicture.c   |    6 ++++++
 src/blixemApp/bigpicture.h   |    1 +
 src/blixemApp/blxwindow.c    |    8 ++++++++
 src/blixemApp/coverageview.c |    1 -
 4 files changed, 15 insertions(+), 1 deletions(-)

2011-03-23  Gemma Barson  <gb10@sanger.ac.uk>
 Improvements to coverage view height calculation
 src/blixemApp/bigpicturegrid.c |    7 ------
 src/blixemApp/blxwindow.c      |    5 ++-
 src/blixemApp/coverageview.c   |   41 ++++++++++++++++++++++++---------------
 src/blixemApp/coverageview.h   |    4 ++-
 4 files changed, 31 insertions(+), 26 deletions(-)

2011-03-23  Gemma Barson  <gb10@sanger.ac.uk>
 Right-align grid labels
 src/blixemApp/bigpicture.c |   16 +++++++++-------
 1 files changed, 9 insertions(+), 7 deletions(-)

2011-03-23  Gemma Barson  <gb10@sanger.ac.uk>
 Added horizontal grid lines to coverage plot
 src/blixemApp/bigpicture.c     |    7 ++++---
 src/blixemApp/bigpicture.h     |    3 ++-
 src/blixemApp/bigpicturegrid.c |    2 +-
 src/blixemApp/coverageview.c   |   15 +++++++++++----
 4 files changed, 18 insertions(+), 9 deletions(-)

2011-03-23  Gemma Barson  <gb10@sanger.ac.uk>
 Made horizontal grid-line drawing function more generic
 src/blixemApp/bigpicture.c     |   97 ++++++++++++++++++++++++++++++++++-----
 src/blixemApp/bigpicture.h     |    7 +++
 src/blixemApp/bigpicturegrid.c |   75 +------------------------------
 src/blixemApp/bigpicturegrid.h |    1 -
 4 files changed, 93 insertions(+), 87 deletions(-)

2011-03-23  Gemma Barson  <gb10@sanger.ac.uk>
 Added vertical grid lines and highlight box to coverage view
 src/blixemApp/bigpicture.c     |   98 +++++++++++++++++++++++++++++-
 src/blixemApp/bigpicture.h     |    7 ++
 src/blixemApp/bigpicturegrid.c |  128 ++++++++++------------------------------
 src/blixemApp/bigpicturegrid.h |    2 +-
 src/blixemApp/coverageview.c   |   52 ++++++++++++++---
 src/blixemApp/coverageview.h   |    3 +
 6 files changed, 181 insertions(+), 109 deletions(-)

2011-03-23  Gemma Barson  <gb10@sanger.ac.uk>
 Coverage plot is now a bar chart rather than a line graph
 src/blixemApp/coverageview.c  |   52 ++++++++++++++++++++++++++++++----------
 src/seqtoolsUtils/utilities.c |   20 +++++++--------
 src/seqtoolsUtils/utilities.h |    2 +-
 3 files changed, 49 insertions(+), 25 deletions(-)

2011-03-22  Gemma Barson  <gb10@sanger.ac.uk>
 Added custom colour for coverage plot
 src/blixemApp/blixem_.h       |    1 +
 src/blixemApp/blxwindow.c     |    1 +
 src/blixemApp/coverageview.c  |    3 +++
 src/seqtoolsUtils/utilities.h |    1 +
 4 files changed, 6 insertions(+), 0 deletions(-)

2011-03-21  Gemma Barson  <gb10@sanger.ac.uk>
 Added depth-coverage view
 src/blixemApp/Makefile.am    |    2 +-
 src/blixemApp/bigpicture.c   |    6 +
 src/blixemApp/bigpicture.h   |    2 +
 src/blixemApp/blxwindow.c    |   10 ++
 src/blixemApp/coverageview.c |  324 ++++++++++++++++++++++++++++++++++++++++++
 src/blixemApp/coverageview.h |   52 +++++++
 6 files changed, 395 insertions(+), 1 deletions(-)

2011-04-04  Gemma Barson  <gb10@sanger.ac.uk>
 Merge branch 'shortread'
2011-03-17  Gemma Barson  <gb10@sanger.ac.uk>
 Idential short-read alignments are now treated as the same sequence
 src/seqtoolsUtils/blxGff3Parser.c |   12 ++--
 src/seqtoolsUtils/blxmsp.c        |  129 ++++++++++++++++++++++++++++---------
 src/seqtoolsUtils/blxmsp.h        |    3 +-
 src/seqtoolsUtils/utilities.c     |    6 ++
 src/seqtoolsUtils/utilities.h     |    1 +
 5 files changed, 113 insertions(+), 38 deletions(-)

2011-03-17  Gemma Barson  <gb10@sanger.ac.uk>
 Fixed a potential crash if sequence name is null
 src/blixemApp/detailviewtree.c |    3 ++-
 1 files changed, 2 insertions(+), 1 deletions(-)

2011-03-17  Gemma Barson  <gb10@sanger.ac.uk>
 Fixed a potential crash with indexing the depth array
 src/blixemApp/blxwindow.c |    8 +++++++-
 1 files changed, 7 insertions(+), 1 deletions(-)

2011-03-17  Gemma Barson  <gb10@sanger.ac.uk>
 Fixed a bug with calculating the max depth
 src/blixemApp/blxwindow.c |    4 ++--
 1 files changed, 2 insertions(+), 2 deletions(-)

2011-03-10  Gemma Barson  <gb10@sanger.ac.uk>
 Added ability to calculate coverage depth
 src/blixemApp/blixem_.h   |    4 ++
 src/blixemApp/blxview.c   |    2 +-
 src/blixemApp/blxwindow.c |   71 +++++++++++++++++++++++++++++++++++++++++++++
 3 files changed, 76 insertions(+), 1 deletions(-)

2011-04-04  Gemma Barson  <gb10@sanger.ac.uk>
 Merge branch 'shortread'
2011-03-11  Gemma Barson  <gb10@sanger.ac.uk>
 Simplified row-filtering code
 src/blixemApp/detailview.c |  172 +++++++++++++++++++++++---------------------
 1 files changed, 89 insertions(+), 83 deletions(-)

2011-03-11  Gemma Barson  <gb10@sanger.ac.uk>
 Fixed a bug with filtering rows after changing the sort order
 src/blixemApp/detailviewtree.c |    4 ++++
 1 files changed, 4 insertions(+), 0 deletions(-)

2011-03-09  Gemma Barson  <gb10@sanger.ac.uk>
 Fixed a bug with filtering rows when showing unaligned sequence or polyA tails
 src/blixemApp/blxview.c    |    7 +++++--
 src/blixemApp/blxwindow.c  |   22 ++++++++++++----------
 src/blixemApp/detailview.c |   25 +++++++++++++++++++------
 src/blixemApp/detailview.h |    2 +-
 src/dotterApp/dotterMain.c |    7 -------
 5 files changed, 37 insertions(+), 26 deletions(-)

2011-03-09  Gemma Barson  <gb10@sanger.ac.uk>
 Fixed a bug with filtering after enabling squash matches
 src/blixemApp/detailviewtree.c |    1 +
 1 files changed, 1 insertions(+), 0 deletions(-)

2011-03-09  Gemma Barson  <gb10@sanger.ac.uk>
 Fixed a bug with filtering trees when zooming
 src/blixemApp/detailview.c |    4 ++++
 1 files changed, 4 insertions(+), 0 deletions(-)

2011-03-09  Gemma Barson  <gb10@sanger.ac.uk>
 Fixed a bug with filtering detail-view rows
 src/blixemApp/detailview.c |   34 +++++++++++++++++++++++++++++-----
 1 files changed, 29 insertions(+), 5 deletions(-)

2011-03-09  Gemma Barson  <gb10@sanger.ac.uk>
 Fixed a bug where short reads were not shown in the big picture
 src/blixemApp/bigpicturegrid.c |    2 +-
 src/seqtoolsUtils/blxmsp.c     |    6 ++++++
 src/seqtoolsUtils/blxmsp.h     |    1 +
 3 files changed, 8 insertions(+), 1 deletions(-)

2011-03-09  Gemma Barson  <gb10@sanger.ac.uk>
 Added debug
 src/blixemApp/detailview.c |    2 ++
 1 files changed, 2 insertions(+), 0 deletions(-)

2011-03-09  Gemma Barson  <gb10@sanger.ac.uk>
 Added debug
 src/blixemApp/detailview.c |   17 +++++++++++++++++
 1 files changed, 17 insertions(+), 0 deletions(-)

2011-03-09  Gemma Barson  <gb10@sanger.ac.uk>
 Fixed compile warnings
 src/blixemApp/bigpicturegrid.c       |    1 -
 src/blixemApp/blxdotter.c            |    1 -
 src/blixemApp/blxview.c              |    6 ++++++
 src/blixemApp/blxwindow.c            |    1 -
 src/blixemApp/detailview.c           |    2 +-
 src/blixemApp/detailviewtree.c       |    3 ++-
 src/blixemApp/exonview.c             |    2 --
 src/blixemApp/sequencecellrenderer.c |    1 +
 8 files changed, 10 insertions(+), 7 deletions(-)

2011-03-08  Gemma Barson  <gb10@sanger.ac.uk>
 Added comments
 src/seqtoolsUtils/blxmsp.c |    4 +++-
 1 files changed, 3 insertions(+), 1 deletions(-)

2011-03-08  Gemma Barson  <gb10@sanger.ac.uk>
 Fixed a bug with calculating the max len of MSPs
 src/blixemApp/blxview.c    |   11 ++++++++---
 src/blixemApp/detailview.c |    4 +++-
 src/seqtoolsUtils/blxmsp.h |    5 ++++-
 3 files changed, 15 insertions(+), 5 deletions(-)

2011-03-08  Gemma Barson  <gb10@sanger.ac.uk>
 Removed an obsolete comment
 src/blixemApp/blxmain.c |    6 ------
 1 files changed, 0 insertions(+), 6 deletions(-)

2011-03-08  Gemma Barson  <gb10@sanger.ac.uk>
 Fixed a bug where show-unaligned-sequence was not updating the display
 src/blixemApp/blxwindow.c  |    7 ++++++-
 src/blixemApp/detailview.c |    5 +++--
 2 files changed, 9 insertions(+), 3 deletions(-)

2011-03-07  Gemma Barson  <gb10@sanger.ac.uk>
 WIP: performance improvements to filtering tree rows
 src/blixemApp/blxview.c    |    6 +++-
 src/blixemApp/detailview.c |   83 ++++++++++++++++++++++++++++++++++++-------
 src/seqtoolsUtils/blxmsp.c |   18 +++++++++-
 3 files changed, 91 insertions(+), 16 deletions(-)

2011-03-07  Gemma Barson  <gb10@sanger.ac.uk>
 WIP: fixed a bug with filtering detail-view rows
 src/blixemApp/blxview.c    |    7 +++++++
 src/blixemApp/blxwindow.c  |    1 -
 src/dotterApp/dotterMain.c |    7 +++++++
 src/seqtoolsUtils/blxmsp.c |   23 +++++++++++++++++++++++
 src/seqtoolsUtils/blxmsp.h |    1 +
 5 files changed, 38 insertions(+), 1 deletions(-)

2011-03-07  Gemma Barson  <gb10@sanger.ac.uk>
 Fixed a bug with drawing exon boundaries
 src/blixemApp/sequencecellrenderer.c |    4 ++--
 1 files changed, 2 insertions(+), 2 deletions(-)

2011-03-07  Gemma Barson  <gb10@sanger.ac.uk>
 WIP: replaced MSP lists with arrays
 src/blixemApp/blixem_.h           |    4 +-
 src/blixemApp/blxmain.c           |    4 +-
 src/blixemApp/blxview.c           |   10 ++--
 src/blixemApp/blxwindow.c         |    9 +++-
 src/blixemApp/blxwindow.h         |    2 +-
 src/blixemApp/detailview.c        |   86 ++++++++++++++++++++-----------------
 src/dotterApp/dotterMain.c        |    8 ++--
 src/seqtoolsUtils/blxGff3Parser.c |    4 +-
 src/seqtoolsUtils/blxGff3Parser.h |    2 +-
 src/seqtoolsUtils/blxmsp.c        |   56 ++++++++++++++---------
 src/seqtoolsUtils/blxmsp.h        |   11 +++--
 src/seqtoolsUtils/blxparser.c     |   34 +++++++-------
 src/seqtoolsUtils/blxparser.h     |    2 +-
 13 files changed, 128 insertions(+), 104 deletions(-)

2011-03-07  Gemma Barson  <gb10@sanger.ac.uk>
 Performance improvements to filtering trees
 src/blixemApp/blixem_.h        |    3 +-
 src/blixemApp/blxview.c        |   15 +++-
 src/blixemApp/blxwindow.c      |   21 ++---
 src/blixemApp/detailview.c     |  155 +++++++++++++++++++++++++++++++----
 src/blixemApp/detailview.h     |    1 +
 src/blixemApp/detailviewtree.c |  174 +++++++++++++++++++++-------------------
 src/blixemApp/detailviewtree.h |    9 +--
 src/seqtoolsUtils/blxmsp.c     |   25 ++++++-
 src/seqtoolsUtils/blxmsp.h     |   21 +++++-
 9 files changed, 302 insertions(+), 122 deletions(-)

2011-03-02  Gemma Barson  <gb10@sanger.ac.uk>
 Small performance improvement
 src/blixemApp/bigpicturegrid.c |    5 +++++
 1 files changed, 5 insertions(+), 0 deletions(-)

2011-03-02  Gemma Barson  <gb10@sanger.ac.uk>
 WIP: removed some unused code
 src/seqtoolsUtils/blxmsp.c |   41 -----------------------------------------
 1 files changed, 0 insertions(+), 41 deletions(-)

2011-03-02  Gemma Barson  <gb10@sanger.ac.uk>
 WIP: code refactoring
 src/blixemApp/detailview.c |   20 +++++++++--
 src/seqtoolsUtils/blxmsp.c |   80 +++++++++++++++++++++++++++++++++++--------
 2 files changed, 82 insertions(+), 18 deletions(-)

2011-03-01  Gemma Barson  <gb10@sanger.ac.uk>
 Small performance improvements to big picture
 src/blixemApp/bigpicture.c     |   37 ++++++++++++++++++++------
 src/blixemApp/bigpicture.h     |    1 +
 src/blixemApp/bigpicturegrid.c |   28 ++++++++++++++++---
 src/blixemApp/detailview.c     |   55 +++++++++++++++++++++++++--------------
 src/blixemApp/exonview.c       |   27 +++++++++++++++++--
 5 files changed, 111 insertions(+), 37 deletions(-)

2011-02-23  Gemma Barson  <gb10@sanger.ac.uk>
 Performance: use cached MSP display range wherever possible
 src/blixemApp/bigpicturegrid.c       |   14 +----
 src/blixemApp/blixem_.h              |    4 +-
 src/blixemApp/blxdotter.c            |    9 +--
 src/blixemApp/blxview.c              |  110 +++++++++++++++++----------------
 src/blixemApp/detailview.c           |    8 +--
 src/blixemApp/detailviewtree.c       |    2 +-
 src/blixemApp/exonview.c             |   19 ++----
 src/blixemApp/sequencecellrenderer.c |   15 ++---
 8 files changed, 79 insertions(+), 102 deletions(-)

2011-02-23  Gemma Barson  <gb10@sanger.ac.uk>
 Performance improvements: cache the display coords and the full extent coords of MSPs
 src/blixemApp/blixem_.h              |   29 ++++-------
 src/blixemApp/blxview.c              |   87 +++++++++++++++++++++++++---------
 src/blixemApp/blxwindow.c            |   73 ++++++++++++++++++++++++-----
 src/blixemApp/blxwindow.h            |    2 +-
 src/blixemApp/detailview.c           |   19 +++++--
 src/blixemApp/detailview.h           |    2 +-
 src/blixemApp/detailviewtree.c       |   14 +-----
 src/blixemApp/sequencecellrenderer.c |   12 ++---
 src/seqtoolsUtils/blxmsp.c           |    8 +++-
 src/seqtoolsUtils/blxmsp.h           |    8 +++
 10 files changed, 172 insertions(+), 82 deletions(-)

2011-02-22  Gemma Barson  <gb10@sanger.ac.uk>
 Performance improvements to tree row filtering
 src/blixemApp/blxwindow.c            |   14 ++++++-
 src/blixemApp/blxwindow.h            |    1 +
 src/blixemApp/detailviewtree.c       |   64 +++++++++++++++-------------------
 src/blixemApp/sequencecellrenderer.c |    1 +
 4 files changed, 42 insertions(+), 38 deletions(-)

2011-02-21  Gemma Barson  <gb10@sanger.ac.uk>
 Added basic functionality to show read pairs on the same strand
 src/blixemApp/detailviewtree.c |    2 +-
 src/seqtoolsUtils/blxmsp.c     |   21 +++++++++++++++++----
 2 files changed, 18 insertions(+), 5 deletions(-)

2011-02-21  Gemma Barson  <gb10@sanger.ac.uk>
 Added short-read data type
 src/blixemApp/detailview.c           |    5 ++-
 src/blixemApp/detailviewtree.c       |    8 +++---
 src/blixemApp/sequencecellrenderer.c |    2 +-
 src/seqtoolsUtils/blxGff3Parser.c    |    8 ++++--
 src/seqtoolsUtils/blxmsp.c           |   40 +++++++++++++++++++++++++++------
 src/seqtoolsUtils/blxmsp.h           |    6 ++++-
 6 files changed, 50 insertions(+), 19 deletions(-)

2011-04-04  Gemma Barson  <gb10@sanger.ac.uk>
 Incremented version to 4.1.14
 src/version.m4 |    2 +-
 1 files changed, 1 insertions(+), 1 deletions(-)

2011-03-25  Gemma Barson  <gb10@sanger.ac.uk>
 Added a link to the SeqTools website to the README file
 src/README |    2 +-
 1 files changed, 1 insertions(+), 1 deletions(-)

2011-03-25  Gemma Barson  <gb10@sanger.ac.uk>
 Added a pointer from the NEWS file to the individual programs' news files.
 src/NEWS |    4 ++++
 1 files changed, 4 insertions(+), 0 deletions(-)

2011-03-25  Gemma Barson  <gb10@sanger.ac.uk>
 Made usage text files plain text rather than html
 src/blixemApp/blxmain.c                  |    5 ++
 src/doc/User_doc/Makefile.am             |    2 +-
 src/doc/User_doc/blixem_quick_start.html |    2 +-
 src/doc/User_doc/blixem_usage.html       |  100 ------------------------------
 src/doc/User_doc/blixem_usage.txt        |   88 ++++++++++++++++++++++++++
 src/doc/User_doc/dotter_quick_start.html |    2 +-
 src/doc/User_doc/dotter_usage.html       |   49 ---------------
 src/doc/User_doc/dotter_usage.txt        |   37 +++++++++++
 src/doc/User_doc/index.html              |    4 +-
 src/dotterApp/dotterMain.c               |    4 +
 10 files changed, 139 insertions(+), 154 deletions(-)

2011-03-25  Gemma Barson  <gb10@sanger.ac.uk>
 Updated release histories
 src/doc/User_doc/blixem_news.html |   37 +++++++++++++++++++++++++++++++++++--
 src/doc/User_doc/dotter_news.html |   30 +++++++++++++++++++++++++++++-
 2 files changed, 64 insertions(+), 3 deletions(-)

2011-03-25  Gemma Barson  <gb10@sanger.ac.uk>
 Updated user manuals
 src/doc/User_doc/Blixem_manual.odt       |  Bin 1074086 -> 1065015 bytes
 src/doc/User_doc/Blixem_manual.pdf       |  Bin 826653 -> 822416 bytes
 src/doc/User_doc/Dotter_manual.odt       |  Bin 279132 -> 375921 bytes
 src/doc/User_doc/Dotter_manual.pdf       |  Bin 216955 -> 328787 bytes
 src/doc/User_doc/dotter_quick_start.html |    2 ++
 5 files changed, 2 insertions(+), 0 deletions(-)

2011-03-22  Gemma Barson  <gb10@sanger.ac.uk>
 Fixed an off-by-one bug in the alignment tool when the display starts at a negative coord
 src/dotterApp/dotter.c |   56 +++++++++++++++++++++++++++++------------------
 1 files changed, 34 insertions(+), 22 deletions(-)

2011-03-17  Gemma Barson  <gb10@sanger.ac.uk>
 Fixed a couple of typos in the documentation
 src/doc/User_doc/blixem_quick_start.html |    4 ++--
 src/doc/User_doc/dotter_quick_start.html |    2 +-
 2 files changed, 3 insertions(+), 3 deletions(-)

2011-03-17  Gemma Barson  <gb10@sanger.ac.uk>
 Added some missing help files to the installation
 src/doc/User_doc/Makefile.am |    6 +++++-
 1 files changed, 5 insertions(+), 1 deletions(-)

2011-03-17  Gemma Barson  <gb10@sanger.ac.uk>
 Fixed a bug in the runconfig script when prefix is not supplied
 src/runconfig.sh |    8 +++++++-
 1 files changed, 7 insertions(+), 1 deletions(-)

2011-03-16  Gemma Barson  <gb10@sanger.ac.uk>
 Added separate whats-new pages to the help
 src/doc/User_doc/blixem_news.html        |   25 +++++++++++++++++++++++++
 src/doc/User_doc/blixem_quick_start.html |   22 ++--------------------
 src/doc/User_doc/dotter_news.html        |   21 +++++++++++++++++++++
 src/doc/User_doc/dotter_quick_start.html |   17 ++---------------
 src/doc/User_doc/index.html              |    2 ++
 5 files changed, 52 insertions(+), 35 deletions(-)

2011-03-16  Gemma Barson  <gb10@sanger.ac.uk>
 Small change to documentation
 src/doc/Design_notes/specs.html |    4 ++--
 1 files changed, 2 insertions(+), 2 deletions(-)

2011-03-01  Gemma Barson  <gb10@sanger.ac.uk>
 Added documentation about printing
 src/doc/Design_notes/modules/seqtoolsUtils.html |   34 +++++++++++++++++++---
 1 files changed, 29 insertions(+), 5 deletions(-)

2011-03-16  Gemma Barson  <gb10@sanger.ac.uk>
 Fixed a bug with the build system not linking libraries correctly
 src/Makefile.am               |   11 ++++++++---
 src/blixemApp/Makefile.am     |    2 +-
 src/dotterApp/Makefile.am     |    4 ++--
 src/seqtoolsUtils/Makefile.am |    1 -
 4 files changed, 11 insertions(+), 7 deletions(-)

2011-03-14  Gemma Barson  <gb10@sanger.ac.uk>
 The OpenOffice versions of the manuals had mistakenly been removed from the distribution
 src/doc/User_doc/Makefile.am |    3 +++
 1 files changed, 3 insertions(+), 0 deletions(-)

2011-03-14  Gemma Barson  <gb10@sanger.ac.uk>
 Replaced the Help dialogs in Blixem and Dotter with html help files that open in a browser
 src/Makefile.am                          |    9 +-
 src/blixemApp/blixem_.h                  |    2 +-
 src/blixemApp/blxdotter.c                |   58 -----
 src/blixemApp/blxwindow.c                |  309 +++-----------------------
 src/blixemApp/detailview.c               |    9 +-
 src/configure.ac                         |    2 +-
 src/doc/Makefile.am                      |    4 +
 src/doc/User_doc/Makefile.am             |    3 +
 src/doc/User_doc/blixem_quick_start.html |  350 ++++++++++++++++++++++++++++++
 src/doc/User_doc/blixem_usage.html       |  100 +++++++++
 src/doc/User_doc/dotter_quick_start.html |   91 ++++++++
 src/doc/User_doc/dotter_usage.html       |   49 ++++
 src/doc/User_doc/index.html              |   25 ++-
 src/doc/User_doc/manuals.html            |   18 ++
 src/doc/index.html                       |    2 +-
 src/dotterApp/dotter.c                   |  177 +++------------
 src/dotterApp/dotter_.h                  |    2 +-
 src/seqtoolsUtils/utilities.c            |   63 ++++++
 src/seqtoolsUtils/utilities.h            |    1 +
 19 files changed, 777 insertions(+), 497 deletions(-)

2011-03-10  Gemma Barson  <gb10@sanger.ac.uk>
 Incremented version to 4.1.13
 src/version.m4 |    2 +-
 1 files changed, 1 insertions(+), 1 deletions(-)

2011-03-10  Gemma Barson  <gb10@sanger.ac.uk>
 Fixed an issue where Dotter was overwriting the primary clipboard on startup
 src/dotterApp/greyramptool.c |    5 +++++
 1 files changed, 5 insertions(+), 0 deletions(-)

2011-03-10  Gemma Barson  <gb10@sanger.ac.uk>
 Allow user to change the active reading frame by clicking a tree header
 src/blixemApp/detailviewtree.c |    3 +++
 1 files changed, 3 insertions(+), 0 deletions(-)

2011-03-10  Gemma Barson  <gb10@sanger.ac.uk>
 Turned warnings on in default compiler options in runconfig
 src/runconfig.sh |    2 +-
 1 files changed, 1 insertions(+), 1 deletions(-)

2011-03-09  Gemma Barson  <gb10@sanger.ac.uk>
 Fixed compiler warnings
 src/blixemApp/bigpicture.c     |    7 -------
 src/blixemApp/blxwindow.c      |    2 --
 src/blixemApp/detailview.c     |    8 --------
 src/blixemApp/detailviewtree.c |   30 +-----------------------------
 src/dotterApp/alignmenttool.c  |    1 -
 src/dotterApp/dotter.c         |   10 ++++++----
 src/dotterApp/greyramptool.c   |    2 --
 src/seqtoolsUtils/utilities.c  |    4 ----
 src/seqtoolsUtils/utilities.h  |    1 +
 9 files changed, 8 insertions(+), 57 deletions(-)

2011-03-02  Gemma Barson  <gb10@sanger.ac.uk>
 Fixed path to GTK version in /software
 src/runconfig.sh |    4 ++--
 1 files changed, 2 insertions(+), 2 deletions(-)

2011-03-01  Gemma Barson  <gb10@sanger.ac.uk>
 Incremented version to 4.1.12
 src/version.m4 |    2 +-
 1 files changed, 1 insertions(+), 1 deletions(-)

2011-03-01  Gemma Barson  <gb10@sanger.ac.uk>
 Added the ability to specify column widths in the config file
 src/blixemApp/detailview.c |   46 ++++++++++++++++++++++++++++++++++++++++---
 1 files changed, 42 insertions(+), 4 deletions(-)

2011-03-01  Gemma Barson  <gb10@sanger.ac.uk>
 Made Source column sortable and reverted its width to 85 pixels
 src/blixemApp/detailview.c |    4 ++--
 1 files changed, 2 insertions(+), 2 deletions(-)

2011-03-01  Gemma Barson  <gb10@sanger.ac.uk>
 Added Source column to mouse-over feedback text
 src/seqtoolsUtils/blxmsp.c |   62 ++++++++++++++++++++++++++++++++------------
 1 files changed, 45 insertions(+), 17 deletions(-)

2011-03-01  Gemma Barson  <gb10@sanger.ac.uk>
 Enable Source column by default and make it narrow
 src/blixemApp/detailview.c |    4 ++--
 1 files changed, 2 insertions(+), 2 deletions(-)

2011-02-18  Gemma Barson  <gb10@sanger.ac.uk>
 Incremented version to 4.1.11
 src/version.m4 |    2 +-
 1 files changed, 1 insertions(+), 1 deletions(-)

2011-02-18  Gemma Barson  <gb10@sanger.ac.uk>
 Fixed a bug with populating optional data for protein variants
 src/blixemApp/blxview.c   |   31 +++++++++++++++++--------------
 src/blixemApp/blxwindow.c |    8 ++++++++
 2 files changed, 25 insertions(+), 14 deletions(-)

2011-02-18  Gemma Barson  <gb10@sanger.ac.uk>
 Incremented version to 4.1.10
 src/version.m4 |    2 +-
 1 files changed, 1 insertions(+), 1 deletions(-)

2011-02-17  Gemma Barson  <gb10@sanger.ac.uk>
 Fixed a bug with splice sites being shown incorrectly at termini
 src/blixemApp/detailview.c     |    4 +-
 src/blixemApp/detailviewtree.c |    8 ++--
 src/seqtoolsUtils/blxmsp.c     |   65 +++++++++++++++++++++++----------------
 src/seqtoolsUtils/blxmsp.h     |    9 +++--
 4 files changed, 49 insertions(+), 37 deletions(-)

2011-02-17  Gemma Barson  <gb10@sanger.ac.uk>
 Fixed a crash when dottering multiple sequences
 src/dotterApp/dotterMain.c |   76 ++++++++++++++++++++++++-------------------
 1 files changed, 42 insertions(+), 34 deletions(-)

2011-02-16  Gemma Barson  <gb10@sanger.ac.uk>
 Updated to-do list
 src/doc/Design_notes/todo.html |    1 +
 1 files changed, 1 insertions(+), 0 deletions(-)

2011-02-16  Gemma Barson  <gb10@sanger.ac.uk>
 Updated test plan
 src/doc/Design_notes/testing.ods |  Bin 31495 -> 30658 bytes
 1 files changed, 0 insertions(+), 0 deletions(-)

2011-02-16  Gemma Barson  <gb10@sanger.ac.uk>
 Fixed a bug where invalid UTR sections were sometimes being created
 src/seqtoolsUtils/blxmsp.c |   12 +++++++-----
 1 files changed, 7 insertions(+), 5 deletions(-)

2011-02-16  Gemma Barson  <gb10@sanger.ac.uk>
 Fixed a bug with UTRs not always showing in the detail-view
 src/blixemApp/blxview.c    |  120 ++++++++++++++++++++++++++++++++++++++++++++
 src/blixemApp/blxwindow.c  |  116 ------------------------------------------
 src/seqtoolsUtils/blxmsp.c |   20 ++++----
 3 files changed, 130 insertions(+), 126 deletions(-)

2011-02-16  Gemma Barson  <gb10@sanger.ac.uk>
 Added shortcut tip for Close menu item on greyramp tool
 src/dotterApp/greyramptool.c |    2 +-
 1 files changed, 1 insertions(+), 1 deletions(-)

2011-02-16  Gemma Barson  <gb10@sanger.ac.uk>
 Fixed a typo (incorrect keyboard shortcut tip)
 src/dotterApp/alignmenttool.c |    2 +-
 1 files changed, 1 insertions(+), 1 deletions(-)

2011-02-15  Gemma Barson  <gb10@sanger.ac.uk>
 Removed some unnecessary calls to access object properties
 src/blixemApp/bigpicture.c |   49 ++++++++++++++++++++-----------------
 src/blixemApp/detailview.c |   57 ++++++++++++++++++++++++++++---------------
 src/blixemApp/exonview.c   |    9 ++++--
 3 files changed, 69 insertions(+), 46 deletions(-)

2011-02-15  Gemma Barson  <gb10@sanger.ac.uk>
 Fixed a bug with scrolling in Blixem
 src/blixemApp/blxwindow.c      |   16 +++------
 src/blixemApp/detailview.c     |   67 ++++++++++++++++++++++++++++++++++++++++
 src/blixemApp/detailview.h     |    3 ++
 src/blixemApp/detailviewtree.c |   48 +++-------------------------
 4 files changed, 82 insertions(+), 52 deletions(-)

2011-02-14  Gemma Barson  <gb10@sanger.ac.uk>
 Added a note about the key file option to the Blixem user manual
 src/doc/User_doc/Blixem_manual.odt |  Bin 1073400 -> 1074086 bytes
 src/doc/User_doc/Blixem_manual.pdf |  Bin 824490 -> 826653 bytes
 2 files changed, 0 insertions(+), 0 deletions(-)

2011-02-14  Gemma Barson  <gb10@sanger.ac.uk>
 Updated to-do list
 src/doc/Design_notes/todo.html |   21 ++++++++++++++-------
 1 files changed, 14 insertions(+), 7 deletions(-)

2011-02-14  Gemma Barson  <gb10@sanger.ac.uk>
 Fixed a potential crash when bounds-checking dotter coords
 src/blixemApp/blxdotter.c |   36 +++++++++++++++++++++++++++---------
 1 files changed, 27 insertions(+), 9 deletions(-)

2011-02-11  Gemma Barson  <gb10@sanger.ac.uk>
 Updated to-do list
 src/doc/Design_notes/todo.html |    2 --
 1 files changed, 0 insertions(+), 2 deletions(-)

2011-02-11  Gemma Barson  <gb10@sanger.ac.uk>
 Added options to dotter settings to turn breaklines on/off
 src/dotterApp/dotplot.c |   25 +++++++++++++-
 src/dotterApp/dotter.c  |   79 +++++++++++++++++++++++++++++++++++++++++++++++
 src/dotterApp/dotter_.h |    3 ++
 3 files changed, 105 insertions(+), 2 deletions(-)

2011-02-11  Gemma Barson  <gb10@sanger.ac.uk>
 Only provide space for breakline labels if applicable
 src/dotterApp/dotplot.c    |   68 +++++++++++++++++++++++++++-----------------
 src/dotterApp/dotter.c     |   14 ++++++--
 src/dotterApp/dotter.h     |    2 +-
 src/dotterApp/dotterMain.c |   16 +++++-----
 src/dotterApp/dotter_.h    |    7 ++++-
 5 files changed, 67 insertions(+), 40 deletions(-)

2011-02-10  Gemma Barson  <gb10@sanger.ac.uk>
 Added breaklines for multiple sequences in Dotter
 src/dotterApp/dotplot.c    |  188 ++++++++++++++++++++++++++++++++++++++------
 src/dotterApp/dotter.c     |   10 ++-
 src/dotterApp/dotterMain.c |    2 +-
 src/dotterApp/dotter_.h    |    6 ++
 4 files changed, 177 insertions(+), 29 deletions(-)

2011-02-10  Gemma Barson  <gb10@sanger.ac.uk>
 Updated Dotter manual
 src/doc/User_doc/Dotter_manual.odt |  Bin 278153 -> 279132 bytes
 src/doc/User_doc/Dotter_manual.pdf |  Bin 259208 -> 216955 bytes
 2 files changed, 0 insertions(+), 0 deletions(-)

2011-02-10  Gemma Barson  <gb10@sanger.ac.uk>
 Improvements to docs
 src/doc/Design_notes/build.html             |    1 +
 src/doc/Design_notes/modules/libpfetch.html |    3 +--
 src/doc/Design_notes/specs.html             |   21 +++++----------------
 src/doc/User_doc/index.html                 |   18 ++++++++++++++++++
 src/doc/index.html                          |   16 ++++++++++++++++
 5 files changed, 41 insertions(+), 18 deletions(-)

2011-02-09  Gemma Barson  <gb10@sanger.ac.uk>
 Fixed a potential crash where the name column is too narrow to display the abbreviated name
 src/blixemApp/detailviewtree.c |   30 +++++++++++++++++-------------
 1 files changed, 17 insertions(+), 13 deletions(-)

2011-02-08  Gemma Barson  <gb10@sanger.ac.uk>
 Don't allow printing to scale an image to be larger
 src/seqtoolsUtils/utilities.c |    1 +
 1 files changed, 1 insertions(+), 0 deletions(-)

2011-02-08  Gemma Barson  <gb10@sanger.ac.uk>
 Alignment tool now refreshes when its size is changed
 src/dotterApp/alignmenttool.c |    9 +++++++++
 1 files changed, 9 insertions(+), 0 deletions(-)

2011-02-08  Gemma Barson  <gb10@sanger.ac.uk>
 Fixed a typo (incorrect keyboard shortcut tip)
 src/dotterApp/alignmenttool.c |    2 +-
 1 files changed, 1 insertions(+), 1 deletions(-)

2011-02-08  Gemma Barson  <gb10@sanger.ac.uk>
 Added the ability to print the alignment tool
 src/blixemApp/blxwindow.c        |   17 ---
 src/dotterApp/alignmenttool.c    |  142 ++++++++-----------
 src/dotterApp/dotplot.c          |   39 +++---
 src/dotterApp/dotter.c           |  291 +++++++++++++++++++++++---------------
 src/dotterApp/dotter_.h          |   11 +-
 src/dotterApp/greyramptool.c     |   27 ++--
 src/dotterApp/seqtoolsExonView.c |   10 +-
 src/seqtoolsUtils/utilities.c    |   27 ++++
 src/seqtoolsUtils/utilities.h    |    2 +
 9 files changed, 310 insertions(+), 256 deletions(-)

2011-02-08  Gemma Barson  <gb10@sanger.ac.uk>
 Printing from Dotter now includes the crosshair and labels
 src/dotterApp/dotplot.c          |   56 +++++++++++++++++++++++++++++++-------
 src/dotterApp/dotter.c           |   35 ++++++++++++++++++++---
 src/dotterApp/dotter_.h          |    1 +
 src/dotterApp/seqtoolsExonView.c |   21 ++++++++++++++
 src/dotterApp/seqtoolsExonView.h |    1 +
 5 files changed, 99 insertions(+), 15 deletions(-)

2011-02-08  Gemma Barson  <gb10@sanger.ac.uk>
 Fixed a bug with printing where background was not being cleared
 src/seqtoolsUtils/utilities.c |    8 +++-----
 1 files changed, 3 insertions(+), 5 deletions(-)

2011-02-07  Gemma Barson  <gb10@sanger.ac.uk>
 Removed page-setup option from Blixem menu
 src/blixemApp/blxwindow.c |    4 ++--
 1 files changed, 2 insertions(+), 2 deletions(-)

2011-02-07  Gemma Barson  <gb10@sanger.ac.uk>
 Added basic printing for Dotter
 src/blixemApp/blxwindow.c     |   36 ++----------------------------------
 src/dotterApp/dotter.c        |   32 +++++++++++++++++++++++++-------
 src/seqtoolsUtils/utilities.c |   39 +++++++++++++++++++++++++++++++++++++++
 src/seqtoolsUtils/utilities.h |    2 ++
 4 files changed, 68 insertions(+), 41 deletions(-)

2011-02-07  Gemma Barson  <gb10@sanger.ac.uk>
 Fixed a bug with printing in Blixem where label background colour was wrong
 src/blixemApp/detailviewtree.c |    1 +
 src/seqtoolsUtils/utilities.c  |    2 --
 2 files changed, 1 insertions(+), 2 deletions(-)

2011-02-07  Gemma Barson  <gb10@sanger.ac.uk>
 Removed some commented-out code
 src/blixemApp/blxFetch.c |   69 ----------------------------------------------
 1 files changed, 0 insertions(+), 69 deletions(-)

2011-02-07  Gemma Barson  <gb10@sanger.ac.uk>
 Printing in Blixem now scales to fit to page
 src/blixemApp/blxwindow.c     |   93 +++++++++++++---------------------------
 src/seqtoolsUtils/utilities.c |   82 +++++++++++++++++++++++++++++++++++-
 src/seqtoolsUtils/utilities.h |    5 ++
 3 files changed, 115 insertions(+), 65 deletions(-)

2011-02-03  Gemma Barson  <gb10@sanger.ac.uk>
 Improvements to printing in Blixem
 src/blixemApp/blxwindow.c     |   46 +++-------------------------------------
 src/blixemApp/detailview.c    |    5 +++-
 src/seqtoolsUtils/utilities.c |   37 ++++++++++++++++++++++----------
 src/seqtoolsUtils/utilities.h |    2 +-
 4 files changed, 34 insertions(+), 56 deletions(-)

2011-02-04  Gemma Barson  <gb10@sanger.ac.uk>
 Incremented version to 4.1.9
 src/version.m4 |    2 +-
 1 files changed, 1 insertions(+), 1 deletions(-)

2011-02-04  Gemma Barson  <gb10@sanger.ac.uk>
 Fixed a bug with pfetched sequences getting the wrong length
 src/blixemApp/blxdotter.c |    4 +++-
 1 files changed, 3 insertions(+), 1 deletions(-)

2011-02-03  Gemma Barson  <gb10@sanger.ac.uk>
 Incremented version to 4.1.8
 src/version.m4 |    2 +-
 1 files changed, 1 insertions(+), 1 deletions(-)

2011-02-03  Gemma Barson  <gb10@sanger.ac.uk>
 Fixed a bug with unaligned sequence coords when display is reversed
 src/blixemApp/blxview.c |    9 +++++----
 1 files changed, 5 insertions(+), 4 deletions(-)

2011-02-03  Gemma Barson  <gb10@sanger.ac.uk>
 Incremented version to 4.1.7
 src/version.m4 |    2 +-
 1 files changed, 1 insertions(+), 1 deletions(-)

2011-02-03  Gemma Barson  <gb10@sanger.ac.uk>
 Added help for new navigation functionality in dotter
 src/dotterApp/dotter.c |   10 +++++-----
 1 files changed, 5 insertions(+), 5 deletions(-)

2011-02-03  Gemma Barson  <gb10@sanger.ac.uk>
 Fixed a bug with selecting variations in protein mode
 src/blixemApp/detailview.c     |   73 +++++++++++++++-------------------------
 src/blixemApp/detailview.h     |    1 -
 src/blixemApp/detailviewtree.c |    2 +-
 3 files changed, 28 insertions(+), 48 deletions(-)

2011-02-03  Gemma Barson  <gb10@sanger.ac.uk>
 Fixed a bug with calculating match seq coordinates for unaligned portions of sequence
 src/blixemApp/blixem_.h              |   84 ++++++++++++--
 src/blixemApp/blxview.c              |  222 +++++++++++++++++++++-------------
 src/blixemApp/blxwindow.h            |   67 ----------
 src/blixemApp/detailview.c           |    2 +-
 src/blixemApp/sequencecellrenderer.c |    5 +-
 5 files changed, 214 insertions(+), 166 deletions(-)

2011-02-03  Gemma Barson  <gb10@sanger.ac.uk>
 Added convenience script to run ./configure with machine-specific arguments
 src/runconfig.sh |   47 +++++++++++++++++++++++++++++++++++++++++++++++
 1 files changed, 47 insertions(+), 0 deletions(-)

2011-02-02  Gemma Barson  <gb10@sanger.ac.uk>
 Fixed some bugs with dottering the reverse strand vs itself
 src/blixemApp/blxdotter.c  |   45 +++++++++++++++++++++++++++++--------------
 src/dotterApp/dotplot.c    |    5 +--
 src/dotterApp/dotter.c     |    2 +-
 src/dotterApp/dotterMain.c |   11 +++++++--
 4 files changed, 41 insertions(+), 22 deletions(-)

2011-02-02  Gemma Barson  <gb10@sanger.ac.uk>
 Fixed a bug where the selected coord was changing when the strand is toggled
 src/blixemApp/detailview.c |   12 +++++-------
 1 files changed, 5 insertions(+), 7 deletions(-)

2011-02-02  Gemma Barson  <gb10@sanger.ac.uk>
 Fixed a bug with go-to-position on the reverse strand
 src/blixemApp/detailview.c |   17 ++---------------
 1 files changed, 2 insertions(+), 15 deletions(-)

2011-02-01  Gemma Barson  <gb10@sanger.ac.uk>
 Updated to-do list
 src/doc/Design_notes/todo.html |    2 ++
 1 files changed, 2 insertions(+), 0 deletions(-)

2011-02-01  Gemma Barson  <gb10@sanger.ac.uk>
 Fixed a bug with dotter coords
 src/blixemApp/blxdotter.c |   14 +++++++-------
 1 files changed, 7 insertions(+), 7 deletions(-)

2011-02-01  Gemma Barson  <gb10@sanger.ac.uk>
 Fixed a bug with dotter dialog coords when display reversed
 src/blixemApp/blxdotter.c |  113 ++++++++++++++++++++++++++++++++++++--------
 1 files changed, 92 insertions(+), 21 deletions(-)

2011-02-01  Gemma Barson  <gb10@sanger.ac.uk>
 Updated to-do list
 src/doc/Design_notes/todo.html |    6 ++++--
 1 files changed, 4 insertions(+), 2 deletions(-)

2011-01-24  Gemma Barson  <gb10@sanger.ac.uk>
 Updated to-do list
 src/doc/Design_notes/todo.html |    6 ++----
 1 files changed, 2 insertions(+), 4 deletions(-)

2011-01-24  Gemma Barson  <gb10@sanger.ac.uk>
 Vertical exon view in Dotter is now working
 src/blixemApp/bigpicture.c       |    4 +-
 src/blixemApp/bigpicturegrid.c   |   10 ++--
 src/blixemApp/blixem_.h          |    1 -
 src/blixemApp/blxview.c          |   40 ---------------
 src/blixemApp/exonview.c         |    8 ++--
 src/dotterApp/seqtoolsExonView.c |  101 ++++++++++++++++++++++----------------
 src/seqtoolsUtils/blxmsp.c       |   53 ++++++++++++++++----
 src/seqtoolsUtils/blxmsp.h       |   10 ++--
 src/seqtoolsUtils/utilities.c    |   24 ++++++---
 src/seqtoolsUtils/utilities.h    |    1 +
 10 files changed, 136 insertions(+), 116 deletions(-)

2011-01-24  Gemma Barson  <gb10@sanger.ac.uk>
 Fixed a regression where introns were not being shown in Dotter
 src/seqtoolsUtils/blxmsp.c |    9 +++++----
 1 files changed, 5 insertions(+), 4 deletions(-)

2011-01-24  Gemma Barson  <gb10@sanger.ac.uk>
 Fixed some bugs with the vertical exon view in Dotter
 src/dotterApp/dotplot.c          |   12 ++++++++----
 src/dotterApp/dotter.c           |    8 ++++----
 src/dotterApp/seqtoolsExonView.c |   12 +++++++-----
 src/dotterApp/seqtoolsExonView.h |    3 ++-
 4 files changed, 21 insertions(+), 14 deletions(-)

2011-01-21  Gemma Barson  <gb10@sanger.ac.uk>
 Updated to-do list
 src/doc/Design_notes/todo.html |    5 +----
 1 files changed, 1 insertions(+), 4 deletions(-)

2011-01-21  Gemma Barson  <gb10@sanger.ac.uk>
 More work on the right-hand-side exon view in Dotter
 src/dotterApp/dotplot.c          |    4 +-
 src/dotterApp/dotter.c           |   14 ++++++++---
 src/dotterApp/dotter_.h          |    3 ++
 src/dotterApp/seqtoolsExonView.c |   44 +++++++++++++++++++++++++------------
 4 files changed, 45 insertions(+), 20 deletions(-)

2011-01-21  Gemma Barson  <gb10@sanger.ac.uk>
 Added exon view for vertical sequence in Dotter (WIP)
 src/blixemApp/blixem_.h          |    2 -
 src/blixemApp/blxdotter.c        |  168 ++++++++-------
 src/blixemApp/blxview.c          |  391 -----------------------------------
 src/dotterApp/dotplot.c          |  173 ++++++++++++-----
 src/dotterApp/dotterMain.c       |   13 +-
 src/dotterApp/dotter_.h          |   38 ++--
 src/dotterApp/seqtoolsExonView.c |   23 ++-
 src/dotterApp/seqtoolsExonView.h |    2 +-
 src/seqtoolsUtils/blxmsp.c       |  418 +++++++++++++++++++++++++++++++++++++-
 src/seqtoolsUtils/blxmsp.h       |    6 +-
 10 files changed, 672 insertions(+), 562 deletions(-)

2011-02-01  Gemma Barson  <gb10@sanger.ac.uk>
 Added ability to copy coords from dotter
 src/dotterApp/alignmenttool.c |   31 +++++++++++++++++++++++++++++--
 src/dotterApp/dotter.c        |   40 +++++++++++++++++++++++++++++++++++++++-
 src/dotterApp/dotter_.h       |    1 +
 3 files changed, 69 insertions(+), 3 deletions(-)

2011-02-01  Gemma Barson  <gb10@sanger.ac.uk>
 Fixed a regression with the alignment tool
 src/dotterApp/alignmenttool.c |    4 ++--
 src/dotterApp/dotter_.h       |    4 ++--
 2 files changed, 4 insertions(+), 4 deletions(-)

2011-02-01  Gemma Barson  <gb10@sanger.ac.uk>
 Fixed a bug with the alignment tool coords for the reverse strand in protein mode
 src/dotterApp/alignmenttool.c |   81 +++++++++++++++++++----------------------
 src/dotterApp/dotter.c        |   62 +++++++++++++------------------
 src/dotterApp/dotter_.h       |    1 -
 3 files changed, 64 insertions(+), 80 deletions(-)

2011-01-31  Gemma Barson  <gb10@sanger.ac.uk>
 Fixed a bug with sub-dottering a self-comparison
 src/dotterApp/dotplot.c |   12 +++++++-----
 src/dotterApp/dotter.c  |   21 ++++++++++-----------
 src/dotterApp/dotter_.h |    2 +-
 3 files changed, 18 insertions(+), 17 deletions(-)

2011-01-27  Gemma Barson  <gb10@sanger.ac.uk>
 Display CDS/UTR features from the same exon on the same row
 src/blixemApp/detailview.c     |    2 +-
 src/blixemApp/detailviewtree.c |    7 +++++--
 2 files changed, 6 insertions(+), 3 deletions(-)

2011-01-27  Gemma Barson  <gb10@sanger.ac.uk>
 Fixed a bug where out-of-range exons were being displayed
 src/blixemApp/sequencecellrenderer.c |   48 +++++++++++++++++++--------------
 1 files changed, 28 insertions(+), 20 deletions(-)

2011-01-27  Gemma Barson  <gb10@sanger.ac.uk>
 Fixed a regression with moving the selected coord in Blixem by one nucleotide
 src/blixemApp/blxwindow.c  |   48 +++++++++----------------------------------
 src/blixemApp/detailview.c |   10 ++++----
 src/blixemApp/detailview.h |   15 ++++++++++++-
 3 files changed, 29 insertions(+), 44 deletions(-)

2011-01-27  Gemma Barson  <gb10@sanger.ac.uk>
 Tidied alignment tool coord code and fixed a bug where dotter was not exiting
 src/dotterApp/alignmenttool.c |   60 +++++------------------------------------
 src/dotterApp/dotter.c        |   41 +++++++++++++++++++++++-----
 2 files changed, 41 insertions(+), 60 deletions(-)

2011-01-26  Gemma Barson  <gb10@sanger.ac.uk>
 Made alignment tool display same reading frame order as blixem
 src/dotterApp/alignmenttool.c |   77 ++++++++++++++++++++++++++---------------
 1 files changed, 49 insertions(+), 28 deletions(-)

2011-01-26  Gemma Barson  <gb10@sanger.ac.uk>
 More improvements to alignment tool coord display
 src/dotterApp/alignmenttool.c |   28 +-------------
 src/dotterApp/dotter.c        |   81 ++++++++++++++++++++++++++---------------
 2 files changed, 54 insertions(+), 55 deletions(-)

2011-01-26  Gemma Barson  <gb10@sanger.ac.uk>
 Improvements to alignment tool coord display
 src/dotterApp/alignmenttool.c |   43 ++++++------------------------------
 src/dotterApp/dotter.c        |   49 +++++++++++++++++++++++++++++++++++++++++
 src/dotterApp/dotter_.h       |    3 ++
 3 files changed, 59 insertions(+), 36 deletions(-)

2011-01-26  Gemma Barson  <gb10@sanger.ac.uk>
 Fixed a bug with scrolling in the alignment tool
 src/dotterApp/alignmenttool.c |   35 +++++++++++++++++++++++++----------
 1 files changed, 25 insertions(+), 10 deletions(-)

2011-01-26  Gemma Barson  <gb10@sanger.ac.uk>
 Incremented version to 4.1.6
 src/version.m4 |    2 +-
 1 files changed, 1 insertions(+), 1 deletions(-)

2011-01-25  Gemma Barson  <gb10@sanger.ac.uk>
 Fixed a crash caused by the alignment tool indexing out of range
 src/dotterApp/alignmenttool.c |   97 +++++++++++++++++++++-------------------
 1 files changed, 51 insertions(+), 46 deletions(-)

2011-01-25  Gemma Barson  <gb10@sanger.ac.uk>
 Renamed close/quit menu options and added Close option for greyramp tool
 src/dotterApp/alignmenttool.c |    2 +-
 src/dotterApp/dotter.c        |   18 +++++-----
 src/dotterApp/greyramptool.c  |   77 +++++++++++++++++++++++++++++++++++++++++
 3 files changed, 87 insertions(+), 10 deletions(-)

2011-01-25  Gemma Barson  <gb10@sanger.ac.uk>
 Fixed a crash when sub-dottering in dotter-vs-self
 src/dotterApp/dotplot.c |    1 +
 1 files changed, 1 insertions(+), 0 deletions(-)

2011-01-25  Gemma Barson  <gb10@sanger.ac.uk>
 Added Close item to the Dotter right-click menu
 src/dotterApp/dotter.c |    1 +
 1 files changed, 1 insertions(+), 0 deletions(-)

2011-01-21  Gemma Barson  <gb10@sanger.ac.uk>
 Fixed a performance issue with middle-dragging on the big picture
 src/blixemApp/bigpicture.c     |   31 +++++++++++++++++++------------
 src/blixemApp/bigpicture.h     |    4 +++-
 src/blixemApp/bigpicturegrid.c |   14 ++++++++++++--
 src/blixemApp/bigpicturegrid.h |    2 ++
 src/blixemApp/exonview.c       |   28 +++++++++++++++++++---------
 src/blixemApp/exonview.h       |    2 ++
 src/seqtoolsUtils/utilities.c  |    8 +++-----
 src/seqtoolsUtils/utilities.h  |    2 +-
 8 files changed, 61 insertions(+), 30 deletions(-)

2011-01-20  Gemma Barson  <gb10@sanger.ac.uk>
 Fixed a bug with changing the range of a self-comparison in Dotter
 src/dotterApp/dotter.c |   32 ++++++++++++++++++++++++++------
 1 files changed, 26 insertions(+), 6 deletions(-)

2011-01-20  Gemma Barson  <gb10@sanger.ac.uk>
 Added 'negate coords' option to Dotter
 src/blixemApp/blxdotter.c     |    7 +-
 src/blixemApp/blxmain.c       |    5 +-
 src/dotterApp/alignmenttool.c |   15 +++--
 src/dotterApp/dotplot.c       |   15 +++--
 src/dotterApp/dotter.c        |  140 ++++++++++++++++++++++++++++++++++++++---
 src/dotterApp/dotter.h        |    1 +
 src/dotterApp/dotterMain.c    |    5 +-
 src/dotterApp/dotter_.h       |    3 +
 8 files changed, 164 insertions(+), 27 deletions(-)

2011-01-20  Gemma Barson  <gb10@sanger.ac.uk>
 Fixed a bug with the Dotter crosshair getting out of range
 src/dotterApp/dotter.c |   14 +++++++++++++-
 1 files changed, 13 insertions(+), 1 deletions(-)

2011-01-19  Gemma Barson  <gb10@sanger.ac.uk>
 Added to-do page to design notes
 src/doc/Design_notes/index.html |    1 +
 src/doc/Design_notes/todo.html  |   35 +++++++++++++++++++++++++++++++++++
 2 files changed, 36 insertions(+), 0 deletions(-)

2011-01-19  Gemma Barson  <gb10@sanger.ac.uk>
 Updated test plan
 src/doc/Design_notes/testing.ods |  Bin 26481 -> 31495 bytes
 1 files changed, 0 insertions(+), 0 deletions(-)

2011-01-19  Gemma Barson  <gb10@sanger.ac.uk>
 Make sure we save all Dotter parameters
 src/blixemApp/blxdotter.c |   31 +++++++++++++++++++++++++++++--
 src/blixemApp/blxwindow.c |    2 ++
 src/blixemApp/blxwindow.h |    4 +++-
 3 files changed, 34 insertions(+), 3 deletions(-)

2011-01-19  Gemma Barson  <gb10@sanger.ac.uk>
 Fixed a crash running Dotter in HSP-only mode
 src/dotterApp/dotplot.c |    4 +++-
 1 files changed, 3 insertions(+), 1 deletions(-)

2011-01-19  Gemma Barson  <gb10@sanger.ac.uk>
 Fixed a const-cast warning
 src/dotterApp/dotter.c |    2 +-
 1 files changed, 1 insertions(+), 1 deletions(-)

2011-01-19  Gemma Barson  <gb10@sanger.ac.uk>
 Limit the column size a user can enter in Blixem
 src/blixemApp/blxwindow.c |   24 ++++++++++++++++++------
 1 files changed, 18 insertions(+), 6 deletions(-)

2011-01-19  Gemma Barson  <gb10@sanger.ac.uk>
 Added 'Close all Dotters' option to Blixem
 src/blixemApp/blxdotter.c  |    7 ++++---
 src/blixemApp/blxmain.c    |    2 +-
 src/blixemApp/blxwindow.c  |   34 ++++++++++++++++++++++++++++++++--
 src/dotterApp/dotterMain.c |    5 +++--
 4 files changed, 40 insertions(+), 8 deletions(-)

2011-01-19  Gemma Barson  <gb10@sanger.ac.uk>
 Added to design notes: calling dotter from blixem
 src/doc/Design_notes/modules/blixemApp.html |   35 ++++++++++++++++++++++++--
 1 files changed, 32 insertions(+), 3 deletions(-)

2011-01-19  Gemma Barson  <gb10@sanger.ac.uk>
 Added Dotter manual to dist
 src/Makefile.am |    6 +++++-
 1 files changed, 5 insertions(+), 1 deletions(-)

2011-01-18  Gemma Barson  <gb10@sanger.ac.uk>
 Added user manual for Dotter
 src/doc/User_doc/Dotter_manual.odt |  Bin 0 -> 278153 bytes
 src/doc/User_doc/Dotter_manual.pdf |  Bin 0 -> 259208 bytes
 2 files changed, 0 insertions(+), 0 deletions(-)

2011-01-18  Gemma Barson  <gb10@sanger.ac.uk>
 Added Close menu option in Dotter.
 src/dotterApp/dotter.c       |   60 +++++++++++++++++++++++++++++++++++------
 src/dotterApp/greyramptool.c |    2 +-
 2 files changed, 52 insertions(+), 10 deletions(-)

2011-01-18  Gemma Barson  <gb10@sanger.ac.uk>
 Fixed a typo in the Blixem manual
 src/doc/User_doc/Blixem_manual.odt |  Bin 1073383 -> 1073400 bytes
 src/doc/User_doc/Blixem_manual.pdf |  Bin 824506 -> 824490 bytes
 2 files changed, 0 insertions(+), 0 deletions(-)

2011-01-17  Gemma Barson  <gb10@sanger.ac.uk>
 Added design/user docs to dist
 src/Makefile.am |    2 ++
 1 files changed, 2 insertions(+), 0 deletions(-)

2011-01-17  Gemma Barson  <gb10@sanger.ac.uk>
 Added user manual for Blixem
 src/doc/User_doc/Blixem_manual.odt |  Bin 0 -> 1073383 bytes
 src/doc/User_doc/Blixem_manual.pdf |  Bin 0 -> 824506 bytes
 2 files changed, 0 insertions(+), 0 deletions(-)

2011-01-17  Gemma Barson  <gb10@sanger.ac.uk>
 Added design docs
 src/doc/Design_notes/architecture.html          |   22 ++++
 src/doc/Design_notes/build.html                 |   50 ++++++++
 src/doc/Design_notes/index.html                 |   15 +++
 src/doc/Design_notes/modules/blixemApp.html     |  139 +++++++++++++++++++++++
 src/doc/Design_notes/modules/dotterApp.html     |   83 ++++++++++++++
 src/doc/Design_notes/modules/libpfetch.html     |   13 ++
 src/doc/Design_notes/modules/seqtoolsUtils.html |   44 +++++++
 src/doc/Design_notes/specs.html                 |   26 ++++
 src/doc/Design_notes/testing.ods                |  Bin 0 -> 26481 bytes
 9 files changed, 392 insertions(+), 0 deletions(-)

2011-01-14  Gemma Barson  <gb10@sanger.ac.uk>
 Added config directory for Autotools intermediate files
 src/configure.ac |    1 +
 1 files changed, 1 insertions(+), 0 deletions(-)

2011-01-14  Gemma Barson  <gb10@sanger.ac.uk>
 Incremented version to 4.1.5
 src/version.m4 |    2 +-
 1 files changed, 1 insertions(+), 1 deletions(-)

2011-01-14  Gemma Barson  <gb10@sanger.ac.uk>
 Removed an unused variable
 src/blixemApp/detailview.c |    2 --
 1 files changed, 0 insertions(+), 2 deletions(-)

2011-01-13  Gemma Barson  <gb10@sanger.ac.uk>
 Fix size of feedback box so feedback area is larger
 src/blixemApp/detailview.c |   12 ++++++++----
 1 files changed, 8 insertions(+), 4 deletions(-)

2011-01-13  Gemma Barson  <gb10@sanger.ac.uk>
 Fixed a bug with middle-click highlighting.
 src/blixemApp/detailview.c |   13 ++++++++++---
 1 files changed, 10 insertions(+), 3 deletions(-)

2011-01-13  Gemma Barson  <gb10@sanger.ac.uk>
 Refresh columns properly after loading optional data.
 src/blixemApp/blxwindow.c |    5 ++++-
 1 files changed, 4 insertions(+), 1 deletions(-)

2011-01-13  Gemma Barson  <gb10@sanger.ac.uk>
 Fixed a bug with calculating the Organism alias.
 src/blixemApp/blxview.c |   12 ++++++++++--
 1 files changed, 10 insertions(+), 2 deletions(-)

2011-01-13  Gemma Barson  <gb10@sanger.ac.uk>
 Added help info for new column functionality.
 src/blixemApp/blxwindow.c |    2 +-
 1 files changed, 1 insertions(+), 1 deletions(-)

2011-01-13  Gemma Barson  <gb10@sanger.ac.uk>
 Improvements to Blixem columns.
 src/blixemApp/blxwindow.c      |   26 ++++++++++++++++++++-
 src/blixemApp/detailview.c     |   48 +++++++++++++++++++++++++--------------
 src/blixemApp/detailview.h     |    4 ++-
 src/blixemApp/detailviewtree.c |   19 +++++++++++----
 4 files changed, 72 insertions(+), 25 deletions(-)

2011-01-13  Gemma Barson  <gb10@sanger.ac.uk>
 Fixed a bug in the mouse-move handler for the greyramp tool.
 src/dotterApp/greyramptool.c |    2 +-
 1 files changed, 1 insertions(+), 1 deletions(-)

2011-01-11  Gemma Barson  <gb10@sanger.ac.uk>
 Incremented version to 4.1.4
 src/version.m4 |    2 +-
 1 files changed, 1 insertions(+), 1 deletions(-)

2011-01-11  Gemma Barson  <gb10@sanger.ac.uk>
 Changes to colour scheme.
 src/blixemApp/blxwindow.c     |   32 ++++++++++++------------
 src/dotterApp/dotter.c        |    6 ++--
 src/seqtoolsUtils/utilities.c |    4 +-
 src/seqtoolsUtils/utilities.h |   55 ++++++++++++++++------------------------
 4 files changed, 43 insertions(+), 54 deletions(-)

2011-01-10  Gemma Barson  <gb10@sanger.ac.uk>
 Allow negated coords in go-to-position dialog.
 src/blixemApp/detailview.c |   58 ++++++++++++++++++++++++++++++++-----------
 1 files changed, 43 insertions(+), 15 deletions(-)

2011-01-10  Gemma Barson  <gb10@sanger.ac.uk>
 Fixed a bug with initialising the selected base index.
 src/blixemApp/blxwindow.c      |    6 ++--
 src/blixemApp/detailview.c     |   48 +++++++++++++++++++++++++++++++++++----
 src/blixemApp/detailview.h     |    5 ++++
 src/blixemApp/detailviewtree.c |    5 ++-
 4 files changed, 54 insertions(+), 10 deletions(-)

2011-01-07  Gemma Barson  <gb10@sanger.ac.uk>
 Small modification to the usage info
 src/blixemApp/blxmain.c |    3 +++
 1 files changed, 3 insertions(+), 0 deletions(-)

2011-01-05  Gemma Barson  <gb10@sanger.ac.uk>
 Prefixed window titles with application name.
 src/blixemApp/blixem_.h       |    1 +
 src/blixemApp/blxFetch.c      |    9 ++-
 src/blixemApp/blxdotter.c     |    4 +-
 src/blixemApp/blxmain.c       |    6 ++-
 src/blixemApp/blxwindow.c     |   31 ++++------
 src/blixemApp/detailview.c    |    2 +-
 src/dotterApp/alignmenttool.c |    4 +-
 src/dotterApp/dotter.c        |  123 +++++++++++++++-------------------------
 src/dotterApp/dotter.h        |   46 ++--------------
 src/dotterApp/dotterMain.c    |   24 ++++----
 src/dotterApp/dotter_.h       |    2 +
 src/dotterApp/greyramptool.c  |    2 +-
 src/seqtoolsUtils/utilities.c |   23 +++++---
 src/seqtoolsUtils/utilities.h |    1 +
 14 files changed, 113 insertions(+), 165 deletions(-)

2011-01-04  Gemma Barson  <gb10@sanger.ac.uk>
 Added to-do comment
 src/seqtoolsUtils/blxmsp.c |    5 +++++
 1 files changed, 5 insertions(+), 0 deletions(-)

2010-12-23  Gemma Barson  <gb10@sanger.ac.uk>
 Updated source file header comments
 src/blixemApp/bigpicture.c             |   39 +++++++++--
 src/blixemApp/bigpicture.h             |   45 +++++++++++-
 src/blixemApp/bigpicturegrid.c         |   40 +++++++++--
 src/blixemApp/bigpicturegrid.h         |   45 ++++++++++--
 src/blixemApp/blixem_.h                |   38 ++++++----
 src/blixemApp/blxFetch.c               |   42 ++++++-----
 src/blixemApp/blxdotter.c              |   39 +++++++++--
 src/blixemApp/blxdotter.h              |   54 ++++++++++++--
 src/blixemApp/blxmain.c                |   39 ++++++-----
 src/blixemApp/blxview.c                |  125 ++++++++------------------------
 src/blixemApp/blxview.h                |   39 ++++++-----
 src/blixemApp/blxwindow.c              |   39 +++++++++--
 src/blixemApp/blxwindow.h              |   44 ++++++++++-
 src/blixemApp/detailview.c             |   39 +++++++++--
 src/blixemApp/detailview.h             |   48 +++++++++++-
 src/blixemApp/detailviewtree.c         |   40 +++++++++--
 src/blixemApp/detailviewtree.h         |   54 +++++++++++++--
 src/blixemApp/exonview.c               |   39 +++++++++--
 src/blixemApp/exonview.h               |   41 ++++++++++-
 src/blixemApp/sequencecellrenderer.c   |   40 +++++++++--
 src/blixemApp/sequencecellrenderer.h   |   50 ++++++++++++--
 src/dotterApp/alignmenttool.c          |   46 ++++++++++--
 src/dotterApp/dotplot.c                |   41 +++++++++--
 src/dotterApp/dotter.c                 |  119 +++++++------------------------
 src/dotterApp/dotter.h                 |   36 ++++++----
 src/dotterApp/dotterKarlin.c           |   43 ++++++-----
 src/dotterApp/dotterMain.c             |   39 ++++++-----
 src/dotterApp/dotter_.h                |   37 ++++++----
 src/dotterApp/greyramptool.c           |   43 ++++++++++--
 src/dotterApp/seqtoolsExonView.c       |   39 +++++++++--
 src/dotterApp/seqtoolsExonView.h       |   47 +++++++++++-
 src/seqtoolsUtils/blxGff3Parser.c      |   32 ++++++---
 src/seqtoolsUtils/blxGff3Parser.h      |   32 ++++++---
 src/seqtoolsUtils/blxmsp.c             |   40 +++++++++--
 src/seqtoolsUtils/blxmsp.h             |   48 +++++++++++--
[truncated: 150,115 more chars]
