# Supplementary material for: SeqTools: visual tools for manual analysis of sequence alignments
Source: BMC Res Notes. 2016 Jan 22;9:39. doi: 10.1186/s13104-016-1847-3 (PMC4724122; doi:10.1186/s13104-016-1847-3)
Supplement: Supplementary file 1 — 10.1186/s13104-016-1847-2 A tarball of the current production release of the SeqTools source code at the time of writing. [file 13104_2016_1847_MOESM1_ESM.gz › seqtools-4.32.1/config.h.in]

/* config.h.in.  Generated from configure.ac by autoheader.  */

/* Define to 1 if you have the <arpa/inet.h> header file. */
#undef HAVE_ARPA_INET_H

/* Define to 1 if you have the <curl/curl.h> header file. */
#undef HAVE_CURL_CURL_H

/* Define to 1 if you have the `dup2' function. */
#undef HAVE_DUP2

/* Define to 1 if you have the <execinfo.h> header file. */
#undef HAVE_EXECINFO_H

/* Define to 1 if you have the `floor' function. */
#undef HAVE_FLOOR

/* Define to 1 if you have the `fork' function. */
#undef HAVE_FORK

/* Define to 1 if you have the `gethostbyname' function. */
#undef HAVE_GETHOSTBYNAME

/* Define to 1 if you have the <gtk.h> header file. */
#undef HAVE_GTK_H

/* Define to 1 if you have the <inttypes.h> header file. */
#undef HAVE_INTTYPES_H

/* Define to 1 if your system has a GNU libc compatible `malloc' function, and
   to 0 otherwise. */
#undef HAVE_MALLOC

/* Define to 1 if you have the <memory.h> header file. */
#undef HAVE_MEMORY_H

/* Define to 1 if you have the `memset' function. */
#undef HAVE_MEMSET

/* Define to 1 if you have the <netdb.h> header file. */
#undef HAVE_NETDB_H

/* Define to 1 if you have the <netinet/in.h> header file. */
#undef HAVE_NETINET_IN_H

/* Define to 1 if you have the `socket' function. */
#undef HAVE_SOCKET

/* Define to 1 if you have the <sqlite3.h> header file. */
#undef HAVE_SQLITE3_H

/* Define to 1 if you have the `sqrt' function. */
#undef HAVE_SQRT

/* Define to 1 if you have the <stdint.h> header file. */
#undef HAVE_STDINT_H

/* Define to 1 if you have the <stdlib.h> header file. */
#undef HAVE_STDLIB_H

/* Define to 1 if you have the `strcasecmp' function. */
#undef HAVE_STRCASECMP

/* Define to 1 if you have the `strchr' function. */
#undef HAVE_STRCHR

/* Define to 1 if you have the `strcspn' function. */
#undef HAVE_STRCSPN

/* Define to 1 if you have the `strerror' function. */
#undef HAVE_STRERROR

/* Define to 1 if you have the <strings.h> header file. */
#undef HAVE_STRINGS_H

/* Define to 1 if you have the <string.h> header file. */
#undef HAVE_STRING_H

/* Define to 1 if you have the `strncasecmp' function. */
#undef HAVE_STRNCASECMP

/* Define to 1 if you have the `strrchr' function. */
#undef HAVE_STRRCHR

/* Define to 1 if you have the `strstr' function. */
#undef HAVE_STRSTR

/* Define to 1 if you have the `strtol' function. */
#undef HAVE_STRTOL

/* Define to 1 if you have the <sys/socket.h> header file. */
#undef HAVE_SYS_SOCKET_H

/* Define to 1 if you have the <sys/stat.h> header file. */
#undef HAVE_SYS_STAT_H

/* Define to 1 if you have the <sys/types.h> header file. */
#undef HAVE_SYS_TYPES_H

/* Define to 1 if you have the `uname' function. */
#undef HAVE_UNAME

/* Define to 1 if you have the <unistd.h> header file. */
#undef HAVE_UNISTD_H

/* Define to 1 if you have the `vfork' function. */
#undef HAVE_VFORK

/* Define to 1 if you have the <vfork.h> header file. */
#undef HAVE_VFORK_H

/* Define to 1 if `fork' works. */
#undef HAVE_WORKING_FORK

/* Define to 1 if `vfork' works. */
#undef HAVE_WORKING_VFORK

/* Name of package */
#undef PACKAGE

/* Define to the address where bug reports for this package should be sent. */
#undef PACKAGE_BUGREPORT

/* Define to the full name of this package. */
#undef PACKAGE_NAME

/* Define to the full name and version of this package. */
#undef PACKAGE_STRING

/* Define to the one symbol short name of this package. */
#undef PACKAGE_TARNAME

/* Define to the home page for this package. */
#undef PACKAGE_URL

/* Define to the version of this package. */
#undef PACKAGE_VERSION

/* "SeqTools package version" */
#undef SEQTOOLS_VERSION

/* Define to 1 if you have the ANSI C header files. */
#undef STDC_HEADERS

/* Version number of package */
#undef VERSION

/* Define to rpl_malloc if the replacement function should be used. */
#undef malloc

/* Define to `int' if <sys/types.h> does not define. */
#undef pid_t

/* Define to `unsigned int' if <sys/types.h> does not define. */
#undef size_t

/* Define as `fork' if `vfork' does not work. */
#undef vfork
