# Supplementary material for: SeqTools: visual tools for manual analysis of sequence alignments
Source: BMC Res Notes. 2016 Jan 22;9:39. doi: 10.1186/s13104-016-1847-3 (PMC4724122; doi:10.1186/s13104-016-1847-3)
Supplement: Supplementary file 1 — 10.1186/s13104-016-1847-2 A tarball of the current production release of the SeqTools source code at the time of writing. [file 13104_2016_1847_MOESM1_ESM.gz › seqtools-4.32.1/doc/User_doc/dotter_usage.txt]

 Dotter - Sequence dotplots with image enhancement tools.

 Usage: dotter [options] <horizontal_sequence> <vertical_sequence>  [X options]

   Where <horizontal_sequence> and <vertical_sequence> are file names for FASTA files
   containing the two sequences.

   Allowed sequence types:   Protein  -   Protein
			     DNA      -   DNA
			     DNA      -   Protein

 Options:
  -h, --help
    Show this usage information

  -b <file>, --batch-save=<file>
    Batch mode; save dot matrix to <file>

  -e <file>, --batch-export=<file>
    Batch mode; export plot to PDF file <file>

  -l <file>, --load
    Load dot matrix from <file>

  -m <float>, --memory-limit=<float>
    Memory usage limit in Mb (default 0.5)

  -z <int>, --zoom
    Set zoom (compression) factor

  -p <int>, --pixel-factor
    Set pixel factor manually (ratio pixelvalue/score)

  -W <int>, --window-size
    Set sliding window size. (K => Karlin/Altschul estimate)

  -M <file>, --matrix-file=<file>
    Read in score matrix from <file> (Blast format; Default: Blosum62).

  -F <file>, --sequence-file
    Read in sequences and data from <file> (replaces sequencefiles).

  -f <file>, --feature-file
    Read feature segments from <file>

  -H, --hsp-mode
    Do not calculate dotplot at startup.

  -R, --reverse-greyramp
    Reversed Greyramp tool at start.

  -r, --reverse-horizontal
    Reverse and complement horizontal_sequence (if DNA)

  -v, --reverse-vertical
    Reverse and complement vertical_sequence (if DNA)

  -D, --disable-mirror
    Don't display mirror image in self comparisons

  -w, --watson-only
    For DNA: horizontal_sequence top strand only (Watson)

  -c, --crick-only
    For DNA: horizontal_sequence bottom strand only (Crick)

  -q <int>, --horizontal-offset=<int>
    Horizontal_sequence offset

  -s <int>, --vertical-offset=<int>
    Vertical_sequence offset

  --compiled
    Show package compile date

  --version
    Show package version

-----
 Written by Gemma Barson <gb10@sanger.ac.uk>
 Based on original code by Erik Sonnhammer <Erik.Sonnhammer@sbc.su.se> 

 Reference: Sonnhammer ELL & Durbin R (1995). A dot-matrix program
 	    with dynamic threshold control suited for genomic DNA and protein
 	    sequence analysis. Gene 167(2):GC1-10.

 See http://www.sanger.ac.uk/resources/software/seqtools/ for more info.

 Copyright (c) 2010-2011: Genome Research Ltd.
 Dotter is distributed under the GNU Public License; see http://www.gnu.org/copyleft/gpl.txt
