# Supplementary material for: SeqTools: visual tools for manual analysis of sequence alignments
Source: BMC Res Notes. 2016 Jan 22;9:39. doi: 10.1186/s13104-016-1847-3 (PMC4724122; doi:10.1186/s13104-016-1847-3)
Supplement: Supplementary file 1 — 10.1186/s13104-016-1847-2 A tarball of the current production release of the SeqTools source code at the time of writing. [file 13104_2016_1847_MOESM1_ESM.gz › seqtools-4.32.1/examples/chr4_dna_align.gff]

##gff-version 3
##sequence-region chr4-04 246635 359336
chr4-04	EST_Human	nucleotide_match	254341	254784	407.000000	+	.	Target=H29997.1 15 472 +;percentID=95.6;Gap=M340 I1 M6 I1 M13 I1 M5 I1 M15 I1 M9 I1 M5 I1 M7 I1 M4 I1 M5 I1 M2 I1 M10 I1 M9 I1 M4 I1 M10 ;sequence=AATTCGGCACGATGGGAGTTAGGTACTTTTTATACAGATTCCAAATATGCCATTTTAGTATTCCACAATTATGCCACCATTTGGAAAGAAAGGATTGTTGACAGCAAAAGATACCCCTACTAAATATGGGTCACAGATATTTTACCCTACCCTAGGCTATCCACCTACCACAGAAAGCTGCAGTTCATTGCTGGGGCTACCAGAAATGCCAAGATGAGATTACCTAGAGAAACAGGAGGGTCGGCCAAGCAG…
chr4-04	EST_Human	nucleotide_match	254353	254821	467.000000	+	.	Target=CR738687.1 1 469 +;percentID=99.8;sequence=TTTTTATACAGATTCCAAATATGCCATTTTAGTATTCCACAATTATGCCACCATTTGGAAAGAAAGGATTGTTGACAGCAAAAGATACCCCTACTAAATATGGGTCACAGATATTTTACCCTACCCTAGGCTATCCACCTACCACAGAAAGCTGCAGTTCATTGCTGGGGCTACCAGAAATGCCAAGATGAGATTACCTAGAGAAACAGGAGGGTCGGCCAAGCAGCAACGGCCACCACCCTTTCCGGGGAACTCCTTATGGCCCTTATCCCAACTTTGCCTAACAACCTGCCCACCCTGCAATGGGGTATCAAATGTGAATATACTCTAGGACTGAAAGATTGTATAA…
chr4-04	EST_Human	nucleotide_match	254371	254823	435.000000	-	.	Target=AI806801.1 7 459 +;percentID=98;sequence=GCTCATTTTTTTTTTTTTTTTTTGGTTATAGCTGATTGTTATGGCCTCTCCTACAGAAACAAGAGTTGGGTTGTGCCCTTATTGCTTTCTGCTGGAGAACCTGGGGGAAATAAAGAACCTCTCCCAATTTATACAATCTTTCAGTCCTAGAGTATATTCACATTTGATACCCCATTGCAGGGTGGGCAGGTTGTTAGGCAAAGTTGGGATAAGGGCCATAAGGAGTTCCCCGGAAAGGGTGGTGGCCGTTGCTGCTTGGCCGACCCTCCTGTTTCTCTAGGTAATCTCATCTTGGCATTTCTGGTAGCCCCAGCAATGAACTGCAGCTTTCTGTGGTAGGTGGATAGCCTA…
chr4-04	EST_Human	nucleotide_match	254530	254816	283.000000	+	.	Target=AV753258.1 1 287 +;percentID=99.3;sequence=AAATGCCAAGATGAGATTACCTAGAGAAACAGGAGGGTCGGGCAAGCAGCAACGGGCACCACCCTTTCCGGGGAACTCCTTATGGCCCTTATCCCAACTTTGCCTAACAACCTGCCCACCCTGCAATGGGGTATCAAATGTGAATATACTCTAGGACTGAAAGATTGTATAAATTGGGAGAGGTTCTTTATTTCCCCCAGGTTCTCCAGCAGAAAGCAATAAGGGCACTCCATAATTCTTGTTTCTGTAGGAGAGGCCATCTCCATCAGCTATAACCAAAAAAAAAAATTCACTGGCCGTCGTTTTACAACGTCGTGACTGGGCCCTGGCGTTACCCAACTTAATCGCC…
chr4-04	EST_Human	nucleotide_match	254553	254839	232.000000	+	.	Target=AV752332.1 1 292 +;percentID=91.6;Gap=M18 D1 M16 D1 M3 I1 M82 I1 M42 I1 M13 I1 M9 I1 M24 I1 M27 I1 M18 D2 M17 I2 M2 I1 M7 D1 M4 ;sequence=GAGAAACAGGAGGGTCGGCAAGCAGCAACGGACAGACGCCTTTCCGGGGAACTCCTTATGGCCCTTATCCCAACTTTGCCTAACAACCTGCCCACCCTGCAATGGGGTATCAAATGTGAAGTATACTCTAGGACTGAAAGATGGTATAAAGTGGGAGAGGTTCGTTTATTTCCCCCAGGGTTCTCCAGGCAGAAAGCAATAAGGGCACTCCAGTAATTCTTGTTTCTGTAGGAGAGGCCAGTCTCCATCAGCTA…
chr4-04	EST_Human	nucleotide_match	336559	336754	179.000000	-	.	Target=AA211349.1 255 455 +;percentID=95.5;Gap=M32 I1 M90 I1 M9 I1 M20 I1 M27 I1 M18 ;sequence=CCCGTTCGCACCAAAACCGTGAAGAAGGCGGCCCGGGTCATCATAGAAAAGTACTACACGCGCCTGGGCAACGACTTCCACACGAACAAGCGCGTGTGCGACNGAGATCGCCATTATCCACAGCAAAAAGCTCCGCAACAAGATAGCAGGTTACGTCACGCATCTGATGAAGCGAATTCAGAGAGGCCCAGTAAGAGGTATCTCCATCAAGCTGCAGGAGGAGGAGAGAGAAAGGAGAGACAATTATGTTCCTGAAGGTCTCAGCCTTGGATCAGGAGATTATTGANAGTAGATCCTGACACTA…
chr4-04	EST_Human	nucleotide_match	254681	254806	108.000000	-	.	Target=H29898.1 1 128 +;percentID=92.2;Gap=M17 I2 M109 ;sequence=GGNTATAGCTTATTTCNTTATGGCCTCTCCTACAGAAACAAGAATTATGGAGTGCCCTTATTGCTTTCTGCTGGAGAACCTGGGGGAAATAAAGAACCTCTCCCAATTTATACAATCTTTCAATCATATTCAAAACACAGAAATAATCAGACTATAACAATGCTGCATAGATAGTGGTATACAAGTNCCCTGACTCTAACTTCTTCCTAACTTAAAAGTTCAATTTTCAAGTCAC
chr4-04	EST_Human	nucleotide_match	336568	336755	156.000000	+	.	Target=AI150945.1 1 189 +;percentID=91.5;Gap=M47 I1 M141 ;sequence=AGATTTATTGAAAATCATACTTCCCTACACAAAAAATTCAAACAGGTACCCCGAGGCGTCTTGAAATTCATCCCAACTGTATGCTGAGTGACCTGAAGGTTGGACAGACTGCCTACATCCAAAAGCTTCAACATTTACTTAGTGTCAGGATCTACTTCAATAATCTCCTGATCCAAGGCTGAGACCTTAGGAACATAATTGACTATCATTTGTCTCTCCTGCTACTGCAGATTGATGGATATACCTCTTACTGGACCTGTCTGAATTCGCTTTATCACATGCGTGACGTAACCTGCTATCTTGTTGCCGAGCTTTTTGCTGAGGATAATAGG…
chr4-04	EST_Human	nucleotide_match	256713	257250	534.000000	-	.	Target=AI080623.1 1 538 +;percentID=99.6;sequence=TTTTTAAACATAGGCATGTTTCTAGTAGTGTCAAAGAAAAGGATTTTCTGAAAGAAATTAAAGACTTGAAACCTTTTGCATAATTTATACTGGCTTGGTCAACACCATGGGTTGGGTTGACTCCAAGAAGGGTGACTGACGCAGAACTCAGAGGCATCATTTTGGATGAATGGTCCAGGTGTTAAAACATTTGGAGGGAGAATAGAAAATCTCATTTGATGTTGAGAATATTTAGTGAAACAAAATTTTGAGAAATATCAATAATGGTGCTCGTTATGTTGCATTGTGCTGGGTCTAAAGCACCCACAATGGATCTGGAATTTACAGTAGCACAGATGTATAGGAGTGC…
chr4-04	EST_Human	nucleotide_match	336914	337425	228.000000	-	.	Target=AA521317.1 44 548 +;percentID=75.1;Gap=M35 I1 M1 I1 M7 I1 M2 I2 M3 I1 M1 I1 M3 I2 M17 D1 M9 D1 M9 I1 M19 I1 M16 I2 M2 I1 M1 I1 M8 D1 M12 D1 M4 D1 M9 D2 M2 D1 M10 D2 M73 D1 M3 D1 M1 D3 M1 D1 M1 D4 M1 D1 M104 D1 M136 ;sequence=CACCTACGCTGTCACGTGCAGCCTCAAACTCCTGGACTTGTGATCTCCCGCCTCAGCTTACCTAGTAGCTGGGACCACGAATGTCCACAGATGCACTCCACCTACCCGGCTAATTATTTTTTGTATAATTAGCTGGGGTCTTTACCATCATGCCCAGGGCTGGTCTC…
chr4-04	EST_Human	nucleotide_match	256732	257891	821.000000	-	.	Target=BU902103.1 1 1164 +;percentID=86.4;Gap=M140 I1 M1 I7 M1 I1 M177 I1 M3 I1 M8 I1 M306 I1 M7 I1 M5 I4 M1 I1 M49 D5 M132 D1 M13 D1 M116 D1 M7 D1 M16 D1 M34 D1 M22 D1 M5 D1 M10 I1 M15 I1 M9 D1 M15 I1 M12 D1 M1 D1 M7 D1 M17 D1 M13 ;sequence=TAGCCCTTAGTGGCATGTTTCTGATGGTGACAGGCTTGGTTTATAAAATCTCTAACATGGTCCTGGACTTTCCCTAATCTGTTAACCCAGAAACAGCATTTTTCTCCTAGCATAAGGCAAATGCTTTTGTGAGCTGCAGCTAGTGTGGCAAGACCTC…
chr4-04	EST_Human	nucleotide_match	337225	337543	170.000000	-	.	Target=AI095103.1 15 334 +;percentID=77.6;Gap=M28 I2 M157 D2 M60 I1 M1 I1 M65 D1 M5 ;sequence=TTTAAATTTTTATTTATTTATTTATTTATTTATTTATTTATTCATTGAGATGGAGTCTCGCCCTGTCACCCAGGCTGGAGCGCAGCGGCACAATGTCGGCCCACTGCAACCTCCGCCCCCCGGGTTCAAGTGACTCTCCCGCCCCAGTCTCCCGAGCAGCTGGGACCACAGGCATGCGCCACCACACCCGGCCAACTTTCCATTTTTAGTGGAGACAGGGTTTCTCCATGCCGGCCAGGCCGGTCTCGAACTCCTGACCTCAGGTGATCCACCCGCCTCAGCCTCCCGAAGTGCTGGGATTACAG…
chr4-04	EST_Human	nucleotide_match	337233	337331	41.000000	+	.	Target=DB084699.1 141 240 +;percentID=72.8;Gap=M11 I1 M60 D2 M11 D1 M8 I2 M3 I1 M3 ;sequence=AAAACAGCTTTAACCTGGATGTGGAGGAGGATGACATTGAGAATCTCTTAGAGGTGGTTCATGAGGAATGGGTTAATGAGGAGTCATTGGAACTGATACAGGAACATGTAGCTGAAGAAGAGGCAAGAGAATAGGGAACTGGCTGGGCACNGGTGGCTCACATCTATAATCCCTGCACTTTGGGAGGCCGAGGCAGGTGGATCACTTGAGCAATTTCCAGTCCTCCAAGCTCCATTCATGGGACACTTGACATTCAGGGACGTGGCCATAGAATTCTCTCAGGAGGAGTGGAAATGCCTGGACCCT…
chr4-04	EST_Human	nucleotide_match	256891	257073	179.000000	+	.	Target=EL593706.1 12 194 +;percentID=98.9;sequence=GCCCTTGGTCATCATTGTCCAGGCACTCCTATACATCTGTGCTACTGTAAATTCCAGATCCATTGTGGGTGCTTTAGACCCAGCACAATGCAACACAACGAGCACCATTATTGATATTTCTCAAAATTTTGTTTCACTAAATATTCTCAACATCAAATGAGATTTTCTATTCTCCCTCCAAATGTTTTAACACCAAACGTGGCTTGCCAGCCCAAGGGC
chr4-04	EST_Human	nucleotide_match	337233	337299	43.000000	+	.	Target=DB093425.1 141 207 +;percentID=82.1;sequence=AAAACAGCTTTAACCTGGATGTGGAGGAGGATGACATTGAGAATCTCTTAGAGGTGGTTCATGAGGAATGGGTTAATGAGGAGTCATTGGAACTGATACAGGAACATGTAGCTGAAGAAGAGGCAAGAGAATAGGGAACTGGCTGGGCACGGTGGCTCACATCTATAATCCCTGCACTTTGGGAGGCCGAGGCAGGTGGATCACTTGAGGGACACTTGACATTCAGGGACGTGGCCATAGAATTCTCTCAGGAGGAGTGGAAATGCCTGGACCCTGTGCAGAAGGCTTTATACAGGGATGTGATGTTGGAGAACTACAGGAACCTGGTCTCCCTGGGAATCTGTCTT…
chr4-04	EST_Human	nucleotide_match	337233	337299	43.000000	+	.	Target=DB039972.1 138 204 +;percentID=82.1;sequence=CAGCTTTAACCTGGATGTGGAGGAGGATGACATTGAGAATCTCTTAGAGGTGGTTCATGAGGAATGGGTTAATGAGGAGTCATTGGAACTGATACAGGAACATGTAGCCTGAAGAAGAGGCAAGAGAATAGGGAACTGGCTGGGCACGGTGGCTCACATCTATAATCCCTGCACTTTGGGAGGCCGAGGCAGGTGGATCACTTGAGGGACACTTGACATTCAGGGACGTGGCCATAGAATTCTCTCAGGAGGAGTGGAAATGCCTGGACCCTGTGCAGAAGGCTTTATACAGGGATGTGATGTTGGAGAACTACAGGAACCTGGTCTCCCTGGGAATCTGTCTTCCT…
chr4-04	EST_Human	nucleotide_match	257183	257755	551.000000	+	.	Target=BX495940.1 1 571 +;percentID=98.4;Gap=M63 I2 M310 D4 M196 ;sequence=CAAGTCTTTAATTCCTTTCAGAAAATCCTTTTCTTTGACACTACTAGAAACATGCCTATGTTTAAAAAAAAAAAAAAATAGGACCCATGTCTGGCTCCCCTGGCAGCAGCAACTTTAGTGGCAGGATCTCACATGTCGGGTAGCCAACAAGGACCCTGGTCAATGTTTGGAACTGACCTCACCTTCTGCATCCATTTTTATCGACTACAGAACTTTACTTCCTGTGTGAAATGCAGGCTTATCTCTGTCTCTCTGGAAACTTGACGAGCACAAGCACTCTGGCTTCCTTCACCCCTAACATTTCCATTGTCCCGGTTGATGCTT…
chr4-04	EST_Human	nucleotide_match	257061	257591	527.000000	+	.	Target=DA115622.1 1 533 +;percentID=99.6;Gap=M185 I1 M310 I1 M36 ;sequence=ATGTTTTAACACCTGGACCATTCATCCAAAATGATGCCTCTGAGTTCTGCGTCAGTCACCCTTCTTGGAGTCAACCCAACCCATGGTGTTGACCAAGCCAGTATAAATTATGCAAAAGGTTTCAAGTCTTTAATTTCTTTCAGAAAATCCTTTTCTTTGACACTACTAGAAACATGCCTATGTTTAAAAAAAAAAAAAATAGGACCCATGTCTGGCTCCCCTGGCAGCAGCAACTTTAGTGGCAGGATCTCACATGTCGGGTAGCCAACAAGGACCCTGGTCAATGTTTGGAACTGACCTCACCTTCTGCATCCATTTTTATCG…
chr4-04	EST_Human	nucleotide_match	257377	257906	321.000000	+	.	Target=DB271521.1 3 546 +;percentID=81.2;Gap=M30 D1 M3 I1 M108 I3 M37 D2 M176 I1 M1 I3 M15 I1 M1 I7 M2 I1 M154 ;sequence=TGTTTATGGAGTGCAGAACTTTACTTCCTATGGAAGATGCAGGCTCATCTCTGCCTCTCTGCAAATTGGACCAGAACATACACTCTGGCTTACCTCACCCCTAAAATTTCCATTGTTCTGGGTGATGCTTCTCTGCTGTTACCCTTATTTACCACCTCACACCAGATCAGCTCAGAAGTTTATCTAATTTCCTTCCACAATGAGCTTGTCATCACAAGTGCCACCACAGGAATAGCTGTCATTGTTATTGCCTCCTCAACTTTCCACAACCCATCTCT…
chr4-04	EST_Human	nucleotide_match	257380	257914	317.000000	+	.	Target=AL691897.1 1 548 +;percentID=80.6;Gap=M27 D1 M3 I1 M108 I3 M37 D2 M176 I1 M1 I3 M15 I1 M1 I7 M2 I1 M56 D1 M105 ;sequence=ATGGAGTGCAGAACTTTACTTCCTATGGAAGATGCAGGCTCATCTCTGCCTCTCTGCAAATTGGACCAGAACATACACTCTGGCTTACCTCACCGCTAAAATTTCCATTGTTCTGGGTGATGCTTCTCTGCTGTTACCCTTATTTACCACCTCACACCAGATCAGCTCAGAAGTTTATCTAATTTCCTTCCACAATGAGCTTGTCATCACAAGTGCCACCACAGGAATAGCTGTCATTGTTATTGCCTCCTCAACTTTCCACAACCCATCT…
chr4-04	EST_Human	nucleotide_match	257556	258020	464.000000	+	.	Target=BF511884.1 2 466 +;percentID=99.8;sequence=TTTTTTTTTTTTTTTTTCCTGAGTTTGGCATCTCAGGTGCCACTATAGGAATAGCTGGCATAATTATTGCCTCCTCAACTTACCAAAACCTGTCTCTGGAACTGACTCACAAAATAAAAACTACTGCTCAGACTCTTACAGAGTGACACCAACAAGTTGATTATCTCGTGGCTGTAGTTTGAAATTGTAGAGGTCTTGCTGCAGCTCAGGAAAGAATCTGCCTTATGCTAGGAGAAAAATGCTGTTTCTGGGTTAACAGATTAGGGAAAGTCCAGGACCATGTTAGAGGTTTTACAAACCAGGCCTGTCACCATCAGAAACATGCCACTGAAAGCTAGTTCTCTTGGGG…
chr4-04	EST_Human	nucleotide_match	257557	258296	740.000000	-	.	Target=BX101722.1 1 740 +;percentID=100;sequence=AACGTTCCCTCCTCAATAGATTGAGACTCCAAAAATCTTTGAGTCTAGGGGCACTGTGGGTCTTCTGTAACTACTTCCTGGTAATATGAGATAAAGAATTCATCAGTATCTCATTCTCTTGCTTTTTGTCAGAAAAAGATTCCATCCATGTTCTCCCAGAAGGTTGAACTTGCATTGTCCAGAGGAAATGTGTAGGGACATGGCTGTGCAGATTGGGGGAAAATAGGTCGATATTCCTGTTGCAGGACCATTTGAAGTCTGAGAGTTTCTAGGTGAGAGGAAACGAACCTGGTTACTAGATTTAGTGAGCAAGGCTCACAAAAGAGAGAAAGGAAGACAAAGGCTAGGGA…
chr4-04	EST_Human	nucleotide_match	337110	337352	51.000000	+	.	Target=BF964632.1 366 622 +;percentID=65.3;Gap=M3 D1 M12 I1 M18 D1 M8 I1 M12 D1 M6 I1 M2 I1 M1 I2 M4 I1 M3 I1 M2 I1 M6 D1 M6 D1 M6 D1 M3 D1 M2 D1 M5 I1 M2 I1 M13 I1 M33 I1 M8 I1 M17 I1 M4 I1 M2 I1 M14 I1 M20 I1 M8 I1 M6 I1 M3 I1 M6 ;sequence=GTCGGTTAGGGCCTCACTTCCCTGCTTCCACACCTCAGGGAGGCCTCGGTGATTTTGCCAGAGCCTCAGCCTCCATCGCTCTGTAACCTGCGGGTATTGGATTGATTCGTAGCTAAGACTTCGCGACACCCTTGAAGCTGAGAAATGGAACCCTTAA…
chr4-04	EST_Human	nucleotide_match	257572	257941	370.000000	+	.	Target=AI684693.1 1 370 +;percentID=100;sequence=CCTGAGTTTGGCATCTCAGGTGCCACTATAGGAATAGCTGGCATAATTATTGCCTCCTCAACTTACCAAAACCTGTCTCTGGAACTGACTCACAAAATAAAAACTACTGCTCAGACTCTTACAGAGTGACACCAACAAGTTGATTATCTCGTGGCTGTAGTTTGAAATTGTAGAGGTCTTGCTGCAGCTCAGGAAAGAATCTGCCTTATGCTAGGAGAAAAATGCTGTTTCTGGGTTAACAGATTAGGGAAAGTCCAGGACCATGTTAGAGGTTTTACAAACCAGGCCTGTCACCATCAGAAACATGCCACTGAAAGCTAGTTCTCTTGGGGTGCCACTTGGTTCCAATT…
chr4-04	EST_Human	nucleotide_match	257572	257968	393.000000	+	.	Target=AA969119.1 1 399 +;percentID=99.5;Gap=M10 I1 M21 I1 M366 ;sequence=CCTGAGTTTGAGCATCTCAGGTGCCACTATAGAGAATAGCTGGCATAATTATTGCCTCCTCAACTTACCAAAACCTGTCTCTGGAACTGACTCACAAAATAAAAACTACTGCTCAGACTCTTACAGAGTGACACCAACAAGTTGATTATCTCGTGGCTGTAGTTTGAAATTGTAGAGGTCTTGCTGCAGCTCAGGAAAGAATCTGCCTTATGCTAGGAGAAAAATGCTGTTTCTGGGTTAACAGATTAGGGAAAGTCCAGGACCATGTTAGAGGTTTTACAAACCAGGCCTGTCACCATCAGAAACATGCCACTGAAAGCTAGTT…
chr4-04	EST_Human	nucleotide_match	336536	336753	200.000000	+	.	Target=BU197993.1 6 223 +;percentID=95.9;sequence=TTTTTTTTTTTTTTTTTTTTTTTTTTGCTGTTGTCCCAGATTTATTGAAAATAATACAGCACTACAGAAAAAATTCAAACAGGTCCCCGAGGCGTTTTGAAATTCATCCCAACTGTAGGCTGAGTGACCTGAAGGTTGGACAGACTGCCGAAGTCCAAAAGCTTCAGCATTTCCTTAGTGTCAGGATCTACTTCAATAATCTCCTGATCCAAGGCTGAGACCTCAGGAACATAATTGTCTCTCCTTTCTCCCTCCTCCTCCTGCAGCTTGATGGAGATACCTCTTACTGGGCCTCTCTGAATTCGCTTCATCAGATGCGTGACGTAACCTGCTATCTTGTTGCGGAGCT…
chr4-04	EST_Human	nucleotide_match	257572	258059	488.000000	+	.	Target=AI143189.1 1 488 +;percentID=100;sequence=CCTGAGTTTGGCATCTCAGGTGCCACTATAGGAATAGCTGGCATAATTATTGCCTCCTCAACTTACCAAAACCTGTCTCTGGAACTGACTCACAAAATAAAAACTACTGCTCAGACTCTTACAGAGTGACACCAACAAGTTGATTATCTCGTGGCTGTAGTTTGAAATTGTAGAGGTCTTGCTGCAGCTCAGGAAAGAATCTGCCTTATGCTAGGAGAAAAATGCTGTTTCTGGGTTAACAGATTAGGGAAAGTCCAGGACCATGTTAGAGGTTTTACAAACCAGGCCTGTCACCATCAGAAACATGCCACTGAAAGCTAGTTCTCTTGGGGTGCCACTTGGTTCCAATT…
chr4-04	EST_Human	nucleotide_match	257572	258175	564.000000	+	.	Target=DB357764.1 1 596 +;percentID=96.9;Gap=M497 D1 M8 D1 M7 D1 M19 D1 M8 D1 M36 D1 M5 D1 M1 D1 M15 ;sequence=CCTGAGTTTGGCATCTCAGGTGCCACTATAGGAATAGCTGGCATAATTATTGCCTCCTCAACTTACCAAAACCTGTCTCTGGAACTGACTCACAAAATAAAGACTACTGCTCAGACTCTTACAGAGTGACACCAACAAGTTGATTATCTCGTGGCTGTAGTTTGAAATTGTAGAGGTCTTGCTGCAGCTCAGGAAAGAATCTGCCTTATGCTAGGAGAAAAATGCTGTTTCTGGGTTAACAGATTAGGGAAAGTCCAGGACCATGTTAGAGGTTTTACAAACCAGGCC…
chr4-04	EST_Human	nucleotide_match	257845	258418	574.000000	+	.	Target=DA745472.1 1 574 +;percentID=100;sequence=TTTACAAACCAGGCCTGTCACCATCAGAAACATGCCACTGAAAGCTAGTTCTCTTGGGGTGCCACTTGGTTCCAATTCTCATGACATCCCACTTTTTGGGGATCCCTAGCCTTTGTCTTCCTTTCTCTCTTTTGTGAGCCTTGCTCACTAAATCTAGTAACCAGGTTCGTTTCCTCTCACCTAGAAACTCTCAGACTTCAAATGGTCCTGCAACAGGAATATCGACCTATTTTCCCCCAATCTGCACAGCCATGTCCCTACACATTTCCTCTGGACAATGCAAGTTCAACCTTCTGGGAGAACATGGATGGAATCTTTTTCTGACAAAAAGCAAGAGAATGAGATACTGA…
chr4-04	EST_Human	nucleotide_match	257865	258171	283.000000	-	.	Target=BF091525.1 8 318 +;percentID=96.1;Gap=M60 I1 M10 I1 M22 I1 M124 I1 M91 ;sequence=CACTCGCTTGTCTGGAAAAGATTCCATCCATGTTCTCCCAGAAGGTTGAACTTGCATTGTCCAGAGGCAAATGTGTATCGGACATGGCTGTGCATATTGGGCGGAAAATAGGTCGATATTCCTGTTGCAGGACCATTTGAAGTCTGAGAGTTTCTAGGTGAGAGGAAACGAACCTGGTTACTACATTTAGTGAGCAAGGCTCACAAAAGAGAGAATGGAAGACTAATGGCTAGGGATCCCCAAAAAGTGTGATGTCATGAGAATTGGAACCAAGTGGCACCCCAAGAGAACTAGCTTTCAGTGGCATGTTT…
chr4-04	EST_Human	nucleotide_match	257907	258469	557.000000	-	.	Target=GD261951.1 1 561 +;percentID=99.6;Gap=M18 D1 M10 D1 M533 ;sequence=CACAGTATGAGCAATTATGGGTGTCTTAGGGGTGTTTCTGGGTATTCTTTCTTCATGGGTATTTCCTGTCCACTCTGCTCAAATTTAGCGTACATATCTTGGGTTGTCTTTGGAGCATGAGATTTTTCTCCCCCAGGGGCTTTTTCCTGCTCATGTCTAACTGCCTCCTCTAACGTTCCCTCCTCAATAGATTGAGACTCCAAAAATCTTTGAGTCTAGGGGCACTGTGGGTCTTCTGTAACTACTTCCTGGTAATATGAGATAAAGAATTCATCAGTATCTCATTCTCTTGCTTTTTGTCAGAAAAAGATTCCATCCATGTTCT…
chr4-04	EST_Human	nucleotide_match	258964	259751	714.000000	-	.	Target=DA570951.1 1 788 +;percentID=95.1;sequence=TCTGATGTCTTCATGTGTTTATCCCCAGCTATGTATGCTTCACTGCTCTTCTTTGTGTTGTGGCTGCGGTTTCCTCGCTGTTCTCTTCATGCCATGTGGTTTCACTAGGACTTTCTAGGCTCTGATGAGAAGTTTGGAATTTTTGATGTATATTGTTTTTAACTGGCGTGTTTGAGATTGTAGCTTGTCAATGCAACATTCAGATCATGTAATTGAGGTAAGACTAATTCACTGTCCACATGTAGGAGGATTAAGTGAGCACCGTTTTTCTCTTTGTAAAAGAAAAATTGTATGAGAATCTAACACAAAGTGTGTTAGATGTAACATACCTTAATATATATTAAAGCAT…
chr4-04	EST_Human	nucleotide_match	258996	259238	158.000000	-	.	Target=CN414775.1 117 370 +;percentID=83.5;Gap=M19 I2 M66 D1 M26 I3 M4 I2 M1 I1 M4 I1 M1 I2 M88 I1 M33 ;sequence=GAGATGGGGTTTCACCATGTTGGCCAGGATGGTCTCGATCTTTTGACCTCATGATCTGCCTGCCTTGGCCTCCTGAAGTACTGGGATTACAGGCATGAGCCACCGTGCCTGGCCAGAATATTATATCTTTGAGTGTGAATGTTAAATGGTGGAAAAACAATAGAATGATCTCTGTAGATTCAAAATCTGCACTGATCTTTTTTGTCCAGATTCATATTACAATCTTGAGGAATTTCTCATAATTCTTTGTTTTAGTGGATGCATTTCATGGGCTACAGTTTTCATT…
chr4-04	EST_Human	nucleotide_match	258996	259241	164.000000	-	.	Target=BG702736.1 35 292 +;percentID=84.1;Gap=M22 I2 M93 I3 M4 I2 M1 I1 M4 I1 M1 I2 M88 I1 M33 ;sequence=AGCGGGATTACAGGCGTGAGCCACCGTGCCTGGCCAGAATATTATATCTTTGAGTGTGAATGTTAAATGGTGGAAAAACAATAGAATGATCTCTGTAGATTCAAAATCTGCACTGATCTTTTTTTGTCCAGATTCATATTACAATCTTGAGGAATTTCTCATAATTCTTTGTTTTAGTGGATGCATTTCATGGGCTACAGTTTTCATTTTTACTCACCTAACTTTATCCAAGTCCTTGGTCACCTTCTCTGGAAAAAAATTTGAAGATTATGGCAGCTGTTGAATCCAAACAGT…
chr4-04	EST_Human	nucleotide_match	259276	259737	380.000000	-	.	Target=BI039926.1 6 485 +;percentID=91.7;Gap=M5 D1 M114 D1 M20 I1 M11 I1 M7 I1 M9 I1 M12 I1 M9 I1 M7 I1 M5 I1 M4 I1 M6 I1 M5 I1 M4 I1 M9 I1 M3 I1 M6 I1 M12 I1 M8 I1 M5 I1 M5 I1 M9 I1 M185 ;sequence=CGAACGTGTTATCCCCAGCTATGTATGCCTCACTGCTCTTCTTGGTGTTATGGCTACAGTTTCCTCACTGTTCTCCTCATGCCATGCAATTTCACTTGGACTTTCCAGGCTCTGATGAGAAGTTGGAATTTTTAATGTATATTGGTTTTTAACTGGGCGTGTTTAGCGATTATATGCTTATCAATGCCAACATTCAGCATC…
chr4-04	EST_Human	nucleotide_match	259608	259748	90.000000	+	.	Target=DA136141.1 1 138 +;percentID=83.9;Gap=M7 D1 M5 D2 M2 D1 M74 I2 M39 D1 M9 ;sequence=AAAAAGTCGAACCTATCAGAACCTGGAAAGTCCATGTGAAATTGCATGGCATGAAGAGAACAGTGAGAAAACCGTAGCCATAACACAAGGAGAGGAGCTGTGAGGCATACATAGCTGAGGATAAACATAAAACAAATCCTCTTTAAGGAGCGCCTCTGCCCAGCTGCCCAACTTTCTGGGAAGTGAGAAGCACCTCTGCCCAGCTGCCCCACCGTCTGGGAAGTGAGCAGCGCCTCTCCCTGGCCCCCAGCCCTGTCTGGGAATGAGAAGCGCCTTTGCCCGGCCACTGCACCGCCTGGGACGTGAGGA…
chr4-04	EST_Human	nucleotide_match	259668	259918	232.000000	+	.	Target=CA427639.1 440 689 +;percentID=96.5;Gap=M219 D1 M31 ;sequence=TTTTTTTTTTTTTTTTATTATTTACGATGTGAGCTGGTGAGAAATTGTAAGAATGATTTTTATAAAATTTAGTACACAAATTTTTAGATGCAAGTTCACAATTTGTGTATTGTTATATTTGATCTAGTTAGAAAATTTCATTTTGTGGCTTTAACTGGAGAACTCTATATGAACCGTTTTCTTTAGTTGTTCCTTTCACTTTTTACTTGACATAAATGAGTTTATGTATTGTGTGCCAATTTGTTCAGGTAAGTACTGGGAAATCTTTTAAGTCATGGAGATGTTTTGATATAAAATTGTAGTGAACATAAGAAAGTGCTGTGTGTGTAA…
chr4-04	EST_Human	nucleotide_match	259781	259895	69.000000	-	.	Target=CN414775.1 1 116 +;percentID=80.3;Gap=M22 I1 M93
chr4-04	EST_Human	nucleotide_match	260116	260701	566.000000	+	.	Target=BU785955.1 47 632 +;percentID=98.3;sequence=GCCCCCTTTCCACCCACGCGTCCGGTAATTTCACAATGTGTATAGCCACATTGTGAAATTACATTTAACCAGTATTTTCTGTGCACTAACTTTTTAAAAAAATTTTGTAATTTCTGACCAGCCCACATACTTTATGGAGTTAAAAAAGAAGAATGAGAAACGGGAAAATTATACCTCTAGCATGAGCACCACATTAAAACAGAGACTTTTTACAGGGAGATTCTCAAAAATGATCCATTAGATTTTACAGTAATTACATAAAAATAAGAAAACATAGATTTTAATTCAAAATGTTTTAGGTTTCTAGATTTCCAGTAAATTATCCACAGTATTAATAGAAACTTCTTT…
chr4-04	EST_Human	nucleotide_match	260207	260737	266.000000	-	.	Target=AW876304.1 19 526 +;percentID=78.6;Gap=M10 D3 M1 D1 M18 I1 M33 D2 M3 D2 M13 D1 M1 D1 M1 D2 M4 D1 M3 D1 M16 I2 M8 I2 M46 I2 M11 I2 M52 I1 M102 D1 M62 D1 M3 D1 M5 D1 M1 D1 M22 D1 M1 D2 M1 D4 M19 D1 M1 D1 M1 D2 M45 D2 M1 D1 M14 ;sequence=NTCGACGAGTTGTCCGAGTTATACACTTTATTTTTCAATGTACAATTATTTTTTACTACAGATCGTTCTGTGATTGTAATATATCAAAGTATAATCCATATGTTTCTGAGTCCTGAATGAATACTTAAAAAAAATGTTTCATATTTGTCTTTGAACA…
chr4-04	EST_Human	nucleotide_match	260470	260696	127.000000	-	.	Target=DA243951.1 367 595 +;percentID=80;Gap=M6 D1 M1 D1 M12 I1 M2 I1 M2 I1 M2 I1 M1 I1 M6 I1 M96 I2 M7 D2 M1 D1 M3 D1 M82 ;sequence=TGTGTTAAAATTTTTGTGCCGTGAATGAAGTGTTTTATTATGCCACCAACTTTCACCTATCCAACCTTACTCAAGGGTGTACGTTAAAGATGGTAACAATGTACTATCTGGTAATATAATTGAATGACATCTCTAGTCTTTTTTAGTGGCTTTCAACAGCAAATAAATTGAAGAATATTGTTTGCATGTTACATTTTTATTCTTATTGAAATTTTTCAAAAGGTTTTGTGAGTACATAGTATGTGTATATATTTATGGTATATATG…
chr4-04	EST_Human	nucleotide_match	337233	337698	291.000000	+	.	Target=DA588900.1 54 546 +;percentID=82.2;Gap=M97 I1 M193 I1 M7 I3 M1 I4 M1 I4 M2 I2 M1 I1 M2 I4 M2 I1 M1 I1 M14 I1 M1 I1 M7 I1 M2 I1 M2 I1 M133 ;sequence=GGCGTGGAGATATGGCGCAACTGCGGCGCGATTGACTTCTAAAGAGTCATGTTGGCCGGGCCCGGGGGCTCATACCTGTAATCCCGGCACTTTGGGAGGCCGAGACGGGCAGATCACGAGGTCAGGAGATCAAGACCATCCTGGCTAACACNGGTGAAACCCCGTCTCTACTACGAATACAAAAAATTACCTGGGCGTGTTGGCGGGCACCTGTAGTCCCAGCTACTCAGGAGGCTGAGGCAGG…
chr4-04	EST_Human	nucleotide_match	260560	260696	67.000000	-	.	Target=AL037864.1 447 589 +;percentID=76.6;Gap=M6 D1 M1 D1 M12 I1 M2 I1 M2 I1 M2 I1 M1 I1 M6 I1 M96 I2 M7 ;sequence=GGGGTGCAATAAAATGCAGTAAATTTTAAAATTCTCTTAAGATAATGTGTGAACTTAATTTTTGAAATAAAAATTGTTATTGTGTTAAAATTTTTGTGCCGTGAATGAAGTGTTTTATTATGCCACCAACTTTCACCTATCCAACCTTACTCAAGGGTGTACGTTAAAGATGGTAACAATGTACTATCTGGTAATATAATTGAATGACATCTCTAGTCTTTTTTAGTGGCTTTCAACAGCAAATAAATTGAAGAATATTGTTTGCATGTTACATTTTTATTCT…
chr4-04	EST_Human	nucleotide_match	337233	337698	291.000000	+	.	Target=DA283460.1 62 554 +;percentID=82.2;Gap=M97 I1 M193 I1 M7 I3 M1 I4 M1 I4 M2 I2 M1 I1 M2 I4 M2 I1 M1 I1 M14 I1 M1 I1 M7 I1 M2 I1 M2 I1 M133 ;sequence=AAGTGGATGGCGTGGAGATATGGCGCAACTGCGGCGCGATTGACTTCTAAAGAGTCATGTTGGCCGGGCGCGGGGGCTCATGCCTGTAATCCCGGCACTTTGGGAGGCCGAGACGGGCAGATCACGAGGTCAGGAGATCAAGACCATCCTGGCTAACACNGGTGAAACCCCGTCTCTACTACGAATACAAAAAATTACCTGGGCGTGTTGGCGGGCACCTGTGGTCCCAGCTGCTCAGGAGGCT…
chr4-04	EST_Human	nucleotide_match	261262	261616	213.000000	-	.	Target=DA243951.1 1 366 +;percentID=81.4;Gap=M34 I2 M2 I3 M98 D1 M5 D2 M28 I3 M65 I1 M56 I1 M1 I1 M6 I1 M1 I2 M14 D1 M40 I1 M1
chr4-04	EST_Human	nucleotide_match	261262	261642	231.000000	-	.	Target=AL037864.1 54 446 +;percentID=81.6;Gap=M19 I1 M41 I2 M2 I3 M98 D1 M5 D2 M28 I3 M65 I1 M56 I1 M1 I1 M6 I1 M1 I2 M14 D1 M40 I1 M1
chr4-04	EST_Human	nucleotide_match	261326	261631	209.000000	-	.	Target=DB288459.1 225 537 +;percentID=85.1;Gap=M8 I1 M41 I2 M2 I3 M98 D1 M5 D2 M28 I3 M65 I1 M56 ;sequence=AATAAAAGATGCACCAGGAAAATCTGAGCAGAGAGGCTTTTAGTGGTTGACTTACTGAGTGATGCCTGAAGTAGGTGTTCAGAGTAATACTTTGCGTTATACTGAGAGAGAATCTGAATTTTAGTAGTAAATTGTTTTGCCAACNTGTATATTTATGTAATAAGTGCAATAAAATGCAGTAAATTTTAAAATTCTCTTAAGATAATGTGTGAACTTAATTTTTGAAATAAAAATTGTTATTGTGTTAAAATTTTTGTGCCGTGAATGAAGTGTTTTATTATGCCACCAACTT…
chr4-04	EST_Human	nucleotide_match	337233	337698	296.000000	+	.	Target=DA787952.1 64 555 +;percentID=82.7;Gap=M290 I1 M7 I3 M1 I4 M1 I4 M2 I2 M1 I1 M2 I4 M2 I1 M1 I1 M14 I1 M1 I1 M7 I1 M2 I1 M2 I1 M133 ;sequence=GGAAGTGGATGGCGTGGAGATATGGCGCAACTGCGGCGCGATCGACTTCTAAAGAGTCATGTTGGCCGGGCGCGGGGGCTCATACCTGTAATCCCGGCACTTTGGGAGGCCGAGACGGGCAGATCACGAGGTCAGGAGATCAAGACCATCCTGGCTAACACGGTGAAACCCCGTCTCTACTACGAATACAAAAAATTACCTGGGCGTGTTGGCGGGCACCTGTAGTCCCAGCTACTCGGGAGGCTGAGGCA…
chr4-04	EST_Human	nucleotide_match	261928	262144	150.000000	-	.	Target=DB288459.1 1 224 +;percentID=85.4;Gap=M54 I2 M87 I1 M12 I1 M1 I2 M3 I1 M1 I2 M31 D2 M26
chr4-04	EST_Human	nucleotide_match	261929	262384	297.000000	+	.	Target=BU616016.1 42 501 +;percentID=84;Gap=M25 D2 M31 I2 M1 I1 M3 I2 M1 I1 M99 I1 M52 D1 M2 D1 M45 I5 M101 I1 M14 D1 M29 D1 M16 D1 M1 D2 M27 ;sequence=TTTTTTTTTTTTTTTTTTAACACAATAACAATTTTTATTTCAAAAATTAAGTTCACACATTATCTTAAGAGAATTTTAAAATTTACTGCATTTTATTGCACTTATTACATAAATATACAGTTGGCAAAACAATTTACTACTAAAATTCAGATTCTCTCTCAGTATAACGCAAAGTATTACTCTGAACACCTACTTCAGGCATCACTCAGTAGTCAACCACTAAAAGCCTCTCTGCTCAGATTTTCCT…
chr4-04	EST_Human	nucleotide_match	337390	337508	63.000000	-	.	Target=BM800078.1 225 343 +;percentID=77.7;Gap=M26 I1 M12 D1 M3 I1 M72 D1 M4 ;sequence=ACTGGTGCCATCTCAGCTCACTGCAACTTCTGACTCCCGAGTTCAAGTGATTCTTTTGCCTCAGTCTCCCAAGTAGCTGGGACAACAGGGGCGTGCCGAGAAGCCCAGCTAATTTTGTACTTGTAGTAGAGAGCGGGTTTCACCACGCTGGCCAAAATTGTCTCAACCTCTTGATCTCATGATCCACCGCCTCACCCTCCCAAAGTGCTGGGATTACAGGCATGAGAGTCTCACTCTGTCCTTCAGGCTGTGAGTGCAGTCTCCTGATCTTGGCTCACTGCAACCTCTGTCTCCTGGGTTCAAGTGATTCTT…
chr4-04	EST_Human	nucleotide_match	261929	262384	297.000000	+	.	Target=CA442913.1 42 501 +;percentID=84;Gap=M25 D2 M31 I2 M1 I1 M3 I2 M1 I1 M99 I1 M52 D1 M2 D1 M45 I5 M101 I1 M14 D1 M29 D1 M16 D1 M1 D2 M27 ;sequence=TTTTTTTTTTTTTTTTTTAACACAATAACAATTTTTATTTCAAAAATTAAGTTCACACATTATCTTAAGAGAATTTTAAAATTTACTGCATTTTATTGCACTTATTACATAAATATACAGTTGGCAAAACAATTTACTACTAAAATTCAGATTCTCTCTCAGTATAACGCAAAGTATTACTCTGAACACCTACTTCAGGCATCACTCAGTAGTCAACCACTAAAAGCCTCTCTGCTCAGATTTTCCT…
chr4-04	EST_Human	nucleotide_match	337539	337697	159.000000	+	.	Target=DB221880.1 174 332 +;percentID=100;sequence=CTTTGCGTCTGGCTACTACCAGACCGCGGGTTAGGGGCTTCATCTCTCTGCGTCCTCAGTTCTGGGAGGCCTTGGTGATTCGGCCACAGCCTCAGCCTCCGTCGCTCTGTGACCTGCGGGTATTGGATGATTGGTAGCTAAGACTCCCGAATACNTTCAGAAGTGGGGAAATGAACTATGTCCCTTGATATATTTGTATTTTCAGGAACTCTTAACATTCAGGGATGTGGCCATAGAATTCTCTCCAGAAGAGTGGAAATGCCTGGACCCTGACCAGCAGAATTTGTATAGAGATGTGATGTTGGAGAACTACAGGAACCTGGTCTCCCTGGGTGTTGCTATCTCTAA…
chr4-04	EST_Human	nucleotide_match	261929	262388	297.000000	+	.	Target=DB316679.1 24 489 +;percentID=83.8;Gap=M25 D2 M31 I2 M1 I1 M3 I2 M1 I1 M29 I1 M70 I2 M52 D1 M2 D1 M45 I5 M101 I1 M14 D1 M29 D1 M16 D1 M1 D2 M31 ;sequence=AACACAATAACAATTTTTATTTCAAAAATTAAGTTCACACATTATCTTAAGAGAATTTTAAAATTTACTGCATTTTATTGCACTTATTACATAAATATACAGTTGGCAAAACAATTTACTTACTAAAATTCAGATTCTCTCTCAGTATAACGCAAAGTATTACTCAGAACACCTACTTCAGGCATCACTCAGTAAGTCAACCACTAAAAGCCTCTCTGCTCAGATTTTCCTGGTGCAT…
chr4-04	EST_Human	nucleotide_match	337486	337720	88.000000	+	.	Target=DA231238.1 266 503 +;percentID=70.1;Gap=M14 D1 M10 I1 M1 I1 M3 I1 M24 I1 M2 I1 M7 I1 M6 D1 M8 D1 M157 ;sequence=AGATTCTCGCAAATCTGGAAGCGGATCGCGTGGAGTGACGGTCACACCGCGGCGAATTAATTCCCAAAGACTCATGTTACATGAGAAAGCCACCAAGAAGACCAAAGAAAAGGAGACAAGGATGGCCTCTTCCTCAGGGATGCCTTGACTTTCAAGGATGTGGCTATAGAATTCTCTTTGGAGGAGTGGAAATGCCTGAACCCTGCACGGAGGGCTTTATACAGGGCCGTGATGTTGGAGAACTACAGGAACCTGGAGTCTGTGGGATCGACTTCTAAGG…
chr4-04	EST_Human	nucleotide_match	261929	262384	299.000000	-	.	Target=BQ187251.1 136 596 +;percentID=84.3;Gap=M27 D2 M1 D1 M16 D1 M29 D1 M14 I1 M101 I5 M45 D1 M2 D1 M52 I2 M99 I1 M1 I2 M3 I1 M1 I2 M31 D2 M25 ;sequence=GAGAAATATTTAGGCTAAAATTAAGACTATGTAAACATCAGAGGATTTACAGTAGAAAGAACTAAGGAACTAACACTTCAGACTTTAAAATAAATCAGAGTATTAAGTATAACAAAAGTTGAACCTGTTAGAAAATTTCCTTGTATATAAGTTGAAAAGTAGGTTTTTGAAGAGATATATTCGAAATATATTTTTTCACTTGAAAAAAGTAAAAATTTTTTTCAAAAGCAAATAATTCAACTCT…
chr4-04	EST_Human	nucleotide_match	337553	337710	106.000000	-	.	Target=DB346087.1 132 289 +;percentID=83.5;sequence=GCAGCATTATGAAGCTTTTTATTTGTGAGTCAACAAGGCTTCAGTCTCAGTCAAATAATGGAAGGGCTCCCAAGAAAGACAACAGAGAAAATACAAAAATACACGAGGGCAGATCTTAACCTTCTAGAGCAAAATTATCCTTACCCAGGAAGACCAGGTTCCTGTAGTTCTCCAACATCACATCCCAGTACAAAGCTTTCTGCACAGGGTCCAGGGATTTCCACTCCTCCTGAGAGAATTCTATGGCTACATCCCTGAATGTCAAAGGTCCCTGAAATGAAAAACACATTTCAACATGAGCAATGGGAGAGCTCTTATCTATACATAAAATGAGAAGAGGAGAGAAC…
chr4-04	EST_Human	nucleotide_match	261929	262388	299.000000	+	.	Target=AI681521.1 35 498 +;percentID=83.9;Gap=M25 D2 M31 I2 M1 I1 M3 I2 M1 I1 M99 I1 M52 D1 M2 D1 M45 I5 M101 I1 M14 D1 M29 D1 M16 D1 M1 D2 M31 ;sequence=TTTTTTTTTTTAACACAATAACAATTTTTATTTCAAAAATTAAGTTCACACATTATCTTAAGAGAATTTTAAAATTTACTGCATTTTATTGCACTTATTACATAAATATACAGTTGGCAAAACAATTTACTACTAAAATTCAGATTCTCTCTCAGTATAACGCAAAGTATTACTCTGAACACCTACTTCAGGCATCACTCAGTAGTCAACCACTAAAAGCCTCTCTGCTCAGATTTTCCTGGTGC…
chr4-04	EST_Human	nucleotide_match	337567	337697	89.000000	+	.	Target=DB447371.2 219 349 +;percentID=84;sequence=GGTCTAGCGGGGCCTTTGTGCCGACAGAGCTCCACTTCCTGTCCCCGCGGCTCTGTGTCCCCTGCTAGCCGTAGGCCGTGTGACCCGCAGGCACCGGGAGATCCAGAAGTGAAACGCCAGGCTCTCTGGAGGCCAGGAGATGGTGTGATTTGTCCAGAGAATCTTTCCTAAGAGGAAATCCCAGAGAAGCAGGAGAAAGAGAAAGAAATGGCTGGTGCTCAGACTCTGGTGACGTTCAGGGATGTGGCCATAGAATTCTCCCTGGAGGAGTGGAAATGCCTGGACCTCGCTCAGCAGAATTTGTACAGGGATGTGATGTTGGAGAACTACAGAAACTTGGTCTCCGTTG…
chr4-04	EST_Human	nucleotide_match	261929	262384	301.000000	+	.	Target=CA312619.1 42 502 +;percentID=84.5;Gap=M25 D2 M31 I2 M1 I1 M3 I2 M1 I1 M99 I2 M52 D1 M2 D1 M45 I5 M101 I1 M14 D1 M29 D1 M16 D1 M1 D2 M27 ;sequence=TTTTTTTTTTTTTTTTTTAACACAATAACAATTTTTATTTCAAAAATTAAGTTCACACATTATCTTAAGAGAATTTTAAAATTTACTGCATTTTATTGCACTTATTACATAAATATACAGTTGGCAAAACAATTTACTACTAAAATTCAGATTCTCTCTCAGTATAACGCAAAGTATTACTCTGAACACCTACTTCAGGCATCACTCAGTAAGTCAACCACTAAAAGCCTCTCTGCTCAGATTTT…
chr4-04	EST_Human	nucleotide_match	337320	337490	92.000000	+	.	Target=BX956892.1 257 425 +;percentID=77.2;Gap=M39 D2 M130 ;sequence=GGCCCACCTCGTGGGCTCCACGGAGGCCTGGCTTCTGTCCTGTGCTTGTAGATTCGCCCGGACCAGGAAGCGGATCGCGTGGACTGGAAGTCACACTGCGGCGGGAGGGGGTATGTTGACTCTGAGCAATAAACAACATATTTCTAACATTCATGATTGACTTCTAAAGACTCTGGGTATGTGAAGAAGAAACTCANAAGAGGAAGAGGAAAGCAAAGGAGTCAGGGATGGCTCTTCCTCAGGTAATTGANTGAGTCTGACCAACATGGAGAAACCCTGTCTCTAGCAAAAATACAAAATTANCTGGGCATGGTGGTGTGTGCCTGCAAT…
chr4-04	EST_Human	nucleotide_match	261929	262388	301.000000	+	.	Target=AW513477.1 26 490 +;percentID=84.2;Gap=M25 D2 M31 I2 M1 I1 M3 I2 M1 I1 M99 I2 M52 D1 M2 D1 M45 I5 M101 I1 M14 D1 M29 D1 M16 D1 M1 D2 M31 ;sequence=TTAACACAATAACAATTTTTATTTCAAAAATTAAGTTCACACATTATCTTAAGAGAATTTTAAAATTTACTGCATTTTATTGCACTTATTACATAAATATACAGTTGGCAAAACAATTTACTACTAAAATTCAGATTCTCTCTCAGTATAACGCAAAGTATTACTCTGAACACCTACTTCAGGCATCACTCAGTAAGTCAACCACTAAAAGCCTCTCTGCTCAGATTTTCCTGGTGCATCTTTTA…
chr4-04	EST_Human	nucleotide_match	261963	262384	273.000000	+	.	Target=BU620973.1 15 442 +;percentID=83.7;Gap=M24 I2 M1 I1 M3 I2 M1 I1 M99 I1 M52 D1 M2 D1 M45 I5 M101 I1 M14 D1 M29 D1 M16 D1 M1 D2 M27 ;sequence=TTTTTTTTTTTTTTTTTTAAAATTTACTGCATTTTATTGCACTTATTACATAAATATACAGTTGGCAAAACAATTTACTACTAAAATTCAGATTCTCTCTCAGTATAACGCAAAGTATTACTCTGAACACCTACTTCAGGCATCACTCAGTAGTCAACCACTAAAAGCCTCTCTGCTCAGATTTTCCTGGTGCATCTTTTATTTCTCTTCTCTTTCATGTAGAAGTCTATGAATAATGCCCACCTAATGCAA…
chr4-04	EST_Human	nucleotide_match	262014	262384	88.000000	+	.	Target=AL571386.2 97 502 +;percentID=65.5;Gap=M6 D1 M17 I1 M53 I2 M8 I2 M4 I1 M2 I1 M38 I2 M2 I2 M47 I5 M50 I2 M5 D1 M4 I1 M1 I2 M5 I1 M1 I1 M5 I1 M2 I2 M9 I1 M5 I2 M26 D1 M32 I1 M2 I2 M2 I2 M9 I1 M2 I3 M31 ;sequence=AAGSTTATAAATAATCTAAAAATTTTCAAATNGTANTGNATTTATAGCATAAAAGTACAATTAGTAAAATGATTCACTAGTAATTTAATTACATTTAATTTAAAGTAAAATTAAAAATGCCTTTTCTCTATGATGCAGAATATTACTCCAAACACCTACCTCATGCATCACTCAATATGAAA…
chr4-04	EST_Human	nucleotide_match	337564	337697	88.000000	+	.	Target=BG192751.1 53 186 +;percentID=83;Gap=M26 D1 M10 I1 M97 ;sequence=TCCTTATACTATAATCTGTAACGAAAATACATACAAAGTTGAAAAACAGGACTTCTCGNGGGCACTTGACATTCAGTGCGTGGCCATACCAATTCTCTCAGGAGGAGTGGAAATGCCTGGACCCTGTGCAGAAGGCTTTATACAGGGATGTGATGTTGGAGAACTACAGGAACCTGGTCTCCCTGGGAATCTGTCTTCCTGACCTGAGTATTATCTCCATGATGAAGCAAAGGACAGAGCCCAGGACTGTGGAGAATGAAATGAAAGTAGCAAAAAATCCAGATAGGTGGGAAGGTATCAAAGATATCAAC
chr4-04	EST_Human	nucleotide_match	262041	262384	223.000000	-	.	Target=CB158662.1 189 533 +;percentID=83.8;Gap=M27 D2 M1 D1 M16 D1 M29 D1 M14 I1 M101 I5 M45 D1 M2 D1 M52 I2 M50 ;sequence=AGAAACACCAGAGAATTTTTACTAGAATATAATTTGTAGGTGCAGTAAATGTGAAGAAATATTTAGGCTAAAATTAAGACTATGTAAACATCAGAGGATTTACAGTAGAAAGAACTAAGGAACTAACACTTCATATTTTATAATAAATCAGAGTATTAAGTATAACAAAAGTTGAACCTGTTAGAAAATTTCCTTGTATATAAGTTGAAAAGTAGGTTTTTGAAGAGATATATTCGAAATATATTTTTTCACTTGAAAAAAGTAAAAATTTTTTTC…
chr4-04	EST_Human	nucleotide_match	337567	337697	87.000000	+	.	Target=CB128971.1 258 388 +;percentID=83.2;sequence=AATCAGGCACATGTCTGGAGAGGAGAAGACGGCTTCCGGGATCTAGCGGGGCCTTTGTCCCGACAGAGCTCCACTTCCTGTCCCCGCGGCTCTGTGTCCCCTGCTAGCCGTAGGCCGTGTGACCCGCAGGCACCGGGAGATCCAGAAGTGAAACGCCAGGCTCTCTGGAGGCCAGGAGATGGTGTGATTTGTCCAGAGAATCTTTCCTAAGAGGAAATCCCAGAGAAGCAGGAGAAAGAGAAAGAAATGGCTGGTGCTCAGACTCTGTTGACGTTCAGGGATGTGGCCATAGAATTCTCCCTGGAGGAGTGGAAATGCCTGGACCTCGCTCAGCAGAATTTGTACAG…
chr4-04	EST_Human	nucleotide_match	262065	262360	178.000000	+	.	Target=BX453464.2 1 299 +;percentID=81.6;Gap=M25 D1 M2 I2 M4 D1 M45 D1 M2 D1 M45 I5 M101 I1 M14 D1 M29 D1 M6 I1 M17 ;sequence=CTGAACACCTACTTGAGGCATCACTTAGTAGTCACTCCTAAAAGCCTCTCTGCTCAGATTTTCCTGGTGCATCTTTTATTTCTCTTCTCTTTCATGTAGAAGTCTATGAATAATGCCCACCTAATGCAAAGGAGTTTCTCATATCTCTGACGCAGCAACAATTTATCACATGCTTTCACATAAATGAGAATGTTGAAATAGTATAATTTTAGAGTTGAATCATTCGCTTTTGAAAAAAATTTTTACTTTTTTCAAGTGAAAAAATATATTCCG…
chr4-04	EST_Human	nucleotide_match	262149	262360	129.000000	-	.	Target=Z30125.1 157 372 +;percentID=81.7;Gap=M23 D1 M29 D1 M14 I1 M100 I5 M28 D1 M7 I1 M8 ;sequence=AAGAAATATTTAGGCTAAAATTAAGACTATGTAAACATCAGAGGATTTACCGTAGAAAGAACTAAGGAACTAACACTNCAGACTTTAAAATAAATCAGAGTATTAAGTATAACAAAAGTTGACCCTGTTAGAAAATNTCCTTGTATATAAGTTGAAAAGTAGGTTTGTGAAGAGATATATTCGAAATATATTTTTTCACTTGAAAAAAGTAAAAATTTTTCACAAAAGCAAATAACTCATCTCTAAAATTATTCTATTTCAACATTCTCATTTATGTGAAAGCATGTGATAAATTGTTG…
chr4-04	EST_Human	nucleotide_match	262180	262384	114.000000	-	.	Target=AV732491.2 195 391 +;percentID=80.8;Gap=M27 D2 M1 D1 M16 D1 M29 D1 M14 I1 M21 D4 M42 D1 M1 D1 M27 I1 M3 I1 M13 ;sequence=AAGAAAAGAAACACCAGAGAATTTTTACTAGAATATAATTTGTAGGTGCAGTAAATGTGAAGAAATATTTAGGCTAAAATTAAGACTATGTAAACATCAGAGGATTTACAGTAGAAAGAACTAAGGAACTAACACTTCAGACTTTAAAATAAATCAGAGTATTAAGTATAACAAAAGTTGAACCTGTTAGAAAATTTCCTTGTATATAAGTTGAAAAGTAGGTTTTTGAAGAGATATATTCGAAATATATTTTTTCACTTGAAAAAAGTAA…
chr4-04	EST_Human	nucleotide_match	262226	262375	94.000000	-	.	Target=BG569463.1 605 751 +;percentID=83.7;Gap=M3 I1 M15 D2 M1 D1 M4 D1 M11 D1 M29 D1 M18 I1 M23 I1 M40 ;sequence=GCATAAGAAAATTCATACTGGAGAGAAACCCTACACGTGTGGAGACTGTGGCAAAACCTTTAGACAGTCTGCAAATCTTTATGCACATAAGAAAATTCATACTGGAGATAAAACCATACAAGTGTAAAGAATGTGGCAAAGCCTTTAAGTCATACTACAGCATTCTTAAACATAAGAGAACTCATACCAGGGGAATGTCTTACGAAGGTGACGAATGTCGCGGTCTTTAAATGCTCCTCAATCCTTTCTAATCATAAGATAATTCATAATGAAGAGAAACTCTAA…
chr4-04	EST_Human	nucleotide_match	262384	262680	170.000000	-	.	Target=BM803355.1 496 795 +;percentID=78.3;Gap=M63 I2 M17 I1 M2 D1 M51 D1 M13 D1 M4 I2 M36 I1 M22 D1 M49 I1 M36 ;sequence=TTAACTAAAATTAAAAATGTGGCAAAGACTTCCAATTCTAGTCAGTTCTTAATGTAATTCCTACTGAAGAAAACACCTNGGAAATACAAAAAATGTGGCAAAACTTGTAACCAATGCTTAGCATTTTTGCACATGATAGTATTTATATGTGAGACTACTTGTACAAACATAAAAATATACAAAAGCTATTGTCTACTTGAAATTTATAGTTAATAAAAGCATTATAAATGTAATTTCTGTTGAAAGACCTTTTAGAAAATATAGGCCATTAAAGTGA…
chr4-04	EST_Human	nucleotide_match	262394	262680	189.000000	+	.	Target=DB349057.1 4 292 +;percentID=83.5;Gap=M24 I1 M132 D1 M47 D1 M2 I1 M17 I2 M63 ;sequence=ATCTTGTTTTGAGACAGAGTTTCACTCTTGTTACCCAGGCTGGAGTGCAATGGCACGATCTCAGCTCACCGCAACCTCCACCTCCTGGGTTCAAGCCATTCTCCTGTCTCAGCCTCCTGAGTAGCTGGGATTACAGCCATGCACCACCATGTCCTGCTAATTTTTGTATTTTTAGTACAGACGAGGTTTCTCCATATTGGTCAGGCTGTCCTTGAACTCCCGACCTCAGGTGATCCACCCTCCTTGGCCTCCCAAAGTGTTGGGATTACAGGCGTGAGCCACCGCGCCTGGCCTCTGGTTTCTTA…
chr4-04	EST_Human	nucleotide_match	262394	262680	189.000000	+	.	Target=DB324740.1 2 290 +;percentID=83.5;Gap=M24 I1 M132 D1 M47 D1 M2 I1 M17 I2 M63 ;sequence=CTTGTTTTGAGACAGAGTTTCACTCTTGTTACCCAGGCTGGAGTGCAATGGCACGATCTCAGCTCACCGCAACCTCCACCTCCTGGGTTCAAGCCATTCTCCTGTCTCAGCCTCCTGAGTAGCTGGGATTACAGCCATGCACCACCATGTCCTGCTAATTTTTGTATTTTTAGTACAGACGAGGTTTCTCCATATTGGTCAGGCTGTCCTTGAACTCCCGACCTCAGGTGATCCACCCTCCTTGGCCTCCCAAAGTGTTGGGATTACAGGCGTGAGCCACCGCGCCTGGCCTCTGGTTTCTTAAC…
chr4-04	EST_Human	nucleotide_match	262394	262680	189.000000	+	.	Target=DB326282.1 2 290 +;percentID=83.5;Gap=M24 I1 M132 D1 M47 D1 M2 I1 M17 I2 M63 ;sequence=CTTGTTTTGAGACAGAGTTTCACTCTTGTTACCCAGGCTGGAGTGCAATGGCACGATCTCAGCTCACCGCAACCTCCACCTCCTGGGTTCAAGCCATTCTCCTGTCTCAGCCTCCTGAGTAGCTGGGATTACAGCCATGCACCACCATGTCCTGCTAATTTTTGTATTTTTAGTACAGACGAGGTTTCTCCATATTGGTCAGGCTGTCCTTGAACTCCCGACCTCAGGTGATCCACCCTCCTTGGCCTCCCAAAGTGTTGGGATTACAGGCGTGAGCCACCGCGCCTGGCCTCTGGTTTCTTAAC…
chr4-04	EST_Human	nucleotide_match	262397	262680	188.000000	+	.	Target=DB315243.1 2 287 +;percentID=83.7;Gap=M21 I1 M132 D1 M47 D1 M2 I1 M17 I2 M63 ;sequence=GTTTTGAGACAGAGTTTCACTCTTGTTACCCAGGCTGGAGTGCAATGGCACGATCTCAGCTCACCGCAACCTCCACCTCCTGGGTTCAAGCCATTCTCCTGTCTCAGCCTCCTGAGTAGCTGGGATTACAGCCATGCACCACCATGTCCTGCTAATTTTTGTATTTTTAGTACAGACGAGGTTTCTCCATATTGGTCAGGCTGTCCTTGAACTCCCGACCTCAGGTGATCCACCCTCCTTGGCCTCCCAAAGTGTTGGGATTACAGGCGTGAGCCACCGCGCCTGGCCTCTGGTTTCTTAACCTG…
chr4-04	EST_Human	nucleotide_match	262405	263065	333.000000	-	.	Target=DB507896.2 7 652 +;percentID=77.1;Gap=M21 I1 M114 I1 M4 D1 M47 D1 M3 I1 M9 D2 M20 I1 M18 D1 M1 D1 M73 D1 M2 D1 M2 D1 M6 D2 M1 D1 M9 D1 M4 D3 M17 D1 M1 D1 M13 D1 M31 D1 M32 I2 M66 D2 M132 I1 M13 ;sequence=GATGACCACTACAAATGTGAAGAGGGTTGTAGTACCTTTATTTGTATCACAGATTTTATTGTACACATTTTGTACTAGAAGAAAACTCTGAAGTAGTTGCTCAAACTTTGTTCAACATCAGGGAATTTATATTGAAGAAAAACTTTGCAAATTTAATAAATTTTAAAAAACACTTTTTCAAAAAGTAC…
chr4-04	EST_Human	nucleotide_match	262647	263199	551.000000	+	.	Target=DA327460.1 4 557 +;percentID=99.8;Gap=M154 I1 M399 ;sequence=TTAGCTGGGATTACAGGCGTGAGCCACCGTGCCCGGCCAACAAAGAAAGTTTCTAACAGGTTGAACTTTGGATTTTTTTACACTTAATACTCCGATTTCTTGTAAGGTGTTAGTTCCTTAGTTCTTTCTCCAGTAAATCCTCTGATGTTTACATAGGCCTTAATTTTAGCCTAAATATTTCTCCACATTTATTGCATCTACAAATTCTCTTCTAATATAAACTCTCTAGTGTTTCTTAACCTGCAGTTTTTGAACAGATGTTTTTCCACATTTATTACATTTGTCGTATTTCGCTCCAATGTAAATTCTCTGATGTTGAACAAAGTTTGAG…
chr4-04	EST_Human	nucleotide_match	262671	262905	81.000000	+	.	Target=BX453464.2 300 541 +;percentID=70.2;Gap=M45 D6 M25 I1 M3 I3 M2 I1 M2 I2 M107 I1 M22 I1 M5 I1 M3 I2 M5 I1 M10
chr4-04	EST_Human	nucleotide_match	262672	262824	76.000000	-	.	Target=Z30125.1 2 156 +;percentID=77.8;Gap=M75 I2 M1 I4 M2 I1 M31 D6 M27 I1 M11
chr4-04	EST_Human	nucleotide_match	262672	263089	407.000000	+	.	Target=AW381146.1 2 419 +;percentID=98.8;Gap=M6 D1 M69 I1 M342 ;sequence=GGTGGCCTCCAGCAAAGAAAGTTTCTAACAGGTTGAACTTTGGATTTTTTTACACTTAATACTCCGATTTCTTGTANAGGTGTTAGTTCCTTAGTTCTTTCTCCAGTAAATCCTCTGATGTTTACATAGGCTTAATTTTAGCCTAAATATTTCTCCACATTTATTGCATCTACAAATTCTCTTCTAATATAAACTCTCTAGTGTTTCTTAACCTGCAGTTTTTGAACAGATGTTTTTCCACATTTATTACATTTGTCGTATTTCGCTCCAATGTAAATTCTCTGATGTTGAACAAAGTTTGAGCAACTGCTTCTGAGTCTTCCGCT…
chr4-04	EST_Human	nucleotide_match	262683	262879	113.000000	-	.	Target=R22735.1 104 308 +;percentID=80.9;Gap=M109 I1 M21 I2 M1 I4 M2 I2 M21 D1 M9 D3 M7 I1 M8 I1 M11 I1 M4 ;sequence=GCTTGAACCCAGGAGGTGGAGGTTGCGGTGANTGAGATCGTGCCATTGCACTCCAGCCTGGGTAACAAGAGTGAAACTCTGTCTCAAAACAAGAAAAAAAGAAAAGAAACACCAGAGAATTTTTACTAGAATATAATTTGTAGGTGCAGTAAATGTGAAGAAATATTTAGGCTAAAATTAAGACTATGTAAACATCAGAGGATTTACAGTAGGAAAGAACTAAGGAACTAACACTTCAGACTTTTAAAATAAATCAGAGTATTTAAGTATTAACAAAAGTTG…
chr4-04	EST_Human	nucleotide_match	337567	337698	93.000000	-	.	Target=BI007170.1 381 512 +;percentID=84.8;sequence=GTTCTCACAGAATCTCCCATTTGCAGAGAGTTTCCCAAACGCTATGTAATAGTGTGGCTTTGCAGGGTACAGTGGCTCATGGCTGTAATCCCAACACTTTGGAAGAGCGAGCCAGGAGATCCCTTAAGTCCAGGAATTCAAGGCTGCAGTGAGCTATGATTGCCACCGCACTCTAGCCTGGATGACAGCGTTAGACCCTGTCTCAAAAAACAAAAATTATGGGGCCTCCACTCTGCCCACCCGAGCTCTCACCTGTGTTCACACCTTTGATGCACTCCCTGCCGTCTGGATCGTTTGCTATTTTCTCTTCACTCTGCAGAGTCCAGGNATCTCTCTTTTGCTCTAAC…
chr4-04	EST_Human	nucleotide_match	262683	262887	121.000000	-	.	Target=BG569463.1 399 604 +;percentID=81.6;Gap=M138 I2 M1 I4 M2 I1 M31 D6 M27
chr4-04	EST_Human	nucleotide_match	262683	262879	124.000000	-	.	Target=DW431518.1 53 250 +;percentID=82.6;Gap=M130 D1 M2 D1 M2 D1 M11 I1 M15 I1 M3 I1 M4 I1 M27 ;sequence=GGCCATTACGGCCGGGAGAGTGAAACTCTGTCTCAAAACAAGAAAAAAAGAAAAGAAACACCAGAGAATTTTTACTAGAATATAATTTGTAGGTGCAGTAAATGTGAAGAAATATTTAGGCTAAAATTAAGACTATGTAAACATCAGAGGATTTACAGTAGAAAGAACTAAGGAACTAACACTTCAGACTTTAAAATCAATCAGAGTATTAAGTATAACAAAAGTTGAACCTGTTAGAAAATTTCCTTGTATATAAGTTGAAAAGTAGG
chr4-04	EST_Human	nucleotide_match	337568	337774	102.000000	-	.	Target=N94749.1 67 272 +;percentID=75.6;Gap=M5 D2 M18 I1 M13 D1 M15 I1 M153 ;sequence=CAGCATTATGAAGCTTTTTATTTGTGAGTCAACAAGGCTTCAGTCTCAGTCAAATAATGGAAGGGCTCCCAAGAAAGACAACAGAGAAAATACAAAAATACACGAGGGCAGATCTTAACTTCTAGAGCAAAATTATCCTTACCCAGGAAGACCAGGTTCCTGTAGTTCTCCAACATCACATCCCAGTACAAAGCTTTCTGCACAGGGTCCAGGGATTTCCACTCCTCCTGAGAGAATTCTATGGCTACATCCCTGAATGTCAAAGGTCCCTGTGTAAGAGCCATCCCTGACTCCTTTTCTTTCCTCTTCTTCC…
chr4-04	EST_Human	nucleotide_match	262683	263232	263.000000	-	.	Target=BF031091.1 3 557 +;percentID=77.2;Gap=M25 I1 M8 D2 M81 D1 M3 D1 M67 I1 M26 D1 M41 D6 M1 D2 M18 I1 M6 I1 M66 D1 M1 D2 M2 D3 M1 D4 M33 I1 M7 I1 M25 I1 M21 I1 M5 I1 M4 I1 M10 I1 M6 I1 M6 I1 M3 I4 M2 I3 M21 I1 M1 I1 M5 I1 M1 I2 M8 I1 M12 I1 M5 I1 M6 ;sequence=TCGAGAAAAGTTATAGAAATATAAAAAATATAGAAAAGTCATATCTCCTCACATTTTACTAACTAGCACAGTTCATACTTAATAAAAACATTATAAATGTAATTTCTGTTGAAAGACTTCAGAAAATATAGGCCTT…
chr4-04	EST_Human	nucleotide_match	337569	337697	99.000000	+	.	Target=DB028799.1 62 190 +;percentID=88.4;sequence=AGTGCGTTACCAAACAGCTTTAACCTGGATGTGGAGGAGGATGACATTGAGAATCTCTTAGAGGGACACTTGACATTCAGGGACGTGGCCATAGAATTCTCTCAGGAGGAGTGGAAATGCCTGGACCCTGTGCAGAAGGCTTTATACAGGGATGTGATGTTGGAGAACTACAGGAACCTGGTCTCCCTGGGAATCTGTCTTCCTGACCTGAGTATTATCTCCATGATGAAGCAAAGGACAGAGCCCTGGACTGTGGAGAATGAAATGAAAGTAGCAAAAAATCCAGATAGGTGGGAAGGTATCAAAGATATCAACACAGGGAGGAGCTGTGCAGTGAGAAGCAAAGCA…
chr4-04	EST_Human	nucleotide_match	262690	263252	563.000000	+	.	Target=DB253512.1 1 563 +;percentID=100;sequence=AAGTTTCTAACAGGTTGAACTTTGGATTTTTTTACACTTAATACTCCGATTTCTTGTAAGGTGTTAGTTCCTTAGTTCTTTCTCCAGTAAATCCTCTGATGTTTACATAGGCTTAATTTTAGCCTAAATATTTCTCCACATTTATTGCATCTACAAATTCTCTTCTAATATAAACTCTCTAGTGTTTCTTAACCTGCAGTTTTTGAACAGATGTTTTTCCACATTTATTACATTTGTCGTATTTCGCTCCAATGTAAATTCTCTGATGTTGAACAAAGTTTGAGCAACTGCTTCTGAGTCTTCCGCTAGTACAAAATGTGTACAGTAAGATCCAGGATACAAGTACAGGT…
chr4-04	EST_Human	nucleotide_match	337569	337697	99.000000	+	.	Target=CD358945.1 105 233 +;percentID=88.4;sequence=GGATGTGGAGGAGGATGACATTGAGAATCTCTTAGAGGTGGTTCATGAGGAATGGGTTAATGAGGAGTCATTGGAACTGATACAGGAACATGTAGCTGAAGAAGAGGGACACTTGACATTCAGGGACGTGGCCATAGAATTCTCTCAGGAGGAGTGGAAATGCCTGGACCCTGTGCAGAAGGCTTTATACAGGGATGTGATGTTGGAGAACTACAGGAACCTGGTCTCCCTGGGAATCTGTCTTCCTGACCTGAGTATTATCTCCATGATGAAGCAAAGGACAGAGCCCTGGACTGTGGAGAATGAAATGAAAGTAGCAAAAAATCCAGATAGGTGGGAAGGTATCA…
chr4-04	EST_Human	nucleotide_match	262696	263335	640.000000	+	.	Target=DN992929.1 8 647 +;percentID=100;sequence=CACGAGGCTAACAGGTTGAACTTTGGATTTTTTTACACTTAATACTCCGATTTCTTGTAAGGTGTTAGTTCCTTAGTTCTTTCTCCAGTAAATCCTCTGATGTTTACATAGGCTTAATTTTAGCCTAAATATTTCTCCACATTTATTGCATCTACAAATTCTCTTCTAATATAAACTCTCTAGTGTTTCTTAACCTGCAGTTTTTGAACAGATGTTTTTCCACATTTATTACATTTGTCGTATTTCGCTCCAATGTAAATTCTCTGATGTTGAACAAAGTTTGAGCAACTGCTTCTGAGTCTTCCGCTAGTACAAAATGTGTACAGTAAGATCCAGGATACAAGTACAGG…
chr4-04	EST_Human	nucleotide_match	337569	337697	99.000000	+	.	Target=DB050382.1 121 249 +;percentID=88.4;sequence=AAAACAGCTTTAACCTGGATGTGGAGGAGGATGACATTGAGAATCTCTTAGAGGTGGTTCATGAGGAATGGGTTAATGAGGAGTCATTGGAACTGATACAGGAACATGTAGCTGAAGAAGAGGGACACTTGACATTCAGGGACGTGGCCATAGAATTCTCTCAGGAGGAGTGGAAATGCCTGGACCCTGTGCAGAAGGCTTTATACAGGGATGTGATGTTGGAGAACTACAGGAACCTGGTCTCCCTGGGAATCTGTCTTCCTGACCTGAGTATTATCTCCATGATGAAGCAAAGGACAGAGCCCTGGACTGTGGAGAATGAAATGAAAGTAGCAAAAAATCCAGAT…
chr4-04	EST_Human	nucleotide_match	262701	262825	73.000000	-	.	Target=BQ187251.1 1 135 +;percentID=80.7;Gap=M76 I2 M1 I4 M2 I1 M31 I1 M8 I1 M3 I1 M4
chr4-04	EST_Human	nucleotide_match	262701	262859	94.000000	+	.	Target=BU616016.1 502 670 +;percentID=80.5;Gap=M4 I1 M3 I1 M8 I1 M31 I1 M2 I4 M1 I2 M110
chr4-04	EST_Human	nucleotide_match	262701	262869	101.000000	+	.	Target=CA312619.1 503 681 +;percentID=81;Gap=M4 I1 M3 I1 M8 I1 M31 I1 M2 I4 M1 I2 M120
chr4-04	EST_Human	nucleotide_match	262701	262905	108.000000	+	.	Target=BU620973.1 443 661 +;percentID=78.2;Gap=M4 I1 M3 I1 M8 I1 M31 I1 M2 I4 M1 I2 M133 I1 M5 I2 M2 I1 M6 I1 M5 D1 M4
chr4-04	EST_Human	nucleotide_match	262701	262878	108.000000	-	.	Target=CB158662.1 1 188 +;percentID=81.4;Gap=M129 I2 M1 I1 M1 I1 M1 I3 M31 I1 M8 I1 M3 I1 M4
chr4-04	EST_Human	nucleotide_match	262701	262879	109.000000	-	.	Target=AV732491.2 6 194 +;percentID=81.5;Gap=M130 I2 M1 I4 M2 I1 M31 I1 M8 I1 M3 I1 M4
chr4-04	EST_Human	nucleotide_match	262701	262879	110.000000	+	.	Target=CA442913.1 502 690 +;percentID=81.5;Gap=M4 I1 M3 I1 M8 I1 M31 I1 M2 I4 M1 I2 M130
chr4-04	EST_Human	nucleotide_match	262702	263330	272.000000	+	.	Target=AL571386.2 503 1152 +;percentID=73.5;Gap=M10 I1 M26 I1 M3 I2 M3 I2 M2 I2 M106 I1 M12 D1 M1 D1 M2 D1 M1 D1 M23 I2 M150 I1 M1 I2 M1 I1 M2 I2 M1 I1 M2 I2 M22 I1 M4 I1 M4 I1 M1 I1 M41 I1 M48 D1 M2 I1 M26 I1 M4 I1 M5 I1 M66 D2 M3 D1 M23 I1 M14 D1 M11
chr4-04	EST_Human	nucleotide_match	262707	263020	163.000000	-	.	Target=N75183.1 10 329 +;percentID=77.5;Gap=M126 I2 M23 D1 M1 D1 M2 D1 M1 D1 M12 I1 M28 D1 M77 I2 M2 I2 M3 I2 M3 I1 M26 I1 M5 ;sequence=GTATTACAAATCTTATTGTACGCATTTTGTACTAGAGAAAAACACTGAAGCAGTTGCTCAAACTTTGTTCAACATCAGGGAATTTATATTGGAGAAAAATCCTGCAAATGTAATGAATTTGGAAAAACATTTTTTTTCAAAAACTACGGCGTAGAAAACATGAATTTATATTGAAATGTGTTTTTGCAGATGCAGTAAGTATGAAAAATATTTAATCCAAAATTGAGTCTATGTAAATATTAAATAATTTACAGTAGAAATAA…
chr4-04	EST_Human	nucleotide_match	337570	337617	40.000000	+	.	Target=DB170146.1 171 218 +;percentID=91.7;sequence=GTTTTCCTCTGGCTCCTGCGAGGGCTTGGTTTAGGGCTTCAGCTCTCTGCGTTCTCGGCTCCGGGAGGCCTCGGTGATTCAGCCACAGCCTCTGCCTCCCGTTGCTCTGTGACCTGAGGGTATTGGACAATTTGTAGCTAAGACTCCCGGATACCCTGAAGTCGGGAAATGGAACTCGTAACATTCAGGGATGTGGCCATAGAATTCTCCCCTGAAGGGTGGAAATGTCTGGAGCAAATAAAAGAGCCCTGCAATTTGAAGATACATGAGACAGCAGCCAAACCCCCAGCTATATGTTCTCCTTTCAGCCAAGACCTTTCACCAGTGCAGGGGATAGAAGATTCATT…
chr4-04	EST_Human	nucleotide_match	262743	263325	282.000000	-	.	Target=BG527927.1 1 598 +;percentID=75.9;Gap=M24 I1 M2 I1 M22 D2 M66 I1 M5 I1 M4 I1 M26 I1 M2 D1 M89 I1 M1 I1 M4 I1 M4 I1 M22 I2 M2 I1 M1 I2 M2 I1 M1 I2 M1 I1 M150 I3 M23 D1 M1 D1 M2 D1 M1 D1 M12 I2 M28 D1 M55 D1 M24 ;sequence=TAATTTATATTGGAGAAAACTTTATAAGTGTAAAGAATGTGACAAAACTTAACCAATACTCACATCTTATTGCACAGGAAAGCATTTTTACTTGAGAAAGATTGTACAAGTATAAAGAATGTGAAAAAGTCATTGATATCTTTTCACATCTTACTCAACACCAGAGTTTATA…
chr4-04	EST_Human	nucleotide_match	337570	337752	110.000000	+	.	Target=BU954839.1 151 332 +;percentID=81.2;Gap=M156 D1 M1 D2 M8 D1 M4 I2 M3 I1 M7 ;sequence=GGGGTCTCCTTGCGGCCGGCGGGGTGCTGGGTTCCCGTCTGCTGCCTCTCGGAGAGTCCCGGGTGACTGCCGCAGGCTCCATCGCCCTGTGGCCTGCAGGTATTGCGAGATTTATAGGGAGGACGCTGGGACCCCCAAAAGCTGGGAAATGGGACTATTGGCATTCAGGGATGTGGCTCTAGAATTCTCTCCAGAGGAGTGGGAATGCCTGGACCCAGCTCAGCGGAGTTTGTATAGGGATGTGATGTTAGAGAACTACAGAAACCTGATCTCCCTTGGTGAGGATAGCTTCANTATGCAATTCCTA…
chr4-04	EST_Human	nucleotide_match	262745	263089	340.000000	+	.	Target=AW381151.1 1 344 +;percentID=99.4;Gap=M50 D1 M294 ;sequence=GTAAGGTGTTAGTTCCTTAGTTCTTTCTCCAGTAAATCCTCTGATGTTTAATAGGCTTAATTTTAGCCTAAATATTTCTCCACATTTATTGCATCTACAAATTCTCTTCTAATATAAACTCTCTAGTGTTTCTTAACCTGCAGTTTTTGAACAGATGTTTTTCCACATTTATTACATTTGTCGTATTTCGCTCCAATGTAAATTCTCCGATGTTGAACAAAGTTTGAGCAACTGCTTCTGAGTCTTCCGCTAGTACAAAATGTGTACAGTAAGATCCAGGATACAAGTACAGGTACTACACCCTCTTTATATTTGTATTGTCTGTCTTAAGA…
chr4-04	EST_Human	nucleotide_match	337570	337752	111.000000	+	.	Target=EL735851.1 3 184 +;percentID=81.7;Gap=M156 D1 M1 D2 M8 D1 M4 I2 M3 I1 M7 ;sequence=ATGGGACTATTGGCATTCAGGGATGTGGCTCTAGAATTCTCTCCAGAGGAGTGGGAATGCCTGGACCCAGCTCAGCGGAGTTTGTATAGGGATGTGATGTTAGAGAACTACAGAAACCTGATCTCCCTTGGTGAGGATAGCTTCAATATGCAATTCCTATTTCACAGTCTTGCTATGTCTAAGCCAGAACTGATCATCTGTCTGGAGGCAAGGAAAGAGCCCTGGAACGTGAACACAGAGAAGACAGCCAAACACTCAGCCATGTGCCCAACTTTCTTGTACAAAGTTGGCATTATAAGAAAGCATTGC…
chr4-04	EST_Human	nucleotide_match	262827	263193	213.000000	+	.	Target=AA617794.1 1 348 +;percentID=81.8;Gap=M37 D4 M1 D3 M2 D2 M1 D1 M90 D2 M1 D6 M68 I1 M67 D1 M3 D1 M77 ;sequence=ACATTTACTGCATCTACAAAATATTTTCTAGTGTAAACTGTTTAAGCTGCAGTTTTTGAACAAATGTTTTTCCACATTTATTACATTTGTAGGATTTCTCTCCAATATAAATTTTCTGATGTTGAAGAAAGTCTCCTTCAGTGTTTTCCCCTATTATAAAATGTGTACAACAAAATCCATGAGAGAAGTACAGGTACTACAACCCTCTTTATATTTGTATTGTTTGTCTTAAGAATACTCTTCTTCACTTTAAAGGCCTATATTTTCTGAAGTCTTTCAACA…
chr4-04	EST_Human	nucleotide_match	337570	337826	97.000000	+	.	Target=DA311782.1 219 483 +;percentID=70.4;Gap=M126 I1 M2 I4 M4 I1 M56 I1 M4 I1 M19 D1 M15 I2 M19 D1 M10 ;sequence=AGGCGCGCAGTCTGAGAGGAGGGGGCTGGCATCCGGGATCTTCGGCGGCCTTGGCCTGTTGCTTCAGCCTGAGCTCGGTTAGGGCCTCACTTCCCTGCTTCCACACCTCAGGGAGGCCTCGGTGATTTTGCCAGAGCCTCAGCCTCCATCGCTCTGTAACCTGCGGGTATTGGATGATTCGTAGCTAAGACTTCGCGACACCCTTGAAGCTGAGAAATGGAACCCTTAACATTCAGGGATGTGGCCATAGAATTCTCTCCAGAAGAGTGGAAATGCCTGGACCC…
chr4-04	EST_Human	nucleotide_match	262866	263123	188.000000	+	.	Target=DB326282.1 291 542 +;percentID=88.1;Gap=M4 D1 M1 D1 M173 I1 M31 D3 M1 D2 M1 D1 M21 I1 M18
chr4-04	EST_Human	nucleotide_match	262866	263116	190.000000	+	.	Target=DB324740.1 291 537 +;percentID=88.5;Gap=M4 D1 M1 D1 M173 I1 M31 D3 M37
chr4-04	EST_Human	nucleotide_match	262866	263123	191.000000	+	.	Target=DB349057.1 293 547 +;percentID=88.1;Gap=M4 D1 M1 D1 M173 I1 M31 D3 M36 I1 M8
chr4-04	EST_Human	nucleotide_match	262866	263136	203.000000	+	.	Target=DB315243.1 288 551 +;percentID=89;Gap=M4 D1 M1 D1 M173 I1 M31 D3 M1 D2 M1 D1 M52
chr4-04	EST_Human	nucleotide_match	262866	263338	279.000000	-	.	Target=CF140195.1 114 565 +;percentID=82.7;Gap=M1 I1 M3 I1 M29 I3 M40 D2 M4 I1 M59 D3 M1 D2 M2 D3 M6 D3 M3 D1 M2 D4 M1 D1 M3 D1 M80 D1 M1 D2 M1 D3 M31 I1 M173 D1 M1 D1 M4 ;sequence=CACGAGGTGTGAGAAGGCTTTTAATCACACCTCAATCTGTTGTAGACATAAGAGTAATTATATTGATGAGAAGCCAAATTAAAATTAAAAATGTGGCAAAGACTTCCAATTCTAGTCAGTTCTTAATGTAATTCCTACTGAAGAAAACACCTGGAAATACAAAAAATGTGGCAAAACTTGTAACCAATGCTTAGCATTTTTGCACATGATAGTATTTA…
chr4-04	EST_Human	nucleotide_match	337570	337695	117.000000	+	.	Target=AV742687.1 206 330 +;percentID=96.8;Gap=M17 D1 M108 ;sequence=AATTCGCGGCCGCGTCGACTCTGCGAGAAGACGACAGAAGGGGCTGTTGCTCAGCCTGAGCTCGGTTAGGGCCTCACTTCCCTGCTTCCACACCTCAGGGAGGCCTCGGTGATTTTGCCAGAGCCTCAGCCTCCATCGCTCTGTAACCTGCGGGTATTGGATGATTCGTAGCTAAGACTTCGCGACACCCTTGAAGCTGAGAAATGGAACCCTTAACATTCAGGATGTGGCCATAGAATTCTCTCCAGAAGAGTGGAAATGCCTGGACCCTGCCCAGCAGAATTTGTATAGAGATGTGATGTTGGAGAACTACAGAAACCTGGTCTCCCT…
chr4-04	EST_Human	nucleotide_match	262866	263358	297.000000	-	.	Target=BM803355.1 26 495 +;percentID=83.2;Gap=M26 D4 M23 I3 M3 I1 M37 D2 M4 I1 M59 D3 M1 D2 M2 D3 M6 D3 M3 D1 M2 D4 M1 D1 M3 D1 M85 D3 M31 I1 M173 D1 M1 D1 M4
chr4-04	EST_Human	nucleotide_match	262895	263338	237.000000	-	.	Target=CB999730.1 305 742 +;percentID=80;Gap=M1 I1 M3 I1 M29 I3 M40 D2 M4 I1 M59 D3 M1 D2 M2 D3 M6 D3 M3 D1 M2 D4 M1 D1 M3 D1 M85 D3 M31 I1 M7 I1 M47 I1 M13 I1 M15 I1 M16 I1 M11 I1 M6 I1 M11 I1 M12 I1 M5 I1 M8 ;sequence=GGACTGGAGATAAAACCATACAAGTGTAAAGAATGTGGCAAAGCCTTTAAGTCATACTACAGCATTCTTAAACATAAGAGAACTCATACCAGGGGAATGTCTTACGAAGGTGACGAATGTCGCGGTCTTTAAATGCTCCTCAATCCTTTCTAATCATAAGATAATTCATAATGAAGAGA…
chr4-04	EST_Human	nucleotide_match	337570	337697	120.000000	+	.	Target=CN399123.1 109 236 +;percentID=96.9;sequence=GGGAGGCCTCGGTGATTTTGCCAGAGCCTCAGCCTCCATCGCTCTGTAACCTGCGGGTATTGGATGATTCGTAGCTAAGACTTCGCGACACCCTTGAAGCTGAGAAATGGAACCCTTAACATTCAGGGATGTGGCCATAGAATTCTCTCCAGAAGAGTGGAAATGCCTGGACCCTGCCCAGCAGAATTTGTATAGAGATGTGATGTTGGAGAACTACAGAAACCTGGTCTCCCTAGCTATGTGTTCTCATTTCACCCAAGACTTTTTGCCAGTGCAGGGGATAGAAGATTCATTCCACAAACTTATACTGAGAAGATATGAGAAATGTGGGCATGATAATTTACAAT…
chr4-04	EST_Human	nucleotide_match	262931	263288	349.000000	-	.	Target=AW191584.1 12 371 +;percentID=98.9;Gap=M138 I1 M31 I2 M161 D1 M27 ;sequence=TTTTTTTTTTTTGGCAAAACTTTTAATCAATGCTCATATCTTTTTGCATGTGATAGCATTTATACATGAGAATAATTGCACAAATATAAAAATACAAAAGCCATTAATTTCTACTCACATCTTACCAGATATCAGAATTTATGGTTAACTAAAAGCATTATAAATGTAATTTCTGTTGAAAAAGACCTTTTAGAAAATATAGGCCATTAAAGCGAAGAAGAGTATTCTTAAGACAGACAATACAAATATAAAGAGGGTGTAGTACCTGTACTTGTATCCTGGATCTTACTGTACACATTTTGTACTAGCGGAAGAC…
chr4-04	EST_Human	nucleotide_match	337570	337697	114.000000	+	.	Target=CD385642.1 186 313 +;percentID=94.5;sequence=AACCGGACCGAAGGAGTAGAAACTTTGTCTCACTTCAGCCAGAGCGCGGGGTTAGGGCTTCATTGCCTCGTGTCCTCTGCTCCCGGAGACTTCGGTGATTCTGCCACTCACTCCGTCGCTCTGTGACCTGCTGGCATTGAATGATTTATAGCTAAGACTCCAGGACACCCCTGAGGCCGAGAAATGGAACTCTTAACATTCAGGGATGTGGCCATAGAATTCTCTCCAGAAGAGTGGAAATGCCTAGACCCTGCCCAACAGAATTTATATAGAGATGTGATGTTGGAGAACTACAGAGACCTCGTCTCCCTGGTGTTGTTATCTCTAACCAGACCTGGTCACCTGTC…
chr4-04	EST_Human	nucleotide_match	262953	263293	337.000000	-	.	Target=BU785632.1 16 356 +;percentID=99.4;sequence=TTTTTTTTTTTTTTTAAATGCGGCAAAACTTTTAATCAATGCTCATATCTTTTTGCATGTGATAGCATTTATACATGAGAATAATTGCACAAATATAAAAATACAAAAGCCATTAATTTCTACTCACATCTTACCAGATATCAGAATTTATGGTTAACAAAAGCATTATAAATGTAATTTCTGTTGAAAGACCTTTTAAAAAATATAGGCCATTAAAGCGAAGAAGAGTATTCTTAAGACAGACAATACAAATATAAAGAGGGTGTAGTACCTGTACTTGTATCCTGGATCTTACTGTACACATTTTGTACTAGCGGAAGACTCAGAAGCAGTTGCTCAAACTTTGTT…
chr4-04	EST_Human	nucleotide_match	337570	337695	120.000000	+	.	Target=AV725968.1 126 251 +;percentID=97.6;sequence=CCTGCTTCCACACCTCAGGGAGGCCTCGGTGATTTTGCCAGAGCCTCAGCCTCCATCGCTCTGTAACCTGCGGGTATTGGATGATTCGTAGCTAAGACTTCGCGACACCCTTGAAGCTGAGAAATGGAACCCTTAACATTCAGGGATGTGGCCATAGAATTCTCTCCAGAAGAGTGGAAATGCCTGGACCCTGCCCAGCAGAATTTGTATAGAGATGTGATGTTGGAGAACTACAGAAACCTGGTCTCCCTAGGCCGGGCATGGTGGCTCACGCCTGTAATCCCAGCACTTCGGGAGGCTGAGGCGGGTGGATCACCTGAGGTCGGGAGTTCGAGACCAGCCTGGCC…
chr4-04	EST_Human	nucleotide_match	263087	263338	122.000000	-	.	Target=CN430381.1 381 618 +;percentID=78.7;Gap=M1 I1 M3 I1 M29 I3 M40 D2 M4 I1 M59 D3 M1 D2 M2 D3 M6 D3 M3 D1 M2 D4 M1 D1 M3 D1 M78 ;sequence=GGGAAACCCTACACGTGTGGAGACTGTGGCAAAACCTTTAGACAGTCTGCAAATCTTTATGCACATAAGAAAATTCATACTGGAGATAAAACCATACAAGTGTAAAGAATGTGGCAAAGCCTTTAAGTCATACTACAGCATTCTTAAACATAAGAGAACTCATACCAGGGGAATGTCTTACGAAGGTGACGAATGTCGCGGTCTTTAAATGCTCCTCAATCCTTTCTAATCATAAGATAATTCATAATGAAGAGAAA…
chr4-04	EST_Human	nucleotide_match	337570	337752	111.000000	+	.	Target=DA809929.1 188 369 +;percentID=81.7;Gap=M156 D1 M1 D2 M8 D1 M4 I2 M3 I1 M7 ;sequence=AGAGAGGAAGGGGCGGCCTTGGGGATCTGGCGGGGCCTTTGTCTCCTTGCGGCCGGCGGGGTGCTGGGTTCCCGTCTGCTGCCTCTCGGAGAGTCCCGGGTGACTGCCGCAGGCTCCATCGCCCTGTGGCCTGCAGGTATTGCGAGATTTATAGGGAGGACGCTGGGACCCCCAAAAGCTGGGAAATGGGACTATTGGCATTCAGGGATGTGGCTCTAGAATTCTCTCCAGAGGAGTGGGAATGCCTGGACCCAGCTCAGCGGAGTTTGTATAGGGATGTGATGTTAGAGAACTACAGAAACCTGAT…
chr4-04	EST_Human	nucleotide_match	263195	263338	80.000000	-	.	Target=DB116515.1 380 530 +;percentID=79.7;Gap=M1 I1 M3 I1 M29 I3 M40 D2 M4 I1 M37 I1 M17 I2 M11 ;sequence=AGAAACCCTACACGTGTGGAGACTGTGGCAAAACCTTTAGACAGTCTGCAAATCTTTATGCACATAAGAAAATTCATACTGGAGATAAAACCATACAAGTGTAAAGAATGTGGCAAAGCCTTTAAGTCATACTACAGCATTCTTAAACATAAGAGAACTCATACCAGGGGAATGTCTTACGAAGGTGACGAATGTCGCGGTCTTTAAATGCTCCTCAATCCTTTCTAATCATAAGATAATTCATAATGAAGAGAAACTCTAAAATGTGAAAAATGTGAGAAGGCTTTTAATC…
chr4-04	EST_Human	nucleotide_match	337570	337697	112.000000	+	.	Target=DA571532.1 162 289 +;percentID=93.8;sequence=GTAGCTCCAGCCAGAGCTCGGTTAGGGCCTCATCGCTCTGCTCCCGCTCCTTAGGGAAGCCTCGGTGATTCTGCCACAGCCTCAGCCTCTGTGGCTCTGTGACCTGCCGGTATTGGATGATTCGTATCTAAGACTCTGGGACACTCCTGAAGTCGGGAAATGGAACTCTTAACATTCAAGGATGTGGCCATAGAATTCTCTCCAGAAGAGTGGAAATGTCTGGACATTTCCCAGCAGAATTTATATAGAGATGTGATGTTGGAGAACTACAGAAACCTGGTCTCCCTGGGTGTTACTATCTCTAACCCAGACCTGGTCACCAGTCTGGAGCAAAGAAAAGAGCCCTA…
chr4-04	EST_Human	nucleotide_match	263226	263338	57.000000	-	.	Target=CX759702.1 668 782 +;percentID=78.2;Gap=M1 I1 M3 I1 M29 I3 M40 D2 M4 I1 M10 D2 M22 ;sequence=AGGATGGACTTAGACAGTTTCGGTCCGGATTCCGGGATGAACCCTTTAAATGTTTAGAATGTGGTAAAGCGTTTACTAGTTCCACAACCCTTACTAAACATAGGAGAATTCATACTGGAGAGAAACCCTACACATGTGAAGAATGTGGCAAAGCCTTTAGACAGTCAGCAATCCTTTATGTACATAGGAGAATTCATACTGGAGAGAAACCCTACACATGTGGAGAATGTGGCAAAACCTTTAGACAGTCTGCAAATCTTTATGCGCATAAGAAAATTCATACTGGAGAGAAACCCTAC…
chr4-04	EST_Human	nucleotide_match	337571	337697	88.000000	+	.	Target=BX956892.1 426 552 +;percentID=84.3
chr4-04	EST_Human	nucleotide_match	263236	263338	55.000000	-	.	Target=CX760338.1 629 733 +;percentID=79.8;Gap=M1 I1 M3 I1 M29 I3 M39 D2 M5 I1 M10 D2 M12 ;sequence=AACCCTTTAAATGTTTAGAATGTGGTAAAGCGTTTACTAGTTCCACAACCCTTACTAAACATAGGAGAATTCATACTGGAGAGAAACCCTACACATGTGAAGAATGTGGCAAAGCCTTTAGACAGTCAGCAATCCTTTATGTACATAGGAGAATTCATACTGGAGAGAAACCCTACACATGTGGAGAATGTGGCAAAACCTTTAGACAGTCTGCAAATCTTTATGCGCATAAGAAAATTCATACTGGAGAGAAACCCTACACGTGTGGAGACTGTGGCAAAACCTTTAGACAGTCTGCA…
chr4-04	EST_Human	nucleotide_match	337570	337697	120.000000	+	.	Target=BQ069369.1 161 288 +;percentID=96.9;sequence=TTGCTTCAGCCTGAGCTCGGTTAGGGCCTCACTTGCCTGCTTCCACACCTCAGGGAGGCCTCGGTGATTTTGCCAGAGCCTCAGCCTCCATCGCTCTGTAACCTGCGGGTATTGGATGATTCGTAGCTAAGACTTCGCGACACCCTTGAAGCTGAGAAATGGAACCCTTAACATTCAGGGATGTGGCCATAGAATTCTCTCCAGAAGAGTGGAAATGCCTGGACCCTGCCCAGCAGAATTTGTATAGAGATGTGATGTTGGAGAACTACAGAAACCTGGTCTCCCTAGCTATGTGTTCTCATTTCACCCAAGACTTTTTGCCAGTGCAGGGGATAGAAGATTCATTC…
chr4-04	EST_Human	nucleotide_match	263655	263758	76.000000	-	.	Target=CF140195.1 10 113 +;percentID=86.5
chr4-04	EST_Human	nucleotide_match	263655	263943	214.000000	-	.	Target=CX759702.1 380 667 +;percentID=87.2;Gap=M170 D1 M118
chr4-04	EST_Human	nucleotide_match	263655	263943	214.000000	-	.	Target=CX760338.1 341 628 +;percentID=87.2;Gap=M170 D1 M118
chr4-04	EST_Human	nucleotide_match	263655	263955	226.000000	-	.	Target=CN430381.1 81 380 +;percentID=87.7;Gap=M182 D1 M118
chr4-04	EST_Human	nucleotide_match	263655	263955	226.000000	-	.	Target=DB116515.1 80 379 +;percentID=87.7;Gap=M182 D1 M118
chr4-04	EST_Human	nucleotide_match	263655	263957	228.000000	-	.	Target=CB999730.1 3 304 +;percentID=87.8;Gap=M184 D1 M118
chr4-04	EST_Human	nucleotide_match	263657	263955	184.000000	-	.	Target=BG569463.1 103 398 +;percentID=81.7;Gap=M182 D1 M10 I1 M1 I1 M72 D2 M23 D2 M6
chr4-04	EST_Human	nucleotide_match	264242	264314	43.000000	-	.	Target=CN430381.1 3 75 +;percentID=80.8
chr4-04	EST_Human	nucleotide_match	264242	264315	44.000000	-	.	Target=DB116515.1 1 74 +;percentID=81
chr4-04	EST_Human	nucleotide_match	264242	264328	57.000000	-	.	Target=BG569463.1 11 97 +;percentID=83.7
chr4-04	EST_Human	nucleotide_match	264558	264895	182.000000	-	.	Target=CX760338.1 1 340 +;percentID=77.1;Gap=M147 I2 M191
chr4-04	EST_Human	nucleotide_match	264558	264907	183.000000	-	.	Target=CX759702.1 29 379 +;percentID=76.4;Gap=M7 D1 M151 I2 M191
chr4-04	EST_Human	nucleotide_match	265157	265518	219.000000	-	.	Target=DA239049.1 219 580 +;percentID=80.4;Gap=M334 I1 M7 D1 M20 ;sequence=AAATATTTCAATGTAATGCACGTGTCAAAGTTTTTAGTAAATTTGCAAATTCAAACAAAGATAAGACAAGACATACTGGAGAGAAACACTTTAAATGTAACGAATGTGGCAAGTCATTTCAGAAGTTCTCAGACCTAACTCAACATAAAGGAATTCATGCNTGGAGAGAAACCCTACACTTGTGAAGAACGTGGCAAAGACTTTGGATGGTACACAGACCTGAATCAACACAAGAAAATTCATACTGGAGAGAAACCTTACAAATGTGAAGAATGTGGCAAAGCCTTTAATAGGTCAACAAACCTTACTGCACATAAGAGAATT…
chr4-04	EST_Human	nucleotide_match	337570	337700	123.000000	+	.	Target=AU138611.1 149 279 +;percentID=96.9;sequence=GAGCTCGGTTAGGGCCTCACTTCCCTGCTTCCACACCTCAGGGAGGCCTCGGTGATTTTGCCAGAGCCTCAGCCTCCATCGCTCTGTAACCTGCGGGTATTGGATGATTCGTAGCTAAGACTTCGCGACACCCTTGAAGCTGAGAAATGGAACCCTTAACATTCAGGGATGTGGCCATAGAATTCTCTCCAGAAGAGTGGAAATGCCTGGACCCTGCCCAGCAGAATTTGTATAGAGATGTGATGTTGGAGAACTACAGAAACCTGGTCTCCCTAGGTGTCTGGAAATGAAGTATGGAAATGAAATCATGAATAAAGACCCAGTTTTCAGAATCTCTCCACGAAGTA…
chr4-04	EST_Human	nucleotide_match	265281	265381	42.000000	-	.	Target=BQ069369.1 682 793 +;percentID=74.3;Gap=M4 D1 M14 I1 M12 I1 M4 I1 M9 I1 M7 I1 M3 I1 M9 I1 M2 I1 M8 I1 M8 I1 M10 I2 M10
chr4-04	EST_Human	nucleotide_match	265281	265379	85.000000	-	.	Target=DB215628.1 463 561 +;percentID=92.9;sequence=ACTCACTGTAGCGCGTGGCTCCGTAGGCCACACCGAGGAACAGGGCGGAGTAGCGGCCGAGCTGCGAAAGAGCTATGTGTTCTCATTTCACCCAAGACTTTTTGCCAGTGCAGGGGATAGAAGATTCATTCCACAAACTTATACTTGAGAAGATATGAGAAATGTGGGCATGATAATTTACAATTAAGGAAAGGCTGTAAAAGTATGAACGTGTGTAAAGTGCAGAAGGGAGTTTATAATGGAATTAATAAATGCTTGTCAAATACTCAGAGCAAAATATTTCAATGTAATGCACGTGTCAAAGTTTTTAGTAAATTTGCAAATTCAAACAAAGATAAGACAAGACA…
chr4-04	EST_Human	nucleotide_match	265283	265379	83.000000	-	.	Target=DA803972.1 462 558 +;percentID=92.8;sequence=AGCGGGCGGTGTTCCCGGCTCCGTGGGGCCGTCTTCCCGGCGAGTCCGCGACGGTCGCCGCCCACGGCGAGCTATGTGTTCTCATTTCACCCAAGACTTTTTGCCAGTGCAGGGGATAGAAGATTCATTCCACAAACTTATACNTGAGAAGATATGAGAAATGTGGGCATGATAATTTACAATTAAGGAAAGGCTGTAAAAGTATGAACGTGTGTAAAGTGCAGAAGGGAGTTTATAATGGAATTAATAAATGCTTGTCAAATACTCAGAGCAAAATATTTCAATGTAATGCACGTGTCAAAGTTTTTAGTAAATTTGCAAATTCAAACAAAGATAAGACAAGACAT…
chr4-04	EST_Human	nucleotide_match	265502	265668	111.000000	-	.	Target=DA730641.1 703 865 +;percentID=83.9;Gap=M27 D2 M70 I1 M3 D1 M22 D1 M33 D1 M7 ;sequence=AAAATCTGGCGCGGCTTTTGCCTTTTGCGCCAGCGTGAGCTCGGTTAGGGTCTCCACGGCCGTGCTTTCACCCCTCAGGGAGGCGTCGGTGATTCGGTCACAGCCTCAGCCTCCGTCGCTCTGTGACCTGCGGGTATTGGATGATTCGTAGCTGAGACTCCGCTACACCCCTGAAGTGGGGAAATGGTGTGTGTTCTCATTTTACCCAAGATCTTTGGCCAGTGCAGGGCATAGAAGATTCATTCCACAAACTTATACTGAGAAGATATGAGAAATGTGGACAGAAGAATTTACAATTAAGGAAA…
chr4-04	EST_Human	nucleotide_match	265556	265695	118.000000	-	.	Target=CN421855.1 561 700 +;percentID=92.1;sequence=GCGAGGGCTTGGTTTAGGGCTTCAGCTCTCTGCGTTCTCGGCTCCGGGAGGCCTCGGTGATTCAGCCACAGCCTCTGCCTCCCGTTGCTCTGTGACCTGAGGGTATTGGACAATTTGGAGCTAAGACTCCCGGATACCCTGAAGTCGGGAAATGCTATATGTTCTCCTTTCAGCCAAGACCTTTCACCAGTGCAGGGGATAGAAGATTCATTCCACAAACTTATACTGAAAAGATACGAGAAATGTGGACATGAGAATTTACAATTAAGAAAAGGCTGTAAACGTGTGAATGAGTGTAAGGTGCAGAAAGGAGTTAATAATGGAGTTTACCAGTGCTTGTCAACTAC…
chr4-04	EST_Human	nucleotide_match	337570	337695	120.000000	+	.	Target=BU178885.1 143 268 +;percentID=97.6;sequence=GGTTAGGGCCTCACTTCCCTGCTTCCACACCTCAGGGAGGCCTCGGTGATTTTGCCAGAGCCTCAGCCTCCATCGCTCTGTAACCTGCGGGTATTGGATGATTCGTAGCTAAGACTTCGCGACACCCTTGAAGCTGAGAAATGGAACCCTTAACATTCAGGGATGTGGCCATAGAATTCTCTCCAGAAGAGTGGAAATGCCTGGACCCTGCCCAGCAGAATTTGTATAGAGATGTGATGTTGGAGAACTACAGAAACCTGGTCTCCCTAGGCCGGGCATGGTGGCTCACGCCTGTAATCCCAGCACTTCGGGAGGCTGAGGCGGGTGGATCACCTGAGGTCAGGAGT…
chr4-04	EST_Human	nucleotide_match	265589	265668	51.000000	-	.	Target=BI463333.1 675 752 +;percentID=84;Gap=M15 I1 M12 D2 M19 D1 M31 ;sequence=AGCGGGGCTGAGCTCGGTTAGGGCCTCACCGACCTGCTTCCACCCCTCAGGGAGGCCTCAGTGATTCGGCCACAGCCTCAGCCTCCGTCGCTCTGTGACCTGCGGGTATTGGATGATTCGTAGCTAAGACTCTACGACATCCCTGAAGCCGGGAAATGGTGTGTGTTCTCATTTTACCCAAGATCTTTGGCCAGTGCAGGGCATAGAAGATTCATTCCACAAACTTATACTGAGAAGATATGAGAAATGTGGACAGAAGAATTTACAATTAAGGAAAGGCTCTAAAAGTGTGAATAAGTGTAAGGTGCAGAAAGGAGGT…
chr4-04	EST_Human	nucleotide_match	265619	265695	69.000000	-	.	Target=DA666860.1 482 558 +;percentID=94.8;sequence=ACCTGGTCACCTGTCTGGAGCAAATAAAAGAGCCCTGCAATTTGAAGATACATGAGACAGCAGCCAAACCCCCAGCTATATGTTCTCCTTTCAGCCAAGACCTTTCACCAGTGCAGGGGATAGAAGATTCATTCCACAAACTTATACTGAAAAGATACGAGAAATGTGGACATGAGAATTTACAATTAAGAAAAGGCTGTAAACGTGTGAATGAGTGTAAGGTGCAGAAAGGAGTTAATAATGGAGTTTACCAGTGCTTGTCAACTACCCAGAGCAAAATATTTCAATGTAATACATGTGTTAAAGTTTTTAGTAAATTTTCAAATTCAAACAAACATAAGATAAGA…
chr4-04	EST_Human	nucleotide_match	265717	265885	111.000000	-	.	Target=BG718573.1 564 730 +;percentID=84.2;Gap=M45 I1 M30 D2 M68 I1 M8 D1 M11 D1 M3 ;sequence=AGCGGGCTTTTGCGTCAGGCTTCTGCCTGAGCTCGGTTAGGGCCTCACCGACCTGCTTCCACCCCTCAGGAAGGCCTCAGTGATTCGGCCACAGCCTCAGCCTCCGTCGCTCTGTGACCTGCGGGTATTGGATGATTCGTAGCTAAGACTCTACGACATCCCTGAAGCCGGGAAATGGTGTGTGTTCTCATTTTACCCAAGATCTTTGGCCAGTGCAGGGCATAGAAGATTCATTCCACAAACTTATACTGAGAAGATATGAGAAATGTGGACAGAAGAATTTACAATTAAGGAAAGGCTCTAAA…
chr4-04	EST_Human	nucleotide_match	265920	266419	289.000000	-	.	Target=DA730641.1 187 701 +;percentID=80.8;Gap=M123 I6 M2 I3 M2 I1 M3 I1 M1 I1 M114 D1 M3 D2 M1 D3 M20 I1 M5 I3 M1 I2 M30 I1 M6 D1 M45 I4 M81 D2 M53 I1 M1
chr4-04	EST_Human	nucleotide_match	265920	266419	291.000000	-	.	Target=BI463333.1 159 673 +;percentID=81;Gap=M123 I6 M2 I3 M2 I1 M3 I1 M1 I1 M114 D1 M3 D2 M1 D3 M20 I1 M5 I3 M1 I2 M30 I1 M6 D1 M45 I4 M81 D2 M53 I1 M1
chr4-04	EST_Human	nucleotide_match	265922	266419	286.000000	-	.	Target=CN278785.1 85 596 +;percentID=80.7;Gap=M123 I6 M2 I3 M2 I1 M3 I1 M1 I1 M114 D1 M3 D2 M1 D3 M20 I1 M5 I3 M1 I2 M30 I1 M6 D1 M45 I4 M36 D1 M41 D1 M32 I1 M9 D1 M14 ;sequence=GCCTCAGCCTCCGTCGCTCTGTGACCTGCGGGTATTGGATGATTCGTAGCTAAGACTCTACGACATCCCTGAAGCCGGGAAATGGTGTGTGTTCTCATTTTACCCAAGATCTTTGGCCAGTGCAGGGCATAGAAGATTCATTCCACAAACTTATACTGAGAAGATATGAGAAATGTGGACAGAAGAATTTACAATTAAGGAAAGGCTCTAAAAGTGTGAAT…
chr4-04	EST_Human	nucleotide_match	337570	337740	121.000000	+	.	Target=BG778551.1 157 323 +;percentID=86.5;Gap=M136 D1 M4 D1 M6 D1 M15 D1 M6 ;sequence=GCACTTCAGCCAGAGCGCGGGGTTAGGGGTTCATTGCCTTGTGTCCTCTGCTCCGGGAGACTTCGGTGATTCTGCCACTCACTCCGTCGCTCTGTGACCTGCTGGCATTGAATGATTTATAGCTAAGACTCCAGGACACCCCTGAAGCCGAGAAATGGAACTCTTAACATTCAGGGATGTGGCCATAGAATTCTCTCCAGAAGAGTGGAAATGCCTAGACCCTGCCCAACAGAATTTATATAGAGATGTGATGTTGGAGAACTACAGAAACCTCGTCTCCCTGGCTGTGTATTCTTATTACAACCAAGGCAT…
chr4-04	EST_Human	nucleotide_match	265956	266419	297.000000	-	.	Target=CD652116.1 249 725 +;percentID=83.2;Gap=M130 I3 M3 I1 M1 I1 M5 I2 M1 I3 M1 I1 M4 I1 M139 I1 M1 I1 M2 I4 M124 D1 M9 D1 M17 D1 M4 D1 M7 D1 M11 ;sequence=AGAGGTAATCCGGGAGGCCTCGGCGCTTTAGAAAGAGCCTCAGCCTCCATCGCTCCGCTAACCTGCGGGTATTGGATGATTCGGAGCTAAGACTTCGCGACACCCTTGAAGCTGAGAAATGGAACCCTTAACATTCAGGGATGTGGCCATAGAATTCTCTCCAGAAGAGTGGAAATGCCTGGACCCTGCCCAGCAGAATTTGTATAGAGATGTGATGTTGGAGAACTACAGAAACCTGGTC…
chr4-04	EST_Human	nucleotide_match	265975	266303	252.000000	+	.	Target=BE172609.1 3 336 +;percentID=88.7;Gap=M111 I1 M4 D1 M21 I1 M27 I1 M150 I1 M1 I1 M2 I1 M12 ;sequence=GAGTAAAAGGTTTCTCTCCAGTATGAATTCTCTTATGTTCATTAAATATTAAAGACCATTTAAAGGCTTTGCCACATTCTTCACAAGTGTAGGGTTTCTCTCCAGCATGAATTACCTTATGTTGAGTTAGGTGTGAAAACCTTCTGAAATGATTTGCCACATTCTTTAAAAGTGTTTCTCTCCAGTATGTCTTGTCTTACGTTTGTTTGAATTTGAAAATTTACTAACAACTTTGACACTTGCTTTACACTGAAGTATTTGGCTCTGGGTAGTTGACAAGCATTCATTAAAT…
chr4-04	EST_Human	nucleotide_match	337571	337697	127.000000	+	.	Target=CD701489.1 216 342 +;percentID=100;sequence=CGATAAGCTGATATCGAATCGTATCGGCCATTATGGCCGGGGTCTTTGCGTCTGGCTACTACCAGACCGCGGGTTAGGGGCTTCATCTCTCTGCGTCCTCAGTTCTGGGAGGCCTTGGTGATTCGGCCACAGCCTCAGCCTCCGTCGCTCTGTGACCTGCGGGTATTGGATGATTGGTAGCTAAGACTCCCGAATACTTCAGAAGTGGGGAAATGGAACTCTTAACATTCAGGGATGTGGCCATAGAATTCTCTCCAGAAGAGTGGAAATGCCTGGACCCTGACCAGCAGAATTTGTATAGAGATGTGATGTTGGAGAACTACAGGAACCTGGTCTCCCTGGCTATGT…
chr4-04	EST_Human	nucleotide_match	265995	266419	250.000000	-	.	Target=DA571532.1 386 820 +;percentID=80.2;Gap=M107 I1 M7 I2 M7 D1 M6 I2 M2 I1 M1 I1 M24 I1 M5 D1 M123 I1 M1 I1 M2 I4 M28 D1 M87 D1 M21
chr4-04	EST_Human	nucleotide_match	265999	266419	289.000000	-	.	Target=CD654571.1 372 794 +;percentID=85.7;Gap=M130 I3 M3 I1 M1 I1 M3 I7 M188 I1 M4 D1 M25 D1 M5 D1 M13 D1 M3 D1 M1 D1 M6 D1 M7 D1 M1 D1 M4 D1 M1 D1 M3 I1 M3 D1 M8 ;sequence=AGAGGTAATCCGGCTTCATCTCTCTGCGTTCTCAGTTGTGGGAGGCCTTGGTGATTCGGCCACAGCCTCAGCCTCCGTCGCTCTGTGACCTGCGGGTATTGGATGATTGGTAGCTAAGACTCCCGAATACTTCAGAAGTGGGGAAATGGAACTCTTAACGTTCAGGGATGTGGCCATAGAATTCTCTCCAGAAGAGTGGAAATGCCTGGACCCTGACCAGCAGAA…
chr4-04	EST_Human	nucleotide_match	266020	266230	155.000000	-	.	Target=DA239049.1 1 218 +;percentID=87.2;Gap=M95 I1 M1 I1 M2 I4 M56 I1 M57
chr4-04	EST_Human	nucleotide_match	266027	266420	253.000000	-	.	Target=DB115439.1 143 551 +;percentID=83.3;Gap=M129 I6 M1 I2 M1 I1 M1 I3 M153 I1 M1 I1 M1 I1 M1 I3 M22 D1 M4 D2 M77 ;sequence=GTTTAGGGCTTCAGCTCTCTGCGTTCTCGGCTCCGGGAGGCCTCGGTGATTCAGCCACAGCCTCTGCCTCCCGTTGCTCTGTGACCTGAGGGTATTGGACAATTTGTAGCTAAGACTCCCGGATACCCTGAAGTCGGGAAATGCTATATGTTCTCCTTTCAGCCAAGACCTTTCACCAGTGCAGGGGATAGAAGATTCATTCCACAAACTTATACTGAAAAGATACGAGAAATGTGGACATGAGAATTTACAATTAAGAAAAGGCTGTAAACG…
chr4-04	EST_Human	nucleotide_match	337570	337740	121.000000	+	.	Target=EL735691.1 3 169 +;percentID=86.5;Gap=M136 D1 M4 D1 M6 D1 M15 D1 M6 ;sequence=ATGGAACTCTTAACATTCAGGGATGTGGCCATAGAATTCTCTCCAGAAGAGTGGAAATGCCTAGACCCTGCCCAACAGAATTTATATAGAGATGTGATGTTGGAGAACTACAGAAACCTCGTCTCCCTGGCTGTGTATTCTTATTACAACCAAGGCATTTTACCAGAGCAAGGCATACAAGATTCATTCAAAAAAGCAACACTGGGAAGATATGGGAGCTGTGGCCTTGAAAATATATGCTTATGGAAAAACTGGGAAAGTATAGGTGAAGGTGAAGGACAAAAGGAATGTTATAATCTATGTAGCCAATATTT…
chr4-04	EST_Human	nucleotide_match	266028	266502	188.000000	-	.	Target=BG026620.1 271 741 +;percentID=73.3;Gap=M19 D1 M21 D1 M3 I1 M1 I1 M7 D1 M12 I1 M15 I1 M32 D1 M76 I1 M7 I2 M7 D1 M6 I2 M2 I1 M1 I1 M24 I1 M5 D1 M67 D1 M8 D1 M15 D1 M21 D1 M9 I1 M4 I1 M3 I2 M3 D1 M6 I1 M4 D1 M2 D1 M4 I1 M11 D1 M2 D1 M4 D1 M7 D1 M4 D1 M12 D1 M3 I1 M4 D1 M5 D1 M4 D2 M12 ;sequence=CACACCTCAGGGAGGCTCGGTGATTTTGCCAGAGCCTCAGGCCTCCATCGCTCTGTAACCTGCGGGTATGGATGATTCGTAGCTAAGACTTCGCGACA…
chr4-04	EST_Human	nucleotide_match	266029	266422	251.000000	-	.	Target=DA666860.1 73 481 +;percentID=83;Gap=M131 I6 M1 I2 M1 I1 M1 I3 M153 I1 M1 I1 M1 I1 M1 I3 M22 D1 M4 D2 M75
chr4-04	EST_Human	nucleotide_match	266029	266420	251.000000	-	.	Target=CN421855.1 154 560 +;percentID=83.2;Gap=M129 I6 M1 I2 M1 I1 M1 I3 M153 I1 M1 I1 M1 I1 M1 I3 M22 D1 M4 D2 M75
chr4-04	EST_Human	nucleotide_match	266032	266420	252.000000	-	.	Target=DC306304.1 171 574 +;percentID=83.5;Gap=M129 I6 M1 I2 M1 I1 M1 I3 M153 I1 M1 I1 M1 I1 M1 I3 M22 D1 M4 D2 M72 ;sequence=GTTTTCCTCTGGCTCCTGCGAGGGCTTGGTTTAGGGCTTCAGCTCTCTGCGTTCTCGGCTCCGGGAGGCCTCGGTGATTCAGCCACAGCCTCTGCCTCCCGTTGCTCTGTGACCTGAGGGTATTGGACAATTTGTAGCTAAGACTCCCGGATACCCTGAAGTCGGGAAATGCTATATGTTCTCCTTTCAGCCAAGACCTTTCACCAGTGCAGGGGATAGAAGATTCATTCCACAAACTTATACTGAAAAGATACGAGAAATGTGGACATGAGA…
chr4-04	EST_Human	nucleotide_match	337570	337697	120.000000	+	.	Target=BG026620.1 117 244 +;percentID=96.9
chr4-04	EST_Human	nucleotide_match	266033	266420	251.000000	-	.	Target=DC315881.1 171 574 +;percentID=83.5;Gap=M72 I1 M57 I6 M1 I2 M1 I1 M1 I3 M153 I1 M1 I1 M1 I1 M1 I3 M22 D1 M4 D2 M71 ;sequence=GTTTTCCTCTGGCTCCTGCGAGGGCTTGGTTTAGGGCTTCAGCTCTCTGCGTTCTCGGCTCCGGGAGGCCTCGGTGATTCAGCCACAGCCTCTGCCTCCCGTTGCTCTGTGACCTGAGGGTATTGGACAATTTGTAGCTAAGACTCCCGGATACCCTGAAGTCGGGAAATGCTATATGTTCTCCTTTCAGCCAAGACCTTTCACCAGTGCAGGGGATAGAAGATTCATTCCACAAACTTATACTTGAAAAGATACGAGAAATGTGGA…
chr4-04	EST_Human	nucleotide_match	337570	337700	123.000000	+	.	Target=DN989940.1 137 267 +;percentID=96.9;sequence=CACGAGGCTTCCCTGCTTCCACACCTCAGGGAGGCCTCGGTGATTTTGCCAGAGCCTCAGCCTCCATCGCTCTGTAACCTGCGGGTATTGGATGATTCGTAGCTAAGACTTCGCGACACCCTTGAAGCTGAGAAATGGAACCCTTAACATTCAGGGATGTGGCCATAGAATTCTCTCCAGAAGAGTGGAAATGCCTGGACCCTGCCCAGCAGAATTTGTATAGAGATGTGATGTTGGAGAACTACAGAAACCTGGTCTCCCTAGGTGTCTGGAAATGAAGTATGGAAATGAAATCATGAATAAAGACCCAGTTTTCAGAATCTCTCCACGAAGTAGAGGAACTCATA…
chr4-04	EST_Human	nucleotide_match	266048	266419	210.000000	-	.	Target=BG718573.1 178 563 +;percentID=80.5;Gap=M123 I6 M2 I3 M2 I1 M3 I1 M1 I1 M114 D1 M3 D2 M1 D3 M20 I1 M5 I3 M1 I2 M30 I1 M6 D1 M46 I3 M3 D1 M4
chr4-04	EST_Human	nucleotide_match	266049	266419	255.000000	-	.	Target=BQ069369.1 289 681 +;percentID=85.3;Gap=M130 I3 M3 I1 M1 I1 M3 I7 M131 I1 M16 I1 M1 I1 M2 I4 M35 I1 M7 I1 M17 I1 M25
chr4-04	EST_Human	nucleotide_match	266049	266421	274.000000	-	.	Target=DA803972.1 70 461 +;percentID=87.3;Gap=M73 I1 M59 I3 M3 I1 M1 I1 M5 I2 M1 I3 M1 I1 M4 I1 M139 I1 M1 I1 M2 I4 M84
chr4-04	EST_Human	nucleotide_match	266049	266421	275.000000	-	.	Target=DB215628.1 71 462 +;percentID=87.5;Gap=M73 I1 M59 I3 M3 I1 M1 I1 M5 I2 M1 I3 M1 I1 M4 I1 M139 I1 M1 I1 M2 I4 M84
chr4-04	EST_Human	nucleotide_match	266054	266370	198.000000	+	.	Target=BF734985.1 3 336 +;percentID=82.8;Gap=M5 I1 M8 D1 M12 I1 M19 D1 M25 D1 M7 I4 M2 I1 M33 I1 M107 I1 M4 I1 M1 I3 M1 I2 M5 I1 M1 I1 M3 I3 M81 ;sequence=TACACCTGGTGTAGGGTTCTCTCCAGCACTGAGTTCCTTTTTGTTGAGTAGGTCTGCGAGCGTCTGATATGACTGCCACATTCGTTACTTTAAAGTGTTTCTCTCCAGTATGTCTTGTCCTTATCTTTGTTTGAATTTGCTAATTTACTAAAAACTTTGACACGTGCATTACATTGAAATATTTTGCTCTGAGTATTTGACAAGCATTTATTAATTCCATTATAAACTCCCTTCTGCACTTTAC…
chr4-04	EST_Human	nucleotide_match	337571	337697	127.000000	+	.	Target=BM800016.1 160 286 +;percentID=100;sequence=TACTACCAGACCGCGGGTTAGGGGCTTCATCTCTCTGCGTTCTCAGTTGTGGGAGGCCTTGGTGATTCGGCCACAGCCTCAGCCTCCGTCGCTCTGTGACCTGCGGGTATTGGATGATTGGTAGCTAAGACTCCCGAATACTTCAGAAGTGGGGAAATGGAACTCTTAACATTCAGGGATGTGGCCATAGAATTCTCTCCAGAAGAGTGGAAATGCCTGGACCCTGACCAGCAGAATTTGTATAGAGATGTGATGTTGGAGAACTACAGGAACCTGGTCTCCCTGGGTGTTGCTATCTCTAACCCAGACCTGGTCACCTGTCTGGAGCAAAGAAAAGAGCCCTACAAT…
chr4-04	EST_Human	nucleotide_match	266059	266395	235.000000	+	.	Target=BF735517.1 1 351 +;percentID=86.2;Gap=M8 D1 M57 D1 M7 I4 M2 I1 M1 I1 M26 D1 M3 D1 M108 I1 M4 I1 M1 I3 M1 I2 M5 I1 M1 I1 M3 I3 M106 ;sequence=GTGTAGGGTTCTCTCCAGCATGAATTCCTTTATGTTGAGTTAGGTCTGAGAACTTCTGAAATGACTGCCACATTCGTTACATTTAAAGTGTTTCTCTCCAGTATGTCTGTCTATCTTTGTTTGAATTTGCAAATTTACTAAAAACTTTGACACGTGCATTACATTGAAATATTTTGCTCTGAGTATTTGACAAGCATTTATTAATTCCATTATAAACTCCCTTCTGCACTTTACACACGTTCATACTTTTA…
chr4-04	EST_Human	nucleotide_match	337570	337740	121.000000	+	.	Target=DR002780.1 100 266 +;percentID=86.5;Gap=M136 D1 M4 D1 M6 D1 M15 D1 M6 ;sequence=CACGAGGGTGATTCTGCCACTCACTCCGTCGCTCTGTGACCTGCTGGCATTAGAATGATTTATAGCTAAGACTCCAGGACACCCCTGAAGCCGAGAAATGGAACTCTTAACATTCAGGGATGTGGCCATAGAATTCTCTCCAGAAGAGTGGAAATGCCTAGACCCTGCCCAACAGAATTTATATAGAGATGTGATGTTGGAGAACTACAGAAACCTCGTCTCCCTGGCTGTGTATTCTTATTACAACCAAGGCATTTTACCAGAGCAAGGCATACAAGATTCATTCAAAAAAGCAACACTGGGAAGATATGG…
chr4-04	EST_Human	nucleotide_match	266059	266445	243.000000	+	.	Target=CV312743.1 1 411 +;percentID=82.8;Gap=M14 I1 M30 I1 M1 I1 M3 I1 M2 I1 M4 I1 M1 I1 M4 I1 M7 D1 M3 I1 M1 I2 M15 D1 M129 I1 M4 I1 M1 I3 M1 I2 M5 I1 M1 I1 M3 I3 M140 I1 M5 I1 M2 I1 M9 ;sequence=GTGTAGGGTTCATCATCCAGCATGACTTCCTTTATGTTGAGGTAGAGATCTCGACGAGCGTGTCTGTCAATGACTGCACATACGTTAATTAAAGTGTACTCTCCAGTATGTCTTGTCTTATCTAAGTTTGAATTTGCAAATTTACTAAAAACTTTGACACGTGCATTACATTGCAATATTTTGCTCTGAGTATTTGACAAGC…
chr4-04	EST_Human	nucleotide_match	337571	337697	127.000000	+	.	Target=BP200889.1 175 301 +;percentID=100;sequence=GTCTTTGCGTCTGGCTACTACCAGACCGCGGGTTAGGGGCTTCATCTCTCTGCGTTCTCAGTTGTGGGAGGCCTTGGTGATTCGGCCACAGCCTCAGCCTCCGTCGCTCTGTGACCTGCGGGTATTGGATGATTGGTAGCTAAGACTCCCGAATACTTCAGAAGTGGGGAAATGGAACTCTTAACATTCAGGGATGTGGCCATAGAATTCTCTCCAGAAGAGTGGAAATGCCTGGACCCTGACCAGCAGAATTTGTATAGAGATGTGATGTTGGAGAACTACAGGAACCTGGTCTCCCTGGGTGTTGCTATCTCTAACCCAGACCTGGTCACCTGTCTGGAGCAAAGA…
chr4-04	EST_Human	nucleotide_match	266060	266420	230.000000	-	.	Target=DC365868.1 171 546 +;percentID=83.1;Gap=M129 I6 M1 I2 M1 I1 M1 I3 M153 I1 M1 I1 M1 I1 M1 I3 M22 D1 M4 D2 M44 ;sequence=GTTTTCCTCTGGCTCCTGCGAGGGCTTGGTTTAGGGCTTCAGCTCTCTGCGTTCTCGGCTCCGGGAGGCCTCGGTGATTCAGCCACAGCCTCTGCCTCCCGTTGCTCTGTGACCTGAGGGTATTGGACAATTTGTAGCTAAGACTCCCGGATACCCTGAAGTCGGGAAATGCTATATGTTCTCCTTTCAGCCAAGACCTTTCACCAGTGCAGGGGATAGAAGATTCATTCCACAAACTTATACTGAAAAGATACGAGAAATGTGGACATGAGA…
chr4-04	EST_Human	nucleotide_match	337571	337697	127.000000	+	.	Target=DA803616.1 175 301 +;percentID=100;sequence=GTCTTTGCGTCTGGCTACTACCAGACCGCGGGTTAGGGGCTTCATCTCTCTGCGTTCTCAGTTGTGGGAGGCCTTGGTGATTCGGCCACAGCCTCAGCCTCCGTCGCTCTGTGACCTGCGGGTATTGGATGATTGGTAGCTAAGACTCCCGAATACTTCAGAAGTGGGGAAATGGAACTCTTAACATTCAGGGATGTGGCCATAGAATTCTCTCCAGAAGAGTGGAAATGCCTGGACCCTGACCAGCAGAATTTGTATAGAGATGTGATGTTGGAGAACTACAGGAACCTGGTCTCCCTGGGTGTTGCTATCTCTAACCCAGACCTGGTCACCTGTCTGGAGCAAAGA…
chr4-04	EST_Human	nucleotide_match	266065	266419	153.000000	-	.	Target=BI561969.1 400 799 +;percentID=74.8;Gap=M89 I1 M8 I1 M17 I1 M6 I1 M3 I1 M7 I1 M1 I2 M2 I1 M1 I2 M3 I1 M3 I4 M1 I1 M2 I2 M7 I1 M1 I1 M34 I1 M6 I1 M1 I1 M9 I1 M22 I1 M30 I1 M5 I1 M11 I1 M13 I1 M1 I6 M4 I1 M32 I1 M4 I1 M4 I1 M6 I1 M6 I1 M4 I1 M5 I1 M1 I1 M6 ;sequence=AGCGGGTTTTCCTCTGGCTCCTGCGAGGGCTTGGTTTAGGGCTTCAGCTCTCTGCGTTCTCGGCTCCGGGAGGCCTCGGTGATTCAGCCACAGCCTCTGCCTCCCGTTGCTCTGTGACCTGAGGGTA…
chr4-04	EST_Human	nucleotide_match	337571	337697	97.000000	+	.	Target=DB084699.1 241 367 +;percentID=88.2
chr4-04	EST_Human	nucleotide_match	266067	266419	259.000000	-	.	Target=DA309597.1 227 597 +;percentID=87.3;Gap=M130 I3 M3 I1 M1 I1 M5 I2 M1 I3 M1 I1 M4 I1 M139 I1 M1 I1 M2 I4 M66 ;sequence=AGCGGGGCGTCACCTCGGACATACGAACAGCGGGCGGTGTTCCCGGCTCCGTGGGGCCGTCTTCCCGGCGAGTCCGCGACGGTCGCCGCCCACGGCGAGGAACCCTTAACATTCAGGGATGTGGCCATAGAATTCTCTCCAGAAGAGTGGAAATGCCTGGACCCTGCCCAGCAGAATTTGTATAGAGATGTGATGTTGGAGAACTACAGAAACCTGGTCTCCCTAGCTATGTGTTCTCATTTCACCCAAGACTTTTTGCCAGTGCAGGGGATAG…
chr4-04	EST_Human	nucleotide_match	266069	266419	266.000000	-	.	Target=DA799182.1 175 537 +;percentID=88.5;Gap=M130 I3 M3 I1 M1 I1 M3 I7 M192 D1 M4 I1 M17 ;sequence=GTCTTTGCGTCTGGCTACTACCAGACCGCGGGTTAGGGGCTTCATCTCTCTGCGTCCTCAGTTCTGGGAGGCATTGGTGATTCGGCCACAGCCTCAGCCTCCGTCGCTCTGTGACCTGCGGGTATTGGATGATTGGTATCTAAGACTCCCGAATACTTCAGAAGTGGGGAAATGCTATGTGTTCTCATTTCACCCAAGACCATTGGCCAGTGCAGGGCATAGAAGATTCATTCCACAAACTTATACTGAGATGATATGAGAAATGTGGACATGATAATTTACAATTAAGAAAAGGCTG…
chr4-04	EST_Human	nucleotide_match	337571	337697	127.000000	+	.	Target=BX485984.1 163 289 +;percentID=100;sequence=GGCTACTACCAGACCGCGGGTTAGGGGCTTCATCTCTCTGCGTCCTCAGTTCTGGGAGGCATTGGTGATTCGGCCACAGCCTCAGCCTCCGTCGCTCTGTGACCTGCGGGTATTGGATGATTGGTATCTAAGACTCCCGAATACTTCAGAAGTGGGGAAATGGAACTCTTAACATTCAGGGATGTGGCCATAGAATTCTCTCCAGAAGAGTGGAAATGCCTGGACCCTGACCAGCAGAATTTGTATAGAGATGTGATGTTGGAGAACTACAGGAACCTGGTCTCCCTGGGTGTTGCTATCTCTAACCCAGACCTGGTCACCTGTCTGGAGCAAAGAAAAGAGCCCTAC…
chr4-04	EST_Human	nucleotide_match	266081	266419	255.000000	-	.	Target=BM800016.1 383 731 +;percentID=88.3;Gap=M130 I3 M3 I1 M1 I1 M3 I7 M192 D1 M3 D1 M5
chr4-04	EST_Human	nucleotide_match	337571	337697	127.000000	+	.	Target=DA460146.1 210 336 +;percentID=100;sequence=AGAGAGGAGGCGGTGGCTTCCGGGATGTGGCGCGGGTCTTTGCGTCTGGCTACTACCAGACCGCGGGTTAGGGGCTTCATCTCTCTGCGTTCTCAGTTGTGGGAGGCCTTGGTGATTCGGCCACAGCCTCAGCCTCCGTCGCTCTGTGACCTGCGGGTATTGGATGATTGGTAGCTAAGACTCCCGAATACTTCAGAAGTGGGGAAATGGAACTCTTAACATTCAGGGATGTGGCCATAGAATTCTCTCCAGAAGAGTGGAAATGCCTGGACCCTGACCAGCAGAATTTGTATAGAGATGTGATGTTGGAGAACTACAGGAACCTGGTCTCCCTGGGTGTTGCTATCT…
chr4-04	EST_Human	nucleotide_match	266081	266419	339.000000	-	.	Target=DC397567.1 238 576 +;percentID=100;sequence=GAAGTGGGGAAATGGAACTCTTAACATTCAGGGATGTGGCCATAGAATTCTCTCCAGAAGAGTGGAAATGCCTGGACCCTGCCCAGCAGAATTTGTATAGAGATGTGATGTTGGAGAACTACAGGAACCTGATCTCCCTGGGTGTTGCTATCTCTAACCCAGACCTGGTCATCTATCTGGAGCAAAGAAAGGAGCCCTACAAAGTGAAGATACATGAGACAGTAGCCAAACACCCAGCTGTGTGTTCTCATTTCACCCAAGACTTTTTGCCAGTGCAGGGGATAGAAGATTCGTTCCACAAACTTATATTAAGAAGATATGAGAAATGTGGACATGAGAATTTAGAAT…
chr4-04	EST_Human	nucleotide_match	337573	337697	97.000000	+	.	Target=DA628344.1 48 172 +;percentID=88.8;sequence=AGACCCGGAAGTGGATGGCGTGGAGGTATGGCGCAACTGCGGCGCGGACACTTGACATTCAGGGACGTGGCCATAGAATTCTCTCAGGAGGAGTGGAAATGCCTGGACCCTGTGCAGAAGGCTTTATACAGGGATGTGATGTTGGAGAACTACAGGAACCTGGTCTCCCTGGGAATCTGTCTTCCTGACCTGAGTATTATCTCCATGATGAAGCAAAGGACAGAGCCCTGGACTGTGGAGAATGAAATGAAAGTAGCAAAAAATCCAGATAGGTGGGAAGGTATCAAAGATATCAACACAGGGAGGAGCTATGCGGTGAGAAGCAAAGCAGGAAACAAGCCTATTACA…
chr4-04	EST_Human	nucleotide_match	266088	266419	238.000000	-	.	Target=CN399123.1 237 586 +;percentID=86.6;Gap=M130 I3 M3 I1 M1 I1 M5 I2 M1 I3 M1 I1 M4 I1 M139 I1 M1 I1 M2 I4 M45
chr4-04	EST_Human	nucleotide_match	266104	266419	224.000000	-	.	Target=DA806351.1 238 571 +;percentID=86.2;Gap=M130 I3 M3 I1 M1 I1 M5 I2 M1 I3 M1 I1 M4 I1 M139 I1 M1 I1 M2 I4 M29 ;sequence=AGGGAGGCCTCGGTGATTTTGCCAGAGCCTCAGCCTCCATCGCTCTGTAACCTGCGGGTATTGGATGATTCGTAGCTAAGACTTCGCGACACCCTTGAAGCTGAGAAATGGAACCCTTAACATTCAGGGATGTGGCCATAGAATTCTCTCCAGAAGAGTGGAAATGCCTGGACCCTGCCCAGCAGAATTTGTATAGAGATGTGATGTTGGAGAACTACAGAAACCTGGTCTCCCTAGCTATGTGTTCTCATTTCACCCAAGACTTTTTGCCAGT…
chr4-04	EST_Human	nucleotide_match	266136	266419	190.000000	-	.	Target=CV024709.1 227 522 +;percentID=84.1;Gap=M128 I6 M1 I2 M1 I1 M1 I3 M153 ;sequence=ATGGAACTCGTAACATTCAGGGATGTGGCCATAGAATTCTCCCCTGAAGAGTGGAAATGTCTGGACCCTGCCCAGCAGAATTTGTATAGAGATGTGATGTTGGAGAACTACAGGAACCTGGTCTCCCTGGGTTTTGTGATCTCTAACCCAGACCTGGTCACCTGTCTGGAGCAAATAAAAGAGCCCTGCAATTTGAAGATACATGAGACAGCAGCCAAACCCCCAGCTATATGTTCTCCTTTCAGCCAAGACCTTTCACCAGTGCAGGGGATAGAAGATTCATTCCACAAACTTATACTGAAAAGATACGA…
chr4-04	EST_Human	nucleotide_match	337571	337660	90.000000	+	.	Target=BX503083.1 183 272 +;percentID=100;sequence=GGGGGGAGGAGGGTGTCCTCAGCAACGGTGACCCGCACCAAAGCCCTCCTCACCGGGGTCACCGCCACAGCCGGTGCGAGGCCCGCAGGGCGCTGGGGATGCGCGACCGACTCCCGTGAACCTGCTCCTCGCGCGTCAGGGAGAGCTGTGCACCCGACTAGGCTCTGTGAGGACGGACTGAGGAACTCTTAACATTCAGGGATGTGGCCATAGAATTCTCTCCAGAAGAGTGGAAATGCCTGGACCCTGACCAGCAGAATTTGTATAGAGAT
chr4-04	EST_Human	nucleotide_match	266136	266419	202.000000	-	.	Target=DB229909.1 290 585 +;percentID=86.1;Gap=M130 I3 M3 I1 M1 I1 M5 I2 M1 I3 M1 I1 M4 I1 M139 ;sequence=GTTGCTTCAGCCTGAGCTCGGTTAGGGCCTCACTTCCCTGCTTCCACACCTCAGGGAGGCCTCGGTGATTTTGCCAGAGCCTCAGCCTCCATCGCTCTGTAACCTGCGGGTATTGGATGATTCGTAGCTAAGACTTCGCGACACCCTTGAAGCTGAGAAATGGAACCCTTAACATTCAGGGATGTGGCCATAGAATTCTCTCCAGAAGAGTGGAAATGCCTGGACCCTGCCCAGCAGAATTTGTATAGAGATGTGATGTTGGAGAACTACAGAAACCTGGTCTCCCTAGCTAT…
chr4-04	EST_Human	nucleotide_match	337571	337697	115.000000	+	.	Target=AL700660.1 176 302 +;percentID=95.3;sequence=GGTCTTTGCGTCTGGCTACTACCAGACCGCGGGTTAGGGGCTTCATCTCTCTGCGTTCTCAGTTGTGGGAGGCCTTGGTGATTCGGCCACAGCCTCAGCCTCCGTCGCTCTGTGACCTGCGGCTATTGGATGATTGGTAGCTAACACTCCCGGATACTTCACAAGTGAGGAAATGGAATTCTTAACATTCAGGGATGTGGCCATAGAATTCTCTCCAGAAGAGTGGAAATGCCTGTACCCTGACCAGCAGAATTGGTATCAACATGTGATGTTGGAGAACTACAGGAACCTGGTCTCCCTGGGTGTTGCTATCTCTAACCCAGACCTGGTCACCTGTCTGGAGCAAA…
chr4-04	EST_Human	nucleotide_match	266136	266419	204.000000	-	.	Target=DA335223.1 250 545 +;percentID=86.5;Gap=M130 I3 M3 I1 M1 I1 M5 I2 M1 I3 M1 I1 M4 I1 M139 ;sequence=ATACTCTGGTTTCTCTTCAGAACAGCGGGGCGTCACCTCGGACATACGAACAGCGGGCGGTGTTCCCGGCTCCGTGGGGCCGTCTTCCCGGCGAGTCCGCGACGGTCGCCGCCCACGGCGAGGAACCCTTAACATTCAGGGATGTGGCCATAGAATTCTCTCCAGAAGAGTGGAAATGCCTGGACCCTGCCCAGCAGAATTTGTATAGAGATGTGATGTTGGAGAACTACAGAAACCTGGTCTCCCTAGCTATGTGTTCTCATTTCACCCAAGACTTTTTGCCAGTGCAGGGG…
chr4-04	EST_Human	nucleotide_match	337571	337697	127.000000	+	.	Target=DA385292.1 182 308 +;percentID=100;sequence=GGCGCGGGTCTTTGCGTCTGGCTACTACCAGACCGCGGGTTAGGGGCTTCATCTCTCTGCGTTCTCAGTTGTGGGAGGCCTTGGTGATTCGGCCACAGCCTCAGCCTCCGTCGCTCTGTGACCTGCGGGTATTGGATGATTGGTAGCTAAGACTCCCGAATACTTCAGAAGTGGGGAAATGGAACTCTTAACATTCAGGGATGTGGCCATAGAATTCTCTCCAGAAGAGTGGAAATGCCTGGACCCTGACCAGCAGAATTTGTATAGAGATGTGATGTTGGAGAACTACAGGAACCTGGTCTCCCTGGGTGTTGCTATCTCTAACCCAGACCTGGTCACCTGTCTGGA…
chr4-04	EST_Human	nucleotide_match	266142	266393	135.000000	+	.	Target=CV312697.1 6 270 +;percentID=79.3;Gap=M3 D1 M9 I1 M12 I1 M61 D1 M13 D1 M3 I1 M5 I1 M2 D1 M1 D1 M8 I1 M11 I1 M4 I1 M1 I3 M1 I2 M5 I1 M1 I1 M3 I3 M2 I1 M102 ;sequence=TCCACGTGTACACTCCACGTATGTCTTGTCTCTATCAAAGAACGAATTTGCAAATTTACTAAAAACATCGACACGTGCATTACATTGAAATATTTGCTCTGAGTATAGAACAAGACATAATAAATTCCATTATAAACTCCCTTCTGCACTTTACACACGTTCATACTATTTACAGCCTTTCCTTAATTGTAAATTATCATGCCCACATTTCTCATATCTTCTCAGTA…
chr4-04	EST_Human	nucleotide_match	337571	337697	127.000000	+	.	Target=DA757889.1 173 299 +;percentID=100;sequence=CTTTGCGTCTGGCTACTACCAGACCGCGGGTTAGGGGCTTCATCTCTCTGCGTCCTCAGTTCTGGGAGGCCTTGGTGATTCGGCCACAGCCTCAGCCTCCGTCGCTCTGTGACCTGCGGGTATTGGATGATTGGTAGCTAAGACTCCCGAATACTTCAGAAGTGGGGAAATGGAACTCTTAACATTCAGGGATGTGGCCATAGAATTCTCTCCAGAAGAGTGGAAATGCCTGGACCCTGACCAGCAGAATTTGTATAGAGATGTGATGTTGGAGAACTACAGGAACCTGGTCTCCCTGGGTGTTGCTATCTCTAACCCAGACCTGGTCACCTGTCTGGAGCAAAGAAA…
chr4-04	EST_Human	nucleotide_match	266142	266419	196.000000	-	.	Target=BP248393.1 293 582 +;percentID=85.9;Gap=M130 I3 M3 I1 M1 I1 M5 I2 M1 I3 M1 I1 M4 I1 M133 ;sequence=AAAGTTGCTTCAGCCTGAGCTCGGTTAGGGCCTCACTTCCCTGCTTCCACACCTCAGGGAGGCCTCGGTGATTTTGCCAGAGCCTCAGCCTCCATCGCTCTGTAACCTGCGGGTATTGGATGATTCGTAGCTAAGACTTCGCGACACCCTTGAAGCTGAGAAATGGAACCCTTAACATTCAGGGATGTGGCCATAGAATTCTCTCCAGAAGAGTGGAAATGCCTGGACCCTGCCCAGCAGAATTTGTATAGAGATGTGATGTTGGAGAACTACAGAAACCTGGTCTCCCTAGC…
chr4-04	EST_Human	nucleotide_match	337573	337697	97.000000	+	.	Target=DA145375.1 58 182 +;percentID=88.8;sequence=AGCCGCCTGCAGACCCGGAAGTGGATGGCGTGGAGATATGGCGCAACTGCGGCGCGGACACTTGACATTCAGGGACGTGGCCATAGAATTCTCTCAGGAGGAGTGGAAATGCCTGGACCCTGTGCAGAAGGCTTTATACAGGGATGTGATGTTGGAGAACTACAGGAACCTGGTCTCCCTGGGAATNTGTCTTCCTGACCTGAGTATTATCTCCATGATGAAGCAAAGGACAGAGCCCTGGACTGTGGAGAATGAAATGAAAGTAGCAAAAAATCCAGATAGGTGGGAAGGTATCAAAGATATCAACACAGGGAGGAGCTATGCGGTGAGAAGCAAAGCAGGAAACAA…
chr4-04	EST_Human	nucleotide_match	266214	266444	145.000000	-	.	Target=BP240055.1 333 572 +;percentID=82.7;Gap=M20 D2 M2 D1 M130 I3 M3 I1 M1 I1 M5 I2 M1 I3 M1 I1 M4 I1 M61 ;sequence=GTTGCTTCAGCCTGAGCTCGTTTAGGGCCTCACTTCCTTGCTTCCACACCTGAGGGAGGCCTCGGTGATTTTGCCAGAGCCTCAGCCTCCATCGCTCTGTAACCTGCGGGTATTGGATGATTCGTAGCTAAGACTTCGCGACACCCTTGAAGCTGAGAAATGGAACCCTTAACATTCAGGGATGTGGCCATAGAATTCTCTCCAGAAGAGTGGAAATGCCTGGACCCTGCCCAGCAGAATTTGTATAGAGATGTGATGTTGGGGAACTACAGAAACCTGGT…
chr4-04	EST_Human	nucleotide_match	337661	337697	33.000000	+	.	Target=BQ365590.1 9 46 +;percentID=94.7;Gap=M3 I1 M34 ;sequence=TGTTGTACGTGAATGTTGGAGAACTACAGGAACCTGGTCTCCCTGCGTTTGTGATCTCTAACCCAGACCTGGTCACCTGTCTGGAGCAAATAAAAGAGCCCTGAATTTGAAGATACATGAGACAGCAGCCAAACCCCCAGGTAGGTGAGACTGAATGAAGGAGAGGACACAGGCTAGGAGGCCAGAGGTCAGGAAGGAAGCCAGGCCTTCAAATGTAGTCTGGGAAACTGCGCCAATAAAAATAATTTCCGAAAAGGCTGCATTTTTTCTCTTATTCACAAATAGGGTCATCTTCTGTCCCATGCTCTTAAATCTTCTAAGAATTTCCTTTTTTT…
chr4-04	EST_Human	nucleotide_match	266249	266419	112.000000	-	.	Target=DA385292.1 404 583 +;percentID=84.7;Gap=M130 I3 M3 I1 M1 I1 M3 I7 M20 D1 M1 D2 M10
chr4-04	EST_Human	nucleotide_match	337571	337697	127.000000	+	.	Target=DB135798.1 176 302 +;percentID=100;sequence=GTCTTTGCGTCTGGCTACTACCAGACCGCGGGTTAGGGGCTTCATCTCTCTGCGTTCTCAGTTGTGGGAGGCCTTGGTGATTCGGCCACAGCCTCAGCCTCCGTCGCTCTGTGACCTGCGGGTATTGGATGATTGGTAGCTAAGACTCCCGAATACNTTCAGAAGTGGGGAAATGGAACTCTTAACATTCAGGGATGTGGCCATAGAATTCTCTCCAGAAGAGTGGAAATGCCTGGACCCTGACCAGCAGAATTTGTATAGAGATGTGATGTTGGAGAACTACAGGAACCTGGTCTCCCTGGGTGTTGCTATCTCTAACCCAGACCTGGTCACCTGTCTGGAGCAAAG…
chr4-04	EST_Human	nucleotide_match	266301	266419	84.000000	-	.	Target=DA736785.1 656 774 +;percentID=84;sequence=GCGGCATCCGGGATCTGGCGCGGCTTTTGCTTGTAGCTCCAGCCAGAGCTCGGTTAGGGCCTCATCGCTCTGCTCCCGCTCCTTAGGGAAGCCTCGGTGATTCTGCCACAGCCTCAGCCTCTGTGGCTCTGTGACCTGCCGGTATTGGATGATTCGTATCTAAGACTCTGGGACACTCCTGAAGTCGGGAAATGGTGAGTGTGCAGGGCAGGGCGTCCCAAGGCTGTGGAGGCCTCATCGGAACCGGCGGGAAATGGCGGCGGTGGGAGGAGTCTGTGAATGGAGTTCCCGCTCAGCCCTCTGTCCTCAGTCCCCTCCGGTGAGGGACCCGCGCTCTTGTCAGTCCCCG…
chr4-04	EST_Human	nucleotide_match	337571	337697	127.000000	+	.	Target=DA418713.1 175 301 +;percentID=100;sequence=CTTTTTGCGTCTGGCTACTACCAGACCGCGGGTTAGGGGCTTCATCTCTCTGCGTTCTCAGTTGTGGGAGGCCTTGGTGATTCGGCCACAGCCTCAGCCTCCGTCGCTCTGTGACCTGCGGGTATTGGATGATTGGTAGCTAAGACTCCCGAATACTTCAGAAGTGGGGAAATGGAACTCTTAACATTCAGGGATGTGGCCATAGAATTCTCTCCAGAAGAGTGGAAATGCCTGGACCCTGACCAGCAGAATTTGTATAGAGATGTGATGTTGGAGAACTACAGGAACCTGGTCTCCCTGGGTGTTGCTATCTCTAACCCAGACCTGGTCACCTGTCTGGAGCAAAGA…
chr4-04	EST_Human	nucleotide_match	266349	266419	55.000000	-	.	Target=BU854428.1 406 476 +;percentID=88.7;sequence=GGGGGCGCGGCGTTTTCCTCTGGCTCCTGCGAGGGCTTGGTTTAGGGCTTCAGCTCTCTGCGTTCTCGGCTCCGGGAGGCCTCGGTGATTCAGCCACAGCCTCTGCCTCCCGTTGCTCTGTGACCTGAGGGTATTGGACAATTTGTAGCTAAGACTCCCGGATACCCTGAAGTCGGGAAATGGAACTCGTAACATTCAGGGATGTGGCCATAGAATTCTCCCCTGAAGAGTGGAAATGTCTGGACCCTGCCCAGCAGAATTTGTATAGAGATGTGATGTTGGAGAACTACAGGAACCTGGTCTCCCTGGGTTTTGTGATCTCTAACCCAGACCTGGTCACCTGTCTG…
chr4-04	EST_Human	nucleotide_match	337571	337697	125.000000	+	.	Target=CD654571.1 149 275 +;percentID=99.2
chr4-04	EST_Human	nucleotide_match	266370	266738	365.000000	-	.	Target=DB343927.1 1 369 +;percentID=98.9;sequence=ACTTCTAATGGCACAGTGCTATATTGGGGAGGAGGAAGAACTGTGGTTGGTAAATGTAACAAACTTTGTATCCTGTTCTATGTGGCTCTTGGCATTGTGCTTACCTGAGGCATTGCATGTAACTCATTTATAAATTTCACTAAAAGGCATTTTGATCAGTATATGTTTGTTACATATATATGTCTGTGAAGAAATTATGGCCTGTGGTATTTTGTTATGCCATCTTACTAATGTACTTTGTATAAGTTTATATATTANATTTTTAAAGTATATTCGTATGAATCTAGTAAGCAGGATAATTTATTTTTATTTCTTTCANCTGTGTGTTCTCATTTCACCCAAGACTTTT…
chr4-04	EST_Human	nucleotide_match	338124	338229	22.000000	+	.	Target=BG192751.1 187 292 +;percentID=63.6;Gap=M4 I1 M2 I1 M2 D1 M2 D1 M4 D1 M5 I1 M10 I1 M2 D1 M71
chr4-04	EST_Human	nucleotide_match	266962	267477	340.000000	-	.	Target=DB269867.1 26 549 +;percentID=83.5;Gap=M64 I2 M14 I2 M3 I1 M35 I1 M21 D1 M94 I1 M48 I1 M1 I2 M221 D1 M13 ;sequence=TTTTGAAACTTTGCTTATATAAATCTCTGTGTATGTATCCTAGTTGAAGTTTGTTGAGCTTCTTCATTTTTTACATCCTTATTTTACTTTTGGAACTTTCTCACTCATTACTTTTGTATTTTTCACATCCACAATTTGTTTTTTATATTTTAACGTTTTCATCGATACCTCATTTGTCTTATTATATTTAGTTGTATGTGTTCCCCTTTAGCTCATTGAGGATTTTTCAGGTTAATTTTTTAAAATTTCTACATCTTCATTTCTTATGGTTGTTTTC…
chr4-04	EST_Human	nucleotide_match	267101	267656	501.000000	-	.	Target=AW977656.1 1 545 +;percentID=96;Gap=M357 D1 M77 D1 M26 D1 M7 D1 M8 D1 M26 D1 M5 D1 M3 D1 M9 D1 M8 D1 M13 D1 M6 ;sequence=CTAGCACCTTAACAATATCCCAATTCTTTCTGTTGGGAAATAGTTTTGTTGACAGATTCACTGGTAATCTTTTAAGACCACAGTTATAAATGACACATCACTTTTATTTTGCAGCTCCTAAGATGTCGTTTTTGAGTTTGATTTTTGAAACTTTGCTTATATATGTGCTTTGCTGTAAATCTGTGTGTGTAACCTTGTTGAAGTTTGTTGAGCTTCTTCCGTTTTTATATCCTTTTTTAACTTGAAAATTTCTGTCTTTATTTTGCATTTT…
chr4-04	EST_Human	nucleotide_match	337573	337697	97.000000	+	.	Target=AU143777.1 42 166 +;percentID=88.8;sequence=GGAAGTGGATGGCGTGGAGATATGGCGCAACTGCGGCGCGGACACTTGACATTCAGGGACGTGGCCATAGAATTCTCTCAGGAGGAGTGGAAATGCCTGGACCCTGTGCAGAAGGCTTTATACAGGGATGTGATGTTGGAGAACTACAGGAACCTGGTCTCCCTGGGAATCTGTCTTCCTGACCTGAGTATTATCTCCATGATGAAGCAAAGGACAGAGCCCTGGACTGTGGAGAATGAAATGAAAGTAGCAAAAAATCCAGATAGGTGGGAAGGTATCAAAGATATCAACACAGATGGAGTCCTGTTCTGTCGCCCAGGCTGGAGTACAGTGGTGTGATCTCGGCTC…
chr4-04	EST_Human	nucleotide_match	267427	268011	312.000000	-	.	Target=DA189566.1 7 572 +;percentID=79.8;Gap=M11 I1 M42 D2 M1 D1 M1 D1 M2 D1 M34 I2 M2 I1 M18 I1 M2 I3 M10 I2 M24 I1 M83 I1 M1 I1 M112 D6 M1 D2 M68 D3 M51 D1 M2 D1 M6 D2 M30 D1 M5 D1 M4 D2 M1 D2 M4 D6 M38 ;sequence=TTTTTATGTTGCTTATTTATTAACAGATTATGATGAACAGTTTATGATCATTTTTATGCTCTTTAAAATTTTAGAGAATAATTAAAATGTTTTCTGCACTATCATGATAATGGTACAGAACCTTACATTTGTATATGTTCATGTCTTTCCCAAAAAGTTACNTTATTTTCATATGATTATGTTT…
chr4-04	EST_Human	nucleotide_match	337577	337697	90.000000	+	.	Target=CN426971.1 249 369 +;percentID=87.7;Gap=M60 D1 M2 I1 M58 ;sequence=CGCGTCCGCGTTGGGTGAAGGTGACGGCGTCGAGCAAAGGTGGGAGACAATGCCTTGGAGCTGCAAATCTTCTCTGAGTCTGAAGCATCCTGCCTGACGCGTTTGCTCACATTGACCCGTGCCTTCCCTCAGTCCTTCTCATCTCTACTGAGATTCCGTCTCACCCTGACCCTGTGACATGAACTTCTGAAGAGTCCACTGGGCATGGTCCTGGGAAGGGCTCACACCCAGACATGGATGGAGACGGGTTGACATTCAGGGACGTGGCCATCGAATTCTCTCAAGATGAGTGGAAATGCCTGAACTCTACACAGAGGACTTTATA…
chr4-04	EST_Human	nucleotide_match	273072	273298	110.000000	+	.	Target=CR739309.1 2 227 +;percentID=75.8;Gap=M82 D2 M61 I1 M41 I1 M1 I1 M13 I1 M4 D1 M1 D1 M6 D1 M13 ;sequence=TAAAAATACAAAAAATTAGCCGGGCGTGGTGGTGCATGCCTGTAATCCCAGCTTCTCGGGAGGCTGAGGCAGGAGAATCGCCTCCCCAGGAGGCAGAGGTTGTGGTGAGCCAAAATCATGCCATTGCTCTCCAGCCTGGGCAACAAGAGCAAAACCCTGTCTCAAAATTAAAAAAAAAAAACAAAACCAACAAAAATATAAAGATTAAAAACAAACCACTAAAATGGAGTTGAAAACTAGAATAAAAAATTCTGACCTATAAAATATTGAATCTAATATATATGTATC…
chr4-04	EST_Human	nucleotide_match	273172	273298	46.000000	+	.	Target=CB120026.1 2 129 +;percentID=70.2;Gap=M45 I1 M41 I1 M1 I1 M13 I1 M4 D1 M1 D1 M6 D1 M13 ;sequence=GTTGTGGTGAGCCAAAATCATGCCATTGCTCTCCAGCCTGGGCAACAAGAGCAAAACCCTGTCTCAAAATTAAAAAAAAAAAACAAAACCAACAAAAATATAAAGATTAAAAACAAACCACTAAAATGGAGTTGAAAACTAGAATAAAAAATTCTGACCTATAAAATATTGAATCTAATATATATGTATCATAAAGACAATCTTTTAAATAACTACAGTTTTCAACTGTGACTATGTACTTATGAAGAGCTGGCATTTTGAATCTTTGGCATTCAAGGTACAGCAGCAAAAGAAA…
chr4-04	EST_Human	nucleotide_match	273448	273969	290.000000	-	.	Target=DN917339.1 17 530 +;percentID=79.9;Gap=M31 D1 M11 D1 M61 D1 M8 I1 M3 I1 M3 I2 M127 D1 M1 D3 M46 I1 M7 I1 M2 I2 M40 D1 M67 I1 M1 I1 M26 D1 M9 D1 M14 D1 M1 D1 M14 D1 M4 D1 M2 D1 M7 D1 M7 D1 M8 D1 M4 ;sequence=ACGCAGAGTCGCGGGATATATTTAATATTTTCTTTGTTAGAATTTTTATTGTATTCAACTCCATTTTACTGGGCAATCTTTTTTCATGTAGATACTCCTTGATTATTTAATTTTTTTCACTTCTAATCTTCATATTTGGTAATTTTCAAATCTATACCTTTAATGATCAAGTGGTGTTTAATTCA…
chr4-04	EST_Human	nucleotide_match	338023	338235	28.000000	+	.	Target=CK001884.1 256 459 +;percentID=60.4;Gap=M16 D1 M2 D1 M30 I1 M15 D1 M3 D1 M7 D1 M11 D3 M2 D1 M22 D1 M5 D1 M14 I1 M20 I2 M21 D2 M32 ;sequence=GGGCTACAGGCCCGGAAACGGATCGCGTTGGGTGAAGGTGACGGCGTCGAGCCATTGACTTCCAAAGACTCCTGGCACATGAGGAAGAAACCCAGAAGAGGAGAGCAAAGGAGTCAGGAATGGCTTTTACTCAGTTGACATTCAGGGACGTGGCCATCGAATTCTCTCAAGATGAGTGGAAATGCCTGAACTCTACACAGAGGACTTTATACAGGGATGTGATGTTGGAGAACTACAGGAACCTGGTCTCCC…
chr4-04	EST_Human	nucleotide_match	273475	273876	261.000000	-	.	Target=BP395595.1 19 413 +;percentID=84.3;Gap=M9 D1 M195 I1 M7 I1 M2 I1 M1 I1 M51 D2 M13 D3 M4 D1 M1 D1 M3 D2 M3 D3 M19 I1 M1 I1 M80 ;sequence=CTCGAGCCGCGCCCGACCTTTTGTTTTAATCTTTCTGTTTGCCTGGTAATTTTAAACTCTGTACCTTTTATGACCCTGTGGTATTTAATTCAAATAAAAATCATTGGGTTTCACTTTGAGCAAATTAAAATGTACATATAAATCAGATATTTCTATTGCCTATAAAAGTTATCTGTGTGGTATTTGCATGTATAAATATTGCCCCTACTTTGTTCGTAAATTATTTATTCACTTGAGTGGTCACCAGTGTTTTCTT…
chr4-04	EST_Human	nucleotide_match	273487	273867	270.000000	-	.	Target=BM671203.1 310 689 +;percentID=86.9;Gap=M27 D1 M3 D1 M82 I1 M2 I3 M24 D1 M37 D1 M6 D1 M9 I1 M8 I1 M2 I1 M2 I1 M67 D1 M6 D1 M1 D1 M20 D1 M76 ;sequence=TTTTTTTTTTTTTTTTTTAATTTTGAGACAGGGTTTTGCTCTTGTTGCCCAGGCTGGAGAGCAATGGCATGATTTTTGGCTCACCACAACCTCTGCCTCCTGGGGAGGCGATTCTCCTGCCTCAGCCTCCCGAGAAGCTGGGATTACAGGCATGCACCACCACGCCCGGCTAATTTTTTGTATTTTTAGTAGAGATGGGGTTTCTCCATATTGGTTATTCTGGGGTCTCGAACTCCTGACCT…
chr4-04	EST_Human	nucleotide_match	273510	273867	244.000000	-	.	Target=BM671221.1 310 666 +;percentID=85.5;Gap=M27 D1 M3 D1 M82 I1 M2 I3 M24 D1 M37 D1 M6 D1 M9 I1 M8 I1 M2 I1 M2 I1 M67 D1 M6 D1 M1 D1 M20 D1 M53 ;sequence=TTTTTTTTTTTTTTTTTTAATTTTGAGACAGGGTTTTGCTCTTGTTGCCCAGGCTGGAGAGCAATGGCATGATTTTGGGCTCACCACAACCTCTGCCTCCTGGGGAGGCGATTCTCCTGCCTCAGCCTCCCGAGAAGCTGGGATTACAGGCATGCACCACCACGCCCGGCTAATTTTTTGTATTTTTAGTAGAGATGGGGTTTCTCCATATTGGTTATTCTGGGGTCTCGAACTCCTGACCT…
chr4-04	EST_Human	nucleotide_match	273642	274089	287.000000	-	.	Target=CA941914.1 140 587 +;percentID=83.4;Gap=M54 I1 M69 D1 M3 D1 M23 D1 M11 D1 M61 D1 M8 I1 M3 I1 M3 I2 M128 D4 M46 I1 M7 I1 M2 I2 M21 ;sequence=GATATGTTCTATGCCAAATTATCTGATTTCAAATTCAAAATTTCTGAAATAAAATGCCCAAGTTTACACATTGTGTAATAAGTACATGTATTGACATGGCTCATTTTCATTAGAGCATTTTATTAATTATTGAGATGCATTTTCTTTTACTGCTTTACATTTCATGCCAAAGATTCAAAATCCTGGCTCTTCAATAAGAACATAGTCACAGTTAAAAACTGTAGTTATTTAAAGGATTGTTTTTATGGTACA…
chr4-04	EST_Human	nucleotide_match	337570	337697	120.000000	+	.	Target=BP248393.1 165 292 +;percentID=96.9
chr4-04	EST_Human	nucleotide_match	273787	274250	168.000000	+	.	Target=BX435704.1 8 491 +;percentID=71.4;Gap=M15 I1 M65 I2 M3 I1 M1 I1 M8 I1 M1 I1 M3 I2 M1 I1 M42 D1 M43 D1 M37 D2 M10 D2 M2 D4 M2 D1 M50 I2 M3 I1 M3 I3 M1 I3 M25 I1 M1 I1 M7 I1 M17 I1 M12 I1 M7 I1 M20 I1 M5 I2 M18 I1 M2 I1 M6 I1 M24 D1 M7 I1 M11 ;sequence=CTTGCTTCCAATGATTTTTATTGGGAATTAAACAATACATGGTCATAAAAGGTACAAAGTTGAAAATTACCATACAAATATGAAGATTAAAAACACACAAAAAAGTAAATGATCAAGGAGAACCTACATGAAAAGAGACTC…
chr4-04	EST_Human	nucleotide_match	273787	274089	198.000000	+	.	Target=DB316147.1 19 319 +;percentID=84.9;Gap=M80 I2 M3 I1 M1 I1 M8 I1 M1 I1 M3 I2 M1 I1 M42 D1 M43 D1 M37 D2 M10 D2 M2 D4 M2 D1 M59 ;sequence=ATATTTTTTTAACTTGCTCCAATGATTTTTATTGGAATTAAACAATACATGGTCATAAAAGGTACAAAGTTGAAAATTACCATACAAATATGAAGATTAAAAACACACAAAAAAGTAAATGATCAAGGAGAACCTACATGAAAAGAGACTCCCCAGTAAAATACAGTTGAAAACAAGAGAAAATTCTGACCTATAAAATATTGAATATAATACAGACGTATCATAAAAACAATCCTTTAAATAACTAGTTTCCAAC…
chr4-04	EST_Human	nucleotide_match	273788	274089	197.000000	+	.	Target=AW590651.1 10 309 +;percentID=84.9;Gap=M79 I2 M3 I1 M1 I1 M8 I1 M1 I1 M3 I2 M1 I1 M42 D1 M43 D1 M37 D2 M10 D2 M2 D4 M2 D1 M59 ;sequence=AACTTGCTTCAATGATTTTTATTGGAATTAAACAATACATGGTCATAAAAGGTACAAAGTTGAAAATTACCATACAAATATGAAGATTAAAAACACACAAAAAAGTAAATGATCAAGGAGAACCTACATGAAAAGAGACTCCCCAGTAAAATACAGTTGAAAACAAGAGAAAATTCTGACCTATAAAATATTGAATATAATACAGACGTATGATAAAAACAATCCTTTAAATAACTAGTTTTCAACTGTGACTTAT…
chr4-04	EST_Human	nucleotide_match	273924	274089	120.000000	+	.	Target=CR739309.1 228 394 +;percentID=87;Gap=M2 D1 M8 I3 M35 D1 M119
chr4-04	EST_Human	nucleotide_match	273924	274089	120.000000	+	.	Target=CB120026.1 130 296 +;percentID=87;Gap=M2 D1 M8 I3 M35 D1 M119
chr4-04	EST_Human	nucleotide_match	274099	274378	144.000000	-	.	Target=BM671203.1 21 309 +;percentID=78;Gap=M58 I1 M26 D2 M50 D3 M1 D1 M23 I1 M6 I2 M5 I2 M1 I4 M11 I1 M11 I2 M18 I1 M2 I1 M62
chr4-04	EST_Human	nucleotide_match	274099	274378	144.000000	-	.	Target=BM671221.1 21 309 +;percentID=78;Gap=M58 I1 M26 D2 M50 D3 M1 D1 M23 I1 M6 I2 M5 I2 M1 I4 M11 I1 M11 I2 M18 I1 M2 I1 M62
chr4-04	EST_Human	nucleotide_match	274359	274776	206.000000	+	.	Target=BX435704.1 492 903 +;percentID=77.2;Gap=M15 I2 M3 I1 M24 I1 M105 D1 M2 D2 M4 D5 M1 D2 M41 D4 M98 I1 M14 I1 M4 D1 M4 D1 M7 I1 M12 D1 M8 I1 M23 I3 M36
chr4-04	EST_Human	nucleotide_match	276251	276568	314.000000	-	.	Target=AW189324.1 1 318 +;percentID=99.4;sequence=GTAATTTCCAAGGGACCATAAAATATCTCATAGTTTAAAAAGTCTAGCTTAAGGTAACAATCTAACTTCTTTTTTACCCACATAGGATCTTACTTTGTTTCCCAGGATGTAGTGCAGTGGTGGGTTCACAGCTCAGTGCAGCCTTGAACTCTCCAATATCAAACACTTTTCCCATATCAGCCTCCCAAGTAGCTGGGATCACAAGCACATGCCACCATGTCCAGCTAATTTTTTTGGTATTTTTTGTAGAGACAGGGTTTTGCCACGTTGCTCAGGCTGGTCATGAACTTCTGGGCTCAAGAAATCTACCTGCCTTGG
chr4-04	EST_Human	nucleotide_match	337598	337774	84.000000	-	.	Target=AW130582.1 69 244 +;percentID=74.9;Gap=M5 D2 M18 I1 M13 D1 M15 I1 M123 ;sequence=TTCAGCATTATGAAGCTTTTTATTTGTGAGTCAACAAGGCTTCAGTCTCAGTCAAATAATGGAAGGGCTCCCAAGAAAGACAACAGAGAAAATACAAAAATACACGAGGGCAGATCTTAACTTCTAGAGCAAAATTATCCTTACCCAGGAAGACCAGGTTCCTGTAGTTCTCCAACATCACATCCCAGTACAAAGCTTTCTGGACAGGGTCCAGGGATTTCCACTCCTCCTGAGAGAATTCTATCGGAC
chr4-04	EST_Human	nucleotide_match	278622	278654	25.000000	+	.	Target=DB473756.1 3 35 +;percentID=87.9;sequence=ATTGCACTCCAGCCTGGGTGACAGAGTGAGACTCCATCTCAAAAAAAAAAAAAATTCTAATGAAAGGTTTTTAGAAAAGGGAGGAGAGAAAATACTCTTCCTTTATTTTCCAGTTGGAGGACTAAGTCTCTCATTTCTGTTTTGCACTTATATTTACAATAACCACATCCAAAAACTCTGCTTCGAACTCATGGACATCTGATTTCCAGCATGGCCTGGATTTAGGCACCTGCAGGGAGACATTGGGCATACTGTCTTCACAGGAAAGAGGGTTTGTGGGGGAAAAATGCAGAATAGAAAAGGTGCTATCAAGAATCCATGGGTGAGCTTTGGTGCACAATTGGTGAAAG…
chr4-04	EST_Human	nucleotide_match	278735	279140	260.000000	+	.	Target=DB473756.1 36 444 +;percentID=83.1;Gap=M1 I1 M23 D1 M18 I1 M5 I1 M16 I1 M2 I1 M21 I2 M3 I1 M146 D1 M3 D3 M14 D1 M90 I1 M58
chr4-04	EST_Human	nucleotide_match	278808	279173	257.000000	+	.	Target=AA551515.1 1 365 +;percentID=85.9;Gap=M14 I2 M3 I1 M146 D1 M3 D3 M14 D1 M90 I1 M91 ;sequence=GCTAGACGACTAAGTCTCTCATTTCTGTTTTGCACTTATATTTACAATAACCACATCCAAAAACTCTGCTTCGAACTCATGGACATCTGATTTCCAGCATGGCCTGGATTTAGGCACCTGCAGGGAGACCTTGGGCATACTGTCTTCACAGGAAAGAGGGTTTGTGGGGGAAAAATGCAGAATAGAAAAGGTGCTATCAAGAATCCATGGGTGAGCTTTGGTGCACAATTGGTGAAAGAACTGGTTAGTGCTACAGATACTGGCCCAGGCAGGACAGCTCTGACTTATAAATGTGTGCG…
chr4-04	EST_Human	nucleotide_match	338124	338252	25.000000	+	.	Target=DB028799.1 191 320 +;percentID=62.7;Gap=M4 I1 M2 I1 M2 D1 M2 D1 M4 D1 M5 I1 M10 I1 M2 D1 M85 I1 M9
chr4-04	EST_Human	nucleotide_match	278812	279209	283.000000	+	.	Target=AA493610.1 5 401 +;percentID=86.3;Gap=M10 I2 M3 I1 M146 D1 M3 D3 M14 D1 M90 I1 M127 ;sequence=GGTCGACGACTAAGTCTCTCATTTCTGTTTTGCACTTATATTTACAATAACCACATCCAAAAACTCTGCTTCGAACTCATGGACATCTGATTTCCAGCATGGCCTGGATTTAGGCACCTGCAGGGAGACCTTGGGCATACTGTCTTCACAGGAAAGAGGGTTTGTGGGGGAAAAATGCAGAATAGAAAAGGTGCTATCAAGAATCCATGGGTGAGCTTTGGTGCACAATTGGTGAAAGAACTGGTTAGTGCTACAGATACTGGCCCAGGCAGGACAGCTCTGACTTATAAATGTGTGC…
chr4-04	EST_Human	nucleotide_match	338023	338180	23.000000	+	.	Target=AA125955.1 220 369 +;percentID=61.5;Gap=M16 D1 M2 D1 M25 I1 M1 I1 M19 D1 M3 D1 M7 D1 M11 D3 M2 D1 M22 D1 M5 D1 M14 I1 M20 ;sequence=GCACCCTCCACCTCAGCATTGACTTCCAAAGACTCCTGGCACATGAGGAAGAAACCCAGAAGAGGAGAGCAAAGGAGTCAGGAATGGCTTTTACTCAGTTGACATTCAGGGACGTGGCCATCGAATTCTCTCAAGATGAGTGGAAATGCCTGAACTCTACACAGAGGACTTTATACAGGGATGTGATGTTGGAGAACTACAGGAACCTGGTCTCCCTGGATCCATCTGTGATAGCCTCTCTTCTTATCCAAGCAAAGGGC…
chr4-04	EST_Human	nucleotide_match	278933	279259	230.000000	-	.	Target=AW089533.1 79 401 +;percentID=86;Gap=M177 I1 M90 D1 M14 D3 M3 D1 M38 ;sequence=TTTTTTTTGCAGACAAGCTGTCACACTGTGAATTGTCCTGTGATTCTAGGTCTCCTCCAAGGGTCAAAGGAGACTGAGGACTGCTTCTAGAGTTTTCCACTAACAGGCCACGTAAGTGTCCCGAAGATTCATGGCTTCTTTCTACCTCCCAGATCTTGAATCTGCACCAGTAACCTCTTTCCTGCAGTAGCCTAGATTTCTGGATCACCTGACCATCTTATCTCCCTGCACGCACACATTTATAAGTCAGAGCTGTCCTGCCTGGGCCAGTATCTGTAGCACTAACCAGTTCTTTCACCAATTGTGCACCAAA…
chr4-04	EST_Human	nucleotide_match	279397	279470	50.000000	-	.	Target=AW089533.1 5 78 +;percentID=84.2
chr4-04	EST_Human	nucleotide_match	282950	283018	65.000000	-	.	Target=BQ949754.1 742 810 +;percentID=97.1;sequence=ATTTTAGAATGATAGGAAGTTTCTCGAGTTAGCCTTCATGCAATTTTGTAGATTAAAACATAAAATTTGTCCAGAACTTAAAGATTTAGATGCCTTCCTAAATTGTTACAATGCTTTACCAAATCTATGACTTCTACATAACACAAACCAGTGGTCAAATGTAAACACTATATTGTAGATTTACTGTAGGTTTTCAACCTTTTTTAGATTTATGCATGTGGACATTTTTATAATGTAATTACAATCACCACAAGGTTAGCTTTTTTAATTGCAGACAGTAATGCATGTCACACTAATATGTAGTGGCCTTTTCAAGGCCTAGTCCCAGGGAAAACATTTTGTAGAGT…
chr4-04	EST_Human	nucleotide_match	337577	337697	90.000000	+	.	Target=DA281897.1 128 248 +;percentID=87.7;Gap=M60 D1 M2 I1 M58 ;sequence=AGGCCCGGAAACGGATCGCGTTGGGTGAAGGTGACGGCGTCGAGCCATTGACTTCCAAAGACTCCTGGCACATGAGGAAGAAACCCAGAAGAGGAGAGCAAAGGAGTCAGGAATGGCTTTTACTCAGTTGACATTCAGGGACGTGGCCATCGAATTCTCTCAAGATGAGTGGAAATGCCTGAACTCTACACAGAGGACTTTATACAGGGATGTGATGTTGGAGAACTACAGGAACCTGGTCTCCCTGGATCCATCTGTGATAGCCTCTCTTCTTATCCAAGCAAAGGGCTGAGATTCTTGAAAAGCCACAGCACATCATGTTCCA…
chr4-04	EST_Human	nucleotide_match	282950	283018	65.000000	-	.	Target=BG014278.1 185 253 +;percentID=97.1;sequence=TTCTGAGCTTCAGATAATATCTTAACTGTGGAACTCAAAAGTTTGATCACTGAATTAGGCAGTTATTATTACCTAGGTACCCCCGCTGTTACACAGGTGTTTAGATACGTGTTCCTGAATGAAGCTGCTTTTGAATTTTGTTATGTTGAAATGCAAGAAATAACAATGATGGCAGCAATTAAGGTCACAGAAATCATTAGGTAAAGGAAAACCAATGAGGAGTTCTGCAGTTTTCTTTTAATAAGTAAAGTGAGACTTGGGTGGTGGGAAGAAGGAAGGTGGGAAGAAGGAATTAGACACTCTGCCTGCCACTCTGCGTGTGTGTGCTCTCGCGCACGTGCTGTCTA…
chr4-04	EST_Human	nucleotide_match	338124	338250	52.000000	+	.	Target=BG576135.1 242 368 +;percentID=72.3;Gap=M97 D1 M3 D1 M2 D1 M4 I1 M7 I1 M5 I1 M6 ;sequence=AGCTCCACTTCCTGTCCCCGCGGCTCTGTGTCCCTGCTAGCCGTAGGCCGTGTGACCCGCAGGCACCGGGAGATCCAGAAGTGAAACGCCAGGCTCTCTGGAGGCCAGGAGATGACTCTGTTGACGTTCAGGGATGTGGCCATAGAATTCTCCCTGGAGGAGTGGAAATGCCTGGACCTCGCTCAGCAGAATTTGTACAGGGATGTGATGTTGGAGAACTACAGAAACTTGTTCTCCGTTGGTCTCACTGTCTGTAAGCCAGGCCTGATCACCTGCCTGGAGCAACGAAAAGAGCCCTGGAA…
chr4-04	EST_Human	nucleotide_match	282950	283018	65.000000	-	.	Target=DB200520.1 512 580 +;percentID=97.1;sequence=AATGTAATTACAATCACCACAAGGTTAGCTTTTTTAATTGCAGACAGTAATGCATGTCACACCTAATATGTAGTGGCCTTTTCAAGGCCTAGTCCCAGGGAAAACATTTTGTAGAGTATAGGGGAGTGGGAGGAAGGGGAGGAATAATTTTTTATTTAAAGTTGATTTCTGCACTATCTTTTTCTCAGTTACCTGCATGAATAAATAATGAGAAATATTTTGTGACTTTAATTGGTAAATATGTTACAAAACCAAGTACTTAATCTTTTACATCATGTCTTCAGCTATTTGTATTTTAACCAGTAATTTCAATGGTCTGAAACATGATTCTGAGCTTCACATAATAT…
chr4-04	EST_Human	nucleotide_match	338124	338165	24.000000	+	.	Target=CB128971.1 389 430 +;percentID=78.6
chr4-04	EST_Human	nucleotide_match	282957	283206	213.000000	-	.	Target=F33235.1 1 251 +;percentID=92.9;Gap=M36 I1 M18 D1 M102 I1 M93 ;sequence=TGAGTTCTTAAATTTTCCAAAAAGGTATAATTGCAAACATATAGGATTTCCCCCCATTTTAACCTTACCAGTTTCAAAGGAAAGTAAAGGTACTGGATTACATGAAGACAGCATGTGTGCGAGTGCACACGCATGCAGGGTGGCAGGTAGAGTGTCTTAATTCCTTTTTCTTACTACCCAAGTCTCACTTCACAGAAATCATTAGGTAAAGGAAAACCAACGAGGAGTTCTGCAGTTTTCTTTTAATAACTGAGGCTGAGGCAGGAGAATCGCTTCAACCCTGGAGGTGGAGGTTGCAGTGAGCCAAGATTGTGCCACTG…
chr4-04	EST_Human	nucleotide_match	337606	337697	76.000000	-	.	Target=T69725.1 269 359 +;percentID=89.1;Gap=M61 D1 M30 ;sequence=CGTGGTGGCGGGACCTGTAGCCCAGCTACTAGGGAAGGNTGAGGAGGCAATGGTNTGACATGGGAGGCGGACTTCAATAAACGAGATGGCNCACTCACTCCACTCCGCCTCAAAAAAAAAAAGGAGCAATCTAAAATCATATCAGAACTGAAGAGACCAGAAGTGCTGAACAACTGGGGGTTTGGCTGCTGTCTCATGTATCTTCAAATTGCAGGGTCTTTTNTTTGCTCCAGACAGGTGACCAGGTNTGGGTTAGAGNTCACAAAACCCAGGGAGACCAGGTTCCTNTAGTTNTCCAACATCACATCTCTATACAANTTCTGCTGGGNGGGT…
chr4-04	EST_Human	nucleotide_match	282991	283187	132.000000	-	.	Target=BU170536.1 14 214 +;percentID=83.2;Gap=M154 I1 M4 I1 M7 I1 M7 I1 M9 I1 M4 D1 M11 ;sequence=TAAAATAGGGGAGAAAAGCTATCATTCCAACATGTAGGATTTCTCCCCTATTTTAACCTTACCAGTTTCAAAGGAAAGAAAAGGGAGTGGCTTCCATATAGACAGCACGTGCGCGAGAGCACACACACGCAGAGTGGCAGGCAGAGTGTCTAATTCCTTCTTCCCACCTTCCTCNNNTCCACACCNAGTCTCACTTTACTTATTAAAAGAAAACTGCAGAACTCCCCAATGGGTTTCTTTTACCTAATGATTTCTGGGAACTTTATNTGCCGGCCACCCTTGTAATTTCTTGGCATTTCCA…
chr4-04	EST_Human	nucleotide_match	338124	338252	25.000000	+	.	Target=CD358945.1 234 363 +;percentID=62.7;Gap=M4 I1 M2 I1 M2 D1 M2 D1 M4 D1 M5 I1 M10 I1 M2 D1 M85 I1 M9
chr4-04	EST_Human	nucleotide_match	283034	283277	197.000000	+	.	Target=EB387371.1 498 736 +;percentID=91.4;Gap=M167 D5 M72 ;sequence=TTGTAGAGTATAGGGGAGTGGGAGGAAGGGGAGGAATAATTTTTTATTTAAAGTTGATTTCTGCACTATCTTTTTCTCAGTTACCTGCATGAATAAATAATGAGAAATATTTTGTGACTTTAATTGGTAAATATGTTACAAAACCAAGTACTTAATCTTTTACATCATGTCTTCAGCTATTTGTATTTTAACCAGTAATTTCAATGGTCTGAAACATGATTCTGAGCTTCACATAATATCTTAACTGTGGAACTCAAAAGTTTGATCACTGAATTTGGCAGTTATTATTACCTAGGTACCCCCGCTGTTACACAGGTGTTTAGATACGTG…
chr4-04	EST_Human	nucleotide_match	338124	338284	28.000000	+	.	Target=DA145375.1 183 342 +;percentID=62.3;Gap=M4 I1 M2 I1 M2 D1 M2 D1 M4 D1 M5 I1 M10 I1 M2 D1 M85 I1 M9 D1 M6 D1 M3 I1 M5 D1 M15
chr4-04	EST_Human	nucleotide_match	283034	283319	225.000000	+	.	Target=AU138541.1 353 630 +;percentID=90.2;Gap=M167 D5 M90 D1 M3 D2 M18 ;sequence=AAGTACTTAATCTTTTACATCATGTCTTCAGCTATTTGTATTTTAACCAGTAATTTCAATGGTCTGAAACATGATTCTGAGCTTCACATAATATCTTAACTGTGGAACTCAAAAGTTTGATCACTGAATTTGGCAGTTATTATTACCTAGGTACCCCCGCTGTTACACAGGTGTTTAGATACGTGTTCCTGAATGAAGCTGCTTTTGAATTTTGTTATGTTGAAATGCAAGAAATAACAATGATGGCAGCAATTAAGGTCACAGAAATCATTAGGTAAAGGAAAACCAATGAGGAGTTCTGCAGTTTTCTTTTAATA…
chr4-04	EST_Human	nucleotide_match	338023	338235	28.000000	+	.	Target=DA281897.1 249 452 +;percentID=60.4;Gap=M16 D1 M2 D1 M30 I1 M15 D1 M3 D1 M7 D1 M11 D3 M2 D1 M22 D1 M5 D1 M14 I1 M20 I2 M21 D2 M32
chr4-04	EST_Human	nucleotide_match	283034	283319	229.000000	+	.	Target=CR747967.1 423 700 +;percentID=91.3;Gap=M167 D5 M90 D1 M3 D2 M18 ;sequence=CTCAGTTACCTGCATGAATAAATAATGAGAAATATTTTGTGACTTTAATTGGTAAATATGTTACAAAACCAAGTACTTAATCTTTTACATCATGTCTTCAGCTATTTGTATTTTAACCAGTAATTTCAATGGTCTGAAACATGATTCTGAGCTTCACATAATATCTTAACTGTGGAACTCAAAAGTTTGATCACTGAATTTGGCAGTTATTATTACCTAGGTACCCCCGCTGTTACACAGGTGTTTAGATACGTGTTCCTGAATGAAGCTGCTTTTGAATTTTGTTATGTTGAAATGCAAGAAATAACAATGATGGC…
chr4-04	EST_Human	nucleotide_match	338124	338220	51.000000	+	.	Target=BG708988.1 371 467 +;percentID=76.3;sequence=AGCGGGTCTCTCGCTGCAGCTGGAGCTGCAGGTCTCGCCTTCACTGCCCTGTGTCCTCTGCTCGCAGAGGCCCAGCCTCTGTGGCCCTGTGACCTGCAGGTATTGAGAGATCCACAGCTAAGACGCCAGGTACCCCGGAAGCCTAGAAATGGGCGACCTGAGGTCTGGAGTGTATCCTCTCAAGGGAGCAAGTGGATCCCTGGGGCAGAGAGGAAGCTTCTAGTGTACTCTTACTTTGAAAAGGAGACGTTGACATTTAGGGATGTGGCCATAGAATTCTCTCTGGAGGAGTGGGAATGCCTGGACCCTGCTCAGCAGAATTTATATATGAATGTGATGTTAGAGAA…
chr4-04	EST_Human	nucleotide_match	283034	283520	383.000000	+	.	Target=CK822888.1 125 606 +;percentID=90.2;Gap=M167 D5 M90 D1 M3 D2 M56 I1 M77 I2 M86 ;sequence=AAGAAATAACAATGATGGCAGCAATTAAGGTCACAGAAATCATTAGGTAAAGGAAAACCAATGAGGAGTTCTGCAGTTTTCTTTTAATAAGTAAAGTGAGACTTGGGTGGTGGGAAGAAGGAAGGTGGGAAGAAGGAATTAGACACTCTGCCTGCCACTCTGCGTGTGTGTGCTCTCGCGCACGTGCTGTCTATATGGAAGCCACTCCCTTTTCTTTCCTTTGAAACTGGTAAGGTTAAAATAGGGGAGAAATCCTACATGTTGGAATGATAGCTTTTTGGAAAATTTAAGAAACTCTCCAGG…
chr4-04	EST_Human	nucleotide_match	337577	337697	90.000000	+	.	Target=CD358872.1 109 229 +;percentID=87.7;Gap=M60 D1 M2 I1 M58 ;sequence=GTTGGGTGAAGGTGACGGCGTCGAGCCATTGACTTCCAAAGACTCCTGGCACATGAGGAAGAAACCCAGAAGAGGAGAGCAAAGGAGTCAGGAATGGCTTTTACTCAGTTGACATTCAGGGACGTGGCCATCGAATTCTCTCAAGATGAGTGGAAATGCCTGAACTCTACACAGAGGACTTTATACAGGGATGTGATGTTGGAGAACTACAGGAACCTGGTCTCCCTGGATCCATCTGTGATAGCCTCTCTTCTTATCCAAGCAAAGGGCTGAGATTCTTGAAAAGCCACAGCACATCATGTTCCATTCATTTTATAAGCGGGAA…
chr4-04	EST_Human	nucleotide_match	283034	283520	383.000000	+	.	Target=BP206017.1 94 575 +;percentID=90.2;Gap=M167 D5 M90 D1 M3 D2 M56 I1 M77 I2 M86 ;sequence=CACAGAATTCATTAGGTGGAGGAAAACCAATGAGGAGTTCTGCAGTTTTCTTTTAATAAGTAAAGTGAGACTTGGGTGGTGGGAAGAAGGAAGGTGGGAAGAAGGAATTAGACACTCTGCCTGCCACTCTGCGTGTGTGTGCTCTCGCGCACGTGCTGTCTATATGGAAGCCACTCCCTTTTCTTTCCTTTGAAACTGGTAAGGTTAAAATAGGGGAGAAATCCTACATGTTGGAATGATAGCTTTTTGGAAAATTTAAGAAACTCTCCAGGCTCTCCATCTTGATTTATGCTTGAGTTGTTAT…
chr4-04	EST_Human	nucleotide_match	337577	337697	90.000000	+	.	Target=CK001884.1 135 255 +;percentID=87.7;Gap=M60 D1 M2 I1 M58
chr4-04	EST_Human	nucleotide_match	283034	283520	383.000000	+	.	Target=BU184304.1 132 613 +;percentID=90.2;Gap=M167 D5 M90 D1 M3 D2 M56 I1 M77 I2 M86 ;sequence=GAAATGCAAGAAATAACAATGATGGCAGCAATTAAGGTCACAGAAATCATTAGGTAAAGGAAAACCAATGAGGAGTTCTGCAGTTTTCTTTTAATAAGTAAAGTGAGACTTGGGTGGTGGGAAGAAGGAAGGTGGGAAGAAGGAATTAGACACTCTGCCTGCCACTCTGCGTGTGTGTGCTCTCGCGCACGTGCTGTCTATATGGAAGCCACTCCCTTTTCTTTCCTTTGAAACTGGTAAGGTTAAAATAGGGGAGAAATCCTACATGTTGGAATGATAGCTTTTTGGAAAATTTAAGAAACT…
chr4-04	EST_Human	nucleotide_match	331605	331775	169.000000	+	.	Target=BP231503.1 1 172 +;percentID=99.4;Gap=M89 I1 M82 ;sequence=CTTTGCGTCTGGCTACTACCAGACCGCGGGTTAGGGGCTTCATCTCTCTGCGTTCTCAGTTGTGGGAGGCCTTGGTGATTCGGCCACAGCCTCAGCCTCCGTCGCTCTGTGACCTGCGGGTATTGGATGATTGGTAGCTAAGACTCCCGAATACTTCAGAAGTGGGGAAATGGAACTCTTAACATTCAGGGATGTGGCCATAGAATTCTCTCCAGAAGAGTGGAAATGCCTGGACCCTGACCAGCAGAATTTGTATAGAGATGTGATGTTGGAGAACTACAGGAACCTGGTCTCCCTGGGTGTTGCTATCTCTAACCCAGACCTGGTCACCTG…
chr4-04	EST_Human	nucleotide_match	283034	283519	385.000000	-	.	Target=AA502757.1 1 482 +;percentID=90.4;Gap=M85 I2 M77 I1 M56 D2 M3 D1 M90 D2 M4 D2 M164 ;sequence=TTATTTATGATAGCTCATCCATCACAGTTTAATCTAAAAATGAAATTTCTACAGAAACAGGAACTATTTTGACAAAGAAAAAAAAAATCCCTCATCCAAACTTCTTTGTAGTGGTAAAGGCTGCAAATTTGCAGCGTTTAGAAAACTACACTATCAACAAGCTTTGCTTTATGGACTGAGATGTACAAAATCTAGAAAGCAGATGAAAGTGAATTATTTCAAAGTTTTAGTAAAACTTCTGATAATCAGAGTTCAAAGCAAATATGGCACATAACAACTCAAGCATAAATCAAGATGGA…
chr4-04	EST_Human	nucleotide_match	338124	338226	61.000000	+	.	Target=CV024818.1 167 269 +;percentID=79.6;sequence=ATGGCTAAAAGACCGGGATCCCCTGGAAGCCGAGAAATGGGACTGTTGACATTCAGAGATGTAGTCATAGAATTCTCTCTGGAGGAGTGGCAATGCCTGGATCACGCTCAGCAGAATTTATATAGAGATGTGATGTTAGAGAACTACAGAAACCTGGTCTCCCTGGGTATTGCTGTCTCTAAGCCAGACTTGATCACCTGTCTGGAGCAAAATAAAGAGCCTTGGAATATAAAGAGAAATGAGATGGTAACCAAACACCCAGTTATGTGTTCTCATTTCACCCAAGACCTTCCGCCAGAGCTAGGCATAAAAGATTCACTCCAAAAAGTAATACCAAGAAGATATGG…
chr4-04	EST_Human	nucleotide_match	283061	283520	358.000000	-	.	Target=BQ002681.1 317 771 +;percentID=89.6;Gap=M86 I2 M77 I1 M56 D2 M3 D1 M90 D5 M140 ;sequence=TTTTTTTTTTTTTCTTTTAAGATTTAGCATTTTATTTTAGTCTCTTATCTTAGTTTGGACCACTTGTACCCAGTACTCTACCTACTACAGACTATTTAACTTACCCAACAAAATCAAAAGAGGTTGCTGACCAGATTTATAGGGGACATAACTGTTTATATTATCAAAGTGTTTGCATAACCAAAAGTACAATAATAAAGATGAAAATGCCTCCTATTTCTTTTAGAAAATAATACTTAATAAGCTTGCTGCATCTTTGATGTTTTTACTACTACTGCATGACAATGAATATCTGATAGAAAA…
chr4-04	EST_Human	nucleotide_match	338023	338180	23.000000	+	.	Target=DA259842.1 404 552 +;percentID=61.2;Gap=M16 D1 M2 D1 M30 I1 M15 D1 M3 D1 M7 D1 M11 D3 M2 D1 M22 D1 M5 D1 M14 I1 M20 ;sequence=AGGCCCGGAAACGGATCGCGTTGGGTGAAGGTGACGGCGTCGAGCGACCTCTCTGACCTCATCTCCTGCCTGTGTCCTCCTCGCTCCCTCTGCTCCAGCCAAGCATGCGTCCTTCCTGTTCCTGGGCCGAGCTTGCTCCTGCCTCAAGGCCTTCACGTGGGCTGTGCCTCTGCTGGAACTCGCTGGCCCCTCAGCTGCAGCATTGACTTCCAAAGACTCCTGGCACATGAGGAAGAAACCCAGAAGAGGAGAGCAAAGGAGTCAGG…
chr4-04	EST_Human	nucleotide_match	283062	283522	348.000000	-	.	Target=BG208379.1 352 802 +;percentID=89;Gap=M11 D2 M2 D1 M2 D1 M69 I2 M77 I1 M56 D2 M3 D1 M90 D5 M78 D1 M60 ;sequence=CTGGCCGCATCCATGTTTATTAGACCAAGGCACAAAACGTTTAGTGCATAAACCCAGTTTCTTTTAAGATTTAGCATTTTATTTTAGTCTCTTATCTTATTTGGACCACTGACCCAGACTCTACTACTCAAACTTTTTAATTACCCACAAAATCAAAGAAGGTGGTTGCCCAAATTTTGTGGGCACAAACGGTAAATTAAAAAAAGGTGGGGTACCCCAGAGGCCAATATTAAAAAAGAAAAAGGCCCGCCTTTTTTTTTTTTGAAAAAAAAAAATAAAA…
chr4-04	EST_Human	nucleotide_match	338023	338212	25.000000	+	.	Target=DA072857.1 396 576 +;percentID=60.8;Gap=M16 D1 M2 D1 M30 I1 M15 D1 M3 D1 M7 D1 M11 D3 M2 D1 M22 D1 M5 D1 M14 I1 M20 I2 M21 D2 M9 ;sequence=AAACGGATCGCGTTGGGTGAAGGTGACGGCGTCGAGCGACCTCTCTGACCTCATCTCCTGCCTGTGTCCTCCTCGCTCCCTCTGCTCCAGCCAAGCATGCGTCCTTCCTGTTCCTGGGCCGAGCTTGCTCCTGCCTCAAGGCCTTCACGTGAGCTGTGCCTCTGCTGGAACTCGCTGGCCCCTCAGCTGCAGCATTGACTTCCAAAGACTCCTGGCACATGAGGAAGAAACCCAGAAGAGGAGAGCAAAGGAG…
chr4-04	EST_Human	nucleotide_match	283062	283520	357.000000	-	.	Target=BG181940.1 71 524 +;percentID=89.8;Gap=M86 I2 M77 I1 M56 D2 M3 D1 M90 D5 M139 ;sequence=CGGTCTGTATCTGGGTTTTTTACTACTTCTGCATGACAATGAATATCTGATAGAAAAAAGAAATGTATACTTGAATTATGATAGCTCATCCACCACAGTTTAATCTAAAAATGAAATTTCTACAGAAACAGGAACTATTTTGACAAAGAAAAAAAAAATCCCTCATCCAAACTTCTTTGTAGTGGTAAAGGCTGCAAATTTGCAGCGTTTAGAAAACTACACTATCAACAAGCTTTGCTTTATGGACTGAGATGTACAAAATCTAGAAAGCAGATGAAAGTGAATTATTTCAAAGTTTTAGTAA…
chr4-04	EST_Human	nucleotide_match	338023	338235	28.000000	+	.	Target=CD358872.1 230 433 +;percentID=60.4;Gap=M16 D1 M2 D1 M30 I1 M15 D1 M3 D1 M7 D1 M11 D3 M2 D1 M22 D1 M5 D1 M14 I1 M20 I2 M21 D2 M32
chr4-04	EST_Human	nucleotide_match	283070	283474	323.000000	-	.	Target=BM987890.1 11 410 +;percentID=90.9;Gap=M40 I2 M77 I1 M56 D2 M3 D1 M90 D5 M131 ;sequence=TTTTTTTTTTTTTCTACAGAAACAGGAACTATTTTGACAAAGAAAAAAAAAATCCCTCATCCAAACTTCTTTGTAGTGGTAAAGGCTGCAAATTTGCAGCGTTTAGAAAACTACACTATCAACAAGCTTTGCTTTATGGACTGAGATGTACAAAATCTAGAAAGCAGATGAAAGTGAATTATTTCAAAGTTTTAGTAAAACTTCTGATAATCAGAGTTCAAAGCAAATATGGCACATAACAACTCAAGCATAAATCAAGATGGAGAGCCTGGAGAGTTTCTTAAATTTTCCAAAAAGCTATCAT…
chr4-04	EST_Human	nucleotide_match	337571	337697	127.000000	+	.	Target=DB074733.1 175 301 +;percentID=100;sequence=GTCTTTGCGTCTGGCTACTACCAGACCGCGGGTTAGGGGCTTCATCTCTCTGCGTTCTCAGTTGTGGGAGGCCTTGGTGATTCGGCCACAGCCTCAGCCTCCGTCGCTCTGTGACCTGCGGGTATTGGATGATTGGTAGCTAAGACTCCCGAATACTTCAGAAGTGGGGAAATGGAACTCTTAACATTCAGGGATGTGGCCATAGAATTCTCTCCAGAAGAGTGGAAATGCCTGGACCCTGACCAGCAGAATTTGTATAGAGATGTGATGTTGGAGAACTACAGGAACCTGGTCTCCCTGGGTGTTGCTATCTCTAACCCAGACCTGGTCACCTGTCTGGAGCAAAGA…
chr4-04	EST_Human	nucleotide_match	283084	283520	343.000000	-	.	Target=AA843154.1 51 481 +;percentID=90.2;Gap=M71 I1 M92 I1 M56 D2 M3 D1 M90 D5 M117 ;sequence=TACTACTACTGCATGACAATGAATATCTGATAGAAAAAAGAAATGTATACTTGAATTATGATAGCTCATCCATCACAGTTTAATCTAAAAATGAAATTTCTACAGAAACAGGAACTATTTTGAAAAAAAAAAAAAAATCCCTCATCCAAACTTCTTTGTAGTGGTAAAGGCTGCAAATTTGCAGCGTTTAGAAAACTACACTATCAACAAGCTTTGCTTTATGGACTGAGATGTACAAAATCTAGAAAGCAGATGAAAGTGAATTATTTCAAAGTTTTAGTAAAACTTCTGATAATCAGAGTTC…
chr4-04	EST_Human	nucleotide_match	337571	337697	127.000000	+	.	Target=DA533464.1 175 301 +;percentID=100;sequence=GTCTTTGCGTCTGGCTACTACCAGACCGCGGGTTAGGGGCTTCATCTCTCTGCGTTCTCAGTTGTGGGAGGCCTTGGTGATTCGGCCACAGCCTCAGCCTCCGTCGCTCTGTGACCTGCGGGTATTGGATGATTGGTAGCTAAGACTCCCGAATACTTCAGAAGTGGGGAAATGGAACTCTTAACATTCAGGGATGTGGCCATAGAATTCTCTCCAGAAGAGTGGAAATGCCTGGACCCTGACCAGCAGAATTTGTATAGAGATGTGATGTTGGAGAACTACAGGAACCTGGTCTCCCTGGGTGTTGCTATCTCTAACCCAGACCTGGTCACCTGTCTGGAGCAAAGA…
chr4-04	EST_Human	nucleotide_match	283111	283522	328.000000	-	.	Target=AI494074.1 3 409 +;percentID=90.8;Gap=M88 I2 M77 I1 M56 D2 M3 D1 M90 D5 M90 ;sequence=TTTTTTTTTTTATGATAGCTCATCCATCACAGTTTAATCTAAAAATGAAATTTCTACAGAAACAGGAACTATTTTGACAAAGAAAAAAAAAATCCCTCATCCAAACTTCTTTGTAGTGGTAAAGGCTGCAAATTTGCAGCGTTTAGAAAACTACACTATCAACAAGCTTTGCTTTATGGACTGAGATGTACAAAATCTAGAAAGCAGATGAAAGTGAATTATTTCAAAGTTTTAGTAAAACTTCTGATAATCAGAGTTCAAAGCAAATATGGCACATAACAACTCAAGCATAAATCAAGATGGAGA…
chr4-04	EST_Human	nucleotide_match	337571	337697	127.000000	+	.	Target=DA224929.1 173 299 +;percentID=100;sequence=CTTTGCGTCTGGCTACTACCAGACCGCGGGTTAGGGGCTTCATCTCTCTGCGTTCTCAGTTGTGGGAGGCCTTGGTGATTCGGCCACAGCCTCAGCCTCCGTCGCTCTGTGACCTGCGGGTATTGGATGATTGGTAGCTAAGACTCCCGAATACTTCAGAAGTGGGGAAATGGAACTCTTAACATTCAGGGATGTGGCCATAGAATTCTCTCCAGAAGAGTGGAAATGCCTGGACCCTGACCAGCAGAATTTGTATAGAGATGTGATGTTGGAGAACTACAGGAACCTGGTCTCCCTGGGTGTTGCTATCTCTAACCCAGACCTGGTCACCTGTCTGGAGCAAAGAAA…
chr4-04	EST_Human	nucleotide_match	283332	283775	333.000000	-	.	Target=CB146734.1 139 587 +;percentID=87.8;Gap=M129 I2 M1 I1 M7 I1 M203 D1 M21 I1 M58 I1 M24 ;sequence=ATTTTTTTTTTTTTTTTTTAGTAGAGACGGGGTTTCACCGTGTTAGCCAGGATGATCTCTATCTCCTGACCTTGTGATCTGCCTGCCTTGGCCTCCCAAAGTGCTGGGATTACAGGCGTGAGCCACCGTGCCCTTTCTAGCCGCATCCTTTTAAATTATTCATCTGTTGAAGGATGTTTGAGGTTTTTCACTTTTTGGCTTTTGTAAGTAATATGGTTTGGATCTGTGGCGCCATTCAAATCTCACATCAAATTGTAAGCCTGAATGTTGTAGGTGGGGCCTGGTGGGAGGTGACT…
chr4-04	EST_Human	nucleotide_match	337571	337697	127.000000	+	.	Target=DB136011.1 172 298 +;percentID=100;sequence=TTTGCGTCTGGCTACTACCAGACCGCGGGTTAGGGGCTTCATCTCTCTGCGTTCTCAGTTGTGGGAGGCCTTGGTGATTCGGCCACAGCCTCAGCCTCCGTCGCTCTGTGACCTGCGGGTATTGGATGATTGGTAGCTAAGACTCCCGAATACTTCAGAAGTGGGGAAATGGAACTCTTAACATTCAGGGATGTGGCCATAGAATTCTCTCCAGAAGAGTGGAAATGCCTGGACCCTGACCAGCAGAATTTGTATAGAGATGTGATGTTGGAGAACTACAGGAACCTGGTCTCCCTGGGTGTTGCTATCTCTAACCCAGACCTGGTCACCTGTCTGGAGCAAAGAAAA…
chr4-04	EST_Human	nucleotide_match	287971	288229	140.000000	-	.	Target=BF964632.1 344 616 +;percentID=78.5;Gap=M4 I1 M70 I1 M4 I1 M24 I1 M1 I1 M30 I1 M1 I1 M2 I1 M38 I1 M10 I1 M17 I1 M2 I1 M10 I1 M6 I1 M20 I1 M13 D1 M6
chr4-04	EST_Human	nucleotide_match	288533	289027	282.000000	-	.	Target=BU179167.1 340 869 +;percentID=80.6;Gap=M79 D1 M31 I1 M19 I2 M6 I1 M6 I1 M17 I1 M82 I1 M1 I1 M1 I4 M1 I1 M1 I1 M3 I1 M52 I1 M18 I1 M3 I1 M4 I1 M5 I1 M8 I1 M2 I1 M23 I1 M1 I5 M15 I1 M14 I1 M8 I1 M7 I1 M8 I1 M5 I1 M15 D1 M7 D4 M11 I1 M4 I1 M4 I1 M6 I1 M5 I1 M5 I1 M9 I1 M3 ;sequence=CTCCTTAGGGAAGCCTCGGTGATTCTGCCACAGCCTCAGCCTCTGTGGCTCTGTGACCTGCCGGTATTGGATGATTCGTATCTAAGACTCTGGGACACTCCTGAAGTCGGG…
chr4-04	EST_Human	nucleotide_match	338124	338197	66.000000	-	.	Target=AA935244.1 3 76 +;percentID=94.6;sequence=TCATGTATCTTCACTTTGTAGGGCTCCTTTCTTTGCTCCAGATAGATGACCAGGTCTGGGTTAGAGATAGCAACACCCAGGGAGATCAGGTTCCTGTAGGTCTCCAACAT
chr4-04	EST_Human	nucleotide_match	288675	288915	188.000000	-	.	Target=AA349226.1 1 242 +;percentID=88.9;Gap=M30 I1 M18 I1 M177 D1 M15 ;sequence=TTGAGGAGCTGTATGTCAAAGTATTTTTTTTCAAATATTCTTTTCGTATTATGTCTAAAATGTGTAACGTGAGTAGTGGACATAGTGGGATTTGGTTCAGAAATCCCAGGAACACCAAGGACAGATGTTGCCTCTTTNCTACTTAGTGTTTTTNAATCCTATGGAGGCTGCAAATGTAATTCTACAAAAATTCTTACTTAGCAATTTTATCAGAACAATAAGCATTTCCTAAATATGAAAAA
chr4-04	EST_Human	nucleotide_match	338124	338223	50.000000	+	.	Target=DB244653.1 346 441 +;percentID=77;Gap=M78 D1 M1 D2 M13 D1 M4 ;sequence=ACTCTCAAGCGCGCCGCGAAAGGAGGGAGCAGCTTCCGGGACCTGGCGCGGCTTTTGTGTTGGGCAGCGCGAATGTGGCGAGCTCGGTGCGTCTCCGCTGCTCCTTCCCCTTATCCCTGGGAGGTCCAAGTGGTCCCGCGGCAGCTTCTGTTGCTCTGGGACCTGCAGGTCCCGGAAGGTCCTTAGGGAGGACCCCAGACACCGGAGACTGGGAAATGGGACTATTGGCATTCAGGGATGTGGCTCTAGAATTCTCTCCAGAGGAGTGGGAATGCCTGGACCCAGCTCAGCGGAGTTTGTATAGGGATGTGATGTTAGAGA…
chr4-04	EST_Human	nucleotide_match	288733	289153	327.000000	-	.	Target=BG400733.1 304 725 +;percentID=89.4;Gap=M56 D1 M63 I2 M117 I1 M31 I1 M18 I1 M42 D1 M55 D1 M6 D1 M29 ;sequence=TGCAGTGGCTCATGCCTGTAATCCAAGGACTTTGGGAGGCCGAGGCAGGCGGATCACGAGGTCAAGAGATCGAGATCATCCTGGCCAACATGGTGAAGCCCCGTCTCTACTAAAAATACAAAAATTAGCTGGGCATGGTGGTGCGCACCTGGAGTCCCAGCTACTCGGGAGGCTGAAGCAGGAGAATCACTTGAACCCGGGAGGCGGAGGTTGCAGTGAGCCGAGATCGCACCACTGCACTCCAGCCTGGTGACAGAGTTAGACTCCGTCTCAAAAAATAAA…
chr4-04	EST_Human	nucleotide_match	288909	289153	201.000000	+	.	Target=BI016270.1 1 245 +;percentID=91.5;Gap=M8 I1 M44 D1 M13 I1 M122 D1 M56 ;sequence=TCCTCAGTAACACAAATATTCCAGTGTCTCCAAAAGCAATGGAACAGCAGTCAATCATGCAGCCCCTTTATAAGCGATAAAGTGGACATTAGCTCTCCCTGTAAACTTAAAGGGAGATCACTAAAGAAAAAAGAGAATTCTTGGATTTAACAGCATGGAACAGAAGATGCCCCTATTTGTGAACATGAGACAAAATGCAGCTTTTTCAGAAATTATTTTCACTGGAGCAGAGCTTCCCAAACTACCTGGTTTATTTCTCCATTTCATTTTATTTTT
chr4-04	EST_Human	nucleotide_match	338124	338219	74.000000	+	.	Target=CV024709.1 131 226 +;percentID=88.5
chr4-04	EST_Human	nucleotide_match	288964	289027	48.000000	-	.	Target=EL736128.1 227 290 +;percentID=87.5;sequence=ATGGAACTCTTAACATTCAAGGATGTGGCCATAGAATTCTCTCCAGAAGAGTGGAAATGTCTGGACATTTCCCAGCAGAATTTATATAGAGATGTGATGTTGGAGAACTACAGAAACCTGGTCTCCCTGGGTGTTACTATCTCTAACCCAGACCTGGTCACCAGTCTGGAGCAAAGAAAAGAGCCCTACAATTTGAAGATACATGAAACAGCAGCCAGACCCCCAGTGATCTCCCTTCAAGTTTACAGGGAGTGCCAGTGTCCACTTTATCACTTACAAAGGGCTACATGCCCAACTTTCTTGTACAAAGTTGGCATTATAAGAAAGCATTGCTTATCAATTTGTTG…
chr4-04	EST_Human	nucleotide_match	338056	338581	522.000000	-	.	Target=DB295442.1 1 527 +;percentID=99.6;Gap=M128 I1 M398 ;sequence=GAGACGGAGTCTAACTCTGTCACCAGGCTGGAGTGCAGTGGTGTGATCTTGGCTCACTGCAACCTCCGCCTCCTGGGTTCAAGTGATTCTCCTGCCTCAGCCTCCCGAGTAGCTGGGACTCCAGGTGCCGCACCACCATGCCCAGCTAATTTTTGTATTTTTAGTAGAGACGGGGTTTCACCATGTTGGCCAGGATGATCTCGATCTCTTGACCTCGTGATCCGCCTGCCTCGGCCTCCCAAAGTCCTTGGATTACAGGCATGAGCCACTGCACCCGGCCCCAAACCACATTTTAAGGCCTGGCTTCCTTCTTGACCTTTGGTCCCCTTGC…
chr4-04	EST_Human	nucleotide_match	289059	289174	-1.000000	-	.	Target=DA311782.1 360 480 +;percentID=57.7;Gap=M5 I2 M5 I1 M12 D1 M10 I2 M3 I1 M1 I1 M6 I2 M12 D2 M6 D1 M1 D1 M16 I1 M17 D1 M9 I2 M4 D1 M2
chr4-04	EST_Human	nucleotide_match	289128	289384	186.000000	+	.	Target=DB295442.1 267 527 +;percentID=87.1;Gap=M11 D1 M2 D2 M38 I1 M144 I1 M8 I2 M7 I2 M7 I1 M37
chr4-04	EST_Human	nucleotide_match	338124	338222	53.000000	+	.	Target=BM462194.1 298 396 +;percentID=76.8;sequence=TTGTGTCCCCTGCTAGCCGTAGGCCGTGTGACCCGCAGGCACCGGGAGATCCAGAAGTGAAACGCCAGGCTCTCTGGAGGCCAGGAGATGGTGTGATTTGTCCAGAGAATCTTTCCTAAGAGGAAATCCCAGAGAAGCAGGAGAAAGAGAAAGAAATGGCTGGTGCTCAGACTCTGTTGACGTTCAGGGATGTGGCCATAGAATTCTCCCTGGAGGAGTGGAAATGCCTGGACCTCGCTCAGCAGAATTTGTACAGGGATGTGATGTTGGAGAACTACAGAAACTTGTTCTCCGTTGGTCTCACTGTCTGTAAGCCAGGCCTGATCACCTGCCTGGAGCAACGAAAA…
chr4-04	EST_Human	nucleotide_match	289163	289305	36.000000	-	.	Target=DA628344.1 184 332 +;percentID=66.9;Gap=M9 I1 M3 I2 M4 I2 M3 I1 M33 I1 M1 I1 M6 D1 M1 D1 M44 I1 M7 D1 M5 D1 M5 I1 M12 I1 M2 D1 M3
chr4-04	EST_Human	nucleotide_match	338124	338252	25.000000	+	.	Target=DB050382.1 250 379 +;percentID=62.7;Gap=M4 I1 M2 I1 M2 D1 M2 D1 M4 D1 M5 I1 M10 I1 M2 D1 M85 I1 M9
chr4-04	EST_Human	nucleotide_match	289163	289305	36.000000	-	.	Target=DA145375.1 194 342 +;percentID=66.9;Gap=M9 I1 M3 I2 M4 I2 M3 I1 M33 I1 M1 I1 M6 D1 M1 D1 M44 I1 M7 D1 M5 D1 M5 I1 M12 I1 M2 D1 M3
chr4-04	EST_Human	nucleotide_match	338124	338242	61.000000	+	.	Target=DB479243.2 200 318 +;percentID=75.6;sequence=GTAGGCCGTGTGACCCGCAGGCACCGGGAGATCCAGAAGTGAAACGCCAGGCTCTCTGGAGGCCAGGAGATGACTCTGTTGACGTTCAGGGATGTGGCCATAGAATTCTCCCTGGAGGAGTGGAAATGCCTGGACCTCGCTCAGCAGAATTTGTACAGGGATGTGATGTTGGAGAACTACAGAAACTTGTTCTCCGTTGGTCTCACTGTCTGTAAGCCAGGCCTGATCACCTGCCTGGAGCAACGAAAAGAGCCCTGGAATGTGAAGAGACAGGAGGCAGCAGACGGACATCCAGGTGGGTGGGAATGAACGAAGCAGGTAACCCAGAGATGGGATTTCACCATGCT…
chr4-04	EST_Human	nucleotide_match	289194	289305	34.000000	-	.	Target=DB075319.1 351 469 +;percentID=68.6;Gap=M9 I1 M3 I2 M4 I2 M3 I1 M33 I1 M1 I1 M6 D1 M1 D1 M44 I1 M6 ;sequence=AAAACAGCTTTAACCTGGATGTGGAGGAGGATGACATTGAGAATTTCTTAGAGGTGGTTCATGAGGAATGGGTTAATGAGGAGTCATTGGAACTGATACAGGAACATGTAGCTGAAGAAGAGGCAAGAGAATAGGGAACCTGGCTGGGCACNGGTGGCCTCACATCTATAATCCCTGCACTTTGGGAGGCCGAGGCAGGTGGATCACTTGAGGGACACTTGACATTCAGGGACGTGGCCATAGAATTCTCTCAGGAGGAGTGGAAATGCCTGGACCCTGTGCA…
chr4-04	EST_Human	nucleotide_match	338124	338219	68.000000	-	.	Target=BX281319.1 295 390 +;percentID=85.4;sequence=TGGAAGATATCTCTCCAGTATGTCTTATCTTATGTCTATTTAGATTTGACGATTTACTAAAGACTTTCACACATTTATTAAATTGAAAGATTTTGGTATGTGTAGTTGATAAAGATTGGTTAAGTCCATTACAACATTCTTTCTGCACCTTAGATTCACCCACACTTTCCCAATCTTTCTTTAATTGTAAATTCTCAATGCCATAGCTTCCATATCTTCTCAGTATCACTTTTTGAAATGAATCTTTTATACCATGCTCTGGCAAGAGGTCTTGGGTGAAATGAGAAGAAACAGCTGGGTGTCTGGCTACTGTCTCATGTTTCTTCACATTCCAGGGCTCATTCCTT…
chr4-04	EST_Human	nucleotide_match	289194	289305	34.000000	-	.	Target=DA825213.1 173 291 +;percentID=68.6;Gap=M9 I1 M3 I2 M4 I2 M3 I1 M33 I1 M1 I1 M6 D1 M1 D1 M44 I1 M6 ;sequence=GGATGGCTGTGGAGATATGGCGCAACTGCGGCGCGGACACTTGACATTCAGGGACGTGGCCATAGAATTCTCTCAGGAGGAGTGGAAATGCCTGGACCCTGTGCAGAAGGCTTTATACAGGGATGTGATGTTGGAGAACTACAGGAACCTGGTCTCCCTGGGAATCTGTCTTCCTGACCTGAGTATTATCTCCATGATGAAGCAAAGGACAGAGCCCTGGACTGTGGAGAATGAAATGAAAGTAGCAAAAAATCCAGATAGGTGGGAAGGTATCAAAGATATC…
chr4-04	EST_Human	nucleotide_match	338124	338219	73.000000	+	.	Target=DB056944.1 301 396 +;percentID=87.5;sequence=GTTTTTCCTCTGGCTCCTGCGAGGGCTTGGTTTAGGGCTTCAGCTCTCTGCGTTCTCGGCTCCGGGAGGCCTCGGTGATTCAGCCACAGCCTCTGCCTCCCGTTGCTCTGTGACCTGAGGGTATTGGACAATTTGTAGCTAAGACTCCCGGATACCCTGAAGTCCGGGAAATGGAACTCGTAACATTCAGGGATGTGGCCATAGAATTCTCCCCTGAAGAGTGGAAATGTCTGGACCCTGCCCAGCAGAATTTGTATAGAGATGTGATGTTGGAGAACTACAGGAACCTGGTCTCCCTGGGTTTTGTGATCTCTAACCCAGACCTGGTCACCTGTCTGGAGCAAATA…
chr4-04	EST_Human	nucleotide_match	289194	289305	34.000000	-	.	Target=DB093425.1 348 466 +;percentID=68.6;Gap=M9 I1 M3 I2 M4 I2 M3 I1 M33 I1 M1 I1 M6 D1 M1 D1 M44 I1 M6
chr4-04	EST_Human	nucleotide_match	338124	338219	80.000000	+	.	Target=BU179167.1 244 339 +;percentID=91.7
chr4-04	EST_Human	nucleotide_match	289194	289305	34.000000	-	.	Target=DB039972.1 345 463 +;percentID=68.6;Gap=M9 I1 M3 I2 M4 I2 M3 I1 M33 I1 M1 I1 M6 D1 M1 D1 M44 I1 M6
chr4-04	EST_Human	nucleotide_match	338124	338225	52.000000	+	.	Target=BM153152.1 231 332 +;percentID=75.5;sequence=GGTCCCCGCGGCTCTGTGTCCCCTGCTAGCCGTAGGCCGTGTGACCCGCAGGCACCGGGAGATCCAGAAGTGAAACGCCAGGCTCTCTGGAGGCCAGGATACTACNTTGTTGACGTTCAGGGATGTGGCCATAGAATTCTCCCTGGAGGAGTGGAAATGCCTGGACCTCGCTCAGCAGAATTTGTACAGGGATGTGATGTTGGAGAACTACAGAAACTTGTTCTCCGTTGGTCTCACTGTCTGTAAGCCAGGCCTGATCACCTGCCTGGAGCAACGAAAAGAGCCCTGGAATGTGAAGAGACAGGAGGCAGCAGACGGACATCCAGCTATGTCTTCTCATTTTACCC…
chr4-04	EST_Human	nucleotide_match	289195	289417	27.000000	-	.	Target=DA281897.1 248 469 +;percentID=59.9;Gap=M5 I1 M11 D1 M4 D1 M20 I1 M1 I1 M11 D1 M12 D1 M9 I1 M10 D1 M25 D1 M4 D1 M4 D1 M3 I1 M7 I1 M25 I1 M3 D1 M8 D1 M2 I1 M36 I1 M13
chr4-04	EST_Human	nucleotide_match	338124	338222	53.000000	+	.	Target=DA039065.1 296 394 +;percentID=76.8;sequence=GTGTCCCCTGCTAGCCGTAGGCCGTGTGACCCGCAGGCACCGGGAGATCCAGAAGTGAAACGCCAGGCTCTCTGGAGGCCAGGAGATGGTGTGATTTGTCCAGAGAATCTTTCCTAAGAGGAAATCCCAGAGAAGCAGGAGAAAGAGAAAGAAATGGCTGGTGCTCAGACTCTGTTGACGTTCAGGGATGTGGCCATAGAATTCTCCCTGGAGGAGTGGAAATGCCTGGACCTCGCTCAGCAGAATTTGTACAGGGATGTGATGTTGGAGAACTACAGAAACTTGTTCTCCGTTGGTCTCACTGTCTGTAAGCCAGGCCTGATCACCTGCCTGGAGCAACGAAAAGA…
chr4-04	EST_Human	nucleotide_match	289195	289417	27.000000	-	.	Target=CK001884.1 255 476 +;percentID=59.9;Gap=M5 I1 M11 D1 M4 D1 M20 I1 M1 I1 M11 D1 M12 D1 M9 I1 M10 D1 M25 D1 M4 D1 M4 D1 M3 I1 M7 I1 M25 I1 M3 D1 M8 D1 M2 I1 M36 I1 M13
chr4-04	EST_Human	nucleotide_match	338124	338229	24.000000	+	.	Target=DB084699.1 368 473 +;percentID=64.5;Gap=M4 I1 M2 I1 M2 D1 M2 D1 M4 D1 M5 I1 M10 I1 M2 D1 M71
chr4-04	EST_Human	nucleotide_match	289195	289322	60.000000	-	.	Target=DB479243.2 200 327 +;percentID=73.4
chr4-04	EST_Human	nucleotide_match	338124	338229	24.000000	+	.	Target=AU143777.1 167 272 +;percentID=64.5;Gap=M4 I1 M2 I1 M2 D1 M2 D1 M4 D1 M5 I1 M10 I1 M2 D1 M71
chr4-04	EST_Human	nucleotide_match	289207	289322	45.000000	-	.	Target=BG708988.1 371 488 +;percentID=70.6;Gap=M97 I1 M7 I1 M3 D1 M3 I1 M5
chr4-04	EST_Human	nucleotide_match	338124	338219	74.000000	+	.	Target=DA703911.1 289 384 +;percentID=88.5;sequence=GGCTCCTGCGAGGGCTTGGTTTAGGGCTTCAGCTCTCTGCGTTCTCGGCTCCGGGAGGCCTCGGTGATTCAGCCACAGCCTCTGCCTCCCGTTGCTCTGTGACCTGAGGGTATTGGACAATTTGTAGCTAAGACTCCCGGATACCCTGAAGTCGGGAAATGGAACTCGTAACATTCAGGGATGTGGCCATAGAATTCTCCCCTGAAGAGTGGAAATGTCTGGACCCTGCCCGGCAGAATTTGTATAGAGATGTGATGTTGGAGAACTACAGGAACCTGGTCTCCCTGGGTTTTGTGATCTCTAACCCAGACCTGGTCACCTGTCTGGAGCAAATAAAAGAGCCCTGC…
chr4-04	EST_Human	nucleotide_match	289214	289322	50.000000	-	.	Target=BG576135.1 242 352 +;percentID=74.1;Gap=M97 I1 M3 I2 M3 D1 M5
chr4-04	EST_Human	nucleotide_match	338124	338284	28.000000	+	.	Target=DA628344.1 173 332 +;percentID=62.3;Gap=M4 I1 M2 I1 M2 D1 M2 D1 M4 D1 M5 I1 M10 I1 M2 D1 M85 I1 M9 D1 M6 D1 M3 I1 M5 D1 M15
chr4-04	EST_Human	nucleotide_match	289216	289322	81.000000	-	.	Target=DA803616.1 302 406 +;percentID=88.8;Gap=M96 D1 M4 D1 M5
chr4-04	EST_Human	nucleotide_match	289216	289322	81.000000	-	.	Target=DA224929.1 300 404 +;percentID=88.8;Gap=M96 D1 M4 D1 M5
chr4-04	EST_Human	nucleotide_match	289216	289322	81.000000	-	.	Target=DA418713.1 302 406 +;percentID=88.8;Gap=M96 D1 M4 D1 M5
chr4-04	EST_Human	nucleotide_match	338124	338219	50.000000	+	.	Target=DB447371.2 350 445 +;percentID=76
chr4-04	EST_Human	nucleotide_match	289218	289322	79.000000	-	.	Target=DA460146.1 337 439 +;percentID=88.6;Gap=M96 D1 M1 D1 M6
chr4-04	EST_Human	nucleotide_match	289219	289322	53.000000	-	.	Target=BU954839.1 315 415 +;percentID=78.3;Gap=M41 I1 M9 D1 M18 D2 M2 D1 M4 D1 M3 I1 M22
chr4-04	EST_Human	nucleotide_match	338124	338219	74.000000	+	.	Target=DB203397.1 255 350 +;percentID=88.5;sequence=CTCTGCGTTCTCGGCTCCGGGAGGCCTCGGTGATTCGGCCACAGCCTCTGCCTCCCGTTGCTCTGTGACCTGAGGGTATTGGACAATTTGTAGCTAAGACTCCCGGATACCCTGAAGTCGGGAAATGGAACTCGTAACATTCAGGGATGTGGCCATAGAATTCTCCCCTGAAGAGTGGAAATGTCTGGACCCTGCCCAGCAGAATTTGTATAGAGATGTGATGTTGGAGAACTACAGGAACCTGGTCTCCCTGGGTTTTGTGATCTCTAACCCAGACCTGGTCACCTGTCTGGAGCAAATAAAAGAGCCCTGCAATTTGAAGATACATGAGACAGCAGCCAAACCCC…
chr4-04	EST_Human	nucleotide_match	289220	289322	52.000000	-	.	Target=EL735851.1 167 266 +;percentID=78.1;Gap=M41 I1 M9 D1 M18 D2 M2 D1 M4 D1 M3 I1 M21
chr4-04	EST_Human	nucleotide_match	338124	338219	74.000000	+	.	Target=DB111318.1 297 392 +;percentID=88.5;sequence=TTTCCTCTGGCTCCTGCGAGGGCTTGGTTTAGGGCTTCAGCTCTCTGCGTTCTCGGCTCCGGGAGGCCTCGGTGATTCAGCCACAGCCTCTGCCTCCCGTTGCTCTGTGACCTGAGGGTATTGGACAATTTGTAGCTAAGACTCCCGGATACCCTGAAGTCGGGAAATGGAACTCGTAACATTCAGGGATGTGGCCATAGAATTCTCCCCTGAAGAGTGGAAATGTCTGGACCCTGCCCAGCAGAATTTGTATAGAGATGTGATGTTGGAGAACTACAGGAACCTGGTCTCCCTGGGTTTTGTGATCTCTAACCCAGACCTGGTCACCTGTCTGGAGCAAATAAAAG…
chr4-04	EST_Human	nucleotide_match	289220	289322	75.000000	-	.	Target=CN265977.1 253 355 +;percentID=86.4;sequence=GGATTGATCCCACCTAGAATCTGCATACAAAAGTTGGCCTCTGCCTGGGATTCCCAACACTGGACCAGACTTTGGGTTGAAGACATACGAAAAACTCACAGAAGACATTTTCTGCATCATGAGAGGAACTCTTAACATTCAAGGATGTGGCCATAGAATTCTCTCCAGAAGAGTGGAAATGTCTGGACATTTCCCAGCAGAATTTATATAGAGATGTGATGTTGGAGAACTACAGAAACCTGGTCTCCCTGGGTGTTACTATCTCTAACCCAGACCTGGTCACCAGTCTGGAGCAAAGAAAAGAGCCCTACAATTTGAAGATACATGAAACAGCAGCCAGACCCCCA…
chr4-04	EST_Human	nucleotide_match	289221	289322	50.000000	-	.	Target=BM153152.1 231 332 +;percentID=74.5
chr4-04	EST_Human	nucleotide_match	338124	338225	54.000000	+	.	Target=DA000562.1 257 358 +;percentID=76.5;sequence=CTTTGTCCCGACAGAGCTCCACTTCCTGTCCCCGCGGCTCTGTGTCCCCTGCTAGCCGTAGGCCGTGTGACCCGCAGGCACCGGGAGATCCAGAAGTGAAACGCCAGGCTCTCTGGAGGCCAGGAGATGACTCTGTTGACGTTCAGGGATGTGGCCATAGAATTCTCCCTGGAGGAGTGGAAATGCCTGGACCTCGCTCAGCAGAATTTGTACAGGGATGTGACGTTGGAGAACTACAGAAACTTGTTCTCCGTTGGTCTCACTGTCTGTAAGCCAGGCCTGGTCACCTGCCTGGAGCAACGAAAAGAGCCCTGGAATGTGAAGAGACAGGAGGCAGCAGACGGACA…
chr4-04	EST_Human	nucleotide_match	289221	289322	52.000000	-	.	Target=DA000562.1 257 358 +;percentID=75.5
chr4-04	EST_Human	nucleotide_match	338124	338226	61.000000	+	.	Target=BG717274.1 442 544 +;percentID=79.6;sequence=AGCGGGGGTACTTGATCCAGGTATATGTCACATTCCCAACTGTTGGCTGGGCCCAAGCAAATTAGTAAAATAAATTAGGTGCTGTGTGAAAGTATACGCCACAATCACACCTGCGGGAAGGACCAGGAATAAATTTCACAATTCTACGTATTTCCCAGCTTTAGGTCTGAGAGTCTACACTTCTGAGCTCCAGTTCTTCTCTTCACTGCTCTGCGTCCTCTGTTCCTAGAGGCCAAGCCACTGTGGCCTTGTGTTCTGCAGGTATCCGCAGATTTATGGCTAAAAGACCGGGATCCCCTGGAAGCCGAGAAATGGGACTGTTGACATTCAGAGATGTAGTCATAGAA…
chr4-04	EST_Human	nucleotide_match	289223	289322	52.000000	-	.	Target=DB152890.1 282 377 +;percentID=79.4;Gap=M41 I1 M9 D1 M18 D2 M2 D1 M4 D1 M3 I1 M14 D1 M3 ;sequence=CTTTTTGTCTCCTTGCGGCCGGCGGGGTGCTGGGTTCCCGTCTGCTGCCTCTCGGAGAGTCCCGGGTGACTGCCGCAGGCTCCATCGCCCTGTGGCCTGCAGGTATTGCGAGATTTATAGGGAGGACGCTGGGACCCCCAAAAGCTGGGAAATGGGACTATTGGCATTCAGGGATGTGGCTCTAGAATTCTCTCCAGAGGAGTGGGAATGCCTGGACCCAGCTCAGCGGAGTTTGTATAGGGATGTGATGTTAGAGAACTACAGAAACCTGATCTCCCTTGGTCTTGCTATGTC…
chr4-04	EST_Human	nucleotide_match	338124	338228	75.000000	+	.	Target=AI525680.1 280 383 +;percentID=85.7;Gap=M95 D1 M9 ;sequence=TGACAGGAATTCGGCACGAGCAGCTCTCTGCGTTCTCGGCTCCGGGAGGCCTCGGTGATTCAGCCACAGCCTCTGCCTCCCGTTGCTCTGTGACCTGAGGGTATTGGACAATTTGTAGCTAAGACTCCCGGATACCCTGAAGTCGGGAAATGGAACTCGTAACATTCAGGGATGTGGCCATAGAATTCTCCCCTGAAGAGTGGAAATGTCTGGACCCTGCCCAGCAGAATTTGTATAGAGATGTGATGTTGGAGAACTACAGGAACCTGGTCTCCCTGGGTTTTGTGATCTCTAACCCAGACCTGGTCACCTGTCTGGAGCAAATAAAAGAG…
chr4-04	EST_Human	nucleotide_match	289223	289322	52.000000	-	.	Target=DB244653.1 346 441 +;percentID=79.4;Gap=M41 I1 M9 D1 M18 D2 M2 D1 M4 D1 M3 I1 M14 D1 M3
chr4-04	EST_Human	nucleotide_match	338124	338219	70.000000	-	.	Target=T69725.1 174 268 +;percentID=85.4;Gap=M43 D1 M52
chr4-04	EST_Human	nucleotide_match	289223	289322	79.000000	-	.	Target=DB136011.1 299 397 +;percentID=90;Gap=M96 D1 M3
chr4-04	EST_Human	nucleotide_match	289224	289322	51.000000	-	.	Target=DA081687.1 258 356 +;percentID=75.8;sequence=CTTTTGTCCCGACAGAGCTCCACTTCCTGTCCCCGCGGCTCTGTGTCCCCTGCTAGCCGTAGGCCGTGTGACCCGCAGGCACCGGGAGATCCAGAAGTGAAACGCCAGGCTCTCTGGAGGCCAGGAGATGACTCTGTTGACGTTCAGGGATGTGGCCATAGAATTCTCCCTGGAGGAGTGGAAATGCCTGGACCTCGCTCAGCAGAATTTGTACAGGGATGTGATGTTGGAGAACTACAGAAACTTGTTCTCCGTTGGTCTCACTGTCTGTAAGCCAGGCCTGATCACCTGCCTGGAGCAACGAAAAGAGCCCTGGAATGTGAAGAGACAGGAGGCAGCAGACGGAC…
chr4-04	EST_Human	nucleotide_match	338124	338219	80.000000	+	.	Target=EL736128.1 131 226 +;percentID=91.7
chr4-04	EST_Human	nucleotide_match	289224	289322	51.000000	-	.	Target=DA039065.1 296 394 +;percentID=75.8
chr4-04	EST_Human	nucleotide_match	338124	338219	74.000000	+	.	Target=CD689816.1 300 395 +;percentID=88.5;sequence=GTATCGGCCATTATGGCCGGGGGGGCTTGGTTTAGGGCTTCAGCTCTCTGCGTTCTCGGCTCCGGGAGGCCTCGGTGATTCAGCCGCAGCCTCTGCCTCCCGTTGCTCTGTGACCTGAGGGTATTGGACAATTTGTAGCTAAGACTCCCGGATACCCTGAAGTCGGGAAATGGAACTCGTAACATTCAGGGATGTGGCCATAGAATTCTCCCCTGAAGAGTGGAAATGTCTGGACCCTGCCCAGCAGAATTTGTATAGAGATGTGATGTTGGAGAACTACAGGAACCTGGTCTCCCTGGGTTTTGTGATCTCTAACCCAGACCTGGTCACCTGTCTGGAGCAAATAA…
chr4-04	EST_Human	nucleotide_match	289224	289322	51.000000	-	.	Target=DA644046.1 325 423 +;percentID=75.8;sequence=AGAGCTCCACTTCCTGTCCCCGCGGCTCTGTGTCCCCTGCTAGCCGTAGGCCGTGTGACCCGCAGGCACCGGGAGATCCAGAAGTGAAACGCCAGGCTCTCTGGAGGCCAGGAGATGGTGTGATTTGTCCAGAGAATCTTTCCTAAGAGGAAATCCCAGAGAAGCAGGAGAAAGAGAAAGAAATGGCTGGTGCTCAGACTCTGTTGACGTTCAGGGATGTGGCCATAGAATTCTCCCTGGAGGAGTGGAAATGCCTGGACCTCGCTCAGCAGAATTTGTACAGGGATGTGATGTTGGAGAACTACAGAAACTTGTTCTCCGTTGGTCTCACTGTCTGTAAGCCAGGC…
chr4-04	EST_Human	nucleotide_match	338124	338219	74.000000	+	.	Target=DB201918.1 301 396 +;percentID=88.5;sequence=TTTTTTTCCTCTGGCTCCTGCGAGGGCTTGGTTTAGGGCTTCAGCTCTCTGCGTTCTCGGCTCCGGGAGGCCTCGGTGATTCAGCCACAGCCTCTGCCTCCCGTTGCTCTGTGACCTGAGGGTATTGGACAATTTGTAGCTAAGACTCCCGGATACCCTGAAGTCGGGAAATGGAACTCGTAACATTCAGGGATGTGGCCATAGAATTCTCCCCTGAAGAGTGGAAATGTCTGGACCCTGCCCAGCAGAATTTGTATAGAGATGTGATGTTGGAGAACTACAGGAACCTGGTCTCCCTGGGTTTTGTGATCTCTAACCCAGACCTGGTCACCTGTCTGGAGCAAATA…
chr4-04	EST_Human	nucleotide_match	289224	289322	51.000000	-	.	Target=BM462194.1 298 396 +;percentID=75.8
chr4-04	EST_Human	nucleotide_match	338124	338219	74.000000	+	.	Target=DA685292.1 264 359 +;percentID=88.5;sequence=GCTTCAGCTCTCTGCGTTCTCGGCTCCGGGAGGCCTCGGTGATTCAGCCACAGCCTCTGCCTCCCGTTGCTCTGTGACCTGAGGGTATTGGACAATTTGTAGCTAAGACTCCCGGATACCCTGAAGTCGGGAAATGGAACTCGTAACATTCAGGGATGTGGCCATAGAATTCTCCCCTGAAGAGTGGAAATGTCTGGACCCTGCCCAGCAGAATTTGTATAGAGATGTGATGTTGGAGAACTACAGGAACCTGGTCTCCCTGGGTTTTGTGATCTCTAACCCAGACCTGGTCACCTGTCTGGAGCAAATAAAAGAGCCCTGCAATTTGAAGATACATGAGACAGCAG…
chr4-04	EST_Human	nucleotide_match	289227	289288	48.000000	-	.	Target=DB170146.1 228 289 +;percentID=88.7
chr4-04	EST_Human	nucleotide_match	289227	289322	51.000000	-	.	Target=DA809929.1 352 444 +;percentID=79.6;Gap=M41 I1 M9 D1 M18 D2 M2 D1 M4 D1 M3 I1 M14
chr4-04	EST_Human	nucleotide_match	338124	338219	74.000000	+	.	Target=DA422914.1 293 388 +;percentID=88.5;sequence=CTCTGGCTCCTGCGAGGGCTTGGTTTAGGGCTTCAGCTCTCTGCGTTCTCGGCTCCGGGAGGCCTCGGTGATTCAGCCACAGCCTCTGCCTCCCGTTGCTCTGTGACCTGAGGGTATTGGACAATTTGTAGCTAAGACTCCCGGATACCCTGAAGTCGGGAAATGGAACTCGTAACATTCAGGGATGTGGCCATAGAATTCTCCCCTGAAGAGTGGAAATGTCTGGACCCTGCCCAGCAGAATTTGTATAGAGATGTGATGTTGGAGAACTACAGGAACCTGGTCTCCCTGGGTTTTGTGATCTCTAACCCAGACCTGGTCACCTGTCTGGAGCAAATAAAAGAGCC…
chr4-04	EST_Human	nucleotide_match	289227	289322	68.000000	+	.	Target=BX281319.1 295 390 +;percentID=85.4
chr4-04	EST_Human	nucleotide_match	338124	338219	74.000000	+	.	Target=BI561969.1 304 399 +;percentID=88.5
chr4-04	EST_Human	nucleotide_match	289227	289322	71.000000	-	.	Target=DB056944.1 301 396 +;percentID=86.5
chr4-04	EST_Human	nucleotide_match	289227	289322	72.000000	-	.	Target=BI560805.1 294 389 +;percentID=87.5;sequence=AGCGGGGCTCCTGCGAGGGCTTGGTTTAGGGCTTCAGCTCTCTGCGTTCTCGGCTCCGGGAGGCCTCGGTGATTCAGCCACAGCCTCTGCCTCCCGTTGCTCTGTGACCTGAGGGTATTGGACAATTTGTAGCTAAGACTCCCGGATACCCTGAAGTCGGGAAATGGAACTCGTAACATTCAGGGATGTGGCCATAGAATTCTCCCCTGAAGAGTGGAAATGTCTGGACCCTGCCCAGCAGAATTTGTATAGAGATGTGATGTTGGAGAACTACAGGAACCTGGTCTCCCTGGGTTTTGTGATCTCTAACCCAGACCTGGTCACCTGTCTGGAGCAAATAAAAGAGC…
chr4-04	EST_Human	nucleotide_match	289227	289322	72.000000	-	.	Target=CV024709.1 131 226 +;percentID=87.5
chr4-04	EST_Human	nucleotide_match	289227	289322	72.000000	-	.	Target=AI525680.1 280 375 +;percentID=87.5
chr4-04	EST_Human	nucleotide_match	338124	338219	80.000000	+	.	Target=DA571532.1 290 385 +;percentID=91.7
chr4-04	EST_Human	nucleotide_match	289227	289322	72.000000	-	.	Target=AL545089.3 286 381 +;percentID=87.5;sequence=TCCCGGGATGCTTGGTTTAGGGCTTCAGCTCTCTGCGTTCTCGGCTCCGGGAGGCCTCGGTGATTCAGCCACAGCCTCTGCCTCCCGTTGCTCTGTGACCTGAGGGTATTGGACAATTTGTAGCTAAGACTCCCGGATACCCTGAAGTCGGGAAATGGAACTCGTAACATTCAGGGATGTGGCCATAGAATTCTCCCCTGAAGAGTGGAAATGTCTGGACCCTGCCCAGCAGAATTTGTATAGAGATGTGATGTTGGAGAACGTACAGGAACCTGGTCTCCCTGGGTTTTGTGATCTCTAACCCAGACCTGGTCACCTGTCTGGAGCAAATAAAAGAGCCCTGCAAT…
chr4-04	EST_Human	nucleotide_match	289227	289322	72.000000	-	.	Target=DA888845.1 298 393 +;percentID=87.5;sequence=TTTTCCTCTGGCTCCTGCGAGGGCTTGGTTTAGGGCTTCAGCTCTCTGCGTTCTCGGCTCCGGGAGGCCTCGGTGATTCAGCCACAGCCTCTGCCTCCCGTTGCTCTGTGACCTGAGGGTATTGGACAATTTGTAGCTAAGACTCCCGGATACCCTGAAGTCGGGAAATGGAACTCGTAACATTCAGGGATGTGGCCATAGAATTCTCCTCTGAAGAGTGGAAATGTCTGGACCCTGCCCAGCAGAATTTGTATAGAGATGTGATGTTGGAGAACTACAGGAACCTGGTCTCCCTGGGTTTTGTGATCTCTAACCCAGACCTGGTCACCTGTCTGGAGCAAATAAAA…
chr4-04	EST_Human	nucleotide_match	338124	338219	74.000000	+	.	Target=DA888845.1 298 393 +;percentID=88.5
chr4-04	EST_Human	nucleotide_match	289227	289322	72.000000	-	.	Target=CD689816.1 300 395 +;percentID=87.5
chr4-04	EST_Human	nucleotide_match	289227	289322	72.000000	-	.	Target=DB203397.1 255 350 +;percentID=87.5
chr4-04	EST_Human	nucleotide_match	289227	289322	72.000000	-	.	Target=DB201918.1 301 396 +;percentID=87.5
chr4-04	EST_Human	nucleotide_match	289227	289322	72.000000	-	.	Target=DB111318.1 297 392 +;percentID=87.5
chr4-04	EST_Human	nucleotide_match	289227	289322	72.000000	-	.	Target=DA685292.1 264 359 +;percentID=87.5
chr4-04	EST_Human	nucleotide_match	289227	289322	72.000000	-	.	Target=DA917260.1 293 388 +;percentID=87.5;sequence=CTCTGGCTCCTGCGAGGGCTTGGTTTAGGGCTTCAGCTCTCTGCGTTCTCGGCTCCGGGAGGCCTCGGTGATTCAGCCACAGCCTCTGCCTCCCGTTGCTCTGTGACCTGAGGGTATTGGACAATTTGTAGCTAAGACTCCCGGATACCCTGAAGTCGGGAAATGGAACTCGTAACATTCAGGGATGTGGCCATAGAATTCTCCCCTGAAGAGTGGAAATGTCTGGACCCTGCCCAGCAGAATTTGTATAGAGATGTGATGTTGGAGAACTACAGGAACCTGGTCTCCCTGGGTTTTGTGATCTCTAACCCAGACCTGGTCACCTGTCTGGAGCAAATAAAAGAGCC…
chr4-04	EST_Human	nucleotide_match	289227	289322	72.000000	-	.	Target=DB187202.1 291 386 +;percentID=87.5;sequence=CTGGCTCCTGCGAGGGCTTGGTTTAGGGCTTCAGCTCTCTGCGTTCTCGGCTCCGGGAGGCCTCGGTGATTCAGCCACAGCCTCTGCCTCCCGTTGCTCTGTGACCTGAGGGTATTGGACAATTTGTAGCTAAGACTCCCGGATACCCTGAAGTCGGGAAATGGAACTCGTAACATTCAGGGATGTGGCCATAGAATTCTCCCCTGAAGAGTGGAAATGTCTGGACCCTGCCCAGCAGAATTTGTATAGAGATGTGATGTTGGAGAACTACAGGAACCTGGTCTCCCTGGGTTTTGTGATCTCTAACCCAGACCTGGTCACCTGTCTGGAGCAAATAAAAGAGCCCT…
chr4-04	EST_Human	nucleotide_match	289227	289322	72.000000	-	.	Target=DA422914.1 293 388 +;percentID=87.5
chr4-04	EST_Human	nucleotide_match	289227	289322	72.000000	-	.	Target=DA703911.1 289 384 +;percentID=87.5
chr4-04	EST_Human	nucleotide_match	289227	289322	72.000000	-	.	Target=BI561969.1 304 399 +;percentID=87.5
chr4-04	EST_Human	nucleotide_match	289227	289322	72.000000	-	.	Target=BU854428.1 310 405 +;percentID=87.5
chr4-04	EST_Human	nucleotide_match	289227	289322	73.000000	-	.	Target=CD385642.1 313 407 +;percentID=88.5;Gap=M18 D1 M77
chr4-04	EST_Human	nucleotide_match	289227	289322	74.000000	-	.	Target=BU179167.1 244 339 +;percentID=88.5
chr4-04	EST_Human	nucleotide_match	289227	289322	74.000000	-	.	Target=DA571532.1 290 385 +;percentID=88.5
chr4-04	EST_Human	nucleotide_match	289227	289322	74.000000	-	.	Target=EL736128.1 131 226 +;percentID=88.5
chr4-04	EST_Human	nucleotide_match	289227	289322	76.000000	-	.	Target=BP231503.1 300 395 +;percentID=89.6
chr4-04	EST_Human	nucleotide_match	289227	289322	77.000000	-	.	Target=DA385292.1 309 403 +;percentID=90.6;Gap=M90 D1 M5
chr4-04	EST_Human	nucleotide_match	289227	289322	78.000000	-	.	Target=CD654571.1 276 371 +;percentID=90.6
chr4-04	EST_Human	nucleotide_match	289227	289322	78.000000	-	.	Target=BM800016.1 287 382 +;percentID=90.6
chr4-04	EST_Human	nucleotide_match	289227	289322	78.000000	-	.	Target=DB074733.1 302 397 +;percentID=90.6
chr4-04	EST_Human	nucleotide_match	289227	289322	78.000000	-	.	Target=DB135798.1 303 398 +;percentID=90.6
chr4-04	EST_Human	nucleotide_match	289227	289322	78.000000	-	.	Target=DA564196.1 302 397 +;percentID=90.6;sequence=GTCTTTGCGTCTGGCTACTACCAGACCGCGGGTTAGGGGCTTCATCTCTCTGCGTCCTCAGTTCTGGGAGGCCTTGGTGATTCGGCCACAGCCTCAGCCTCCGTCGCTCTGTGACCTGCGGGTATTGGATGATTGGTAGCTAAGACTCCCGAATACTTCAGAAGTGGGGAAATGGAACTCTTAACATTCAGGGATGTGGCCATAGAATTCTCTCCAGAAGAGTGGAAATGCCTGGACCCTGACCAGCAGAATTTGTATAGAGATGTGATGTTGGAGAACTACAGGAACCTGGTCTCCCTGGGTGTTGCTATCTCTAACCCAGACCTGGTCACCTGTCTGGAGCAAAG…
chr4-04	EST_Human	nucleotide_match	289227	289322	78.000000	-	.	Target=DB221880.1 333 428 +;percentID=90.6
chr4-04	EST_Human	nucleotide_match	289227	289322	78.000000	-	.	Target=DA801371.1 302 397 +;percentID=90.6;sequence=GTCTTTGCGTCTGGCTACTACCAGACCGCGGGTTAGGGGCTACATCTCTCTGCGTCCTCAGTTCTGGGAGGCATTGGTGATTCGGCCACAGCCTCAGCCTCCGTCGCTCTGTGACCTGCGGGTATTGGATGATTGGTATCTAAGACTCCCGAATACTTCAGAAGTGGGGAAATGGAACTCTTAACATTCAGGGATGTGGCCATAGAATTCTCTCCAGAAGAGTGGAAATGCCTGGACCCTGACCAGCAGAATTTGTATAGAGATGTGATGTTGGAGAACTACAGGAACCTGGTCTCCCTGGGTGTTGCTATCTCTAACCCAGACCTGGTCACCTGTCTGGAGCAAAG…
chr4-04	EST_Human	nucleotide_match	289227	289322	78.000000	-	.	Target=BU177765.1 285 380 +;percentID=90.6;sequence=GGACCAGACCGCGGGTTAGGGGCTTCATCTCTCTGCGTTCTCAGTTGTGGGAGGCCTTGGTGATTCGGCCACAGCCTCAGCCTCCGTCGCTCTGTGACCTGCGGGTATTGGATGATTGGTAGCTAAGACTCCCGAATACTTCAGAAGTGGGGAAATGGAACTCTTAACATTCAGGGATGTGGCCATAGAATTCTCTCCAGAAGAGTGGAAATGCCTGGACCCTGACCAGCAGAATTTGTATAGAGATGTGATGTTGGAGAACTACAGGAACCTGGTCTCCCTGGGTGTTGCTATCTCTAACCCAGACCTGGTCACCTGTCTGGAGCAAAGAAAAGAGCCCTACAATG…
chr4-04	EST_Human	nucleotide_match	289227	289322	78.000000	-	.	Target=DA002438.1 280 375 +;percentID=90.6;sequence=AGACCGCGGGTTAGGGGCTTCATCTCTCTGCGTTCTCAGTTGTGGGAGGCCTTGGTGATTCGGCCACAGCCTCAGCCTCCGTCGCTCTGTGACCTGCGGGTATTGGATGATTGGTAGCTAAGACTCCCGAATACTTCAGAAGTGGGGAAATGGAACTCTTAACATTCAGGGATGTGGCCATAGAATTCTCTCCAGAAGAGTGGAAATGCCTGGACCCTGACCAGCAGAATTTGTATAGAGATGTGATGTTGGAGAACTACAGGAACCTGGTCTCCCTGGGTGTTGCTATCTCTAACCCAGACCTGGTCACCTGTCTGGAGCAAAGAAAAGAGCCCTACAATGTGAAG…
chr4-04	EST_Human	nucleotide_match	289227	289322	78.000000	-	.	Target=DA757889.1 300 395 +;percentID=90.6
chr4-04	EST_Human	nucleotide_match	289227	289322	96.000000	-	.	Target=DC397567.1 142 237 +;percentID=100
chr4-04	EST_Human	nucleotide_match	289247	289322	76.000000	+	.	Target=AA935244.1 1 76 +;percentID=100
chr4-04	EST_Human	nucleotide_match	338124	338219	96.000000	+	.	Target=DA757889.1 300 395 +;percentID=100
chr4-04	EST_Human	nucleotide_match	289565	289735	25.000000	-	.	Target=DB080772.1 335 506 +;percentID=59.7;Gap=M9 I1 M3 I1 M10 D1 M2 D1 M25 I1 M16 D1 M8 I1 M35 D1 M49 I1 M10 ;sequence=TGGCCTACTGGATGCGCGCAAACCCGGAAGCGGATTATGTGGAGTGAAAGTTACACCGTGGCGGATTGACTTCTAAGGACTCTTGGTACATGAGGAAGAAACCCGGAAGGGGAAGAGGAAAGCAAAGGCGTCAGGAATGGTTCTTCCTCAGGGTCTATTGACATTCAGGGATGTGGCCATAGAATTCTCTCAGGAGGAGTGGAAATGCCTGGACCCTGCTCAGAGGACTCTATACAGAGATGTGATGTTGGAGAATTATAGGAACCTGGTCTCCCTGGG…
chr4-04	EST_Human	nucleotide_match	338124	338219	78.000000	+	.	Target=DC397567.1 142 237 +;percentID=90.6
chr4-04	EST_Human	nucleotide_match	289565	289735	25.000000	-	.	Target=CN417586.1 356 527 +;percentID=59.7;Gap=M9 I1 M3 I1 M10 D1 M2 D1 M25 I1 M16 D1 M8 I1 M35 D1 M49 I1 M10 ;sequence=GCGTCCGCCTGGCTTCTGTACTGCGCGCGCACATGCGCGCAAACCCGGAAGCGGATTATGTGGAGTGAAAGTTACACCGTGGCGGATTGACTTCTAAGGACTCTTGGTACATGAGGAAGAAACCCGGAAGGGGAAGAGGAAAGCAAAGGCGTCAGGAATGGTTCTTCCTCAGGGTCTATTGACATTCAGGGATGTGGCCATAGAATTCTCTCAGGAGGAGTGGAAATGCCTGGACCCTGCTCAGAGGACTCTATACAGAGATGTGATGTTGGAGAATTA…
chr4-04	EST_Human	nucleotide_match	289645	289945	219.000000	-	.	Target=DA804383.1 125 426 +;percentID=87.3;Gap=M169 D2 M39 D1 M10 I2 M2 I2 M31 D1 M28 I1 M18 ;sequence=ATTGCCTTGTGTCCTCTGCTCCGGGAGACTTCGGTGATTCTGCCACTCACTCCGTCGCTCTGTGACCTGCTGGCATTGAATGATTTATAGCTAAGACTCCAGGACACCCCTGAAGCCGAGAAATGGAACTCTTAACATTCAGGGATGTGGCCATAGAATTCTCTCCAGAAGAGTGGAAATGCCTAGACCCTGCCCAACAGAATTTATATAGAGATGTGATGTTGGAGAACTACAGAAACCTCGTCTCCCTGGGTGAGAATAACTTCAATACATAATTCCTAATTCTCCCTCAGAGT…
chr4-04	EST_Human	nucleotide_match	289663	289945	216.000000	-	.	Target=BP199153.1 159 440 +;percentID=89.2;Gap=M169 D2 M39 D1 M10 I2 M2 I2 M29 D1 M1 D1 M28 ;sequence=ACTCACTTCAGCCAGAGCGCGGGGTTAGGGCTTCATTGCCTTGTGTCCTCTGCTCCGGGAGACTTCGGTGATTCTGCCACTCACTCCGTCGCTCTGTGACCTGCTGGCATTGAATGATTTATAGCTAAGACTCCAGGACACCCCTGAAGCCGAGAAATGGAACTCTTAACATTCAGGGATGTGGCCATAGAATTCTCTCCAGAAGAGTGGAAATGCCTAGACCCTGCCCAACAGAATTTATATAGAGATGTGATGTTGGAGAACTACAGAAACCTCGTCTCCCTGGGTGAGAATAAC…
chr4-04	EST_Human	nucleotide_match	289720	289947	109.000000	+	.	Target=N94749.1 50 272 +;percentID=75.7;Gap=M12 D1 M13 D1 M1 D1 M12 D1 M1 D1 M20 I1 M2 I1 M5 D2 M155
chr4-04	EST_Human	nucleotide_match	338124	338219	74.000000	+	.	Target=BI560805.1 294 389 +;percentID=88.5
chr4-04	EST_Human	nucleotide_match	289720	289950	111.000000	+	.	Target=DB346087.1 51 277 +;percentID=75.5;Gap=M12 D1 M13 D1 M1 D1 M12 D1 M1 D1 M20 I1 M2 I1 M5 D1 M159
chr4-04	EST_Human	nucleotide_match	338124	338219	93.000000	+	.	Target=DA385292.1 309 403 +;percentID=99;Gap=M89 D1 M6
chr4-04	EST_Human	nucleotide_match	289738	289945	174.000000	-	.	Target=BP260998.1 148 353 +;percentID=92.3;Gap=M169 D2 M37 ;sequence=AGCTCGGTTAGGGCCTGGCTTCCGTGCTTCCACACCTCAGGGAGGCCTCGGTGATTTTGCCAGAGCCTCAGCCTCCATCGCTCTGTAACCTGCGGGTATTGGATGATTCGTAGCTAAGACTTCGCGACACCCTTGAAGCTGAGAAATGGAACCCTTAACATTCAGGGATGTGGGCGTAGAATTCTCTCCAGAAGAGTGGAAATGCCTGGACCCTGCCCAGCAGAATTTGTATAGAGATGTGATGTTGGAGAACTACAGAAACCTGGTCTCCCTAGGTGAGGATAACTTTAATGCGTAATTCCTAATACTCCCTCTGAGTTTTATTTTCTA…
chr4-04	EST_Human	nucleotide_match	289746	289945	171.000000	-	.	Target=BF964632.1 147 343 +;percentID=93.5;Gap=M169 D2 M18 D1 M10
chr4-04	EST_Human	nucleotide_match	289764	289948	111.000000	-	.	Target=DB080772.1 148 334 +;percentID=80.2;Gap=M180 I2 M5
chr4-04	EST_Human	nucleotide_match	289764	289948	111.000000	-	.	Target=CN417586.1 169 355 +;percentID=80.2;Gap=M180 I2 M5
chr4-04	EST_Human	nucleotide_match	289774	289945	104.000000	-	.	Target=DA809929.1 188 351 +;percentID=82.6;Gap=M157 D1 M1 D2 M1 D3 M4 D2 M1
chr4-04	EST_Human	nucleotide_match	289774	289945	104.000000	-	.	Target=EL735851.1 3 166 +;percentID=82.6;Gap=M157 D1 M1 D2 M1 D3 M4 D2 M1
chr4-04	EST_Human	nucleotide_match	289774	289945	105.000000	-	.	Target=BU954839.1 151 314 +;percentID=82.6;Gap=M157 D1 M1 D2 M1 D3 M4 D2 M1
chr4-04	EST_Human	nucleotide_match	289774	289945	106.000000	-	.	Target=BP240055.1 162 332 +;percentID=81.5;Gap=M148 D1 M9 I1 M6 D1 M7
chr4-04	EST_Human	nucleotide_match	289780	289938	102.000000	-	.	Target=DA224550.1 382 540 +;percentID=82.5;Gap=M152 D1 M2 I1 M4 ;sequence=ATGCGCAGTTTCCTACAGGCCCGGAAACGGATCGCGTTGGGTGAAGGTGACGGCGTCGAGCGTGAGTGACCCTCTGTGTAGATTAAACCTGCGCTCCCTGTTTCCCATTTCCACAGCCGATGTCCAGGGTCGATACGGCCCTTAAAATCCCCGCACACTCCACCCCAGAAAGGTGGGAGACAATGCCTTGGAGCTGCAAATCTTCTCTGAGTCTGAAGCATCCTGCCTGACGCGTTTGCTCACATTGACCCGTGCCTTCCCTCAGTCCTTCTCATCTCTACTGAGATTCCGTCTCACCCTGACCCTGTGACATGAACTTCTGAAG…
chr4-04	EST_Human	nucleotide_match	338738	339173	289.000000	+	.	Target=CD385642.1 408 857 +;percentID=82.4;Gap=M229 I1 M99 I1 M8 I1 M11 I1 M18 I1 M12 I2 M7 I1 M4 I1 M8 I1 M2 I1 M2 I2 M15 I1 M21
chr4-04	EST_Human	nucleotide_match	289786	289945	111.000000	-	.	Target=BG026620.1 117 270 +;percentID=87;Gap=M133 D1 M1 D3 M3 I1 M13 D2 M2 D1 M1
chr4-04	EST_Human	nucleotide_match	289803	289945	113.000000	-	.	Target=DA311782.1 219 359 +;percentID=90.2;Gap=M134 D1 M3 D1 M4
chr4-04	EST_Human	nucleotide_match	289804	289948	103.000000	-	.	Target=BU537030.1 136 280 +;percentID=85.5;sequence=GGGAGACCAGGAAGCGGATCCCGTGGAATGACGGTCACGCCGCGGCGGGCGGATTGACTTCTAAAGAATCTTGGTACGTGAGGAAGAAACCCAGAAGAGGAAGAGGAAAGCAAAGGAGTCAGGGATGGCTCTTCCTCAGGGTCTATTGACATTCAGGGACGTGGCCATAGAATTCTCTCAGGAGGAGTGGAAATGCCTGGACCCTGCTCAGAGGACTCTTTACAGGGATGTGATGCTGGAGAATTATAGGAACCTGGTCTCCCTGGGTGAGGATAACCTCCTGGGGATGTGCCCTTGTGTATCTTTGTATTTTCTCTTGTTGCCTCTTGGGAGCCACATCCTTACTT…
chr4-04	EST_Human	nucleotide_match	338124	338223	97.000000	+	.	Target=DB136011.1 299 397 +;percentID=99;Gap=M95 D1 M4
chr4-04	EST_Human	nucleotide_match	289809	289942	88.000000	-	.	Target=DA628344.1 48 183 +;percentID=83.2;Gap=M126 I2 M8
chr4-04	EST_Human	nucleotide_match	289809	289942	88.000000	-	.	Target=DA825213.1 37 172 +;percentID=83.2;Gap=M126 I2 M8
chr4-04	EST_Human	nucleotide_match	289809	289942	89.000000	-	.	Target=DA145375.1 58 193 +;percentID=83.2;Gap=M126 I2 M8
chr4-04	EST_Human	nucleotide_match	289809	289949	91.000000	-	.	Target=DB075319.1 208 350 +;percentID=82.6;Gap=M133 I2 M8
chr4-04	EST_Human	nucleotide_match	289809	289949	91.000000	-	.	Target=DB093425.1 205 347 +;percentID=82.6;Gap=M133 I2 M8
chr4-04	EST_Human	nucleotide_match	289809	289949	91.000000	-	.	Target=DB039972.1 202 344 +;percentID=82.6;Gap=M133 I2 M8
chr4-04	EST_Human	nucleotide_match	289815	289944	122.000000	-	.	Target=DA501191.1 230 359 +;percentID=96.9;sequence=ACTGCCCAATCAGGCGCGCAGTCTGAGAGGAGGGGGCGGCATCCGGGATCTTCGGCGGCCTTGGCCTGTTGCTTCAGCCTGAGCTCGGTTAGGGCCTCACTTCCCTGCTTCCACACCTCAGGGAGGCCTCGGTGATTTTGCCAGAGCCTCAGCCTCCATCGCTCTGTAACCTGCGGGTATTGGATGATTCGTAGCTAAGACTTCGCGACACCCTTGAAGCTGAGAAATGGAACCCTTAACATTCAGGGATGTGGCCATAGAATTCTCTCCAGAAGAGTGGAAATGCCTGGACCCTGCCCAGCAGAATTTGTATAGAGATGTGATGTTGGAGAACTACAGAAACCTGG…
chr4-04	EST_Human	nucleotide_match	338124	338219	96.000000	+	.	Target=CD654571.1 276 371 +;percentID=100
chr4-04	EST_Human	nucleotide_match	289815	289944	122.000000	-	.	Target=AU138611.1 150 279 +;percentID=96.9
chr4-04	EST_Human	nucleotide_match	338124	338219	96.000000	+	.	Target=DA460146.1 337 432 +;percentID=100
chr4-04	EST_Human	nucleotide_match	289815	289944	122.000000	-	.	Target=DN989940.1 138 267 +;percentID=96.9
chr4-04	EST_Human	nucleotide_match	338124	338219	96.000000	+	.	Target=BP200889.1 302 397 +;percentID=100
chr4-04	EST_Human	nucleotide_match	289815	289945	123.000000	-	.	Target=CD688651.1 190 320 +;percentID=96.9;sequence=CTTGATATCGAATCGTATCGGCCATTATGGCCGGGGAGCCTGAGCTCGGTTAGGGCCTCACTTCCCTGCTTCCACACCTCAGGGAGGCCTCGGTGATTTTGCCAGAGCCTCAGCCTCCATCGCTCTGTAACCTGCGGGTATTGGATGATTCGTAGCTAAGACTTCGCGACACCCTTGAAGCTGAGAAATGGAACCCTTAACATTCAGGGATGTGGCCATAGAATTCTCTCCAGAAGAGTGGAAATGCCTGGACCCTGCCCAGCAGAATTTGTATAGAGATGTGATGTTGGAGAACTACAGAAACCTGGTCTCCCTAGGTGTCTGGAAATGAAGTATAGAAATGAAAT…
chr4-04	EST_Human	nucleotide_match	338124	338219	74.000000	+	.	Target=DB187202.1 291 386 +;percentID=88.5
chr4-04	EST_Human	nucleotide_match	289815	289945	123.000000	-	.	Target=BU156411.1 134 264 +;percentID=96.9;sequence=CTCACTTCCCTGCTTCCACACCTCAGGGAGGCCTCGGTGATTTTGCCAGAGCCTCAGCCTCCATCGCTCTGTAACCTGCGGGTATTGGATGATTCGTAGCTAAGACTTCGCGACACCCTTGAAGCTGAGAAATGGAACCCTTAACATTCAGGGATGTGGCCATAGAATTCTCTCCAGAAGAGTGGAAATGCCTGGACCCTGCCCAGCAGAATTTGTATAGAGATGTGATGTTGGAGAACTACAGAAACCTGGTCTCCCTAGGTGTCTGGAAATGAAGTATGGAAATGAAATCATGAATAAAGACCCAGTTTTCAGAATCTCTCCACGAAGTAGAGGAACTCATACCA…
chr4-04	EST_Human	nucleotide_match	338267	338497	99.000000	+	.	Target=CN417586.1 503 736 +;percentID=72.8;Gap=M1 I1 M17 D1 M81 I2 M98 I1 M6 D1 M4 I1 M22
chr4-04	EST_Human	nucleotide_match	289817	289958	92.000000	-	.	Target=BM800078.1 418 560 +;percentID=82.5;Gap=M10 I1 M132
chr4-04	EST_Human	nucleotide_match	338124	338223	97.000000	+	.	Target=DA803616.1 302 400 +;percentID=99;Gap=M95 D1 M4
chr4-04	EST_Human	nucleotide_match	289817	289933	95.000000	-	.	Target=DA102026.1 317 433 +;percentID=90.6;sequence=GCAGCTTGAGAGGCGGAGGGGGTTTCCGGGATCTGGCGGGGCCTTTGTCTTGTGCTCCAGCTGGAGCTTTGGTCCCGTATTCTCGGCTATTTATCCCCAGCTGCGGGAGGCCCTGGTGACTCTGCTGCTGCAGTGTCTGGTTTCCCTGTGACCTGCAGGTACNTGGGAGTTACATAGCTAAGATGCCAGGACACCCCGAAAGCCGGAAAACGAGACGCATTCTCACTATGTTGCCCAGGCTGGTCTTGAACTCCTTCCCTCAAGTGATTCTTCTGCCTAATCCTCCCAAAGTTCTTAGATTACAGGGACTACTGGCATTCAGTGATGTGGTCATAGAATTCTCTCCA…
chr4-04	EST_Human	nucleotide_match	338302	338608	162.000000	+	.	Target=AV725968.1 252 562 +;percentID=76.4;Gap=M64 I1 M1 I1 M60 D1 M43 I1 M5 D1 M81 I1 M31 I2 M1 I1 M4 D1 M14
chr4-04	EST_Human	nucleotide_match	289817	289933	95.000000	-	.	Target=DA703641.1 265 381 +;percentID=90.6;sequence=GTGCTCCAGCTGGAGCTTTGGTCCCGTATTCTCGGCTATTTATCCCCAGCTGCGGGAGGCCCTTGTGACTCTGCTGCTGCAGTGTCTGGTTTCCCTGTGACCTGCAGGTACTGGGAGTTACATAGCTAAGATGCCAGGACACCCCGAAAGCCGGAAAACGAGACGCATTCTCACTATGTTGCCCAGGCTGGTCTTGAACTCCTTCCCTCAAGTGATTCTTCTGCCTAATCCTCCCAAAGTTCTTAGATTACAGGGACTACTGGCATTCAGTGATGTGGTCATAGAATTCTCTCCAGAGGAGTGGGCATGCCTGGACCCTGCCCAGCGAAATTTGTATAGGGATGTGA…
chr4-04	EST_Human	nucleotide_match	338124	338230	97.000000	+	.	Target=BX485984.1 290 394 +;percentID=96.3;Gap=M95 D1 M2 D1 M8
chr4-04	EST_Human	nucleotide_match	289817	289933	95.000000	-	.	Target=DA692754.1 287 403 +;percentID=90.6;sequence=GATCTGGCGGGGCCTTTGTCTTGTGCTCCAGCTGGAGCTTTGGTCCCGTATTCTCGGCTATTTATCCCCAGCTGCGGGAGGCCCTGGTGACTCTGCTGCTGCAGTGTCTGGTTTCCCTGTGACCTGCAGGTACTGGGAGTTACATAGCTAAGATGCCAGGACACCCCGAAAGCCGGAAAACGAGACGCATTCTCACTATGTTGCCCAGGCTGGTCTTGAACTCCTTCCCTCAAGTGATTCTTCTGCCTAATCCTCCCAAAGTTCTTAGATTACAGGGACTACTGGCATTCAGTGATGTGGTCATAGAATTCTCTCCAGAGGAGTGGGCATGCCTGGACCCTGCCCAG…
chr4-04	EST_Human	nucleotide_match	338124	338219	80.000000	+	.	Target=CN265977.1 253 348 +;percentID=91.7
chr4-04	EST_Human	nucleotide_match	289817	289945	121.000000	+	.	Target=AI095103.1 326 454 +;percentID=96.9
chr4-04	EST_Human	nucleotide_match	338142	338219	35.000000	+	.	Target=DA809929.1 370 444 +;percentID=74.7;Gap=M60 D1 M1 D2 M14
chr4-04	EST_Human	nucleotide_match	289818	289851	32.000000	+	.	Target=AA935244.1 77 110 +;percentID=97.1
chr4-04	EST_Human	nucleotide_match	289818	289941	88.000000	-	.	Target=DA000562.1 133 256 +;percentID=85.5
chr4-04	EST_Human	nucleotide_match	289818	289933	88.000000	+	.	Target=BX281319.1 391 506 +;percentID=87.9
chr4-04	EST_Human	nucleotide_match	289818	289958	89.000000	-	.	Target=DB263540.1 248 389 +;percentID=81.7;Gap=M10 I1 M131 ;sequence=AGACCAGGAAGCGGATCCCGTGGAGTGAAGGTCGCACCGCGGCGTAGAGATGGGGTTTCTCCATGTTGGTCAGTATGGTCTCGAACTCCCGACATCAGGTGATCCGCCTGCCTCGGCCTCCCAAAGTGCTGGGATTACAGGTGTGAGCCACCGCACTCAGCCTCCCTGTTTTGAAGGATTGACTTCTAAAGACTTGGTACGTGAGGAAAAAACACGGAAGAGGAAGAGGAAAGCAAAGGAGTCAGGGATGGCTCTTCCTCAGGGTCTACTGACATTCAGGGATGTGGCCATAGAATTCTCTCAGGAGGAGTGGAAATGCCTGGACCCTGC…
chr4-04	EST_Human	nucleotide_match	338147	338219	41.000000	+	.	Target=DB170146.1 219 289 +;percentID=80;Gap=M4 D2 M67
chr4-04	EST_Human	nucleotide_match	289818	289938	89.000000	-	.	Target=DA259842.1 283 403 +;percentID=86.8
chr4-04	EST_Human	nucleotide_match	338267	338364	35.000000	+	.	Target=DA237788.1 473 570 +;percentID=69.6;Gap=M1 I1 M17 D1 M79 ;sequence=ACATGCGCGCAAACCCGGAAGCGGATTATGTGGAGTGAAAGTTACACCGTGGCGGATTGACTTCTAAGGACTCTTGGTACATGAGGAAGAAACCCGGAAGGGGAAGAGGAAAGCAAAGGCGTCAGGAATGGTTCTTCCTCAGGGTCTATTGACATTCAGGGATGTGGCCATAGAATTCTCTCAGGAGGAGTGGAAATGCCTGGACCCTGCTCAGAGGACTCTATACAGAGACGTGATGTTGGAGAATTATAGGAACCTGGTCTCCCTGGGTGAGGATAACTTCCCTCCAAAAGTGGGGATGTTCCCTTGTGTATCTTTGCATTTT…
chr4-04	EST_Human	nucleotide_match	289818	289938	89.000000	-	.	Target=AA125955.1 99 219 +;percentID=86.8
chr4-04	EST_Human	nucleotide_match	338124	338219	74.000000	+	.	Target=DA917260.1 293 388 +;percentID=88.5
chr4-04	EST_Human	nucleotide_match	289818	289938	89.000000	-	.	Target=DA072857.1 275 395 +;percentID=86.8
chr4-04	EST_Human	nucleotide_match	338277	338520	119.000000	+	.	Target=DB029777.1 328 576 +;percentID=75.3;Gap=M7 I1 M8 I2 M9 D1 M61 I1 M1 I1 M125 I1 M32 ;sequence=GGGGCTGGATGTGGAGGAGGATGACATTGAGAATCTCTTAGAGGTGGTTCATGAGGAATGGGTTAATGAGGAGTCATTGGAACTGATACAGGAACATGTAGCTGAAGAAGAGGGACACTTGACATTCAGGGACGTGGCCATAGAATTCTCTCAGGAGGAGTGGAAATGCCTGGACCCTGTGCAGAAGGCTTTATACAGGGATGTGATGTTGGAGAACTACAGGAACCTGGTCTCCCTGGGTAAGGATAATGCCCCTCCAGAAGTTGGGGTCTGCCCTTAGTATCTCTGCATTTTCCCTT…
chr4-04	EST_Human	nucleotide_match	289818	289938	89.000000	-	.	Target=DA483132.1 275 395 +;percentID=86.8;sequence=AAACGGATCGCGTTGGGTGAAGGTGACGGCGTCGAGCGACCTCTCTGACCTCATCTCCTGCCTGTGTCCTCCTCGCTCCCTCTGCTCCAGCCAAGCATGCGTCCTTCCTGTTCCTGGGCCGAGCTTGCTCCTGCCTCAAGGCCTTCACGTGGGCTGTGCCTCTGCTGGAACTCGCTGGCCCCTCAGCTGCAGCATTGACTTCCAAAGACTCCTGGCACATGAGGAAGAAACCCAGAAGAGGAGAGCAAAGGAGTCAGGAATGGCTTTTACTCAGTTGACATTCAGGGACGTGGCCATCGAATTCTCTCAAGATGAGTGGAAATGCCTGAACTCTACACAGAGGACTT…
chr4-04	EST_Human	nucleotide_match	338302	338561	106.000000	+	.	Target=AV742687.1 331 575 +;percentID=73.5;Gap=M8 D1 M3 I2 M53 I1 M25 D1 M28 D3 M3 D2 M10 D1 M9 D1 M1 D1 M9 I1 M2 D1 M16 D1 M31 D1 M2 D1 M1 D1 M7 D1 M4 D1 M6 D1 M6 D1 M17
chr4-04	EST_Human	nucleotide_match	289818	289946	89.000000	-	.	Target=BG708988.1 242 370 +;percentID=85.5;Gap=M4 I1 M3 D1 M79 I1 M2 D1 M39
chr4-04	EST_Human	nucleotide_match	289818	289938	89.000000	-	.	Target=BM153152.1 110 230 +;percentID=86.8
chr4-04	EST_Human	nucleotide_match	289818	289946	89.000000	-	.	Target=DA321991.1 202 330 +;percentID=84.5;sequence=CTATATATGCAAACCCTTTGGGATGGCCACTAAATTTGTCACAGAGTATGGTAACAGTGGTTGACTGAACCACAGCCATGAAAGTGAGCTTCCAGCTCTTCTGCTGTTGCACCGCAGTCCACATTGCCAGCATTGATGGAACGGGCATCAGCCTCCATCTTCTCCTCAATGGACGTGATCACGTGGGCCAGCATTGCCTGGAGGGTCTATTGACATTCAGGGACGTGGCCATAGAATTCTCTCAGGAGGAGTGGAAATGCCTGGACCCTGCTCAGAGGACTCTTTACAGGGATGTGATGCTGGAGAATTATAGGAACCTGGTCTCCCTGGATTTTCGGTCTGTCACC…
chr4-04	EST_Human	nucleotide_match	338310	339034	694.000000	+	.	Target=BG400733.1 1 725 +;percentID=98.1;Gap=M416 I2 M148 I1 M66 D1 M57 D1 M5 D1 M30
chr4-04	EST_Human	nucleotide_match	289818	289941	90.000000	-	.	Target=DB479243.2 76 199 +;percentID=86.3
chr4-04	EST_Human	nucleotide_match	289818	289941	90.000000	-	.	Target=DA081687.1 134 257 +;percentID=86.3
chr4-04	EST_Human	nucleotide_match	289818	289941	90.000000	-	.	Target=BG576135.1 118 241 +;percentID=86.3
chr4-04	EST_Human	nucleotide_match	289818	289958	91.000000	-	.	Target=BQ690668.1 423 564 +;percentID=82.4;Gap=M9 I1 M132 ;sequence=TCTCAACCTTTAGGCGCCTGAAGCGCAAACGTCGCGATCCCAGTCTCAGGGAGGCCGAGTTCTCTGCCTGGTGCTGGGATCTTGTGGACCCCACCGAAGGCGTCGTCGCACCCCACCTCCCGCCTCATGCTGGGCCTTGCTGCACCCCAAGTCTCCCCTTAGCAGTCACCACTTTCCTTGAGCCAGCGTTGGGGAGGTGCCAGGGGCCAGTCCTGTGACACGAGATGGGGTTTCTCCATGTTGGTCAGGATGGTCTCGAACTCCCGACATCAGGTGATCCGCCTGCCTCGGCCTCCCAAAGTGCTGGGATTACAGGTGTGAGCCACCGCAC…
chr4-04	EST_Human	nucleotide_match	337571	337697	127.000000	+	.	Target=BP231503.1 173 299 +;percentID=100
chr4-04	EST_Human	nucleotide_match	289818	289948	91.000000	-	.	Target=DA039065.1 165 295 +;percentID=84.7
chr4-04	EST_Human	nucleotide_match	289818	289948	91.000000	-	.	Target=DA644046.1 194 324 +;percentID=84.7
chr4-04	EST_Human	nucleotide_match	289818	289948	91.000000	-	.	Target=BM462194.1 167 297 +;percentID=84.7
chr4-04	EST_Human	nucleotide_match	289818	289945	96.000000	-	.	Target=DB152890.1 154 281 +;percentID=87.5
chr4-04	EST_Human	nucleotide_match	289818	289945	96.000000	-	.	Target=DB244653.1 218 345 +;percentID=87.5
chr4-04	EST_Human	nucleotide_match	289818	289944	111.000000	-	.	Target=BU179167.1 117 243 +;percentID=93.7
chr4-04	EST_Human	nucleotide_match	289818	289944	111.000000	-	.	Target=DA571532.1 163 289 +;percentID=93.7
chr4-04	EST_Human	nucleotide_match	289818	289945	112.000000	-	.	Target=EL736128.1 3 130 +;percentID=93.8
chr4-04	EST_Human	nucleotide_match	289818	289946	113.000000	-	.	Target=CN265977.1 124 252 +;percentID=93.8
chr4-04	EST_Human	nucleotide_match	289818	289945	116.000000	-	.	Target=AL545089.3 157 285 +;percentID=95.3;Gap=M106 I1 M22
chr4-04	EST_Human	nucleotide_match	289818	289945	116.000000	-	.	Target=DA888845.1 170 297 +;percentID=95.3
chr4-04	EST_Human	nucleotide_match	289818	289945	116.000000	-	.	Target=DA703911.1 161 288 +;percentID=95.3
chr4-04	EST_Human	nucleotide_match	289818	289945	118.000000	-	.	Target=BI560805.1 166 293 +;percentID=96.1
chr4-04	EST_Human	nucleotide_match	289818	289945	118.000000	-	.	Target=CV024709.1 3 130 +;percentID=96.1
chr4-04	EST_Human	nucleotide_match	289818	289945	118.000000	-	.	Target=DR002880.1 170 297 +;percentID=96.1;sequence=CACGAGGCTGGCTCCTGCGAGGGCTTGGTTTAGGGCTTCAGCTCTCTGCGTTCTCGGCTCCGGGAGGCCTCGGTGATTCAGCCACAGCCTCTGCCTCCCGTTGCTCTGTGACCTGAGGGTATTGGACAATTTGTAGCTAAGACTCCCGGATACCCTGAAGTCGGGAAATGGAACTCGTAACATTCAGGGATGTGGCCATAGAATTCTCCCCTGAAGAGTGGAAATGTCTGGACCCTGCCCAGCAGAATTTGTATAGAGATGTGATGTTGGAGAACTACAGGAACCTGGTCTCCCTGGGTTTTGTGATCTCTAACCCAGACCTGGTCACCTGTCTGGAGCAAATAAAA…
chr4-04	EST_Human	nucleotide_match	289818	289945	118.000000	-	.	Target=AI525680.1 152 279 +;percentID=96.1
chr4-04	EST_Human	nucleotide_match	289818	289945	118.000000	-	.	Target=DA118777.1 170 297 +;percentID=96.1;sequence=CTTGGCCTGTTGCTTCAGCCTGAGCTCGGTTAGGGCCTCACTTCCCTGCTTCCACACCTCAGGGAGGCCTCGGTGATTTTGCCAGAGCCTCAGCCTCCATCGCTCTGTAACCTGCGGGTATTGGATGATTCGTAGCTAAGACTTCGCGACACCCTTGAAGCTGAGAAATGGAACCCTTAACATTCAGGGATGTGGCCGTAGAATTCTCTCCAGAAGAGTGGAAATGCCTGGACCCTGCCCAGCAGAATTTGTATAGAGATGTGATGTTGGAGAACTACAGAAACCTGGTCTCCCTAGCTATGTGTTCTCATTTCACCCAAGACTTTTTGCCAGTGCAGGGGATAGAA…
chr4-04	EST_Human	nucleotide_match	289818	289945	118.000000	-	.	Target=CD689816.1 172 299 +;percentID=96.1
chr4-04	EST_Human	nucleotide_match	289818	289945	118.000000	-	.	Target=DB203397.1 127 254 +;percentID=96.1
chr4-04	EST_Human	nucleotide_match	289818	289945	118.000000	-	.	Target=DB201918.1 173 300 +;percentID=96.1
chr4-04	EST_Human	nucleotide_match	289818	289945	118.000000	-	.	Target=DB111318.1 169 296 +;percentID=96.1
chr4-04	EST_Human	nucleotide_match	289818	289945	118.000000	-	.	Target=DA685292.1 136 263 +;percentID=96.1
chr4-04	EST_Human	nucleotide_match	289818	289945	118.000000	-	.	Target=DA917260.1 165 292 +;percentID=96.1
chr4-04	EST_Human	nucleotide_match	289818	289945	118.000000	-	.	Target=DB187202.1 163 290 +;percentID=96.1
chr4-04	EST_Human	nucleotide_match	289818	289945	118.000000	-	.	Target=DA422914.1 165 292 +;percentID=96.1
chr4-04	EST_Human	nucleotide_match	289818	289945	118.000000	-	.	Target=DB056944.1 173 300 +;percentID=96.1
chr4-04	EST_Human	nucleotide_match	289818	289945	118.000000	-	.	Target=BI561969.1 176 303 +;percentID=96.1
chr4-04	EST_Human	nucleotide_match	289818	289945	118.000000	-	.	Target=BU854428.1 182 309 +;percentID=96.1
chr4-04	EST_Human	nucleotide_match	289818	289944	119.000000	-	.	Target=BQ069369.1 162 288 +;percentID=96.9
chr4-04	EST_Human	nucleotide_match	289818	289944	119.000000	-	.	Target=CN399123.1 110 236 +;percentID=96.9
chr4-04	EST_Human	nucleotide_match	289818	289944	119.000000	-	.	Target=DB095116.1 150 276 +;percentID=96.9;sequence=GAGCTCGGTTAGGGCCTCACTTCCCTGCTTCCACACCTCAGGGAGGCCTCGGTGATTTTGCCAGAGCCTCAGCCTCCATCGCTCTGTAACCTGCGGGTATTGGATGATTCGTAGCTAAGACTTCGCGACACCCTTGAAGCTGAGAAATGGAACCCTTAACATTCAGGGATGTGGCCATAGAATTCTCTCCAGAAGAGTGGAAATGCCTGGACCCTGCCCAGCAGAATTTGTATAGAGATGTGATGTTGGAGAACTACAGAAACCTGGTCTCCCTAGCTATGTGTTCTCATTTCACCCAAGACTTTTTGCCAGTGCAGGGGATAGAAGATTCATTCCACAAACTTATA…
chr4-04	EST_Human	nucleotide_match	289818	289944	119.000000	-	.	Target=BP248393.1 166 292 +;percentID=96.9
chr4-04	EST_Human	nucleotide_match	289818	289945	120.000000	-	.	Target=CD652116.1 121 248 +;percentID=96.9
chr4-04	EST_Human	nucleotide_match	289818	289945	120.000000	-	.	Target=DA806351.1 110 237 +;percentID=96.9
chr4-04	EST_Human	nucleotide_match	289818	289945	120.000000	-	.	Target=DA766426.1 132 259 +;percentID=96.9;sequence=ACTTCCCTGCTTCCACACCTCAGGGAGGCCTCGGTGATTTTGCCAGAGCCTCAGCCTCCATCGCTCTGTAACCTGCGGGTATTGGATGATTCGTAGCTAAGACTTCGCAGACACCCTTGAAGCTGAGAAATGGAACCCTTAACATTCAGGGATGTGGCCATAGAATTCTCTCCAGAAGAGTGGAAATGCCTGGACCCTGCCCAGCAGAATTTGTATAGAGATGTGATGTTGGAGAACTACAGAAACCTGGTCTCCCTAGCTATGTGTTCTCATTTCACCCAAGACTTTTTGCCAGTGCAGGGGATAGAAGATTCATTCCACAAACTTATACTGAGAAGATATGAGAA…
chr4-04	EST_Human	nucleotide_match	289818	289945	120.000000	-	.	Target=DB229909.1 162 289 +;percentID=96.9
chr4-04	EST_Human	nucleotide_match	289818	289945	120.000000	-	.	Target=DA399659.1 134 261 +;percentID=96.9;sequence=CTCACTTCCCTGCTTCCACACCTCAGGGAGGCCTCGGTGATTTTGCCAGAGCCTCAGCCTCCATCGCTCTGTAACCTGCGGGTATTGGATGATTCGTAGCTAAGACTTCGCGACACCCTTGAAGCTGAGAAATGGAACCCTTAACATTCAGGGATGTGGCCATAGAATTCTCTCCAGAAGAGTGGAAATGCCTGGACCCTGCCCAGCAGAATTTGTATAGAGATGTGATGTTGGAGAACTACAGAAACCTGGTCTCCCTAGCTATGTGTTCTCATTTCACCCAAGACTTTTTGCCAGTGCAGGGGATAGAAGATTCATTCCACAAACTTATACTGAGAAGATATGAG…
chr4-04	EST_Human	nucleotide_match	289818	289945	120.000000	-	.	Target=DA758630.1 176 303 +;percentID=96.9;sequence=GGCGGCCTTGGCCTGTTGCTTCAGCCTGAGCTCGGTTAGGGCCTCACTTCCCTGCTTCCACACCTCAGGGAGGCCTCGGTGATTTTGCCAGAGCCTCAGCCTCCATCGCTCTGTAACCTGCGGGTATTGGATGATTCGTAGCTAAGACTTCGCGACACCCTTGAAGCTGAGAAATGGAACCCTTAACATTCAGGGATGTGGCCATAGAATTCTCTCCAGAAGAGTGGAAATGCCTGGACCCTGCCCAGCAGAATTTGTATAGAGATGTGATGTTGGAGAACTACAGAAACCTGGTCTCCCTAGCTATGTGTTCTCATTTCACCCAAGACTTTTTGCCAGTGCAGGGG…
chr4-04	EST_Human	nucleotide_match	289818	289945	120.000000	-	.	Target=DA799229.1 162 289 +;percentID=96.9;sequence=GTTGCTTCAGCCTGAGCTCGGTTAGGGCCTCACTTCCCTGCTTCCACACCTCAGGGAGGCCTCGGTGATTTTGCCAGAGCCTCAGCCTCCATCGCTCTGTAACCTGCGGGTATTGGATGATTCGTAGCTAAGACTTCGCGACACCCTTGAAGCTGAGAAATGGAACCCTTAACATTCAGGGATGTGGCCATAGAATTCTCTCCAGAAGAGTGGAAATGCCTGGACCCTGCCCAGCAGAATTTGTATAGAGATGTGATGTTGGAGAACTACAGAAACCTGGTCTCCCTAGCTATGTGTTCTCATTTCACCCAAGACTTTTTGCCAGTGCAGGGGATAGAAGATTCATT…
chr4-04	EST_Human	nucleotide_match	289818	289945	120.000000	-	.	Target=DA787611.1 165 292 +;percentID=96.9;sequence=CTGTTGCTTCAGCCTGAGCTCGGTTAGGGCCTCACTTCCCTGCTTCCACACCTCAGGGAGGCCTCGGTGATTTTGCCAGAGCCTCAGCCTCCATCGCTCTGTAACCTGCGGGTATTGGATGATTCGTAGCCTAAGACTTCGCGACACCCTTGAAGCTGAGAAATGGAACCCTTAACATTCAGGGATGTGGCCATAGAATTCTCTCCAGAAGAGTGGAAATGCCTGGACCCTGCCCAGCAGAATTTGTATAGAGATGTGATGTTGGAGAACTACAGAAACCTGGTCTCCCTAGCTATGTGTTCTCATTTCACCCAAGACTTTTTGCCAGTGCAGGGGATAGAAGATTC…
chr4-04	EST_Human	nucleotide_match	289818	289945	120.000000	-	.	Target=DB158549.1 164 291 +;percentID=96.9;sequence=CTGTTGCTTCAGCCTGAGCTCGGTTAGGGCCTCACTTCCCTGCTTCCACACCTCAGGGAGGCCTCGGTGATTTTGCCAGAGCCTCAGCCTCCATCGCTCTGTAACCTGCGGGTATTGGATGATTCGTAGCTAAGACTTCGCGACACCCTTGAAGCTGAGAAATGGAACCCTTAACATTCAGGGATGTGGCCATAGAATTCTCTCCAGAAGAGTGGAAATGCCTGGACCCTGCCCAGCAGAATTTGTATAGAGATGTGATGTTGGAGAACTACAGAAACCTGGTCTCCCTAGCTATGTGTTCTCATTTCACCCAAGACTTTTTGCCAGTGCAGGGGATAGAAGATTCA…
chr4-04	EST_Human	nucleotide_match	289818	289945	120.000000	-	.	Target=DA741721.1 162 289 +;percentID=96.9;sequence=GTTGCTTCAGCCTGAGCTCGGTTAGGGCCTCACTTCCCTGCTTCCACACCTCAGGGAGGCCTCGGTGATTTTGCCAGAGCCTCAGCCTCCATCGCTCTGTAACCTGCGGGTATTGGATGATTCGTAGCTAAGACTTCGCGACACCCTTGAAGCTGAGAAATGGAACCCTTAACATTCAGGGATGTGGCCATAGAATTCTCTCCAGAAGAGTGGAAATGCCTGGACCCTGCCCAGCAGAATTTGTATAGAGATGTGATGTTGGAGAACTACAGAAACCTGGTCTCCCTAGCTATGTGTTCTCATTTCACCCAAGACTTTTTGCCAGTGCAGGGGATAGAAGATTCATT…
chr4-04	EST_Human	nucleotide_match	289818	289945	120.000000	-	.	Target=DB231938.1 164 291 +;percentID=96.9;sequence=CTGTTGCTTCAGCCTGAGCTCGGTTAGGGCCCCACTTCCCTGCTTCCACACCTCAGGGAGGCCTCGGTGATTTTGCCAGAGCCTCAGCCTCCATCGCTCTGTAACCTGCGGGTATTGGATGATTCGTAGCTAAGACTTCGCGACACCCTTGAAGCTGAGAAATGGAACCCTTAACATTCAGGGATGTGGCCATAGAATTCTCTCCAGAAGAGTGGAAATGCCTGGACCCTGCCCAGCAGAATTTGTATAGAGATGTGATGTTGGAGAACTACAGAAACCTGGTCTCCCTAGCTATGTGTTCTCATTTCACCCAAGACTTTTTGCCAGTGCAGGGGATAGAAGATTCA…
chr4-04	EST_Human	nucleotide_match	289818	289945	120.000000	-	.	Target=DR423054.1 180 307 +;percentID=96.9;sequence=CTTCGGCGGCCTTGGCCTGTTGCTTCAGCCTGAGCTCGGTTAGGGCCTCACTTCCCTGCTTCCACACCTCAGGGAGGCCTCGGTGATTTTGCCAGAGCCTCAGCCTCCATCGCTCTGTAACCTGCGGGTATTGTATGATTCGTAGCTAAGACTTCGCGACACCCTTGAAGCTGAGAAATGGAACCCTTAACATTCAGGGATGTGGCCATAGAATTCTCTCCAGAAGAGTGGAAATGCCTGGACCCTGCCCAGCAGAATTTGTATAGAGATGTGATGTTGGAGAACTACAGAAACCTGGTCTCCCTAGCTATGTGTTCTCATTTCACCCAAGACTTTTTGCCAGTGCA…
chr4-04	EST_Human	nucleotide_match	289818	289945	120.000000	-	.	Target=DA246722.1 182 309 +;percentID=96.9;sequence=ATCTTCGGCGGCCTTGGCCTGTTGCTTCAGCCTGAGCTCGGTTAGGGCCTCACTTCCCTGCTTCCACACCTCAGGGAGGCCTCGGTGATTTTGCCAGAGCCTCAGCCTCCATCGCTCTGTAACCTGCGGGTATTGGATGATTCGTAGCTAAGACTTCGCGACACCCTTGAAGCTGAGAAATGGAACCCTTAACATTCAGGGATGTGGCCATAGAATTCTCTCCAGAAGAGTGGAAATGCCTGGACCCTGCCCAGCAGAATTTGTATAGAGATGTGATGTTGGAGAACTACAGAAACCTGGTCTCCCTAGCTATGTGTTCTCATTTCACCCAAGACTTTTTGCCAGTG…
chr4-04	EST_Human	nucleotide_match	289818	289945	120.000000	-	.	Target=BP273260.1 162 289 +;percentID=96.9;sequence=GTTGCTTCAGCCTGAGCTCGGTTAGGGCCTCACTTTCCTGCTTCCTTACCTCAGGGAGGCCTCGGTGATTTTGCCAGAGCCTCAGCCTCCATCGCTCTGTAACCTGCGGGTATTGGATGATTCGTAGCTAAGACTTCGCGACACCCTTGAAGCTGAGAAATGGAACCCTTAACATTCAGGGATGTGGCCATAGAATTCTCTCCAGAAGAGTGGAAATGCCTGGACCCTGCCCAGCAGAATTTGTATAGAGATGTGATGTTGGAGAACTACAGAAACCTGGTCTCCCTAGCTATGTGTTCTCATTTCACCCAAGACTTTTTGCCAGTGCAGGGGATAGAAGATTCATT…
chr4-04	EST_Human	nucleotide_match	289818	289945	120.000000	-	.	Target=BP420960.1 163 290 +;percentID=96.9;sequence=CGTCTATTCAGCCTGAGCTCGGTTAGGGCCTCACTTCCCTGCTTCCACACCTCAGGGAGGCCTCGGTGATTTTGCCAGAGCCTCAGCCTCCATCGCTCTGTAACCTGCGGGTATTGGATGATTCGTAGCTAAGACTTCGCGACACCCTTGAAGCTGAGAAATGGAACCCTTAACATTCAGGGATGTGGCCATAGAATTCTCTCCAGAAGAGTGGAAATGCCTGGACCCTGCCCAGCAGAATTTGTATAGAGATGTGATGTTGGAGAACTACAGAAACCTGGTCTCCCTAGCTATGTGTTCTCATTTCACCCAAGACTTTTTGCCAGTGCAGGGGATAGAAGATTCAT…
chr4-04	EST_Human	nucleotide_match	289818	289945	120.000000	-	.	Target=DA240008.1 164 291 +;percentID=96.9;sequence=CTGTTGCTTCAGCCTGAGCTCGGTTAGGGCCTCACTTCCCTGCTTCCACACCTCAGGGAGGCCTCGGTGATTTTGCCAGAGCCTCAGCCTCCATCGCTCTGTAACCTGCGGGTATTGGATGATTCGTAGCTAAGACTTCGCGACACCCTTGAAGCTGAGAAATGGAACCCTTAACATTCAGGGATGTGGCCATAGAATTCTCTCCAGAAGAGTGGAAATGCCTGGACCCTGCCCAGCAGAATTTGTATAGAGATGTGATGTTGGAGAACTACAGAAACCTGGTCTCCCTAGCTATGTGTTCTCATTTCACCCAAGACTTTTTGCCAGNGCAGGGGATAGAAGATTCA…
chr4-04	EST_Human	nucleotide_match	289818	289945	120.000000	-	.	Target=DC411795.1 162 289 +;percentID=96.9;sequence=GTTGCTTCAGCCTGAGCTCGGTTAGGGCCTCACTTCCCTGCTTCCACACCTCAGGGAGGCCTCGGTGATTTTGCCAGAGCCTCAGCCTCCATCGCTCTGTAACCTGCGGGTATTGGATGATTCGTAGCTAAGACTTCGCGACACCCTTGAAGCTGAGAAATGGAACCCTTAACATTCAGGGATGTGGCCATAGAATTCTCTCCAGAAGAGTGGAAATGCCTGGACCCTGCCCAGCAGAATTTGTATAGAGATGTGATGTTGGAGAACTACAGAAACCTGGTCTCCCTAGCTATGTGTTCTCATTTCACCCAAGACTTTTTGCCAGTGCAGGGGATAGAAGATTCATT…
chr4-04	EST_Human	nucleotide_match	289818	289945	120.000000	-	.	Target=DC411178.1 162 289 +;percentID=96.9;sequence=GTTGCTTCAGCCTGAGCTCGGTTAGGGCCTCACTTCCCTGCTTCCACACCTCAGGGAGGCCTCGGTGATTTTGCCAGAGCCTCAGCCTCCATCGCTCTGTAACCTGCGGGTATTGGATGATTCGTAGCTAAGACTTCGCGACACCCTTGAAGCTGAGAAATGGAACCCTTAACATTCAGGGATGTGGCCATAGAATTCTCTCCAGAAGAGTGGAAATGCCTGGACCCTGCCCAGCAGAATTTGTATAGAGATGTGATGTTGGAGAACTACAGAAACCTGGTCTCCCTAGCTATGTGTTCTCATTTCACCCAAGACTTTTTGCCAGTGCAGGGGATAGAAGATTCATT…
chr4-04	EST_Human	nucleotide_match	289818	289944	121.000000	-	.	Target=CD654571.1 149 275 +;percentID=97.6
chr4-04	EST_Human	nucleotide_match	289818	289946	121.000000	-	.	Target=DA309597.1 98 226 +;percentID=96.9
chr4-04	EST_Human	nucleotide_match	289818	289946	121.000000	-	.	Target=DA335223.1 121 249 +;percentID=96.9
chr4-04	EST_Human	nucleotide_match	289818	289946	121.000000	-	.	Target=DA324408.1 74 202 +;percentID=96.9;sequence=GAACAGCGGGCGGTGTTCCCGGCTCCGTGGGGCCGTCTTCCCGGCGAGTCCGCGACGGTCGCCGCCCACGGCGAGGAACCCTTAACATTCAGGGATGTGGCCATAGAATTCTCTCCAGAAGAGTGGAAATGCCTGGACCCTGCCCAGCAGAATTTGTATAGAGATGTGATGTTGGAGAACTACAGAAACCTGGTCTCCCTAGCTATGTGTTCTCATTTCACCCAAGACTTTTTGCCAGTGCAGGGGATAGAAGATTCATTCCACAAACTTATACTGAGAAGATATGA
chr4-04	EST_Human	nucleotide_match	289818	289944	123.000000	-	.	Target=BM906511.1 171 297 +;percentID=98.4;sequence=GTCCGGATTTCGGGATCCAGACCGCGGGTTAGGGGCTTCATCTCTCTGCGTCCTCAGTTCTGGGAGGCCTTGGTGATTCGGCCACAGCCTCAGCCTCCGTCGCTCTGTGACCTGCGGGTATTGGATGATTGGTAGCTAAGACTCCCGAATACTTCAGAAGTGGGGAAATGGAACTCTTAACATTCAGGGATGTGGCCATAGAATTCTCTCCAGAAGAGTGGAAATGCCTGGACCCTGACCAGCAGAATTTGTATAGAGATGTGATGTTGGAGAACTACAGGAACCTGGTCTCCCTGGGTGTTGCTATCTCTAACCCAGACCTGGTCACCTGTCTGGAGCAAAGAAAA…
chr4-04	EST_Human	nucleotide_match	289818	289944	123.000000	-	.	Target=BM800016.1 160 286 +;percentID=98.4
chr4-04	EST_Human	nucleotide_match	289818	289944	123.000000	-	.	Target=CD701489.1 216 342 +;percentID=98.4
chr4-04	EST_Human	nucleotide_match	289818	289944	123.000000	-	.	Target=DA460146.1 210 336 +;percentID=98.4
chr4-04	EST_Human	nucleotide_match	289818	289944	123.000000	-	.	Target=DB074733.1 175 301 +;percentID=98.4
chr4-04	EST_Human	nucleotide_match	289818	289944	123.000000	-	.	Target=BP200889.1 175 301 +;percentID=98.4
chr4-04	EST_Human	nucleotide_match	289818	289944	123.000000	-	.	Target=DA803616.1 175 301 +;percentID=98.4
chr4-04	EST_Human	nucleotide_match	289818	289944	123.000000	-	.	Target=DA224929.1 173 299 +;percentID=98.4
chr4-04	EST_Human	nucleotide_match	289818	289944	123.000000	-	.	Target=DB135798.1 176 302 +;percentID=98.4
chr4-04	EST_Human	nucleotide_match	289818	289944	123.000000	-	.	Target=DB136011.1 172 298 +;percentID=98.4
chr4-04	EST_Human	nucleotide_match	289818	289944	123.000000	-	.	Target=DA418713.1 175 301 +;percentID=98.4
chr4-04	EST_Human	nucleotide_match	289818	289944	123.000000	-	.	Target=DA564196.1 175 301 +;percentID=98.4
chr4-04	EST_Human	nucleotide_match	289818	289944	123.000000	-	.	Target=DA801371.1 175 301 +;percentID=98.4
chr4-04	EST_Human	nucleotide_match	289818	289944	123.000000	-	.	Target=BU177765.1 158 284 +;percentID=98.4
chr4-04	EST_Human	nucleotide_match	289818	289944	123.000000	-	.	Target=BX485984.1 163 289 +;percentID=98.4
chr4-04	EST_Human	nucleotide_match	289818	289944	123.000000	-	.	Target=DA002438.1 153 279 +;percentID=98.4
chr4-04	EST_Human	nucleotide_match	289818	289944	123.000000	-	.	Target=BP231503.1 173 299 +;percentID=98.4
chr4-04	EST_Human	nucleotide_match	289818	289944	123.000000	-	.	Target=DA757889.1 173 299 +;percentID=98.4
chr4-04	EST_Human	nucleotide_match	289818	289944	123.000000	-	.	Target=DA385292.1 182 308 +;percentID=98.4
chr4-04	EST_Human	nucleotide_match	289818	289944	127.000000	-	.	Target=CN273339.1 168 294 +;percentID=100;sequence=GCCTTTTGCGCCAGCGTGAGCTCGGTTAGGGTCTCCACGGCCGTGCTTTCACCCCTCAGGGAGGCGTCGGTGATTCGGTCACAGCCTCAGCCTCCGTCGCTCTGTGACCTGCGGGTATTGGATGATTCGTAGCTGAGACTCCGCTACACCCCTGAAGTGGGGAAATGGAACTCTTAACATTCAGGGATGTGGCCATAGAATTCTCTCCAGAAGAGTGGAAATGCCTGGACCCTGCCCAGCAGAATTTGTATAGAGATGTGATGTTGGAGAACTACAGGAACCTGATCTCCCTGGGTGTTGCTATCTCTAACCCAGACCTGGTCATCTATCTGGAGCAAAGAAAGGAGC…
chr4-04	EST_Human	nucleotide_match	289818	289944	127.000000	-	.	Target=CX788870.1 166 292 +;percentID=100;sequence=CGGGATCGCCAGCGTGAGCTCGGTTAGGGTCTCCACGGCCGTGCTTTCACCCCTCAGGGAGGCGTCGGTGATTCGGTCACAGCCTCAGCCTCCGTCGCTCTGTGACCTGCGGGTATTGGATGATTCGTAGCTGAGACTCCGCTACACCCCTGAAGTGGGGAAATGGAACTCTTAACATTCAGGGATGTGGCCATAGAATTCTCTCCAGAAGAGTGGAAATGCCTGGACCCTGCCCAGCAGAATTTGTATAGAGATGTGATGTTGGAGAACTACAGGAACCTGATCTCCCTGGGTGTTGCTATCTCTAACCCAGACCTGGTCATCTATCTGGAGCAAAGAAAGGAGCCC…
chr4-04	EST_Human	nucleotide_match	289818	289945	128.000000	-	.	Target=DC397567.1 14 141 +;percentID=100
chr4-04	EST_Human	nucleotide_match	289818	289976	145.000000	-	.	Target=DB221880.1 174 332 +;percentID=95.6
chr4-04	EST_Human	nucleotide_match	289819	289938	86.000000	-	.	Target=DA281897.1 128 247 +;percentID=86
chr4-04	EST_Human	nucleotide_match	289819	289938	86.000000	-	.	Target=CK001884.1 135 254 +;percentID=86
chr4-04	EST_Human	nucleotide_match	289819	289945	111.000000	-	.	Target=CD385642.1 186 312 +;percentID=93.8
chr4-04	EST_Human	nucleotide_match	289859	289944	74.000000	-	.	Target=DA817816.1 175 260 +;percentID=93;sequence=GTCTTTGCGTCTGGCTACTACCAGACCGCGGGTTAGGGGCTTCATCTCTCTGCGTCCTCAGTTCTGGGAGGCATTGGTGATTCGGCCACAGCCTCAGCCTCCGTCGCTCTGTGACCTGCGGGTATTGGATGATTGGTATCTAAGACTCCCGAATACTTCAGAAGTGGGGAAATGGAACTCTTAACATTCAGGGATGTGGCCATAGAATTCTCTCCAGAAGAGTGGAAATGCCTGGACCCTGACCAGCAGCACATCAATAGTCTAACATACTCACCTTTTGGAGACTCTCCTCTCTTCCGGAATCCGATGTCAGACCCTAAGAAGAAGGAAGAGAGATTGAAACCAACAA…
chr4-04	EST_Human	nucleotide_match	299097	299266	92.000000	-	.	Target=DA799182.1 4 174 +;percentID=77.2;Gap=M28 I1 M142
chr4-04	EST_Human	nucleotide_match	289889	289945	49.000000	-	.	Target=DB170146.1 171 227 +;percentID=93
chr4-04	EST_Human	nucleotide_match	289965	290299	201.000000	+	.	Target=AA521317.1 244 562 +;percentID=82.4;Gap=M51 D1 M1 D1 M1 D2 M1 D3 M6 D2 M1 D1 M1 D1 M106 D1 M60 D1 M73 D1 M1 D1 M3 D1 M14
chr4-04	EST_Human	nucleotide_match	290290	290776	330.000000	-	.	Target=DA016989.1 13 499 +;percentID=84.8;Gap=M65 D1 M50 D4 M2 D1 M25 I1 M25 I2 M127 I2 M1 I2 M163 D1 M3 D1 M11 I1 M7 ;sequence=TTAATGCAGATGCACATGTTGTTTTTCAGATACAGACTTACTCAGACATTGCCACCGTCTCCAACTTCTGTAACCTTATAGGGTCTGCAGAGAATGCCATGTTTGAAGATGATGATTGGTGGTCTTGGGATGAAAAGTATTTGTGTTGTGATAACNGGTGTTGGGGTAAGGGACTCTGTGTGCTGTGTCTGCTTTCTCTAACTGAGTGGTACTATAATGGGTCTAGAGGGAGGAGCGTCAGCATTAACAGGAGACTTGCTGTAAAAAGCTA…
chr4-04	EST_Human	nucleotide_match	290612	290935	60.000000	-	.	Target=BM800078.1 85 417 +;percentID=62.6;Gap=M32 D1 M73 D1 M41 I1 M5 D1 M19 I1 M4 I1 M6 I1 M4 I1 M6 I1 M4 D2 M15 I1 M2 I1 M5 I1 M3 I1 M4 I1 M6 I1 M3 D1 M4 D1 M15 I1 M12 I1 M5 I1 M1 I1 M4 I1 M21 D1 M22
chr4-04	EST_Human	nucleotide_match	290652	290772	91.000000	-	.	Target=AW851594.1 16 136 +;percentID=87.6;sequence=TAATGCATGTGGATGTGCTGTTTTTCAAATGCAGACTTACTCAGACATTGCCACCATCTCCAGCCTCTGTAACCTTTAAAGGGCTTGCAGATAATGCCACGTTTCAGGATGTTGATTGCTGGTCTTGTCTTCGGAT
chr4-04	EST_Human	nucleotide_match	290687	290890	51.000000	-	.	Target=BQ690668.1 222 422 +;percentID=64.9;Gap=M50 I1 M1 I1 M61 D1 M6 D1 M1 D1 M6 D1 M12 D1 M4 I1 M7 I1 M26 D1 M3 D1 M20
chr4-04	EST_Human	nucleotide_match	290687	290893	52.000000	-	.	Target=DB263540.1 44 247 +;percentID=64.9;Gap=M53 I1 M1 I1 M61 D1 M6 D1 M1 D1 M6 D1 M12 D1 M4 I1 M7 I1 M26 D1 M3 D1 M20
chr4-04	EST_Human	nucleotide_match	290721	290948	105.000000	+	.	Target=DB048715.1 25 253 +;percentID=74.1;Gap=M4 D1 M4 I1 M19 D1 M7 D1 M70 I1 M13 I1 M62 I1 M46 ;sequence=AAAAACAGCTTTAACCTGGATGTGGAGGAGGATGACATTGAGAATCTCTTAGAGGATTGACTTCTAAAGAGTCATGTTGGCCGGGCGCGGGGGCTCATACCTGTAATCCCGGCACTTTGGGAGGCCGAGACTGGGCAGATCACTGAGGTCAGGAGATCAAGACCATCCTGGCTAACACGGTGAAACCCCGTCTCTACTACGAATACAAAAAATTACCTGGGCGTGTTGGCGGGCACCTGTGGTCCCAGCTGCTCAGGAGGCTGAGGCAGGAGAATGGTGTGAACCCGGGAGGC…
chr4-04	EST_Human	nucleotide_match	298685	298993	211.000000	+	.	Target=AV693207.1 33 336 +;percentID=85.2;Gap=M18 D1 M75 D1 M41 I1 M4 D1 M38 D1 M3 D2 M124 ;sequence=GTGATTTGCTTCGCTTCCTCACACACCTCACAGCTTTCCCATTAATAAGTCCTGTTTGCTCACATGAACTCCATGTTTTGATGGGGCCTCAATCTCATTCTGAACAGGGTAAAGTAGGGACGGGATTCCGGACCACAGCTCCTCCCACGCCGGCACCGCGCAGGCCGCCGCGGTGTCTTCCGGATGAGCTCCTACTCACTCCACAGCCCGGGGGTGCAGGGCTACCGGCGCAGAGCTGCACAAGGAGGGCTGCAGGCTGGGCCAGAGCCGCTGTACGGGGACTGACAAGAGCGCGGGT…
chr4-04	EST_Human	nucleotide_match	290723	290948	106.000000	+	.	Target=DA588900.1 1 227 +;percentID=75;Gap=M3 I1 M5 I2 M6 D1 M3 I1 M2 D1 M8 D1 M1 D1 M2 D1 M116 I1 M29 I1 M46
chr4-04	EST_Human	nucleotide_match	298685	298993	211.000000	+	.	Target=AV694308.1 33 336 +;percentID=85.2;Gap=M18 D1 M75 D1 M41 I1 M4 D1 M38 D1 M3 D2 M124 ;sequence=GTGATTTGCTTCGCTTCCTCACACACCTCACAGCTTTCCCATTAATAAGTCCTGTTTGCTCACATGAACTCCATGTTTTGATGGGGCCTCAATCTCATTCTGAACAGGGTAAAGTAGGGACGGGATTCCGGACCACAGCTCCTCCCACGCCGGCACCGCGCAGGCCGCCGCGGTGTCTTCCGGATGAGCTCCTACTCACTCCACAGCCCGGGGGTGCAGGGCTACCGGCGCAGAGCTGCACAAGGAGGGCTGCAGGCTGGGCCAGAGCCGCTGTACGGGGACTGACAAGAGCGCGGGT…
chr4-04	EST_Human	nucleotide_match	290723	290948	109.000000	+	.	Target=DA787952.1 11 236 +;percentID=75.8;Gap=M3 I1 M5 I2 M6 D1 M3 I1 M2 D1 M8 D1 M2 D1 M1 D1 M145 I1 M46
chr4-04	EST_Human	nucleotide_match	298708	299302	404.000000	-	.	Target=DA386535.1 2 585 +;percentID=85.1;Gap=M81 D1 M134 I1 M63 D1 M18 D1 M3 D1 M1 D1 M2 D6 M164 D1 M4 I1 M41 D1 M71 ;sequence=AGAGAGGAGGGTGCGGCATCCGGGATCTGGCGCGGCTTTTGCTTGTAGCTCCAGCCAGAGCTCGGTTAGGGCCTCATCGCTCTGCTCCCGCTCCTTAGGGAAGCCTCGGTGATTCTGCCACAGCCTCAGCCTCTGTGGCTCTGTGACCTGCCGGTATTGGATGATTCGTATCTAAGACTCTGGGACACTCCTGAAGTCGGGAAATGGTGAGTGTGCAGGGCAGGGCGTCCCAAGGCTGTGGAGGCCTCATCGGAACCGGCGGGAAATGGCGG…
chr4-04	EST_Human	nucleotide_match	290758	290933	95.000000	-	.	Target=CF123528.1 462 637 +;percentID=78.2;Gap=M57 I1 M36 I2 M43 D2 M17 D1 M20 ;sequence=CACGNAGGAAGCAGTGGTAACAACGCAAAGTACGCGGGGGAGGATTCACTTCCAAAGAGACATATTATGCAAGGAAGCAACTTGGAAGAGGGAAGAAAAGAAGTCAGGAATGGCCCTTACTCAGGGACCCTTGAAATTCATGGATGTGGCCATAGAGTTCTCTCAGGAAGAGTGGAAATGCCTGGACCCTGCGCAGAGGACTTTATACAGGGACGTGATGTTGGAGAATTATAGGAACCTGGTCTCCCTGGGAATCTGTCTTCCTGACCTGAGTGTTACCTCCATGTTAGAGCAAAAGAGAGATCCCTGG…
chr4-04	EST_Human	nucleotide_match	298741	299319	383.000000	-	.	Target=DA152889.1 2 568 +;percentID=84.3;Gap=M17 D1 M80 D1 M134 I1 M63 D1 M18 D1 M3 D1 M1 D1 M2 D6 M164 D1 M4 I1 M41 D1 M38 ;sequence=GAATGAGGCGCGCAGCAGAGAGGAGGGTGCGGCATCCGGGAGCTGGCGCGGCTTTTGCTTGTAGCTCCAGCCAGAGCTCGGTTAGGGCCTCATCGCTCTGCTCCCGCTCCTTAGGGAAGCCTCGGTGATTCTGCCACAGCCTCAGCCTCTGTGGCTCTGTGACCTGCCGGTATTGGATGATTCGTATCTAAGACTCTGGGACACTCCTGAAGTCGGGAAATGGTGAGTGTGCAGGGCAGGGCGTCCCAAGGCTGTGGAGGCCTCA…
chr4-04	EST_Human	nucleotide_match	290784	290890	28.000000	-	.	Target=DA102026.1 212 316 +;percentID=66.7;Gap=M5 D1 M5 I1 M39 I2 M43 D3 M2 D1 M8
chr4-04	EST_Human	nucleotide_match	290784	290890	28.000000	-	.	Target=DA703641.1 160 264 +;percentID=66.7;Gap=M5 D1 M5 I1 M39 I2 M43 D3 M2 D1 M8
chr4-04	EST_Human	nucleotide_match	290784	290890	28.000000	-	.	Target=DA692754.1 182 286 +;percentID=66.7;Gap=M5 D1 M5 I1 M39 I2 M43 D3 M2 D1 M8
chr4-04	EST_Human	nucleotide_match	291353	291599	170.000000	+	.	Target=AW197712.1 4 251 +;percentID=85.3;Gap=M11 I1 M3 I2 M13 I1 M8 D1 M1 D1 M5 D1 M203 ;sequence=TTTTGCAATTCAGAGGAATTTTTTATTTTTGTGTTTGTAGTTATTATGAGACTTGTGAAAAAAACCACTGAAACTGCAGAGATGGGGAACAGGTTGCTGGATAGGATGTCTCTAGAAACACTGACTTTAATTTTATAAAAAAGAATTTAAGGCACAAAAGTATATTGCTTTTCCTCATTTATCTGCTTTTGGGTATCAGGAAATTGTGAGCACCAGCTCTGGAGAGGCAGTAGGGGTAGCCACCCCAAACT
chr4-04	EST_Human	nucleotide_match	298685	298993	210.000000	+	.	Target=AV695420.2 33 336 +;percentID=84.8;Gap=M18 D1 M75 D1 M41 I1 M4 D1 M38 D1 M3 D2 M124 ;sequence=GTGATTTGCTTCGCTTCCTCACACACCTCACAGCTTTCCCATTAATAAGTCCTGTTTGCTCACATGAACTCCATGTTTTGATGGGGCCTCAATCTCATTCTGAACAGGGTAAAGTAGGGACGGGATTCCGGACCACAGCTCCTCCCACGCCGGCACCGCGCAGGCCGCCGCGGTGTCTTCCGGATGAGCTCCTACTCACTCCACAGCCCGGGGGTGCAGGGCTACCGGCGCAGAGCTGCACAAGGAGGGCTGCAGGCTGGGCCAGAGCCGCTGTACGGNGACTGACAAGAGCGCGGGT…
chr4-04	EST_Human	nucleotide_match	291358	291810	327.000000	+	.	Target=AI335588.1 3 457 +;percentID=86.7;Gap=M6 I1 M3 I2 M13 I1 M8 D1 M1 D1 M5 D1 M224 I2 M170 D1 M19 ;sequence=TTTTCAGAGGAATTTTTTATTTTTGTGTTTGTAGTTATTATGAGACTTGTGAAAAAAACCACTGAAACTGCAGAGATGGGGAACAGGTTGCTGGATAGGATGTCTCTAGAAACACTGACTTTAATTTTATAAAAAAGAATTTAAGGCACAAAAGTATATTGCTTTTCCTCATTTATCTGCTTTTGGGTATCAGGAAATTGTGAGCACCAGCTCTGGAGAGGCAGTAGGGGTAGCCACCCCAAACTCTGATCTCCTCTAAGCAGTTCTGTGAGAGATTTCAGTGTGGG…
chr4-04	EST_Human	nucleotide_match	291358	291841	334.000000	+	.	Target=AI379940.1 3 485 +;percentID=85.3;Gap=M6 I1 M3 I2 M13 I1 M8 D1 M1 D1 M5 D1 M224 I2 M170 D1 M25 D1 M1 D1 M4 D1 M3 D1 M6 I1 M7 ;sequence=TTTTCAGAGGAATTTTTTATTTTTGTGTTTGTAGTTATTATGAGACTTGTGAAAAAAACCACTGAAACTGCAGAGATGGGGAACAGGTTGCTGGATAGGATGTCTCTAGAAACACTGACTTTAATTTTATAAAAAAGAATTTAAGGCACAAAAGTATATTGCTTTTCCTCATTTATCTGCTTTTGGGTATCAGGAAATTGTGAGCACCAGCTCTGGAGAGGCAGTAGGGGTAGCCACCCCAAACTCTGATCTCCTCT…
chr4-04	EST_Human	nucleotide_match	291368	291786	290.000000	+	.	Target=T78596.1 7 433 +;percentID=84.2;Gap=M12 I1 M8 D1 M1 D1 M5 D1 M224 I2 M16 I1 M12 I1 M21 I1 M6 I1 M6 I1 M16 I1 M11 I1 M23 I1 M55 ;sequence=TTTTTTTTTTTTTTTGTGTTTGTAGTTATTATGAGACTTNTGAAAAAAACCACTGAAACTGCAGAGATGGGGAACAGGTTGCTGGANAGGATNTCTCTAGAAACACTGACTTTAATTTTATAAAAAAGANTTTAAGGCACAAAAGTATATTGCTTTTCCNCATTTATCTGCTTTTGGGNATCAGGAAATTGTGAGCACCAGCTCTGGAGAGGCAGTAGGGGTAGCCACCCCAAACTCTGATCTCCTCTAAGCAGT…
chr4-04	EST_Human	nucleotide_match	291406	292079	477.000000	-	.	Target=BX111612.1 1 693 +;percentID=86.1;Gap=M21 D1 M35 D1 M67 D1 M3 I1 M21 I3 M5 I1 M3 I4 M5 I1 M1 I4 M78 I3 M12 I3 M6 I1 M28 D1 M170 I2 M215 ;sequence=CATGAATAAATGATTGAATTNGCATCGTGTGTTCAGTACAAAGACAGAAACTGTATGGAGACTTAAGCTTAATTTGTGTTACTTCCCTTTTATTGTTTTGTGAGTTTTAATGCCACCATCTGATCAGCTGTTCATTGACAGAAGAGAAATTGTTGTTATTATTTGTGTTGTTTTTACCTTGCTAAGAATAAATAATTAGCTTCTAATATAATTGGTCTAGAAAAACATAAGGGTTTTGGTTAAATT…
chr4-04	EST_Human	nucleotide_match	292064	292390	224.000000	-	.	Target=AA496479.1 190 516 +;percentID=86;Gap=M7 I1 M3 I2 M45 D2 M1 D1 M65 I1 M1 I1 M1 I2 M53 D5 M13 I1 M1 I1 M51 D1 M77 ;sequence=ACTGTGTTATGGGAGTAGAGTACTTTTGTCCTTCATCTTACCTCAGAGTTAGCTGATCAGGGACAGGGGATATCACATCTGGAGCCAAGATGTGCAGGACCACCAGGACAGCGCCATTTTCTGTTTGCACCACACAAAGTCAGCCTGAGTGTCTCCTCCGTGGATCACTATGAGGGCATCATTACTCAGCATCTTTGAGTAATGAGACATTTGAGGATGTCATGTGCAGACTGGGGTCAGTCTGACAAGGTCTAATTCTGCTCCCATTT…
chr4-04	EST_Human	nucleotide_match	338124	338219	96.000000	+	.	Target=AL700660.1 303 398 +;percentID=100
chr4-04	EST_Human	nucleotide_match	292413	292594	110.000000	-	.	Target=AA496479.1 7 189 +;percentID=80.3;Gap=M180 I1 M2
chr4-04	EST_Human	nucleotide_match	298203	298747	413.000000	+	.	Target=DC338413.1 1 560 +;percentID=88.7;Gap=M90 I1 M8 I1 M19 I1 M1 I1 M35 D3 M13 I1 M155 I7 M1 I3 M3 I1 M1 I4 M147 D1 M23 D1 M44 ;sequence=AGACTCGGCCATGTCTTTCTTCTGACAGAAAACTTGCGGAGTTTCCTCAACACCAGTCAATGCTCCAACCCCAACGGGGTGTCCAGCAACGTCACTAACTGACACCACCCAGAGTCAGCTGCNTGACCCCACAAGCTCAGCACTCTTCCCGCAGCTGCTCTCCTGCAGACTGCCAGTCCCTGCCTCTGGACACCCGTCTTCATTTCTGAACCCCTGCCTACAAACCAGGGACGCCCACACCCTCCTCAAGTTCAATAAT…
chr4-04	EST_Human	nucleotide_match	338320	338543	124.000000	-	.	Target=BM800078.1 3 224 +;percentID=78.6;Gap=M114 D1 M72 D1 M36
chr4-04	EST_Human	nucleotide_match	298203	298758	433.000000	+	.	Target=DC413588.1 1 566 +;percentID=89.7;Gap=M153 D3 M168 I7 M1 I3 M3 I1 M1 I4 M147 D1 M23 D1 M55 ;sequence=AGACTCGGCCATGTCTTTCTTCTGACAGAAAACTTGCGGAGTTTCCTCAACACCAGTCAATGCTCCAACCCCAACGGGGTGTCCAGCAACTCACTAACGACACCACCCAGAGTCAGCGCTGACCCCACAAGCTCAGCACTCTTCCCGCAGCTGCTCTCCTGCAGACGCCAGTCCCTGCCTCTGGACACCCGTCTTCATTTCTGAACCCCTGCCTACAAACCAGGGACGCCCACACCCTCCTCAAGTTCAATAATGTGGCAGAACTACTCACAGAACTAAGAGAAGCGCTGT…
chr4-04	EST_Human	nucleotide_match	299097	299205	81.000000	-	.	Target=CN399123.1 1 109 +;percentID=87.2
chr4-04	EST_Human	nucleotide_match	298213	298728	403.000000	+	.	Target=DC393066.1 1 526 +;percentID=89.8;Gap=M143 D3 M168 I7 M1 I3 M3 I1 M1 I4 M147 D1 M23 D1 M25
chr4-04	EST_Human	nucleotide_match	299097	299220	86.000000	-	.	Target=CD654571.1 25 148 +;percentID=84.7
chr4-04	EST_Human	nucleotide_match	298229	298794	434.000000	+	.	Target=DC396648.1 1 575 +;percentID=89.2;Gap=M127 D3 M168 I7 M1 I3 M3 I1 M1 I4 M147 D1 M23 D1 M75 D1 M15 ;sequence=AGAAAACTTGCGGAGTTTCCTCAACACCAGTCAATGCTCCAACCCCAACGGGGTGTCCAGCAACTCACTAACGACACCACCCAGAGTCAGCGCTGACCCCACAAGCTCAGCACTCTTCCCGCAGCTGCTCTCCTGCAGACGCCAGTCCCTGCCTCTGGACACCCGTCTTCATTTCTGAACCCCTGCCTACAAACCAGGGACGCCCACACCCTCCTCAAGTTCAATAATGTGGCAGAACTACTCACAGAACTAAGAGAAGCGCTGTGCGCACCGACACCAGCGTA…
chr4-04	EST_Human	nucleotide_match	299097	299240	92.000000	-	.	Target=BM906511.1 27 170 +;percentID=81.9
chr4-04	EST_Human	nucleotide_match	298308	298691	270.000000	-	.	Target=R78014.1 1 384 +;percentID=85.9;Gap=M86 D1 M110 D1 M1 D1 M51 D1 M2 D1 M12 I1 M27 I1 M25 I1 M5 I1 M10 D2 M10 I1 M21 I1 M4 I1 M13 ;sequence=GGACAGCGTCGGCCGCGGCTCCTGGTTTGGGGACTGCCAGCGGGTCTTGAAGGAAAGGCTTTTGTGAGGTGTGTGAGCAAGCGACAANATCACCCGCCCGCTCCAACTATTCCACCAGTCCCTTTGCCCTGTGCACCTCCTCCGCGTGGCTGTTCCTGAGTAACATCTTTTAGAATACGCTGGTGTCGGTGCGCACGGCTTNCTTCAGTTCTGTGAGTAGTTCTGCCACATTGCTGAACTTGAGGTTGTGGGGC…
chr4-04	EST_Human	nucleotide_match	338738	339219	268.000000	+	.	Target=BU179167.1 340 851 +;percentID=80;Gap=M78 D1 M16 D1 M2 I1 M36 I4 M109 I8 M1 I1 M53 I1 M19 I1 M6 I1 M1 I1 M10 I3 M6 I1 M21 I1 M13 I1 M4 I1 M4 I1 M15 I1 M2 I1 M2 I2 M7 I1 M9 I1 M2 I1 M18 D2 M2 D2 M2 D1 M12 I2 M10 I1 M6 I1 M9
chr4-04	EST_Human	nucleotide_match	298462	299220	411.000000	-	.	Target=BE540535.1 13 752 +;percentID=79.9;Gap=M52 I1 M23 D1 M32 D1 M12 I1 M1 I1 M11 I1 M18 I1 M8 I1 M70 D1 M15 D5 M2 D1 M1 D1 M13 D1 M6 D1 M20 D1 M7 D1 M11 D1 M23 I1 M1 I1 M60 I1 M12 I1 M31 I1 M40 D1 M6 D1 M2 D2 M18 I1 M20 I1 M11 I1 M34 D1 M18 I1 M6 I1 M11 D1 M12 D1 M12 D2 M9 D1 M5 D1 M12 I1 M3 D1 M4 D1 M3 D1 M8 D1 M12 D1 M15 D1 M10 D1 M1 D1 M5 D2 M17 ;sequence=GGCTTCAGTCTCTGCGTTCTCGGCTCCGGGAGGCC…
chr4-04	EST_Human	nucleotide_match	338142	338232	38.000000	+	.	Target=BU954839.1 333 422 +;percentID=73.4;Gap=M60 D1 M1 D2 M21 I1 M3 I1 M3
chr4-04	EST_Human	nucleotide_match	298464	299256	506.000000	-	.	Target=DA735070.1 4 802 +;percentID=83;Gap=M35 D1 M134 I1 M63 D1 M18 D1 M3 D1 M1 D1 M2 D6 M164 D1 M4 I1 M41 D1 M75 D1 M23 D1 M129 I1 M10 I1 M10 I2 M1 I2 M1 I4 M1 I7 M53 I1 M7 I1 M3 ;sequence=GTAGCTCCAGCCAGAGCTCGGTTAGGGCCTCATCGCTCTGCTCCCGCTCCTTAGGGAAGCCTCGGTGATTCTGCCACAGCCTCAGCCTCTGTGGCTCTGTGACCTGCCGGTATTGGATGATTCGTATCTAAGACTCTGGGACACTCCTGAAGTCGGGAAATGGTGAGTGTGCAGGGCAGGGCGTCCCAAGGCTGTGGAGGCCTCATCG…
chr4-04	EST_Human	nucleotide_match	338145	338271	23.000000	+	.	Target=DA483132.1 396 523 +;percentID=62.1;Gap=M1 D1 M14 I1 M20 I2 M21 D2 M32 I1 M18 D1 M14 I1 M3
chr4-04	EST_Human	nucleotide_match	298477	299242	503.000000	-	.	Target=AL521029.3 8 775 +;percentID=84.2;Gap=M21 D1 M134 I1 M63 D1 M18 D1 M3 D1 M1 D1 M2 D6 M164 D1 M4 I1 M41 D1 M75 D1 M23 D1 M147 I4 M1 I1 M3 I3 M1 I7 M50 ;sequence=CCCGGGATCGGTTAGGGCCTCATCGCTCTGCTCCCGCTCCTTAGGGAAGCCTCGGTGATTCTGCCACAGCCTCAGCCTCTGTGGCTCTGTGACCTGCCGGTATTGGATGATTCGTATCTAAGACTCTGGGACACTCCTGAAGTCGGGAAATGGTGAGTGTGCAGGGCAGGGCGTCCCAAGGCTGTGGAGGCCTCATCGGAACCGGCGGGAAATGGCGGCGGTGGGAGGAGTC…
chr4-04	EST_Human	nucleotide_match	338258	338353	28.000000	+	.	Target=DA888845.1 394 494 +;percentID=66.7;Gap=M13 I2 M3 I1 M14 I1 M1 I1 M65
chr4-04	EST_Human	nucleotide_match	298477	299246	511.000000	-	.	Target=BQ050525.1 2 773 +;percentID=84.5;Gap=M25 D1 M134 I1 M63 D1 M18 D1 M3 D1 M1 D1 M2 D6 M164 D1 M4 I1 M41 D1 M75 D1 M23 D1 M147 I4 M1 I1 M3 I3 M1 I7 M50 ;sequence=AGAGCTCGGTTAGGGCCTCATCGCTCTGCTCCCGCTCCTTAGGGAAGCCTCGGTGATTCTGCCACAGCCTCAGCCTCTGTGGCTCTGTGACCTGCCGGTATTGGATGATTCGTATCTAAGACTCTGGGACACTCCTGAAGTCGGGAAATGGTGAGTGTGCAGGGCAGGGCGTCCCAAGGCTGTGGAGGCCTCATCGGAACCGGCGGGAAATGGCGGCGGTGGGAGGAGTCTG…
chr4-04	EST_Human	nucleotide_match	338124	338219	94.000000	+	.	Target=BP231503.1 300 395 +;percentID=99
chr4-04	EST_Human	nucleotide_match	299097	299210	84.000000	-	.	Target=BU179167.1 3 116 +;percentID=86.8
chr4-04	EST_Human	nucleotide_match	298525	298978	353.000000	-	.	Target=DA592987.1 98 549 +;percentID=89.2;Gap=M26 D1 M132 I1 M93 D1 M1 D1 M199 ;sequence=GGGATCTGGCGCGGCGTTTTCCTCTGGCTCCTGCGAGGGCTTGGTTTAGGGCTTCAGCTCTCTGCGTTCTCGGCTCCGGGAGGCCTCGGTGATTCAGCCCTCAGTCCCCTCCGGTGACGGACCGGGCTCCTGTCGGTCCCCGCACGGCGGCTCTGGCCCAGCCTGCGGCCCTCCTTGTGCAGTTCTGCGCCCGCAGCCCCGCACCTTCCCTGGGCCGTGGGGTGAGGAGGAGCTCATCTGGAAGACGCCGGCGCCCGCGTGCGAGGTGCCCGCCTGGGAGGAGCTGTGGTCCGGGGGTCCGGTCCCTACT…
chr4-04	EST_Human	nucleotide_match	298535	299220	406.000000	-	.	Target=BG251450.1 10 681 +;percentID=81.4;Gap=M134 I1 M63 D1 M18 D1 M3 D1 M1 D1 M2 D6 M77 D1 M7 D1 M78 D1 M4 I1 M3 D1 M37 D1 M42 D1 M18 I1 M8 I1 M30 D1 M9 I1 M5 D1 M28 D1 M5 I1 M15 I1 M5 I1 M20 D1 M20 D1 M6 D1 M26 ;sequence=TCATCGCTCTGCTCCCGCTCCTTAGGGAAGCCTCGGTGATTCTGCCACAGCCTCAGCCTCTGTGGCTCTGTGACCTGCCGGTATTGGATGATTCGTATCTAAGACTCTGGGACACTCCTGAAGTCGGGAAATGGTGAGTGTGCAGGGCAGGGCGTCCCAAGGCTGTGGAGGCCTC…
chr4-04	EST_Human	nucleotide_match	338124	338219	96.000000	+	.	Target=DB074733.1 302 397 +;percentID=100
chr4-04	EST_Human	nucleotide_match	298560	299272	479.000000	-	.	Target=CN310771.1 3 701 +;percentID=84.8;Gap=M25 D1 M25 D1 M134 I1 M63 D1 M18 D1 M3 D1 M1 D1 M2 D6 M164 D1 M4 I1 M41 D1 M75 D1 M23 D1 M119 ;sequence=GGGCGGCTTTTGCTTGTAGCTCCAGCCGAGCTCGGTTAGGGCCTCATCGCTCTGCTCCCGCTCCTTAGGGAAGCCTCGGTGATTCTGCCACAGCCTCAGCCTCTGTGGCTCTGTGACCTGCCGGTATTGGATGATTCGTATCTAAGACTCTGGGACACTCCTGAAGTCGGGAAATGGTGAGTGTGCAGGGCAGGGCGTCCCAAGGCTGTGGAGGCCTCATCGGAACCGGCGGGAAATGGCGGCGGTGGGA…
chr4-04	EST_Human	nucleotide_match	338124	338219	96.000000	+	.	Target=DB135798.1 303 398 +;percentID=100
chr4-04	EST_Human	nucleotide_match	298611	299220	416.000000	-	.	Target=CN310770.1 5 602 +;percentID=85.3;Gap=M134 I1 M63 D1 M18 D1 M3 D1 M1 D1 M2 D6 M164 D1 M4 I1 M41 D1 M75 D1 M23 D1 M68 ;sequence=GCTCTGCTCCCGCTCCTTAGGGAAGCCTCGGTGATTCTGCCACAGCCTCAGCCTCTGTGGCTCTGTGACCTGCCGGTATTGGATGATTCGTATCTAAGACTCTGGGACACTCCTGAAGTCGGGAAATGGTGAGTGTGCAGGGCAGGGCGTCCCAAGGCTGTGGAGGCCTCATCGGAACCGGCGGGAAATGGCGGCGGTGGGAGGAGTCTGTGAATGGAGTTCCCGCTCAGCCCTCTGTCCTCAGTCCCCTCCGGTGAGGGACCCG…
chr4-04	EST_Human	nucleotide_match	338303	338538	147.000000	-	.	Target=CF123528.1 383 619 +;percentID=82.1;Gap=M29 I1 M4 D1 M102 I1 M36 I2 M43 D2 M19
chr4-04	EST_Human	nucleotide_match	298618	299269	410.000000	-	.	Target=DA732237.1 1 640 +;percentID=82;Gap=M48 D1 M134 I1 M63 D1 M18 D1 M3 D1 M1 D1 M2 D6 M164 D1 M4 I1 M41 D1 M75 D1 M16 D1 M6 D1 M20 I1 M35 I1 M6 ;sequence=GCTTTTGCTTGTAGCTCCAGCCAGAGCTCGGTTAGGGCCTCATCGCTCTGCTCCCGCTCCTTAGGGAAGCCTCGGTGATTCTGCCACAGCCTCAGCCTCTGTGGCTCTGTGACCTGCCGGTATTGGATGATTCGTATCTAAGACTCTGGGACACTCCTGAAGTCGGGAAATGGTGAGTGTGCAGGGCAGGGCGTCCCAAGGCTGTGGAGGCCTCATCGGAACCGGCGGGAAATGGCGGCGG…
chr4-04	EST_Human	nucleotide_match	338124	338223	97.000000	+	.	Target=DA533464.1 302 400 +;percentID=99;Gap=M95 D1 M4
chr4-04	EST_Human	nucleotide_match	298624	299291	449.000000	-	.	Target=DA736785.1 1 655 +;percentID=84.8;Gap=M70 D1 M134 I1 M63 D1 M18 D1 M3 D1 M1 D1 M2 D6 M164 D1 M4 I1 M41 D1 M75 D1 M23 D1 M55
chr4-04	EST_Human	nucleotide_match	298640	299246	429.000000	-	.	Target=DN999087.1 4 602 +;percentID=86.3;Gap=M10 I1 M4 D1 M63 I1 M56 D1 M24 I1 M112 D5 M2 D1 M1 D1 M13 D1 M132 I1 M96 D2 M82 ;sequence=CACGAGCTTGGTTTAGGGCTTCAGCTCTCTGCGTTCTCGGCTCCGGGAGGCCTCGGTGATTCAGCCACAGCCTCTGCCTCCCGTTGCTCTGTGACCTGAGGGTATTGGACAATTTGTAGCTAAGACTCCCGGATACCCTGAAGTCGGGAAATGGTGAGTGTGCGGGGCAGGGCGTCCGGAGGCTGGGGAGGCCTCATCGGAACCGGCGGGAAATGGCGGCGGCGGGACCGAGTCTGCGAACGGAGTCCCCGCTGCCGCCTCTCA…
chr4-04	EST_Human	nucleotide_match	338370	338449	5.000000	+	.	Target=BG026620.1 245 321 +;percentID=57.3;Gap=M2 D1 M11 D1 M1 D1 M6 I1 M21 D1 M5 D1 M24 I1 M5
chr4-04	EST_Human	nucleotide_match	299097	299180	70.000000	-	.	Target=CN278785.1 1 84 +;percentID=91.7
chr4-04	EST_Human	nucleotide_match	298672	299265	412.000000	-	.	Target=DA787270.1 1 586 +;percentID=85.8;Gap=M29 I1 M4 D1 M63 I1 M56 D1 M24 I1 M112 D5 M2 D1 M1 D1 M13 D1 M132 I1 M93 D1 M1 D1 M52 ;sequence=TTTCCTCTGGCTCCTGCGAGGGCTTGGTTTAGGGCTTCAGCTCTCTGCGTTCTCGGCTCCGGGAGGCCTCGGTGATTCAGCCACAGCCTCTGCCTCCCGTTGCTCTGTGACCTGAGGGTATTGGACAATTTGTAGCTAAGACTCCCGGATACCCTGAAGTCGGGAAATGGTGAGTGTGCGGGGCAGGGCGTCCGGAGGCTGGGGAGGCCTCATCGGAACCGGCGGGAAATGGCGGCGGCGGGACCGAGTCTGCGAACG…
chr4-04	EST_Human	nucleotide_match	338124	338223	50.000000	+	.	Target=DB152890.1 282 377 +;percentID=77;Gap=M78 D1 M1 D2 M13 D1 M4
chr4-04	EST_Human	nucleotide_match	338124	338296	127.000000	+	.	Target=DR002880.1 298 471 +;percentID=86.9;Gap=M128 I1 M6 I1 M31 D1 M7
chr4-04	EST_Human	nucleotide_match	299097	299240	90.000000	-	.	Target=BX485984.1 19 162 +;percentID=81.2
chr4-04	EST_Human	nucleotide_match	338124	338222	75.000000	+	.	Target=BU854428.1 310 408 +;percentID=87.9
chr4-04	EST_Human	nucleotide_match	338142	338226	36.000000	+	.	Target=EL735851.1 185 266 +;percentID=73.3;Gap=M60 D1 M1 D2 M21
chr4-04	EST_Human	nucleotide_match	339524	340011	488.000000	-	.	Target=AW978510.1 80 567 +;percentID=100;sequence=GACAGTCTTGCTTTGTTGCCAAGGCTGGAGTGTAGTCCCAGAATCTTGGCTCACTGCAACCTCCGCCTCCCGGGTTCAAGCCATTCAAACATAACTCGTTATCTTTTAAACTCTGGTTATCAATTAAACTCTGGTAAAATTAGTTTTCTTAATATGTTGCTTCCCTCAGTTTCCAAGAACCTATCAACAATGTTAAGTGAGAATTTACTACACACTTAAATAAGTTATATAGGTGTGTGTGTGAGACACACATTTTTATATAGCTACAGAGAGATACATCTCAATGACAGAATCTCAACAGACTTCCTACTAAGACAAAATTATAATAGCTATTAACAAATAAGAGAAC…
chr4-04	EST_Human	nucleotide_match	338124	338222	53.000000	+	.	Target=DA081687.1 258 356 +;percentID=76.8
chr4-04	EST_Human	nucleotide_match	339609	340011	403.000000	-	.	Target=AA836242.1 19 421 +;percentID=100;sequence=TCCGCCTCCCGGGTTCAAGCCATTCAAACATAACTCGTTATCTTTTAAACTCTGGTTATCAATTAAACTCTGGTAAAATTAGTTTTCTTAATATGTTGCTTCCCTCAGTTTCCAAGAACCTATCAACAATGTTAAGTGAGAATTTACTACACACTTAAATAAGTTATATAGGTGTGTGTGTGAGACACACATTTTTATATAGCTACAGAGAGATACATCTCAATGACAGAATCTCAACAGACTTCCTACTAAGACAAAATTATAATAGCTATTAACAAATAAGAGAACAATTGAGAGCTTAATATACACTTAGTAATGTTCTATGCTGGTTAATGACATAGCACATTTA…
chr4-04	EST_Human	nucleotide_match	338124	338222	53.000000	+	.	Target=DA644046.1 325 423 +;percentID=76.8
chr4-04	EST_Human	nucleotide_match	338124	338221	82.000000	+	.	Target=BG779893.1 303 400 +;percentID=91.8;sequence=GGGCTTTTGCTTGTAGCTCCAGCCAGAGCTCGGTTAGGGCCTCATCGCTCTGCTCCCGCTCCTTAGGGAAGCCTCGGTGATTCTGCCACAGCCTCAGCCTCTGTGGCTCTGTGACCTGCCGGTATTGGATGATTCGTATCTAAGACTCTGGGACACTCCTGAAGTCGGGAAATGGAACTCTTAACATTCAAGGATGTGGCCATAGAATTCTCTCCAGAAGAGTGGAAATGTCTGGACATTTCCCAGCACGAATTTATATAGAGATGTGATGTTGGAGAACTACAGAAACCTGGTCTCCCTGGGTGTTACTATCTCTAACCCAGACCTGGTCACCAGTCTGGAGCAAA…
chr4-04	EST_Human	nucleotide_match	347760	348104	227.000000	+	.	Target=AW089533.1 66 401 +;percentID=84.4;Gap=M5 D1 M1 D2 M1 D1 M6 D1 M1 D1 M1 D3 M245 I1 M19 D1 M56
chr4-04	EST_Human	nucleotide_match	338267	338366	37.000000	+	.	Target=DA297086.1 457 556 +;percentID=70.2;Gap=M1 I1 M17 D1 M81 ;sequence=GGAAGCGGATTATGTGGAGTGAAAGTTACACCGTGGCGGATTGACTTCTAAGGACTCTTGGTACATGAGGAAGAAACCCGGAAGGGGAAGAGGAAAGCAAAGGCGTCAGGAGTGGTTCTTCCTCAGGGTCTATTGACATTCAGGGATGTGGCCATAGAATTCTCTCAGGAGGAGTGGAAATGCCTGGACCCTGCTCAGAGGACTCTATACAGAGACGTGATGTTGGAGAATTATAGGAACCTGGTCTCCCTGGGTGAGGATAACTTCCCTCCAAAAGTGGGGATGTTCCCTTGTGTATCTTTGCATTTTCTCTTGTTTCTCTTGG…
chr4-04	EST_Human	nucleotide_match	352965	353859	858.000000	+	.	Target=BX452265.2 1 909 +;percentID=97.9;Gap=M765 I1 M8 I1 M18 I1 M6 I1 M14 I1 M10 I1 M6 I1 M8 I1 M10 I1 M5 I1 M12 I1 M3 I1 M11 I1 M7 I1 M12 ;sequence=CTGGGTCTACAGTGAAGTTAATGCTTGGCAGACCTGTTATTTAAGCATCAGACAGTTGAGGATTCCATTTTCTGAGGAGACTGAACTTTCTTTAAGATCTTGATCAATAAGACTGGTGCTGAGAAAAAAAAAACCCAGTTAATATCTGCAAATGGAGATGCTGATACAATAAATATGAGTAGGTGTGGCTCCTGCTGTTTGGCTCTTGCGAGATGTTTGGAAATGCTCTAACCTAGTCATTGGACAGG…
chr4-04	EST_Human	nucleotide_match	338124	338219	96.000000	+	.	Target=BM800016.1 287 382 +;percentID=100
chr4-04	EST_Human	nucleotide_match	353336	354028	692.000000	+	.	Target=CR743452.1 1 693 +;percentID=99.9;sequence=TCTCCCTCCAGATTTCTAGGTGGGCAGGACTTCTCCCTGCCTCTAGCTGCCAGGGACTGGAGCTTGGTTATAGGACTGCTTCACAATTCACGGTGGGAATAAAGTCAGCCAGCATGCCTACAGGGACACATGTAGCTGTGCTTTTGGGCAGGTCACAGGTCAGGAAAAACTCCTCCTGGATTTTGGTTGCATGGACTTGGAGCCAAGTTGTAGTGCCACGTCAAGATCCACCATCAAATAAATATTGGCAAGCCTACATCCAGGGGCAGAGATGGATATTTCTGTCTGTGGGTCCCTGTGTGAGTAGGATTTCTTCCACATCATGACTGACATGTGCAAGGGGTGCAGT…
chr4-04	EST_Human	nucleotide_match	338302	338608	194.000000	+	.	Target=BU178885.1 269 576 +;percentID=82.3;Gap=M64 I1 M1 I1 M61 D1 M129 I1 M31 D1 M4 D1 M7 I1 M7
chr4-04	EST_Human	nucleotide_match	338124	338219	96.000000	+	.	Target=DB221880.1 333 428 +;percentID=100
chr4-04	EST_Human	nucleotide_match	338338	338575	145.000000	-	.	Target=DA569791.1 119 359 +;percentID=81;Gap=M13 I1 M5 I1 M128 D1 M62 I1 M1 I1 M28 ;sequence=ATACAGAAACCTGGTCTCCCTGGGTGTTACTATCTCTAACCCAGACCTGGTCACCAGTCTGGAGCAAAGAAAAGAGCCCTACAATTTGAAGATACATGAAACAGCAGCCAGACCCCCAGAGTTTTGCTCTGATTGCCCAGGCTGGAGTGCAGTGGCATGATCTTGGCTCACTACAACCTCCGCCTCCCAGGTTCAAGTGATTTTCCTGCCTCAGCCTCGCAAGTAGCTGGGACTACAGGTGCCCACCATCATGCCGTACTCATTTTGCCTTTTTAGTAGAGATGAGGTTTCACCATGTTGGCCAGT…
chr4-04	EST_Human	nucleotide_match	338124	338223	97.000000	+	.	Target=DA224929.1 300 398 +;percentID=99;Gap=M95 D1 M4
chr4-04	EST_Human	nucleotide_match	338583	338857	260.000000	-	.	Target=BI016270.1 1 276 +;percentID=97.5;Gap=M53 D1 M15 I1 M190 I1 M16
chr4-04	EST_Human	nucleotide_match	338124	338230	97.000000	+	.	Target=DA418713.1 302 406 +;percentID=96.3;Gap=M95 D1 M2 D1 M8
chr4-04	EST_Human	nucleotide_match	338617	338714	62.000000	+	.	Target=DR002880.1 473 566 +;percentID=83.8;Gap=M8 D2 M25 D1 M24 D1 M37
chr4-04	EST_Human	nucleotide_match	338124	338293	126.000000	+	.	Target=BQ365590.1 47 214 +;percentID=87.6;Gap=M2 D1 M54 D1 M112
chr4-04	EST_Human	nucleotide_match	338125	338219	72.000000	+	.	Target=CD385642.1 314 407 +;percentID=88.5;Gap=M15 D1 M79
chr4-04	EST_Human	nucleotide_match	338852	339091	234.000000	+	.	Target=AA349226.1 2 242 +;percentID=98.3;Gap=M22 I1 M218
chr4-04	EST_Human	nucleotide_match	338145	338271	23.000000	+	.	Target=CN426971.1 370 497 +;percentID=62.1;Gap=M1 D1 M14 I1 M20 I2 M21 D2 M32 I1 M18 D1 M14 I1 M3
chr4-04	EST_Human	nucleotide_match	347562	347624	34.000000	+	.	Target=AW089533.1 2 65 +;percentID=78.5;Gap=M24 I2 M32 D1 M6
chr4-04	EST_Human	nucleotide_match	349004	349034	29.000000	-	.	Target=DB473756.1 3 33 +;percentID=96.8
chr4-04	EST_Human	nucleotide_match	353288	353919	392.000000	-	.	Target=AV722306.1 4 648 +;percentID=82.9;Gap=M64 I1 M2 I1 M1 I1 M3 I1 M2 I2 M1 I1 M1 I3 M36 I3 M1 I1 M124 D2 M5 D7 M6 D1 M1 D1 M190 D1 M83 I2 M1 I7 M1 I5 M1 I1 M65 D2 M8 D2 M20 ;sequence=GTAAACCTAAGACTGATGAGGGCTGTATTGAGAAGGCATGAGCTTGCTTGAGTGGCATGCTTGCCCATCATAGTCCCAGCTACAAAATAAAATATGATTAATTCTCATTGTAAGTATAGCTGTAGGCCATTTGGTTTTGTTTATGCCACTAGCACCATCTGCCAAGACACCAAGGAGGATTCATAATGTCCTGTGTCTCAGGTGAAAGGACT…
chr4-04	EST_Human	nucleotide_match	353399	354119	410.000000	-	.	Target=CA415400.1 18 725 +;percentID=80.9;Gap=M74 I1 M20 D4 M1 D1 M164 I1 M2 I1 M1 I1 M1 I3 M1 I1 M1 I1 M1 I2 M39 I3 M1 I1 M45 D2 M1 D2 M2 D1 M7 D1 M116 D4 M57 D1 M88 D1 M5 I1 M14 D1 M9 D1 M6 D4 M1 D1 M8 D1 M7 D1 M7 D1 M2 D1 M7 D1 M4 ;sequence=TTTTTTTTTTTTTTTTTTAAATGTGAGCATTTTATTTCAGAAATTTTGAATTTGAAATCAGATAAATTTGACATAGAATGTATCAGAAACTGAAAACACAGTAAGATGGCAGGAGGTTCTCTACCCACAACTTCTACAGTTATAAAAAAGCAGCA…
chr4-04	EST_Human	nucleotide_match	338613	338902	185.000000	+	.	Target=BQ365590.1 215 501 +;percentID=83.3;Gap=M12 D2 M88 I2 M1 I1 M5 I1 M23 D1 M2 D3 M124 D1 M28
chr4-04	EST_Human	nucleotide_match	338738	338801	48.000000	+	.	Target=EL736128.1 227 290 +;percentID=87.5
chr4-04	EST_Human	nucleotide_match	353550	354118	327.000000	-	.	Target=DB352298.1 1 568 +;percentID=80.7;Gap=M73 I1 M20 D4 M1 D1 M164 I1 M2 I1 M1 I1 M1 I3 M1 I1 M1 I1 M1 I2 M39 I3 M1 I1 M45 D2 M1 D2 M2 D1 M7 D1 M116 D4 M57 D1 M20 ;sequence=AAATGTGAGCATTTTATTTCAGAAATTTTGAATTTGAAATCAGATAAATTTGACATAGAATGTATCAGAAACTGAAAACACAGTAAGATGGCAGGAGGTTCTCTACCCACAACTTCTACAGTTATAAAAAAGCAGCAGTTATGTCCTGAAAAAAGGAACTTTATGGGAGCTTTGGAATCCATGTCAAGGGTTGTGAACCCAAGACTGAGGAGGGCTGTATTGA…
chr4-04	EST_Human	nucleotide_match	353558	353964	264.000000	-	.	Target=BI062009.1 1 417 +;percentID=83.6;Gap=M109 I1 M2 I1 M1 I1 M1 I3 M1 I1 M1 I1 M1 I2 M39 I4 M141 D1 M2 I1 M46 D1 M1 D1 M4 D2 M53 ;sequence=AAAAGAACCTTTATGAAAACTTAGAAATCCGTGTAAAAGATTGTGAATCCAAGACTGAGGAGGGCTGTATTAAGAGGGCATGCACTTGCTTGAGTGGCATGCTTGCCCATCATAGTCCCAGCTACCGAATGAAATATGAATAATTCTCACTGTAAACATAGCTATAGATCATTTGGTTTTGTTCCTGCCACTATCACCATCTGCCAAGACACTTAGGAGAATTCATAATGTCCTGTGTCTCAGGTGAAAGGCCTTG…
chr4-04	EST_Human	nucleotide_match	353563	354250	428.000000	+	.	Target=BI754448.1 1 712 +;percentID=82.5;Gap=M44 I1 M4 D2 M4 D1 M1 D1 M46 I1 M2 D1 M12 D1 M128 I4 M39 I2 M1 I1 M1 I1 M1 I3 M1 I1 M1 I1 M2 I1 M139 D2 M45 I7 M2 I2 M5 I1 M2 I2 M1 I3 M1 I1 M18 D1 M174 I1 M5 ;sequence=CCACCATTGAATAAATATTGGCAGGCCTACATCCAGGNGCACAGAATGGATGTTTCTGTGGGTCTCTGTGTGTGCAGGATTTCTTCCACACTATGACTGATCAGGGAAAGGGGTGGGTTTGGGCTAATTTACAGATCACAGGCAGGACCAACATGTCAAGGCCTTTCACCTGAGACACAGGACAT…
chr4-04	EST_Human	nucleotide_match	353572	354158	363.000000	+	.	Target=CN272206.1 4 613 +;percentID=82.5;Gap=M39 D2 M4 D1 M1 D1 M46 I1 M2 D1 M141 I4 M39 I2 M1 I1 M1 I1 M1 I3 M1 I1 M1 I1 M2 I1 M139 D2 M45 I7 M2 I2 M5 I1 M2 I2 M1 I3 M1 I1 M18 D1 M87 ;sequence=TTGAATAAATATTGGCAGGCCTACATCCAGGGGCACAGATGGATGTTTCTGTGGGTCTCTGTGTGTGCAGGATTTCTTCCACACTATGACTGATCAGGGAAAGGGGTGGGTTTTGGGCTAATTTACAGATCACAGGCAGGACCAACATGTCAAGGCCTTTCACCTGAGACACAGGACATTATGAATTCTCCTAAGTGTCTTGGCA…
chr4-04	EST_Human	nucleotide_match	353592	354084	261.000000	+	.	Target=BX493503.1 1 492 +;percentID=78.7;Gap=M36 D4 M21 D1 M94 D1 M7 D1 M2 D2 M1 D2 M45 I1 M1 I3 M39 I2 M1 I1 M1 I1 M1 I3 M1 I1 M1 I1 M2 I1 M164 D1 M1 D4 M20 I1 M39 ;sequence=CATCCAGGGGCACAGATGGATGTTTCTCTCTGTGGGTGTCTGGGCAGGATTTCTTCCCACCATGACTGATATGTGCAAAGGGTGGATTTTGGGCTAATTCAGAGATCACAGATAGAACCAACTTCTAAAGGCCTTTCACCTGAGGCATAGGTGTCTTGGTTTAGGTGTCTTCACAGATGGTGCTAGTAGCAGGAACAGAACCAAATGGTCTACAGCTAAGTCTA…
chr4-04	EST_Human	nucleotide_match	353596	354499	865.000000	-	.	Target=BX435704.1 1 905 +;percentID=98;Gap=M6 I1 M17 I1 M762 I1 M16 I1 M4 D1 M23 D1 M9 I1 M26 D1 M29 D1 M8
chr4-04	EST_Human	nucleotide_match	353983	354511	527.000000	-	.	Target=DB316147.1 1 529 +;percentID=99.8
chr4-04	EST_Human	nucleotide_match	353988	354501	506.000000	-	.	Target=AW590651.1 1 514 +;percentID=99.2
chr4-04	EST_Human	nucleotide_match	354053	354549	288.000000	+	.	Target=CA941914.1 1 502 +;percentID=80.4;Gap=M18 D1 M174 I1 M2 I6 M1 I1 M16 I2 M37 D1 M30 D1 M70 D1 M1 D1 M17 D2 M1 D1 M1 D1 M62 I1 M20 I1 M5 I1 M1 I1 M32
chr4-04	EST_Human	nucleotide_match	354410	354549	76.000000	+	.	Target=BP395595.1 24 167 +;percentID=77.8;Gap=M82 I1 M2 I1 M8 I1 M8 I1 M40
chr4-04	EST_Human	nucleotide_match	354637	354895	149.000000	+	.	Target=BP395595.1 169 420 +;percentID=81;Gap=M33 I1 M91 D1 M1 D3 M3 D3 M5 D1 M1 D1 M4 D1 M18 I2 M93
chr4-04	EST_Human	nucleotide_match	354639	354726	53.000000	+	.	Target=CA941914.1 503 590 +;percentID=81.3;Gap=M2 D1 M28 I1 M57
chr4-04	EST_Human	nucleotide_match	299097	299240	92.000000	-	.	Target=BM800016.1 16 159 +;percentID=81.9
chr4-04	EST_Human	nucleotide_match	299097	299266	92.000000	-	.	Target=DA801371.1 4 174 +;percentID=77.2;Gap=M28 I1 M142
chr4-04	EST_Human	nucleotide_match	299097	299240	92.000000	-	.	Target=BU177765.1 14 157 +;percentID=81.9
chr4-04	EST_Human	nucleotide_match	299097	299240	92.000000	-	.	Target=DA002438.1 9 152 +;percentID=81.9
chr4-04	EST_Human	nucleotide_match	299097	299266	92.000000	-	.	Target=DA817816.1 4 174 +;percentID=77.2;Gap=M28 I1 M142
chr4-04	EST_Human	nucleotide_match	299097	299266	93.000000	-	.	Target=DB135798.1 4 175 +;percentID=77.3;Gap=M28 I1 M126 I1 M16
chr4-04	EST_Human	nucleotide_match	299097	299266	93.000000	-	.	Target=DB221880.1 2 173 +;percentID=77.3;Gap=M28 I1 M126 I1 M16
chr4-04	EST_Human	nucleotide_match	299097	299223	93.000000	-	.	Target=DN989940.1 11 137 +;percentID=86.6
chr4-04	EST_Human	nucleotide_match	299097	299266	94.000000	-	.	Target=DB074733.1 4 174 +;percentID=77.8;Gap=M28 I1 M142
chr4-04	EST_Human	nucleotide_match	299097	299266	94.000000	-	.	Target=BP200889.1 4 174 +;percentID=77.8;Gap=M28 I1 M142
chr4-04	EST_Human	nucleotide_match	299097	299266	94.000000	-	.	Target=DA803616.1 4 174 +;percentID=77.8;Gap=M28 I1 M142
chr4-04	EST_Human	nucleotide_match	299097	299266	94.000000	-	.	Target=DA224929.1 2 172 +;percentID=77.8;Gap=M28 I1 M142
chr4-04	EST_Human	nucleotide_match	299097	299266	94.000000	-	.	Target=DB136011.1 1 171 +;percentID=77.8;Gap=M28 I1 M142
chr4-04	EST_Human	nucleotide_match	299097	299266	94.000000	-	.	Target=DA564196.1 4 174 +;percentID=77.8;Gap=M28 I1 M142
chr4-04	EST_Human	nucleotide_match	299097	299266	94.000000	-	.	Target=BP231503.1 2 172 +;percentID=77.8;Gap=M28 I1 M142
chr4-04	EST_Human	nucleotide_match	299097	299266	94.000000	-	.	Target=DA757889.1 2 172 +;percentID=77.8;Gap=M28 I1 M142
chr4-04	EST_Human	nucleotide_match	299097	299267	95.000000	-	.	Target=DA418713.1 3 174 +;percentID=77.9;Gap=M29 I1 M142
chr4-04	EST_Human	nucleotide_match	299097	299276	96.000000	-	.	Target=CD701489.1 34 215 +;percentID=76.9;Gap=M10 I1 M28 I1 M142
chr4-04	EST_Human	nucleotide_match	299097	299275	99.000000	-	.	Target=DA385292.1 1 181 +;percentID=77.9;Gap=M9 I1 M28 I1 M142
chr4-04	EST_Human	nucleotide_match	299097	299256	103.000000	-	.	Target=DA571532.1 4 162 +;percentID=82.5;Gap=M35 D1 M124
chr4-04	EST_Human	nucleotide_match	299097	299246	107.000000	-	.	Target=AU138611.1 1 149 +;percentID=86;Gap=M18 D1 M131
chr4-04	EST_Human	nucleotide_match	299097	299246	107.000000	-	.	Target=DB095116.1 1 149 +;percentID=86;Gap=M18 D1 M131
chr4-04	EST_Human	nucleotide_match	299097	299258	112.000000	-	.	Target=BQ069369.1 1 161 +;percentID=85.3;Gap=M30 D1 M3 I1 M3 D1 M124
chr4-04	EST_Human	nucleotide_match	299097	299258	113.000000	-	.	Target=BP248393.1 5 165 +;percentID=85.2;Gap=M30 D1 M131
chr4-04	EST_Human	nucleotide_match	299097	299247	118.000000	-	.	Target=BI463333.1 9 158 +;percentID=89.4;Gap=M26 D1 M124
chr4-04	EST_Human	nucleotide_match	299097	299302	118.000000	-	.	Target=DA460146.1 2 209 +;percentID=78.8;Gap=M36 I1 M28 I1 M142
chr4-04	EST_Human	nucleotide_match	299097	299274	124.000000	-	.	Target=BG718573.1 2 177 +;percentID=85.4;Gap=M3 D1 M49 D1 M124
chr4-04	EST_Human	nucleotide_match	299097	299255	159.000000	-	.	Target=CX788870.1 7 165 +;percentID=100
chr4-04	EST_Human	nucleotide_match	299097	299326	165.000000	-	.	Target=DA501191.1 1 229 +;percentID=86.1;Gap=M98 D1 M131
chr4-04	EST_Human	nucleotide_match	299097	299263	167.000000	-	.	Target=CN273339.1 1 167 +;percentID=100
chr4-04	EST_Human	nucleotide_match	299097	299279	183.000000	-	.	Target=DA730641.1 4 186 +;percentID=100
chr4-04	EST_Human	nucleotide_match	299187	299282	47.000000	-	.	Target=DA592987.1 1 97 +;percentID=75.5;Gap=M46 I1 M4 D1 M44 I1 M1
chr4-04	EST_Human	nucleotide_match	299996	300237	193.000000	+	.	Target=BG010868.1 1 239 +;percentID=90.5;Gap=M175 D2 M1 D1 M63 ;sequence=AGGGCCTGAACACGTCTTTTCTGCTGGAAGTGAGGGAACAGCCTCTCTACCAACTTTTCTCCTCAGGCTCAAGGGTGGGTGGGACAGTGCCCCTAGAGAGAGCAGGGGCTGCGAGCTGAGAGTGTCCACGTGAAGACCATGGTCTCCCAGTCACTGTTTGGTGCCGGTGTGGTGGTCTCAGTTCAGCCAGGTCTGGGCTCTCTTCCCATGACCAGGAAGAATAAGACATACAGACCCCATGCGCCGGGT
chr4-04	EST_Human	nucleotide_match	300247	301026	616.000000	+	.	Target=CA312024.1 18 799 +;percentID=90.3;Gap=M45 D1 M2 D1 M37 I7 M1 I3 M201 D1 M67 D1 M145 D2 M2 D2 M80 D1 M70 D1 M26 I1 M4 I3 M38 D1 M22 D1 M28 ;sequence=TTTTTTTTTTTTTTTTTTAAAGCAGAATAGGATTTATTAAGCAAAAGGAAAGCTCTCAGCAGAAAGGGGACATGAAAGCAGGTTGCCAGAAATGGGGCTGAGTTCTGGGTCTTTTATGTGGCAAGAACGAGGAAGTCTTCTGTGGGTTCTGCCCAAATGGGAGGGGTAAATTTCCCCGCTAAGGGTGTTGTATCTGTGCATGCCTGGAGTTGACCACAGTGACTCCATCTTGGTTATTACCCA…
chr4-04	EST_Human	nucleotide_match	300771	301157	335.000000	+	.	Target=W90643.1 54 440 +;percentID=93.3;sequence=GCCTGCCTCGGNCTCCCAAAGTGCTGGGATCACAGGTGTGAGCTACTGCGCCCGGTTTCCTCTTTCTTTTAAATATCATACAGTAAACAAGGAATGATGGGTCCACAGGAAGAGAGACCACCATGTCTTCAGATCTCCTCACAGCCTTGCCCTCCAGAGTTTAGATGTGGAGGGAATAGATTAAAGGCAAACTTCTTGTTTTGCTGTTTATCTTTGGACCTGTCAGGCTGTAACTGTGTGTTTTTCTCCTGTGGTGTGGGGCACTGCGTGAGTTTAAGCACCAATCACATACATCCACATGTACCTGCACTTCTGTTCCCAGAAGGAAGACCGTGAGTGTGAGTTGTCCA…
chr4-04	EST_Human	nucleotide_match	300806	300950	100.000000	+	.	Target=BF796782.1 1 145 +;percentID=85.8;Gap=M13 D1 M5 D1 M4 I1 M109 I1 M6 I1 M2 D1 M3 ;sequence=AAAGAATGTTGGGGCACACAAGCAGAGAACACCATGTCTTCAGATCTCTTCACAGCCTTGTCCTCCAGAGTTTAGAAGTGGAGGGAAAAGATTAAAGGCAATCTTCTTGTTTTGCTATTTGTCCTTGGACCTAATCTGGACTTAATTTGGACACACAGGCTAACGAAGGCCGTGAGTGTGAGTTGTCCAGGTCCTTGGCAACAAAGAATTGAACAAAATGCACAAAGTAACAAAGGAACAAAACAGAGGGAGGAAGCATCAAAAGCGGAAATTTATTAAGGTAAGAAATAGGGTGGGTATGG…
chr4-04	EST_Human	nucleotide_match	300820	300926	82.000000	+	.	Target=BE243937.1 3 109 +;percentID=88.9;Gap=M5 D1 M4 I1 M97 ;sequence=GGCCACACAAGCAGAGAACACCATGTCTTCAGATCTCTTCACAGCCTTGTCCTCCAGAGTTTAGAAGTGGAGGGAAAAGTTTATAGGCAATGTTCTTGTTTTGCTATTTGT
chr4-04	EST_Human	nucleotide_match	301028	301631	291.000000	+	.	Target=BF796782.1 146 740 +;percentID=77.2;Gap=M2 D1 M5 I1 M1 I1 M2 I1 M1 I2 M36 D6 M25 I1 M3 I1 M1 I6 M51 D1 M2 D2 M1 D1 M1 D2 M1 D1 M3 D1 M166 D1 M112 I4 M7 I1 M7 D1 M34 D1 M8 D2 M5 D1 M5 D1 M1 D1 M12 I1 M16 D1 M6 D1 M3 D1 M4 D1 M4 D1 M2 D1 M30 I1 M18
chr4-04	EST_Human	nucleotide_match	301131	301782	516.000000	+	.	Target=CA314198.1 20 665 +;percentID=90.1;Gap=M291 D1 M43 I1 M79 I1 M112 I1 M64 D1 M1 D1 M1 D5 M1 D1 M51 ;sequence=TTTTTTTTTTTTTTTTTTGAATAGCAAAAGCAAGATTTTATTAAAGTGAGAAAGCACTCTACAGGGTGGGTGTGAGCCCCAGCAAGCCGCCCAAGGACCCGGTTACAATGTTTTCTGGGTTTTAAGTACTCCTTTTGAGGTTCCTATCAGCTACCCCTTATCTNAATGAAGGATTTGGTCCTTGGCTAATCAAAGGTTGAGGCGAATTGGTACCCTATGCAGATNAAGGCATGGCCTGTGCTTGGCCCACGGCCACTCCAAGGCACTGTCCTTTTCTATCAGAG…
chr4-04	EST_Human	nucleotide_match	301134	301778	519.000000	+	.	Target=BU685417.1 19 658 +;percentID=90.9;Gap=M331 I1 M80 I1 M112 I1 M64 D1 M1 D1 M1 D5 M1 D1 M47 ;sequence=TTTTTTTTTTTTTTTTTTAGCAAAAGCAAGATTTTATTAAAGTGAGAAAGCACTCTACAGGGTGGGTGTGAGCCCCAGCAAGCCGCCCAAGGACCCGGTTACAATGTTTTCTGGGTTTTAAGTACTCCTTTTGAGGTTCCTATCAGCTACCCCTTATCTGAATGAAGGATTTGGTCCTTGGCTAATCAAAGGTTGAGGCGAATTGGTACCCTATGCAGATGAAGGCATGGCCTGTGCTTGGCCCACGGCCACTCCAAGGCACTGTCCTTTTCTATCAGAGAACTGGTACAA…
chr4-04	EST_Human	nucleotide_match	301197	301828	513.000000	+	.	Target=CB854294.1 1 626 +;percentID=91.3;Gap=M268 I1 M80 I1 M112 I1 M64 D1 M1 D1 M1 D5 M1 D1 M86 D1 M10 ;sequence=GCCGCCCAAGGACCCGGTTACAATGTTTTCTGGGTTTTAAGTACTCCTTTTGAGGTTCCTATCAGCTACCCCTTATCTGAATGAAGGATTTGGTCCTTGGCTAATCAAAGGTTGAGGCGAATTGGTACCCTATGCAGATGAAGGCATGGCCTGTGCTTGGCCCACGGCCACTCCAAGGCACTGTCCTTTTCTATCAGAGAACTGGTACAAGGGGGAGGGTTGTAGCGACAGTCGCTTTCGATCCTTTGCTACTCGGGTGTAGATGAGGTTTTTCCTTTTGGTTTA…
chr4-04	EST_Human	nucleotide_match	301340	301916	501.000000	+	.	Target=BY797195.2 1 584 +;percentID=93.5;Gap=M125 I1 M80 I1 M112 I1 M120 I4 M140 ;sequence=GCATGGTCTGTGCTTGGCCCACGGCCACTCCAAGGCACTGTCCTTTTCTATCAGAGAACTGGTACAAGGGGGAGGGTTGTAGTGACAGTCGCCTTCGATCCTTTGCTACTCGGGTGTAGATGAGGTTTTTCCTTTTGGTTTAGTTGTAGGAAGTTCACGTTAACTGGCTTTAGGTTCCCTGCTCCCAGACCTTGGTGTTTTTTCTTGTAGGAAGTCAGCACGAATTGGCCTTAAGTTCCCTGTCTCCAGACCCTATTCTCCTGCCTCACTTCTGTATAAGTCAATACCATCTTAAAACAAATCTAACT…
chr4-04	EST_Human	nucleotide_match	301368	302020	587.000000	-	.	Target=BQ224228.1 191 858 +;percentID=95.2;Gap=M478 D1 M44 I1 M29 I1 M11 I1 M8 I1 M6 I1 M13 I1 M3 I1 M6 I1 M3 I1 M6 I1 M2 I1 M6 I1 M3 I1 M4 I1 M3 I1 M5 I1 M1 I1 M13 D1 M7 ;sequence=CATGTGAGATGTGCCTTTCAGCTTGCGCCGTGATTGTGAGGCCTCCCTAGCATTGTGGAGTTTGGGGCATTGGCCAGGCGCGGTCCACTGCACTCCAACCTGGGCAACAGAGTGAGACTGCATATCAAAAAAAAAAAAATAGTGGAGCATTTACATTCAGTCATCATGAGATGGATACTAATATTCCAAGAATTCTTCCATCTCTATGAGAACAAGCC…
chr4-04	EST_Human	nucleotide_match	301445	302023	442.000000	-	.	Target=BM906511.1 391 1008 +;percentID=89;Gap=M345 I1 M8 I1 M17 I1 M6 I1 M9 I1 M5 I1 M2 I1 M5 I1 M10 I1 M8 I1 M6 I1 M6 I1 M12 I1 M2 I1 M5 I1 M8 I1 M10 I2 M4 I1 M5 I1 M5 I1 M6 I1 M8 I1 M4 I1 M6 I1 M4 I1 M3 I1 M10 I1 M2 I1 M4 I1 M3 I1 M1 I1 M6 I1 M6 I1 M3 I1 M5 I2 M5 I1 M7 I1 M4 I1 M9 D1 M4
chr4-04	EST_Human	nucleotide_match	301462	302023	559.000000	-	.	Target=CA439736.1 136 696 +;percentID=99.8;Gap=M487 D1 M74 ;sequence=TTTATTTTTTTTTTTTTTAGTAGAGATGGGGTTTCACCGTGTTAGCCAGGATGGTCTTGATCTCCTGACCTGGTGATCCGCCCACTTTGGCCTCCCAAAGTGCTGGGATTACAGGCATGAGCCACCGCGCCCGGCCAGAATTCTTCCATCTCTATGAGAACAAGCCCATTTTAACTTTCTGGAGGATAAAATAGCATGCTGAGGAAAGCCAAAGTGCGCCAGTTTACAGACAGCTCACTCCCAGAAGCAGAGCCACCTAATTCACCAGCATCTGACCACTCACACCTGAAGGAGCCAAACTGAGCCCAGAAGAATGGCCCAGCTAAGCCC…
chr4-04	EST_Human	nucleotide_match	301465	301994	526.000000	-	.	Target=BF345586.1 1 530 +;percentID=99.6;sequence=CCCATTTTAACTTTCTGGAGGATAAAATAGCATGCTGAGGAAAGCCAAAGTGCGCCAGTTTACAGACAGCTCACTCCCAGAAGCAGAGCCACCTAATTCACCAGCATCTGACCACTCACACCTGAAGGAGCCAAACTGAGCCCAGAAGAATGGCCCAGCTAAGCCCAGCCTAAATTTCTAACCAGCTCAACCCTGAGCTAGTATGTTTCAGGATTGTTATGCAGTTATAGCTTAGTAATATATACACCCATTAAAGACAGGATTCCAGGATTCCAGGACAGATTGATTACAAATAACCTGCAAATGCTTGGCACCCTGTAAGTATTGATATTGTGTTTCCTTTATTTAA…
chr4-04	EST_Human	nucleotide_match	301469	302029	451.000000	-	.	Target=CN271553.1 1 550 +;percentID=91.5;Gap=M55 D1 M1 D1 M1 D3 M6 D1 M229 D1 M1 D5 M1 D1 M1 D1 M64 I1 M112 I1 M56 I1 M20 ;sequence=CTTTTTCAGAATTATTCCATCTCTATGACAACAAGCCCATTTTAGCTTTCTGGAGAATAGCATCTGAGAAAAGCCAAAGTGCCTCAGTTTACAGACAGCTCACTCACAGAAGCAGAGCCACCTAATTCACCAGCATCTAACCACTCACACCTGAAGGAGCCAAACTGAGCCCAGAAGAATGGCCCGGCTGAGCCCAGCCTAAATTTCTAACCAGCTCAATCCTGAGCTAGTATGTTTCGGGATTGTTATGCAGTTATAAGTTAGTAA…
chr4-04	EST_Human	nucleotide_match	301503	302080	263.000000	-	.	Target=BG338431.1 460 992 +;percentID=77.4;Gap=M29 D1 M15 I1 M61 D1 M1 D1 M1 D3 M6 D1 M12 I1 M96 D1 M22 D1 M10 D1 M15 D1 M7 I1 M4 D1 M12 D1 M7 D1 M28 D1 M3 D1 M6 D1 M4 D2 M1 D2 M4 D1 M1 D3 M1 D1 M2 D1 M6 D1 M1 D1 M5 D1 M6 D1 M14 D1 M3 D1 M7 I1 M31 D1 M11 D1 M4 I1 M3 I1 M3 D1 M4 D1 M15 D1 M8 D1 M11 D2 M1 D1 M15 D1 M1 D1 M9 D1 M1 D2 M4 D1 M2 D1 M3 D1 M1 D1 M10 ;sequence=GCTAAACCCAATGCTCAGCAATTTTCTC…
chr4-04	EST_Human	nucleotide_match	301503	302223	508.000000	-	.	Target=BX115999.1 34 744 +;percentID=86.4;Gap=M95 I1 M93 D1 M47 D1 M141 D2 M1 D1 M56 I1 M2 I3 M52 D4 M1 D4 M77 D2 M1 D1 M99 I1 M40 ;sequence=GTGACAAGAGCAAAACTGCATCTCAAAAATAAAAAAGACAAATATTTTAAAATTTCTTCTTGTATTCATGCCCTTGGCAGTGGCTTTTATAGTCGTTCCCATCAAGAGACAGATTCTGCTTCCCAAACCTTGACTCTTTCTTGCCTTATTTGCACTGGCCAAAGCTGTGCACATGACAGTATGTCAGTTTGGTACCTAGGTTCAAACAGTTTTAAATGCTTCGTTTTGTTTTTCAGAACCCTTTCATCTCTATTAGAA…
chr4-04	EST_Human	nucleotide_match	301748	302080	253.000000	-	.	Target=BQ428430.1 539 870 +;percentID=89.1;Gap=M29 D1 M76 D1 M1 D1 M1 D3 M6 D1 M116 I1 M8 I1 M46 I1 M9 I1 M7 I1 M8 I1 M19 ;sequence=TTTGTAGGTATGATTAGTGCATTATAGGTGTTTTCAAATTTCTCCTATGATAAATTAAAAATGTAATGTTGGGCATTAATTTCCTAAACCCAATGCTCAGCAATTTTCTCAAATTGTTTACAGTTTTTCCAAGAGACTTCAGAACCATTCCCTGGAGTGAATTATTTCCAATGGTGAAGAGTAATGGATGGATGGCATGAGATTCTCAAAAAAATCTTGCTCCTATTTCAGAAGTGTCACTCCAGCCCCTTGAAGGTCCAGGAAACC…
chr4-04	EST_Human	nucleotide_match	301841	302080	151.000000	-	.	Target=BG110742.1 584 803 +;percentID=85.9;Gap=M80 I1 M26 D1 M1 D1 M1 D3 M6 D1 M14 D1 M20 D1 M22 D1 M8 D1 M2 D1 M4 D1 M2 D1 M1 D1 M6 D1 M9 D1 M2 D2 M3 D1 M4 D1 M2 D1 M6 ;sequence=CCTGTAGTCCCAGCTACTCGGGAAGCTGAGGCAGGAGAATCGCTTGAACCCAGGATGCAGAGGTTGCAGTGAGCTGATGTTGTGCCACTGCAGTGCAGCCTGCCAACAGAGTAAGACCCGTCTCAACAACAACAACAAAAAAGAAGAAAATTTTTAGGAGACAATGTTTTTCCAAGAGACTTCAGAACCATTCCCTGGAGTGAATTATTTCCAATGGTGA…
chr4-04	EST_Human	nucleotide_match	302004	302854	631.000000	-	.	Target=BQ722919.1 4 844 +;percentID=88.5;Gap=M208 I2 M220 D6 M28 D2 M73 I1 M116 I1 M22 I1 M11 I1 M40 I1 M30 D2 M1 D2 M3 D1 M1 D5 M1 D3 M4 D1 M35 I1 M4 I1 M15 I1 M7 I1 M7 I1 M3 ;sequence=CACTTGCCCTATGGCTGCTCCTAAATGTGGGGTCTTAGAAAACATCTTGTCCCTTCGAAGCATACTCTGCTGGTTGGCTAAATTGCACTGGGAAAAAATAGCAGCAGCCCTATTGCTATGTCACTTGCCTGCAGAGCAAAAGTTGATTCAGGAACAGTAATTTGACTTTGTCTATATTAAAAATCATAAATAGTCAACAAATGCAAAAAATGC…
chr4-04	EST_Human	nucleotide_match	302095	302557	344.000000	-	.	Target=BG338431.1 2 459 +;percentID=88.2;Gap=M37 I1 M95 D5 M28 D2 M189 I1 M70 I1 M3 I1 M30 D2 M2
chr4-04	EST_Human	nucleotide_match	302095	302640	422.000000	-	.	Target=BQ428430.1 1 538 +;percentID=89.6;Gap=M214 D6 M28 D2 M189 I1 M73 I1 M30 D2 M2
chr4-04	EST_Human	nucleotide_match	302096	302518	313.000000	-	.	Target=BG110742.1 166 583 +;percentID=88.1;Gap=M92 D6 M28 D2 M189 I1 M73 I1 M14 I1 M19
chr4-04	EST_Human	nucleotide_match	302253	302709	344.000000	-	.	Target=AU144283.1 1 451 +;percentID=87.8;Gap=M64 I1 M2 I1 M125 D1 M91 D6 M28 D2 M131 I1 M7 ;sequence=CAGGAACAGTAATTTGACTTTGTCTATATTAAAAATCATAAATAGTCAACAAATACAAAAAATACAAAGAGTTTGCAGATATGATCAGNGCATTATAGGNGTTTTCAAATTTCTCCTATGATAAATTAAAAATGTAATGTTGGACATTAATTTCCTAAACCCAATGCTCAGCAATTTTCTCAAATTGTTTCGCTTTTCCCAAGAGACTTCAGAACCATTCCCTGGAGNGAATTATTTCCAATGGTGAAGAGTAATGGATGGATGGGATGACATTCTCAAAAAAATCTTGCTCCTATTT…
chr4-04	EST_Human	nucleotide_match	302268	302708	441.000000	-	.	Target=AA278523.1 1 441 +;percentID=100;sequence=AGGAACAGTAATTTGATTTAGTCTATATTAAAAATCATAAATAGTCTACAAATACAAAAAATAAAGAGTTTGCAGCTATGTTGAGTGCATTATAGGTGTTTTCAAATTTCTCCTATGATAAATTAAAAATGTAACGTTGGGCATTAATTTCCTAAACCCAATGCTCAGCAATTTCCTCAAATTGTTGCCAGTTTTTCCAAGAGACTTCAGAACCATTCCCTGGAGTGAATTATTTCCAATGGTGAAGAGTAAGGGGTGGATGGGATGAGATTCTAAAAAAAAAAAAAATCTTGCTTCTATTTCAGAAGTGTCACTCTTCAGCCCCGTGAAGGACACGAAAAGCTGGCTGA…
chr4-04	EST_Human	nucleotide_match	302434	302891	456.000000	+	.	Target=AI703192.1 1 458 +;percentID=99.8;sequence=TAGAATCTTATCCCATCCACCCCTTACTCTTCACCATTGGAAATAATTCACTCCAGGGAATGGTTCTGAAGTCTCTTGGAAAAACTGGCAACAATTTGAGGAAATTGCTGAGCATTGGGTTTAGGAAATTAATGCCCAACGTTACATTTTTAATTTATCATAGGAGAAATTTGAAAACACCTATAATGCACTCAACATAGCTGCAAACTCTTTATTTTTTGTATTTGTAGACTATTTATGATTTTTAATATAGACTAAATCAAATTACTGTTCCTGAAACAACTTTTGCTCTGCAGGCAAGTGACATAGCAATAGGGCTGCTGATATTTTTTCCTGCTGCAATTTAGCC…
chr4-04	EST_Human	nucleotide_match	302464	302830	298.000000	+	.	Target=BQ365830.1 6 371 +;percentID=91.1;Gap=M16 D1 M8 D1 M28 D1 M125 I1 M2 I1 M185 ;sequence=CTACATCACGATAGGAAATAATCACTCCAGGAATGGTTCTGAAGTCTCTTGGGACAAGCGAAACAATTTGAGAAAATTGCTGAGCATTGGGTTTAGGAAATTAATGTCCAACATTACATTTTTAATTTATCATAGGAGAAATTTGTAAACACCTATAATGCACTGATCATATCTGCAAACTCTTTGTATTTTTTGTATTTGTTGACTATTTATGATTTTTAATATAGACAAAGTCAAATTACTGTTCCTGAATCAACTTTTGCTCTGTAGACAAATGACATAGCAATAGGGCTGCTGCTTTTTTT…
chr4-04	EST_Human	nucleotide_match	303000	303409	210.000000	-	.	Target=CV408888.1 19 450 +;percentID=78.5;Gap=M22 D1 M41 D1 M68 D1 M1 D1 M59 I1 M1 I1 M3 I4 M1 I3 M2 I1 M1 I3 M1 I1 M4 I5 M1 I1 M5 I1 M3 I1 M6 I1 M1 I5 M55 I1 M2 I2 M19 I1 M68 D1 M2 D3 M2 D2 M32 ;sequence=TAGAGGATCCCGTGTGTTCCTTTGTCTTTCATTGTTTACTCAGTTGAGTAAATATCATGGTTTCAGTTTTGGGGAATGCAATTTCTTACAGCAAAGTCCTTCCTCCACAATAATATTCACCACGGTCAGGCCACCTAGCACAGTGGGCTTAGTATGTGTGGAACTGGTTTGAATCAGGAGCAAAACAAGCAGTA…
chr4-04	EST_Human	nucleotide_match	303000	303489	277.000000	+	.	Target=CB993178.1 47 558 +;percentID=80.4;Gap=M32 D2 M2 D3 M2 D1 M87 I2 M2 I1 M55 I5 M1 I1 M6 I1 M3 I1 M5 I1 M1 I5 M4 I1 M1 I3 M1 I1 M2 I3 M1 I4 M3 I1 M1 I1 M59 D1 M1 D1 M68 D1 M144 ;sequence=TCTAGCGAGGTGACAGCGTAGAACCAGGATTACAGGCGTGCGCCAGTTAAGCCAGAATCTTTAGAGTGAGACCCAGGCAATGGCGATTTTAGGCTCTCCAGGTGATTACAATATGCAACCATGCTCCCAAATGTCTGCTGTAAACCAACATCTTTCGGAGGACCAGTTGAAAATAATATTTCTCAAATTAATGTGAAAAGTGTTTGC…
chr4-04	EST_Human	nucleotide_match	303221	303489	184.000000	+	.	Target=CN268901.1 116 381 +;percentID=84.8;Gap=M53 D1 M1 D1 M68 D1 M144 ;sequence=CGCGTCCGAATTAATGTGAAAAGTGTTTGCTGTTGAGTTGCGGCCTTTCAGTCCCGCCTTTGTTCTCTACTCACCACTGTTGAGTTGTGGCCTTTCAGTCCCGCCTGTGTTCTCTACTCACCTCTACTGCTTGTTTTGCTCCTGATTCAAACCAGTTCCACACATACTAAGCCCACTGTGCTAGGTGGCCTGACCGTGGTGAATATTATTGTGGAGGAAGGACTTTGCTGTAAGAAATTGCATTCCCCAAAACTGAAACCATGATATTTACTCAACTGAGGTAAAAAATGAAAGACTAAGGGGGACTCCCAAGGGTC…
chr4-04	EST_Human	nucleotide_match	303443	303570	128.000000	-	.	Target=BQ224228.1 63 190 +;percentID=100
chr4-04	EST_Human	nucleotide_match	303625	303971	208.000000	+	.	Target=DB353038.1 4 348 +;percentID=81.3;Gap=M19 D1 M11 D3 M23 D1 M5 D2 M35 D1 M42 I1 M53 I2 M17 I3 M134 ;sequence=AAGATTAAATATGTAATATTTAAATTTTATTGAATGACATGCATACAGAAATATATGTCCAAAGCATTAACATAATGCTCAGTAAATTATTACAAACAAATACATTTGTGTAGGCATAGGATAGAACTAGCCTTGTTTCTGCCACACAAACCACTTTCTNTTTTCCTCCCCTCCAAAAGTAACCACAATCTTAAGAGCTAATGTTGTAGATAAAGTTTGTCTTTTTATACAATTATTTTATTAGAGAATATTTTAAACATATATGCAATAAGCAATGTAGTATA…
chr4-04	EST_Human	nucleotide_match	303821	303971	119.000000	-	.	Target=CD514482.1 178 329 +;percentID=89.5;Gap=M135 I1 M16 ;sequence=CAGGTGATTCACATGCACATTAATAATTGTTAACTGGTAGTAATTCTGTAATTGAAAGGGAAACGCTTATACAGATGTACTGATTTGTCAGACAGGTACAGTAATGACTATGTTTCGATGCATATACATCTTATCTTACAGAAAATGAAAATAATAAAGTGGGGATGGGGAAGGAGTTGAAGTAGAAATTAAACAGAAATGAGACATAATTAGCAGATGTTCAGGTGGAGCATCAGCCTATTATACTATTTTGGTTACTGTGTATAAGTTAAAAATATTCTCTAATAAAACACTTGTATAAAAAGACAAACAATCTATAACATTGCCTCT…
chr4-04	EST_Human	nucleotide_match	303939	304316	180.000000	-	.	Target=BX483315.1 117 492 +;percentID=75.3;Gap=M3 D1 M12 I2 M5 D1 M11 D1 M5 D1 M3 D1 M59 I2 M105 D1 M6 I1 M120 I1 M26 D1 M9 D1 M6 ;sequence=ACCTGAGGCAGGAGAATCATATGAACCTGGGAGGCAGAGGTTGCAGTGAGCCGAGATCACGCCATTTCACTTCAACCTGGGTGACAGAGTGAGAGTCCCTCTCAAAAAAAACAAAAACAAAAACAACTTGATGAATAAAATTAAGAAAAATTGGGCCGGGCGCGGTGGCTCATGCTGGTAATCCCAGCACTTTGGGAGGCCGAGGTGGGCGGATCCCCTGAGGTCAGGAGTTTGAGGCCAGCCTGACCAACATGGAGAA…
chr4-04	EST_Human	nucleotide_match	304269	304456	147.000000	+	.	Target=DB353038.1 349 535 +;percentID=89.4;Gap=M8 D1 M179
chr4-04	EST_Human	nucleotide_match	304269	304455	113.000000	-	.	Target=CD514482.1 1 177 +;percentID=82.9;Gap=M109 D2 M39 D2 M3 D5 M18 D1 M8
chr4-04	EST_Human	nucleotide_match	304622	304820	165.000000	+	.	Target=AJ713840.1 33 235 +;percentID=91.6;Gap=M108 I2 M65 I2 M26 ;sequence=GCCGCAGTGGTGGTGGGAATTCAGAATAAAATAACAAATCAAAATGCATGTGCAATATGCGACCTGTGGGAGCATTTCATCAACAATGTCTCACAGTCATATGTGACCTTTACTGACTCGCCCAAAATTCGGTCATTTATACACCAAGTGCACATAAATTTCATAGTTTCCTATTAAAATTATATTTAATGCCTTTATAAAATCTAACTCAGTTTTCTGATCAAATTAAGTAACATT
chr4-04	EST_Human	nucleotide_match	304622	304959	241.000000	+	.	Target=BX395253.2 14 346 +;percentID=87.1;Gap=M108 I2 M65 I2 M25 D1 M2 D1 M3 D1 M19 D1 M3 D1 M2 D1 M1 D2 M1 D1 M100 ;sequence=CCTCAGATAAAATAACAAATCAAAATGCATGTGCAATATGCGACCTGTGGGAGCATTTCATCAACAATGTCTCACAGTCATATGTGACCTTTACTGACTCGCCCAAAATTCGGTCATTTATACACCAAGTGCACATAAATTTCATAGTTTCCTATTAAAATTATATTTAATGCCTTTATAAAATCTAACTCAGTTTTCTGATCAAATTAAGTAACATTTTATATGACGTTTTAAGTTCCGTTTATATTAAACTTACATAATTTTATTAGGCAG…
chr4-04	EST_Human	nucleotide_match	315735	315938	139.000000	+	.	Target=DB302170.1 356 558 +;percentID=84.3;Gap=M52 D1 M151 ;sequence=CTCTTGACCAGAAGATTTGTTTACCTACCATTTCATTGGTAGTATGGCCTGCGGTGACCATTTTTTTGTGTGTGTACAGCAGTCATACAGGCTTTGCCTTTAATGATCTCTTATGGTTAGAAAACACAATAAAAACAAACTGGCTACCTGGACAAATTGTATATTACCAGATCATCACTAGCAGCTTTCAGTTGCACTTCAGTCCTTTATCAAATTCATAAAGAATTGTTCTGGGAAGTGAGGAGCACCTCTGCCTGGCCACCCTGTCTGGGAAGTGAGGAGCCCCGCTTCCCGGGAGCCGCCCCATCTGGGAAGTGAGGAGCGCTTGCC…
chr4-04	EST_Human	nucleotide_match	315736	315932	134.000000	+	.	Target=DB313739.1 353 548 +;percentID=84.3;Gap=M51 D1 M145 ;sequence=CTTGACCAGAAGATTTGTTTACCTACCATTTCATTGGTAGTATGGCCTGCGGTGACCATTTTTTTGTGTGTGTACAGCGTCATACAGGCTTTGCCTTTAATGATCTCTTATGGTTAGAAAACACAATAAAAACAAACTGGCTACTGGACAAATTGTATATTACCAGATCATCACTAGCAGCTTTCAGTTGCACTTCAGTCCTTTATCAAATTCATAAAGAATTGTTCTGGGAAGTGAGGAGCACCTCTGCCTGGCCACCCTGTCTGGGAAGTGAGGAGCCCCGCTTCCCGCGAGCCGCCCCATCTGGGAAGTGAGGAGCGCTTGCCTGGC…
chr4-04	EST_Human	nucleotide_match	315736	315930	137.000000	+	.	Target=AA292824.1 253 447 +;percentID=85.1;sequence=ACGGTATGGGAAGTCAGGAGCGCCTCTGCCCAGCTGCCCTGTCTGGGAAGTAAGGAGCGCCTCTGCCTCGCCGCCATCCCGTCTGCGAAGTGAGGCGTGCCTCTGCCCGGCCTCCTCACCGTCTGGGAAATGAGAAGCGCCTCTGCCCGGCCACCGTCCCATCTGGGAAGTGAGGAGCGCTTCTGCCCAGCCACCGCCCTGTCTGGAAAGTGAGGAGCACCTCTGCCCAGCCCCCTCACCCTTTGTAAGGGAGGAGTGCCTCTGCCCAGCCCCTGCACCGTCTGGGAAGTGAGGAGCGCCTCTGCCCGGCCCCCTCACCATCTGGGAAGTGAGGAGCGTCTCTGCCC…
chr4-04	EST_Human	nucleotide_match	315736	315943	141.000000	+	.	Target=BQ018108.1 371 577 +;percentID=84.1;Gap=M51 D1 M156 ;sequence=TTTTTTTTTTTTTTTTCTCTTGACCAGAAGATTTGTTTACCTACCATTTCATTGGTAGTATGGCCTGCGGTGACCATTTTTTTGTGTGTGTACAGCGTCATACAGGCTTTGCCTTTAATGATCTCTTATGGTTAGAAAACACAATAAAAACAAACTGGCTACTGGACAAATTGTATATTACCAGATCATCACTAGCAGCTTTCAGTTGCACTTCAGTCCTTTATCAAATTCATAAAGAATTGTTCTGGGAAGTGAGGAGCACCTCTGCCTGGCCACCCTGTCTGGGAAGTGAGGAGCCCCGCTTCCCGCGAGCCGCCCCATCTGGGAAGT…
chr4-04	EST_Human	nucleotide_match	315736	315943	141.000000	-	.	Target=DA935082.1 192 398 +;percentID=84.1;Gap=M156 D1 M51 ;sequence=CGGAACGCTGCAGCCCAGGCTTCCTCCCACAGTGGCCCTTGGAAGCAGGCCGCAGAGTAGACAGCTGCTCCTTTTGGAAGAGTCAGTCCCCTGTGTTTTCTGAACTGTTTTTCCTAGCATGTATGTGGGTAGAGCTTTCATGCATCTCTAGTAATAATAAGCTGAAATTAGTTTTTTTTTTAATTCTCCAATTTAAAACTTTTAATTAAAAAGTAAATTTTAATGTCGAAAATGCAAACTTGGGGAGGGCAGAAAGATCACACACAAGGCTGTCACTTCATACTTGCAGGATTGCACAGCAGCCGGGCAGAGGCGCTCCTCACTTCCCAG…
chr4-04	EST_Human	nucleotide_match	315736	315943	141.000000	-	.	Target=DA513682.1 307 513 +;percentID=84.1;Gap=M156 D1 M51 ;sequence=CGCCAAATTGTAGTTGAAGCTAAGGAAGGGGAATCTGGCCCCTGCTGGGAGAGGGAACTGGAATGCCACACAAGGCAAGGCCTGCTTCCTTCCTTCCCCTCTGCTGCTGCTGCCTCGGAACGCTGCAGCCCAGGCTTCCTCCCACAGTGGCCCTTGGAAGCAGGCCGCAGAGTAGACAGCTGCTCCTTTTGGAAGAGTCAGTCCCCTGTGTTTTCTGAACTGTTTTTCCTAGCATGTATGTGGGTAGAGCTTTCATGCATCTCTAGTAATAATAAGCTGAAATTAGTTTTTTTTTTAATTCTCCAATTTAAAACTTTTAATTAAAAAGTA…
chr4-04	EST_Human	nucleotide_match	315736	315943	141.000000	+	.	Target=CB160516.1 352 558 +;percentID=84.1;Gap=M51 D1 M156 ;sequence=TTGACCAGAAGATTTGTTTACCTACCATTTCATTGGTAGTATGGCCTGCGGTGACCATTTTTTTGTGTGTGTACAGCGTCATACAGGCTTTGCCTTTAATGATCTCTTATGGTTAGAAAACACAATAAAAACAAACTGGCTACTGGACAAATTGTATATTACCAGATCATCACTAGCAGCTTTCAGTTGCACTTCAGTCCTTTATCAAATTCATAAAGAATTGTTCTGGGAAGTGAGGAGCACCTCTGCCTGGCCACCCTGTCTGGGAAGTGAGGAGCCCCGCTTCCCGCGAGCCGCCCCATCTGGGAAGTGAGGAGCGCTTGCCTGGCC…
chr4-04	EST_Human	nucleotide_match	315736	315935	142.000000	-	.	Target=AA401684.1 15 214 +;percentID=85.5;sequence=TTTTAGCATTTTTTTTTTAATTAAAAAGTAAACTTTAATGTCGAAAATGCAAACTTGGGGAGGGCAGAAAGATCACACACAAGGCTGTCACTTCACACGTGGAAGGTTGCACAGCGGCTGGGCAGAGACGCTCCTCACTTCCCAGATGGTGAGGGGGCCGGGCAGAGGCGCTCCTCACTTCCCAGACGGTGCAGGGGCTGGGCAGAGGCACTCCTCCCTTACAAAGGGTGAGGGGGCT
chr4-04	EST_Human	nucleotide_match	315736	315943	143.000000	+	.	Target=BU623852.1 258 462 +;percentID=85.1;Gap=M20 D1 M3 D2 M182 ;sequence=TTTTTTTTTTTTTTTTTTCTCTTGACCAGAAGATTTGTTTACCTACCATTTCATTGGTAGTATGGCCTGCGGTGACCATTTTTTTGTGTGTGTACAGCGTCATACAGGCTTTGCCTTTAATGATCTCTTATGGTTAGAAAACACAATAAAAACAAACTGGCTACTGGACAAATTGTATATTACCAGATCATCACTAGCAGCTTTCAGTTGCACTTCAGTCCTTTATCAAATTCATAAAGAATTGTTCTGGGAAGTGAGGAGCACCTCTGCCTGGCCACCCTGTCTGGGAAGTGAGGAGCCCCGCTTCCCGGGAGCCGCCCCATC…
chr4-04	EST_Human	nucleotide_match	315788	315935	94.000000	+	.	Target=BQ371442.1 79 227 +;percentID=82.8;Gap=M4 D1 M4 I1 M8 I1 M3 I1 M13 D1 M114 ;sequence=CTTGAGCATCCTGCTAGTCCTGAGCATCCTGCTGTCCTGAGCATCCTGCTGTCCTGGTCATCCTGCTGTCCTGATCATCCTGCTGTCCTGATCATCCTGCTGTCCTGATCATCCTGCTGCCCGGCTGCTGTGCAACCTTCCAAGAGTGAAGTGACAGCCTTGTGTGTGATCTTTCTGCCCTCCCCAAGTTTGCATTTTCGACATTGAAGTTTACTTTTTAATTAAAAAAAAGGAGATTGAGATCATTCTGGCCAACATGGTGAAACTCCGTCTCTACTGAAAATACAAGAATTAGGCCGGCATCGCG…
chr4-04	EST_Human	nucleotide_match	315797	315948	94.000000	-	.	Target=BX504916.1 415 567 +;percentID=81;Gap=M9 I1 M143 ;sequence=AAGGTATTAGAGTGATATGAATTTCACTAGAAATATTGATAGTTTTGTTTTATTTCATTTTTTGAGAATGAGTCTCTGTCTGTTACCCAGGCTGGAGTGCAATGGTGCAATCTTGGCTCACTGCAACCTCCACCTCCTGGGTTCAAGCAATTCTCCTGCCTCAGCCTCCTGAGTAGCTGGGACTACAGGTGCGCACCACCATGTCTGGCTAATTTTTGTATTTTTACTAGAGAGGGGGTTTCACCATGTTGGCCAGGCTGGTCTCGAACTCCTGACCTCAGGTAATCCACCTGCCTCGGCTTCCCAAAGTGTTGGGATTACAGGTGTGAGGCA…
chr4-04	EST_Human	nucleotide_match	316004	316385	197.000000	-	.	Target=BX504916.1 33 414 +;percentID=76.7;Gap=M24 I1 M18 I1 M2 D1 M201 I1 M1 I1 M66 D1 M1 D1 M11 D1 M2 D1 M36 I1 M15
chr4-04	EST_Human	nucleotide_match	319773	320263	483.000000	+	.	Target=BX485043.1 4 494 +;percentID=99.2;sequence=TGTTTTTTTTTTTTTTTTTGAGATGCAGTTTCGCTCCTGTTGCCCAGGCTGTAGTGCAATGGTGCAATCTCGGCTCACCGCAACCTCCGCCTCCCGGGTTCAAGCAACTCTCCTGCCTCAGCCTCCCAAGTAGCTGGGATTACATGCATGCCTGTAATTAACCATGCCTGGCTAATTTTGTATTTCTAGTAGAGATGGGGTTTCTCCATGTTGGTCAGGCTGGTCTCGAACTCCCGACCTCAGGTGATCCACCCGCCTCGGCCTCCCAAAGTGTTGGGATTACTGGCGTGAGCCACTGCACCTGGCTATTTTCATAGAAATTGACAAGCTGCTCTTTCTAAATTCTATA…
chr4-04	EST_Human	nucleotide_match	320155	320306	140.000000	+	.	Target=R50084.1 2 153 +;percentID=93.4;sequence=NAAAACAAAAATGAAATTTATTTCTGANATTCTNACTAAAATNTTATACTAACCAAACAATATGGCATTACCATAAGANTTGATTTTGAGCTCCCACCCAGGNTTGATACAGNGCCAAAGGANCCCCCGCCCCAGCCAAGAAAANTGGTGAGT
chr4-04	EST_Human	nucleotide_match	329659	330014	309.000000	+	.	Target=BF913255.1 2 356 +;percentID=93.5;Gap=M352 D1 M3 ;sequence=TGTTAGAATGCTGCTGGAGGATTCCGGGATCTCACAGGCTGGATTTCAGAGTCCTGAATTTTAGACTTTTCAAGGACATGTGCCCATCTGGGGTTCAGGCATAATAGTCTATATTAACTGATGGTGACTGTGTGCATGTCACCATAACATGTTACATTATTAACTCACTTAAGGGACTCCATGAGGCAGGTACTGCTATCTTCACTTTACAGAGGACATTGAGCACAGGCAAGTAACTTGCCCATGGTCACAAACCTGGAAATAGCAGAGCAGCTGGGATATGCACCCAGAGTCTGTGTACTTAGCCACAGTGCAGTCCTGCTTAACTGCAGA…
chr4-04	EST_Human	nucleotide_match	329659	330014	309.000000	+	.	Target=BF914407.1 2 356 +;percentID=93.5;Gap=M352 D1 M3 ;sequence=TGTTAGAATGCTGCTGGAGGATTCCGGGATCTCACAGGCTGGATTTCAGAGTCCTGAATTTTAGACTTTTCAAGGACATGTGCCCATCTGGGGTTCAGGCATAATAGTCTATATTAACTGATGGTGACTGTGTGCATGTCACCATAACATGTTACATTATTAACTCACTTAAGGGACTCCATGAGGCAGGTACTGCTATCTTCACTTTACAGAGGACATTGAGCACAGGCAAGTAACTTGCCCATGGTCACAAACCTGGAAATAGCAGAGCAGCTGGGATATGCACCCAGAGTCTGTGTACTTAGCCACAGTGCAGTCCTGCTTAACTGCAGA…
chr4-04	EST_Human	nucleotide_match	330002	330154	107.000000	+	.	Target=GD264276.1 1 159 +;percentID=85.5;Gap=M13 I4 M124 I1 M11 I1 M5 ;sequence=TGTGTAAGCATATGAGCATCTGCCCAAGCAGACAAGTGTCAAAGTACGCGAATGCCGTCCGAGCACTGCCTGAGCATACACTTCTCTCAAAGGGTTCTGCTCATCAACGGAGCCGGCCAGTGACTTTTCTGATCGCTTAATGGCATAAATACATGTATCCAGCCTCTCCACGCTGTTAAAACACAGAATCAAATTCTGCAGAGCCCATTTTCTCTGGCTCATGAAATTCTGTTGTAGGCCGAGAGTTCACATCGCTTTCAGTAACTGTAATTCTCTAAGCAGGTGTAGTTTCATCTTCAAACTCATCATCA
chr4-04	EST_Human	nucleotide_match	330338	330923	395.000000	+	.	Target=BX952419.1 1 594 +;percentID=84.5;Gap=M23 D2 M36 I3 M1 I3 M39 D1 M65 I1 M1 I1 M1 I1 M34 I1 M2 I1 M93 D1 M9 I1 M9 D1 M251 I1 M17 ;sequence=CACCCTGCGGGGCTCCGCAGCTCGGGGTCACCCAGGGGTGTGGTCCCAGCTTTGCCCTCAATGCCCATGCTGTCCGCCCCGGCCCTGGCTTGGCTGACAGCGGCCAGTCCAGGTGGGGCTTGGGCTAGGGGCACGGCCCTCCCACCTTTCCAGAATCCAAGTCCTCGCCGCCACTGCCAGGTCCTGCCAATACCCCTGGTGGCCCTGGCAACACCCCAGTTGCAGCGTCGCCATCGCAGGGCAGACCCCGGCCA…
chr4-04	EST_Human	nucleotide_match	330419	330894	467.000000	+	.	Target=DB451844.1 1 476 +;percentID=98.9;sequence=TGGCTAGGCCGACGGCAGCCGGGTCCGGGTGGGGCTCGGGCTCGGGGCGCGCCCCTCCCATCTCTCCAGGGTCCGCGTCCTCGCTGCCGCCAGGTCCCGCCGAGATCCTCGGTGGCCCCGGCTCCAGCGGCTGCAGCGTCGCCATCGCCGGGCAGACCCCGGCCGACCTCAAAGCGACCGCGCGGTGGGGCCGGCGGGGACTGGGGCTGCGCAGCGCGGCCTGGGGTGGGGGCGGCGGGGCCCCCAGGAGCTCCTGGGAACCGAGGGTCCTGNGGCGGTCCCGCCCCGCACAGCTCCGGGTGAGCTTGGGGAGGGAGACACACTCTCAGCCCACCTCGCCCCGCCCGAC…
chr4-04	EST_Human	nucleotide_match	330616	331134	472.000000	-	.	Target=BU159504.1 1 520 +;percentID=95.4;Gap=M482 I1 M22 I1 M2 D1 M12 ;sequence=CGCAGCCTGCAGGCCGACCTCAGTCCGTCCTCACAGAGCCTAGTTGGGTGCACAGCTCTCCCTGACGCGCGAGGAGCAGGTTCACGGGAGTCGGTCGCGCATCCCCAGCGCCCTGCGGGCCTCGCACCGGCTGTGGCGGTGACCCCGGTGAGGAGGGCTTTGGTGCGGGTCACCGTTGCTGAGGACACCCTCCTCCCCCGGAAGCGCGGTCCTGGGGGTCTGGGGGGCGGGTCCCTGACCGCTGTAAACAATAGGTCGGTGGTGTCCACGCAGCAGGCAGCAAATTCTCAGGAAGTGAGCGTCCCGTCTTTGGCTTCAC…
chr4-04	EST_Human	nucleotide_match	316143	316248	57.000000	+	.	Target=BQ371442.1 228 333 +;percentID=77.6;Gap=M67 I1 M11 D1 M27
chr4-04	EST_Human	nucleotide_match	330657	331168	508.000000	-	.	Target=BM720074.1 1 512 +;percentID=99.6;sequence=CGAATCATCTCTCCACAAATCCTGCCTTCGGGGCCGCAGCCTGCAGGCCGACCTCAGTCCGTCCTCACAGAGCCTAGTTGGGTGCACAGCTCTCCCTGACGCGCGAGGAGCAGGTTCACGGGAGTCGGTCGCGCATCCCCAGCGCCCTGCGGGCCTCGCACCGGCTGTGGCGGTGACCCCGGTGAGGAGGGCTTTGGTGCGGGTCACCGTTGCTGAGGACACCCTCCTCCCCCGGAAGCGCGGTCCTGGGGGTCTGGGGGGCGGGTCCCTGACCGCTGTAAACAATAGGTCGGTGGTGTCCACGCAGCAGGCAGCAAATACTCAGGAAGTGAGCGTCCCGTCTTTGGCT…
chr4-04	EST_Human	nucleotide_match	331568	332172	360.000000	+	.	Target=DA386535.1 1 585 +;percentID=82;Gap=M37 D1 M26 D1 M5 D1 M55 I1 M149 I1 M1 I1 M22 D6 M1 D2 M1 D1 M163 D2 M4 D1 M7 D1 M2 D1 M1 D2 M2 D1 M1 D1 M3 D1 M6 D1 M2 D1 M18 D1 M57 I2 M17
chr4-04	EST_Human	nucleotide_match	331602	331775	162.000000	+	.	Target=AL700660.1 1 175 +;percentID=96.6;Gap=M92 I1 M82
chr4-04	EST_Human	nucleotide_match	331603	331775	169.000000	+	.	Target=DB135798.1 1 175 +;percentID=98.9;Gap=M91 I1 M64 I1 M18
chr4-04	EST_Human	nucleotide_match	331603	331775	171.000000	+	.	Target=BP200889.1 1 174 +;percentID=99.4;Gap=M91 I1 M82
chr4-04	EST_Human	nucleotide_match	331605	331775	165.000000	+	.	Target=DA757889.1 1 172 +;percentID=98.3;Gap=M89 I1 M82
chr4-04	EST_Human	nucleotide_match	331592	331812	92.000000	+	.	Target=DB024685.1 1 226 +;percentID=73.2;Gap=M13 D1 M26 D1 M5 D1 M55 I1 M56 I1 M4 I1 M2 D1 M1 D1 M20 I1 M2 I3 M15 I1 M1 I1 M10 I1 M6 ;sequence=ATCTGGCGCCGCTTTTGCGTCAGGCTTCTGCCTGAGCTCGGTTAGGGCCTCACCGACCTGCTTCCACCCCTCAGGGAGGCCTCAGTGATTCGGCCACAGCCTCAGCCTCCGTCGCTCTGTGACCTGCGGGTATTGGATGATTCGTAGCTAAGACTCTACGACATCCCTGAAGCCGGGAAATGGTGTTGCTCTCTTTAACTCAGACCTGATCACCTGTTTGGAGCAAAGAAAAGAGCCCTTTAATGGGAAGACACAT…
chr4-04	EST_Human	nucleotide_match	331603	331775	163.000000	+	.	Target=DA799182.1 1 174 +;percentID=97.1;Gap=M91 I1 M82
chr4-04	EST_Human	nucleotide_match	331607	332209	404.000000	+	.	Target=DA787270.1 1 587 +;percentID=85.4;Gap=M31 D1 M55 I1 M8 I1 M56 D1 M78 I3 M48 D2 M1 D5 M25 D1 M124 D1 M3 D1 M2 D1 M2 D2 M5 D1 M2 D1 M1 D1 M3 D1 M3 D1 M5 D1 M130
chr4-04	EST_Human	nucleotide_match	331606	332149	358.000000	+	.	Target=DA223739.1 3 530 +;percentID=85.1;Gap=M32 D1 M55 I1 M8 I1 M56 D1 M78 I3 M48 D2 M1 D5 M25 D1 M130 I1 M33 D7 M1 D2 M2 D2 M7 D1 M46 ;sequence=GTTTTTCCTCTGGCTCCTGCGAGGGCTTGGTTTAGGGCTTCAGCTCTCTGCGTTCTCGGCTCCGGGAGGCCTCGGTGATTCAGCCACAGCCTCTGCCTCCCGTTGCTCTGTGACCTGAGGGTATTGGACAATTTGTAGCTAAGACTCCCGGATACCCTGAAGTCGGGAAATGGTGAGTGTGCGGGGCAGGGCGTCCGGAGGCTGGGGAGGCCTCATCGGAACCGGCGGGAAATGGCGGCGGCGGGACCGAGTC…
chr4-04	EST_Human	nucleotide_match	331616	332417	476.000000	+	.	Target=DA735070.1 4 803 +;percentID=81.6;Gap=M16 D1 M5 D1 M55 I1 M149 I1 M1 I1 M22 D6 M1 D2 M1 D1 M163 D2 M4 D1 M7 D1 M2 D1 M1 D2 M2 D1 M1 D1 M3 D1 M6 D1 M2 D1 M18 D1 M57 I2 M17 D1 M22 D1 M133 I1 M10 I1 M7 I2 M1 I1 M1 I7 M1 I2 M2 I3 M52 I1 M10 I1 M4
chr4-04	EST_Human	nucleotide_match	331605	331775	169.000000	+	.	Target=DA224929.1 1 172 +;percentID=99.4;Gap=M89 I1 M82
chr4-04	EST_Human	nucleotide_match	331606	331775	168.000000	+	.	Target=DA418713.1 4 174 +;percentID=99.4;Gap=M88 I1 M82
chr4-04	EST_Human	nucleotide_match	331582	332256	412.000000	+	.	Target=DA736785.1 3 655 +;percentID=82.6;Gap=M23 D1 M26 D1 M5 D1 M55 I1 M149 I1 M1 I1 M22 D6 M1 D2 M1 D1 M163 D2 M4 D1 M7 D1 M2 D1 M1 D2 M2 D1 M1 D1 M3 D1 M6 D1 M2 D1 M18 D1 M57 I2 M17 D1 M22 D1 M60
chr4-04	EST_Human	nucleotide_match	331603	331775	171.000000	+	.	Target=DA803616.1 1 174 +;percentID=99.4;Gap=M91 I1 M82
chr4-04	EST_Human	nucleotide_match	331614	332348	447.000000	+	.	Target=CD518149.1 27 742 +;percentID=82.2;Gap=M9 I1 M9 D1 M5 D1 M55 I1 M149 I1 M1 I1 M22 D6 M1 D2 M1 D1 M163 D2 M4 D1 M7 D1 M2 D1 M1 D2 M2 D1 M1 D1 M3 D1 M6 D1 M2 D1 M18 D1 M57 I1 M3 I1 M14 D1 M14 I1 M8 D1 M41 D1 M105 I1 M5 ;sequence=GCTGGTANNCCGGTCCGGAATTCCCGTGGATTCCAGCCAGAGCTCGGTTAGGGCCTCATCGCTCTGCTCCCGCTCCTTAGGGAAGCCTCGGTGATTCTGCCACAGCCTCAGCCTCTGTGGCTCTGTGACCTGCCGGTATTGGATGATTCGTATCTAAGACTCTGG…
chr4-04	EST_Human	nucleotide_match	331615	331775	151.000000	+	.	Target=BX485984.1 1 162 +;percentID=96.9;Gap=M79 I1 M82
chr4-04	EST_Human	nucleotide_match	331606	332262	383.000000	+	.	Target=DA732237.1 4 640 +;percentID=80.8;Gap=M26 D1 M5 D1 M55 I1 M149 I1 M1 I1 M22 D6 M1 D2 M1 D1 M165 D1 M5 I1 M22 D2 M1 D1 M3 D8 M4 D1 M8 D1 M57 I2 M17 D1 M18 D1 M3 D1 M25 I1 M33 I1 M8
chr4-04	EST_Human	nucleotide_match	331603	331775	171.000000	+	.	Target=DB074733.1 1 174 +;percentID=99.4;Gap=M91 I1 M82
chr4-04	EST_Human	nucleotide_match	331603	331775	171.000000	+	.	Target=DA533464.1 1 174 +;percentID=99.4;Gap=M91 I1 M82
chr4-04	EST_Human	nucleotide_match	331605	331775	163.000000	+	.	Target=DB221880.1 1 173 +;percentID=97.7;Gap=M89 I1 M64 I1 M18
chr4-04	EST_Human	nucleotide_match	331633	332240	422.000000	+	.	Target=DN999087.1 10 602 +;percentID=86.3;Gap=M61 I1 M8 I1 M56 D1 M78 I3 M48 D2 M1 D5 M25 D1 M124 D1 M3 D1 M2 D1 M2 D2 M5 D1 M2 D1 M1 D1 M3 D1 M3 D1 M5 D1 M161
chr4-04	EST_Human	nucleotide_match	246258	246797	375.000000	+	.	Target=DB269867.1 18 566 +;percentID=85.3;Gap=M41 I3 M30 I1 M7 I1 M1 I2 M43 D1 M20 I1 M319 I2 M2 I1 M1 I1 M40 D1 M15 D1 M18
chr4-04	EST_Human	nucleotide_match	331640	331775	134.000000	+	.	Target=CD654571.1 12 148 +;percentID=99.3;Gap=M54 I1 M82
chr4-04	EST_Human	nucleotide_match	246494	246827	326.000000	+	.	Target=BM987769.1 1 334 +;percentID=98.8;sequence=TTTTTTTTTTTTTTTTCTGAAAATCTTTAAATTTTTTAATTTGGCCATGTTGCCCTAATATTTTGTATGCATTGTAATATTTGCTTGTTATTTGAAGATTAACAAAAAGCCATTTGTCACAATCTTTACAATGTTGCTTTGTCCTGACATAGTCTGAAACCAATTGTCTTTGATAGAGATTATGGGAGCCTCCCATACATGTTTTAAGGATGTGTCTTGTCTGGAATTTCATGTTTTTCAGTTAAAAGGGTTTGTTCATGTTTCTTCTTAACAGTCTCTAATCACTTGCCCTACCTACTTTCTGTATTTAACACTGCAGTCTGCTCCTGAAACA
chr4-04	EST_Human	nucleotide_match	246886	246953	29.000000	+	.	Target=BU155753.1 321 388 +;percentID=72.5;Gap=M33 I1 M5 D1 M29 ;sequence=GTCCTCTTCTCCTAGGGGCCCAGCCTCTGTGGCCCTGTGACCTGCAGGTATTGGGAGATCCCCAGCTAAGACGCCAGGTCCTCCTGGAAGCCTAGAAATGGGACCACTGACAATTAGGGATGTGACTGTAGAATTCTCTCTGGAGGAGTGGCATTGCCTGGACACTGCACAGCAGAATTTATATAGGGATGTGATGTTAGAGAACTACAGAAACCTGGTCTTCCTGGGTATTGCTGTCTCTAAGCCAGACCTGATCACCTGTCTGGAGCAAGGAAAAGAGCCCTGTAATATGAAGAGACATGAGATGGTAGCCAAACCCCCAGCA…
chr4-04	EST_Human	nucleotide_match	330657	331010	350.000000	+	.	Target=BU739888.1 33 386 +;percentID=99.4;sequence=TTTTTTTTTTTTTTTTTTCCTGGTTTTTTTCTGGCCCCCAGGAGCTCCTGGGAACCGAGGGTCCTGGGGCGGTCCCGCCCCGCACAGCTCCGGGTGAGCTTGGGGAGGGAGACACACTCCCAGCCCACCTCGCCCCGCCCGACAGCGCTCCGAGTCCTGAGTCCCCTCACCCCCATTCTACAGACACGAAGGTGAAGCCAAAGACGGGACGCTCACTTCCTGAGTATTTGCTGCCTGCTGCGTGGACACCACCGACCTATTGTTTACAGCGGTCAGGGACCCGCCCCCCAGACCCCCAGGACCGCGCTTCCGGGGGAGGAGGGTGTCCTCAGCAACGGTGACCCGCAC…
chr4-04	EST_Human	nucleotide_match	247211	247276	40.000000	-	.	Target=BF223897.1 329 392 +;percentID=81.8;Gap=M23 D1 M1 D1 M40 ;sequence=GTCTTTTTCTTATGTATATTTGAATTTGAGAATTTATGAAGGACTTTAACATATTTATCACATTGAAATATTTTGCTCTGGGTAGTTGTCAAACATTGGTTAAGTCCATTATAACCTCTTTTGTGCACCTTATGCTCATCCGCACTTTTACAGCCTTTTCTTAATTGTAAATTCTCATGTCCATATTTTCCATATCTTCTCAGTATCACTTTTTGAAAAGAATCTTTTAAGCCCTGCTTTGGCCAAAGGTCTTGGGCAAAATGAGAACACACAACTGAAAGAAATAAAAGTAACAATTACCCCACTTACTAGACTCAGATGAATA…
chr4-04	EST_Human	nucleotide_match	331633	332403	476.000000	+	.	Target=AL521029.3 10 775 +;percentID=82.9;Gap=M5 D1 M55 I1 M149 I1 M1 I1 M22 D6 M1 D2 M1 D1 M163 D2 M4 D1 M7 D1 M2 D1 M1 D2 M2 D1 M1 D1 M3 D1 M6 D1 M2 D1 M18 D1 M57 I2 M17 D1 M22 D1 M151 I3 M1 I7 M1 I2 M2 I3 M52
chr4-04	EST_Human	nucleotide_match	247236	247782	181.000000	+	.	Target=BG026620.1 241 764 +;percentID=70.8;Gap=M3 D1 M1 D2 M5 D1 M7 I1 M19 I1 M5 I1 M3 D1 M24 D1 M3 I1 M1 I1 M6 D1 M14 I2 M12 I1 M26 D1 M82 D2 M2 D1 M3 D2 M3 D1 M111 D1 M15 D1 M9 I4 M1 I1 M25 D1 M3 D1 M5 D1 M12 D1 M7 D1 M2 D1 M7 D1 M1 D1 M7 I1 M16 D1 M6 D1 M12 D1 M3 D3 M4 D1 M2 D1 M7 D2 M9 D1 M7 D1 M2 D1 M1 D1 M7 I1 M9
chr4-04	EST_Human	nucleotide_match	247254	247433	54.000000	+	.	Target=DA311782.1 388 567 +;percentID=67.7;Gap=M9 I1 M3 I1 M8 D1 M14 I1 M7 I1 M9 D1 M11 I1 M9 D3 M5 D1 M15 I1 M84
chr4-04	EST_Human	nucleotide_match	247299	247614	213.000000	-	.	Target=BF223897.1 8 327 +;percentID=84.2;Gap=M8 I1 M268 I1 M2 I3 M6 D1 M31
chr4-04	EST_Human	nucleotide_match	247340	247667	191.000000	+	.	Target=BE177799.1 5 337 +;percentID=79.6;Gap=M16 D1 M250 I1 M4 I5 M57 ;sequence=ATAGTTCTTTCAGTTGTGTGTCTCATTTTGCCCAAGACCTTTGGCCAGAGCAGAGCATAAAAGATTCTTACCAAAAAGTGATACTGAGAAAATTTGAAAAATGTGGACATGGCAATTTACACTTTAAAAAAGGCTGTGAAAGTGTGGATGAGTGTAAGTTACACAAAAGAGGTTATAATGGACTTAACCAATGTTTGACAACTACCCAGAGCAAAATATTTCAATGTGGTAAATATGTGAAAGTCTTTCATCAATTTTCAAATTCAAAGAGACATAAAAGAAGACATACTGAAAAAAAACCTTTGAAATATATAGAAGG…
chr4-04	EST_Human	nucleotide_match	247345	247648	178.000000	+	.	Target=DA572502.1 22 331 +;percentID=80.1;Gap=M101 I1 M3 D1 M80 D1 M4 I1 M67 I2 M1 I1 M1 I1 M2 I2 M43 ;sequence=CATGAGATGGTAGCCAACCCCTCAGTTATATGTTCTCATTTTGCCCAAGATTTTTGGCCAGAGCAGAACATAAAAGATTCTTTCCAAAAAGTGATACTGAAAAGATATGAAAAACGTGGACATGGAAATTTACAGTTAATAAAAAGGTGTGAAAGTGTAGATGAGTGTAAGGTGCACACAGGAGGTTATAATGGACTTAACCAGTGTAGTACAACTACCCAGAGCAAAGTATTTCAATGTGATAAATATGGGAAAGTCTTTCATAAATTTTCAAATTCAAATAGACA…
chr4-04	EST_Human	nucleotide_match	331633	331775	86.000000	+	.	Target=BI463333.1 16 158 +;percentID=81.5;Gap=M5 D1 M55 I1 M56 I1 M4 I1 M2 D1 M1 D1 M17
chr4-04	EST_Human	nucleotide_match	247345	247845	264.000000	+	.	Target=DA737145.1 326 831 +;percentID=77.5;Gap=M101 I1 M3 D1 M80 D1 M4 I1 M67 I2 M1 I1 M1 I1 M2 I2 M65 D1 M5 I1 M5 D1 M3 I1 M34 D2 M2 D2 M27 I1 M2 D1 M51 I1 M2 I1 M13 I1 M24 ;sequence=ACTCTGTGTCCTGTGCTCCTACAGGCCCAGCCTCTGTGGCCCTGTGACCTGCAGGTATTGGGAGATCCACAGCTAAGACACCAGGACCCCTGGAAGCCTAGAAATGGGACCATTGCAATTTAGAGATGTGGCCATAGAATTCTCTCTGGAGGAGTGGCATTGCCTGGACACTGCACAGCGGAATCTATATAGGAATGTGATGTTAGAGAACTACA…
chr4-04	EST_Human	nucleotide_match	247346	247752	232.000000	+	.	Target=CV022989.1 128 536 +;percentID=79.8;Gap=M184 I1 M5 D1 M66 I2 M1 I1 M1 I1 M2 I2 M63 I1 M4 D1 M37 I1 M6 D1 M2 D4 M29 ;sequence=ATGTTAAAGAACTACAGAAACCTGGTCTTCCTGGGTATTGCTGTCTCTAAGCCAGACCTGATCACCTGTCTGGAGCAAGGAAAAGAGCCCTGTAATATGAAGAGACATGAGATGGTAGCCAAACCCCCAGTTATGTGTTCTCATATTGCTGAAGACCTTTGCCCAGAGCGAGACATAAAATATTTTTTCCAAAAAGTCATACTGAGGAGATATGATAAATGTGAACATGAGAATTTACAATTAAGAAAGGGCTGTAAAAGTGTGGAT…
chr4-04	EST_Human	nucleotide_match	247346	247770	235.000000	+	.	Target=BU509138.1 453 884 +;percentID=79;Gap=M261 I1 M4 I5 M12 D1 M4 I1 M8 I1 M15 I1 M16 I1 M25 D2 M6 D1 M4 I1 M6 D1 M8 D1 M11 I1 M16 I1 M23 ;sequence=GTTCGCGTGGGCGCAGCTCCAGGTCTCGTCTTCACTGCTCTATGTCCTCTGCTCCTAGAGGTCCACCTTCTGTGGCCCCGTTACCTGCAGGTATTGGGAGATCCACAGCTAAGACGCCAGGACTCCCTGGAAGCCTAGAAATGGCCAGAAAAACTGGGAAAATCACAGGCTCTTCCACTTACTGGATGTTTGACAAAATATTCTTCTTGGGCCAAAAACATTGGCATTACTGGGACCACTGACATTTA…
chr4-04	EST_Human	nucleotide_match	247346	247804	239.000000	+	.	Target=BU167813.1 350 812 +;percentID=76.9;Gap=M261 I1 M7 I3 M1 I2 M6 D1 M14 I1 M33 I1 M4 D1 M34 D1 M11 D2 M17 I1 M66 ;sequence=TCTGCGTCTCGTCTTCGTTCTTCTGTGTCCTCTGCTGCTAGAGGTCCAGCCTCTGTGGCTCTGTGACCTGCGGGTATTGGGGGATCCACAGCTAAGACGCCAGGACCCCCCGGAAGCCTAGAAATGGGACCATTGACATTTATGGATGTGGCCATAGAATTCTGTCTGGAGGAGTGGCAATGCCTGGACATTGCACAGCAGAATTTATATAGGAATGTGATGTTAGAGAACTACAGAAACCTGGTCTTCCTGGGTATTGCTGTCTCTAAGC…
chr4-04	EST_Human	nucleotide_match	247346	247804	260.000000	+	.	Target=BM465909.1 220 680 +;percentID=79.5;Gap=M261 I1 M4 I5 M56 I1 M6 D1 M18 D2 M6 D1 M4 I1 M6 D1 M8 D1 M9 D1 M4 I1 M70 ;sequence=GACCACTGACATTTAGGGATGTGGCCATAGAATTCTCTCTGGAGGAGTGGCAATGCCTGGACACTTCACAGCAGAATTTGTATAGGAATGTGATGTTAGATAACTACAGAAACCTGGTCTTCCTGGGTATTGCTGTCTCTAAGCCAGACCTGATCACTTGTCTGGAGCAAGGAAAAGAGCCCTGCAATATGAAGAGACATGCGATGGTAGCCAAACCCCCAGTTGTGTGTTCTCATTTTGCCCAAGACCTTTGGCCAAAGCAGGGCTT…
chr4-04	EST_Human	nucleotide_match	247346	247804	262.000000	+	.	Target=EL737031.1 128 588 +;percentID=79.7;Gap=M261 I1 M4 I5 M56 I1 M6 D1 M18 D2 M6 D1 M4 I1 M6 D1 M8 D1 M9 D1 M4 I1 M70 ;sequence=ATGTTAGATAACTACAGAAACCTGGTCTTCCTGGGTATTGCTGTCTCTAAGCCAGACCTGATCACTTGTCTGGAGCAAGGAAAAGAGCCCTGCAATATGAAGAGACATGCGATGGTAGCCAAACCCCCAGTTGTGTGTTCTCATTTTGCCCAAGACCTTTGGCCAAAGCAGGGCTTAAAAGATTCTTTTCAAAAAGTGATACTGAGAAGATATGGAAAATATGGACATGAGAATTTACAATTAAGAAAAGGCTGTAAAAGTGCGGATG…
chr4-04	EST_Human	nucleotide_match	331625	332403	481.000000	+	.	Target=BQ050525.1 1 773 +;percentID=83;Gap=M7 D1 M5 D1 M55 I1 M149 I1 M1 I1 M22 D6 M1 D2 M1 D1 M163 D2 M4 D1 M7 D1 M2 D1 M1 D2 M2 D1 M1 D1 M3 D1 M6 D1 M2 D1 M18 D1 M57 I2 M17 D1 M22 D1 M151 I3 M1 I7 M1 I2 M1 I1 M1 I2 M52
chr4-04	EST_Human	nucleotide_match	247346	247824	329.000000	+	.	Target=DA666860.1 73 552 +;percentID=85.5;Gap=M260 I1 M3 I5 M60 D1 M1 D1 M1 D1 M46 D4 M38 D1 M4 I1 M38 I2 M20
chr4-04	EST_Human	nucleotide_match	247347	247715	251.000000	+	.	Target=DB215628.1 71 446 +;percentID=84.7;Gap=M74 I1 M185 I1 M5 I5 M19 D1 M2 I1 M38 D1 M3 I1 M41
chr4-04	EST_Human	nucleotide_match	331618	331775	156.000000	+	.	Target=BM800016.1 1 159 +;percentID=99.4;Gap=M76 I1 M82
chr4-04	EST_Human	nucleotide_match	247347	247715	251.000000	+	.	Target=DA803972.1 70 445 +;percentID=84.7;Gap=M74 I1 M185 I1 M5 I5 M19 D1 M2 I1 M38 D1 M3 I1 M41
chr4-04	EST_Human	nucleotide_match	247348	247895	531.000000	+	.	Target=BG718573.1 177 726 +;percentID=98.5;Gap=M379 I1 M52 I1 M96 I1 M9 D1 M11
chr4-04	EST_Human	nucleotide_match	247348	247947	584.000000	+	.	Target=BI463333.1 158 756 +;percentID=98.8;Gap=M531 I1 M31 D1 M31 D1 M5
chr4-04	EST_Human	nucleotide_match	331640	332486	407.000000	+	.	Target=BE540535.1 1 802 +;percentID=78.3;Gap=M7 D1 M46 I1 M8 I1 M24 D1 M31 D1 M14 I1 M1 I1 M30 I1 M8 I1 M25 I3 M40 D1 M7 D2 M1 D5 M25 D1 M5 D1 M21 D1 M5 D1 M8 D1 M27 I1 M2 I1 M59 D1 M10 D5 M1 D1 M2 D1 M2 D1 M5 D1 M27 I1 M36 D1 M6 D1 M22 I1 M20 I1 M4 I1 M41 D1 M17 I1 M7 I1 M12 D1 M10 D1 M9 D2 M12 D1 M5 D1 M7 I1 M10 D1 M2 D1 M4 D1 M8 D1 M5 D1 M10 D1 M4 D1 M7 I1 M10 D2 M6 D2 M8 D1 M9 D3 M2 D1 M8 D4 …
chr4-04	EST_Human	nucleotide_match	331668	331775	80.000000	+	.	Target=CN278786.1 34 142 +;percentID=88.3;Gap=M26 I1 M56 I1 M4 I1 M2 D1 M1 D1 M17 ;sequence=CCCACGCGTCCGCCGACCTGCTTCCACCCCTCAGGGAGGCCTCAGTGATTCGGCCACAGCCTCAGCCTCCGTCGCTCTGTGACCTGCGGGTATTGGATGATTCGTAGCTAAGACTCTACGACATCCCTGAAGCCGGGAAATGGTGTGTGTTCTCATTTTACCCAAGATCTTTGGCCAGTGCAGGGCATAGAAGATTCATTCCACAAACTTATACTGAGAAGATATGAGAAATGTGGACAGAAGAATTTACAATTAAGGAAAGGCTCTAAAAGTGTGAATAAG
chr4-04	EST_Human	nucleotide_match	247348	248030	662.000000	+	.	Target=DA730641.1 186 866 +;percentID=98.4;Gap=M638 D1 M34 D1 M9
chr4-04	EST_Human	nucleotide_match	331668	332269	392.000000	+	.	Target=CN310770.1 20 602 +;percentID=84.7;Gap=M26 I1 M149 I1 M1 I1 M22 D6 M1 D2 M1 D1 M163 D2 M4 D1 M7 D1 M2 D1 M1 D2 M2 D1 M1 D1 M3 D1 M6 D1 M2 D1 M18 D1 M57 I2 M17 D1 M22 D1 M73
chr4-04	EST_Human	nucleotide_match	247349	247430	60.000000	+	.	Target=DB056944.1 397 478 +;percentID=86.6
chr4-04	EST_Human	nucleotide_match	247349	247430	60.000000	+	.	Target=DA703911.1 385 466 +;percentID=86.6
chr4-04	EST_Human	nucleotide_match	247349	247437	69.000000	+	.	Target=CN265977.1 349 437 +;percentID=88.8
chr4-04	EST_Human	nucleotide_match	247349	247428	70.000000	+	.	Target=AL700660.1 399 478 +;percentID=93.8
chr4-04	EST_Human	nucleotide_match	247349	247433	71.000000	+	.	Target=DA324408.1 203 287 +;percentID=91.8
chr4-04	EST_Human	nucleotide_match	247349	247438	76.000000	+	.	Target=DC411795.1 290 379 +;percentID=92.2
chr4-04	EST_Human	nucleotide_match	247349	247438	76.000000	+	.	Target=DC411178.1 290 379 +;percentID=92.2
chr4-04	EST_Human	nucleotide_match	247349	247452	81.000000	+	.	Target=DA240008.1 292 395 +;percentID=88.5
chr4-04	EST_Human	nucleotide_match	247349	247439	81.000000	+	.	Target=DA757889.1 396 486 +;percentID=94.5
chr4-04	EST_Human	nucleotide_match	247349	247462	84.000000	+	.	Target=DA422914.1 389 503 +;percentID=87;Gap=M108 I1 M6
chr4-04	EST_Human	nucleotide_match	247349	247526	136.000000	+	.	Target=DA685292.1 360 537 +;percentID=88.2
chr4-04	EST_Human	nucleotide_match	247349	247526	136.000000	+	.	Target=DA917260.1 389 566 +;percentID=88.2
chr4-04	EST_Human	nucleotide_match	247349	247526	136.000000	+	.	Target=DB187202.1 387 564 +;percentID=88.2
chr4-04	EST_Human	nucleotide_match	247349	247537	141.000000	+	.	Target=BP420960.1 291 479 +;percentID=87.3
chr4-04	EST_Human	nucleotide_match	247349	247540	142.000000	+	.	Target=BP273260.1 290 481 +;percentID=87
chr4-04	EST_Human	nucleotide_match	247349	247537	143.000000	+	.	Target=DB111318.1 393 581 +;percentID=87.8
chr4-04	EST_Human	nucleotide_match	247349	247539	145.000000	+	.	Target=DB201918.1 397 587 +;percentID=88
chr4-04	EST_Human	nucleotide_match	247349	247549	149.000000	+	.	Target=DA246722.1 310 510 +;percentID=87.1
chr4-04	EST_Human	nucleotide_match	247349	247535	149.000000	+	.	Target=BP231503.1 396 582 +;percentID=89.8
chr4-04	EST_Human	nucleotide_match	247349	247544	150.000000	+	.	Target=DB203397.1 351 546 +;percentID=88.3
chr4-04	EST_Human	nucleotide_match	247349	247546	152.000000	+	.	Target=CD689816.1 396 593 +;percentID=88.4
chr4-04	EST_Human	nucleotide_match	247349	247565	159.000000	+	.	Target=DR423054.1 308 524 +;percentID=86.6
chr4-04	EST_Human	nucleotide_match	247349	247579	169.000000	+	.	Target=DA741721.1 290 520 +;percentID=86.6
chr4-04	EST_Human	nucleotide_match	247349	247579	169.000000	+	.	Target=DB231938.1 292 522 +;percentID=86.6
chr4-04	EST_Human	nucleotide_match	247349	247579	169.000000	+	.	Target=DB095116.1 277 507 +;percentID=86.6
chr4-04	EST_Human	nucleotide_match	247349	247584	174.000000	+	.	Target=DA118777.1 298 533 +;percentID=86.9
chr4-04	EST_Human	nucleotide_match	247349	247579	177.000000	+	.	Target=CD701489.1 343 573 +;percentID=88.3
chr4-04	EST_Human	nucleotide_match	247349	247596	180.000000	+	.	Target=DA787611.1 293 540 +;percentID=86.3
chr4-04	EST_Human	nucleotide_match	247349	247594	180.000000	+	.	Target=DB158549.1 292 537 +;percentID=86.6
chr4-04	EST_Human	nucleotide_match	247349	247597	181.000000	+	.	Target=DA799229.1 290 538 +;percentID=86.3
chr4-04	EST_Human	nucleotide_match	247349	247599	183.000000	+	.	Target=DA758630.1 304 554 +;percentID=86.5
chr4-04	EST_Human	nucleotide_match	247349	247601	185.000000	+	.	Target=DA399659.1 262 514 +;percentID=86.6
chr4-04	EST_Human	nucleotide_match	247349	247626	208.000000	+	.	Target=DB170146.1 290 573 +;percentID=87.7;Gap=M257 I1 M3 I5 M18
chr4-04	EST_Human	nucleotide_match	247349	247662	219.000000	+	.	Target=DA766426.1 260 579 +;percentID=85.4;Gap=M257 I1 M5 I5 M19 D1 M2 I1 M30
chr4-04	EST_Human	nucleotide_match	247349	247671	224.000000	+	.	Target=DA806351.1 238 566 +;percentID=85.2;Gap=M257 I1 M5 I5 M19 D1 M2 I1 M39
chr4-04	EST_Human	nucleotide_match	247349	247759	226.000000	+	.	Target=BU155753.1 389 807 +;percentID=78.8;Gap=M181 I1 M5 D1 M66 I2 M1 I1 M1 I1 M2 I2 M63 I1 M4 D1 M27 I1 M10 I1 M13 D2 M3 D1 M9 I1 M9 I1 M5 I1 M7
chr4-04	EST_Human	nucleotide_match	247349	247691	233.000000	+	.	Target=CN399123.1 237 585 +;percentID=84.6;Gap=M257 I1 M5 I5 M19 D1 M2 I1 M38 D1 M3 I1 M17
chr4-04	EST_Human	nucleotide_match	247349	247800	245.000000	+	.	Target=BI560805.1 390 830 +;percentID=80.5;Gap=M200 I1 M31 D1 M15 D1 M9 I1 M3 I5 M2 I1 M19 I2 M7 I1 M12 I1 M7 I1 M7 D1 M5 D1 M1 D1 M8 D1 M2 D1 M23 I1 M5 D1 M5 D4 M1 D1 M14 D1 M2 D1 M6 D1 M9 D3 M8 D1 M6 D1 M1 D1 M10 D2 M1 D1 M8
chr4-04	EST_Human	nucleotide_match	247349	247711	249.000000	+	.	Target=DA309597.1 227 595 +;percentID=84.9;Gap=M257 I1 M5 I5 M19 D1 M2 I1 M38 D1 M3 I1 M37
chr4-04	EST_Human	nucleotide_match	247349	247758	260.000000	+	.	Target=CD654571.1 372 771 +;percentID=83.7;Gap=M257 I1 M3 I5 M21 D1 M2 D1 M2 D3 M1 D1 M30 D1 M3 I1 M11 I1 M4 D1 M21 D1 M7 D5 M14 D1 M2 D1 M3 D1 M7 D1 M4
chr4-04	EST_Human	nucleotide_match	247349	247803	261.000000	+	.	Target=BQ069369.1 289 758 +;percentID=80.3;Gap=M257 I1 M5 I5 M10 I1 M9 D1 M2 I1 M38 D1 M4 I1 M6 I1 M9 I1 M14 I1 M15 D1 M3 D3 M12 I1 M16 I1 M8 I1 M5 I1 M4 I1 M9 I1 M6 I1 M6 I1 M5 I1 M6
chr4-04	EST_Human	nucleotide_match	247349	247607	270.000000	+	.	Target=DA571532.1 386 641 +;percentID=81.7;Gap=M106 D2 M2 D1 M3 D2 M3 D1 M137 I2 M1 I1 M1
chr4-04	EST_Human	nucleotide_match	247349	247858	279.000000	+	.	Target=CD652116.1 249 755 +;percentID=79;Gap=M257 I2 M1 I1 M1 I1 M3 I2 M19 I1 M2 D1 M38 D1 M4 I1 M44 D1 M3 D3 M24 I1 M3 D1 M20 D1 M9 D1 M29 D1 M9 D1 M4 D1 M2 D1 M15 I1 M10
chr4-04	EST_Human	nucleotide_match	247349	247631	283.000000	+	.	Target=DB024685.1 279 561 +;percentID=100
chr4-04	EST_Human	nucleotide_match	247362	247667	191.000000	+	.	Target=BG391074.1 1 313 +;percentID=81.8;Gap=M27 D1 M70 I1 M147 I1 M4 I5 M56 I1 M1 ;sequence=TTTTGCCCAAGACCTTTGGCCAAAGCAGGCTTAAAAGATTCTTTTCAAAAAGTGATACTGAGAAGATATGGAAAATATGGACATGAGAATTTACAATATAAGAAAAGGCTGTAAAAGTGCGGATGAGCATAAGGTGCACAAAAGAGGTTATAATGGACTTAACCAATGTTTGACAACTACCCAGAGCAAAATATTTCACTGTGATAAATATGTTAAAGTCCTTCATAAATTCTCAAATTCAAATATACATAAGAAAAGACAAACTGGAAAGAAACCTTTCAAATGTAAAGAATGTGGCAAATCATG…
chr4-04	EST_Human	nucleotide_match	247386	247804	217.000000	+	.	Target=AL705298.1 2 422 +;percentID=77;Gap=M221 I1 M7 I3 M1 I2 M6 D1 M14 I1 M33 I1 M4 D1 M38 D1 M1 D2 M4 D1 M84 ;sequence=AGCAGCATATAAAAGATCCTTTCCAAAAAGCGACACTGAGAAGATATAAAAACTGTGAACATAAAAATGTACATTTAAAAAAAGACCCTAAAAGTGTGGATGAGTGTAAGGTGCACAGAGGAGGTTATAATGGATTTAACCAATGTTTGCCAGCTACCCAGAGCAAAATATTTCTATTTGATAAATGTGTGAAAGCCTTTCATAAATTTTCAAATTCAAACAGACATAAGATAAGCCATACTGAAAAAAAACTTTTCAAATGCAAAGAATGTGGCAA…
chr4-04	EST_Human	nucleotide_match	334972	335150	108.000000	+	.	Target=BG999393.1 8 183 +;percentID=81.9;Gap=M15 D1 M3 D2 M21 D1 M15 D1 M10 D1 M44 I2 M62 I1 M3 ;sequence=CCCCGGTTCTGGGTAGCTGGGATACGTGCGTGACACCACGNCCGGCTAATTTCTGTGTTTTTAGTAGATATGGGATTCACCATATTGGCCAGGCTGGTCTCGAACTCCTGACCTTAGGTGATCCACCCACCTCGGTCTTCCAAAGTACTGGGATTACAGGCATGAGCCACCGCGCCCAGCCCTATAGTTATTATTTCTATTGCTTTTACCTTGTGAAGACTAAATATTTAGCTTCTAATATACATGTCCTAGAAAACACTATGCATTTTGGTTAAATTCCTTGTTACTGTATG…
chr4-04	EST_Human	nucleotide_match	247396	247715	188.000000	+	.	Target=DN997781.1 8 327 +;percentID=81.1;Gap=M59 D2 M2 D1 M3 D2 M3 D1 M76 I1 M61 I6 M65 D1 M3 I1 M37 D1 M3 ;sequence=GCACGAGGAAGATTCATTCCACAAACTTATACCAAAAGGACATGAGAAACGTGGACATGAGAATTTAAGAAAAACTTGTAAAAGTATAAATGAGTGTAAGGTGCAGAAAGGTGGTTATAATAGAATTAACCAATGCTTATTAACTACCCANGAAAAAAACAATTCAATCTAATATATGTGTCAAAGTTTTTCATAAATTTTCAAATTCAAACAAAGATAAGATAAGATATACTGGAGATAAAACCTTTAAATGTAAAGAATGTGGCAAATCATTTCACGTGC…
chr4-04	EST_Human	nucleotide_match	335150	335283	96.000000	-	.	Target=AI221100.1 5 141 +;percentID=86.1;Gap=M79 I2 M2 I1 M53 ;sequence=TTTTTTTTTTTTTTCTAGACCAATTATATTAAAAGCTAATTATTTATTCTTAGCAAGGTAAAAACAACACAAATAATAACAACACTTTCTCTTCTGTCAATGAACAGCTGATCAGATGGTGGCATTAAAACTCACAAAACAATAAAAGGGAAGTAACACAAATTAAGCTTAAGTCTCCATACAGTTTCTGTCTTTGTACTGAACACACGATGCTGAATTCAATCATTTATTCATGTGCTCTAGACTGCAAGTTCCTTGATGGTAGGGACCATGACTGCTTTATGTCTTTTTCTAATGATCATATGAAATAGAAGCAATTAGCTTATT…
chr4-04	EST_Human	nucleotide_match	247435	247667	149.000000	+	.	Target=BP420445.1 4 243 +;percentID=82.5;Gap=M172 I1 M4 I5 M56 I1 M1 ;sequence=GGAAAATATGGACATGAGAATTTACAATTAAGAAAAGGCTGTAAAAGTGCGGATGAGCATAAGGTGCACAAAAGAGGTTATAATGGACTTAACCAATGTTTGACAACTACCCAGAGCAAAATATTTCAATGTGATAAATATGTTAAAGTCCTTCATAAATTCTCAAATTCAAATATACATAAGAAAAGACAAACTGGAAAGAAACCTTTCAAATGTAAAGAATGTGGCAAATCATGTTGCATACTTTCACAACTAACTCAGCATAAGAAAACTGCTACTAGAGTGAATTTCTACAAATGTAAGACATGTGGAAAAGCCTT…
chr4-04	EST_Human	nucleotide_match	335150	335264	87.000000	-	.	Target=AW135251.1 14 131 +;percentID=88.1;Gap=M60 I2 M2 I1 M53 ;sequence=TTTTTTTTTTTTTTTATATTAGAAGCTAATTATTTATTCTTAGCAAGGTAAAAACAACACAAATAATAACAACAATTTCTCTTCTGTCAATGAACAGCTGATCAGATGGTGGCATTAAAACTCACAAAACAATAAAAGGGAAGTAACACAAATTAAGCTTAAGTCTCCATACAGTTTCTGTCTTTGTACTGAACACACGATGCTGAATTCAATCATTTATTCATGTGCTCTAGACTGCAAGTTCCTTGATGGTAGGGACCATGACTGCTTTATGTCTTTTTCTAATGATCATATGAAATAGAAGCAATTAGCTTATTGATCAGTTT…
chr4-04	EST_Human	nucleotide_match	247455	247715	149.000000	+	.	Target=BP336027.1 1 266 +;percentID=80;Gap=M8 D1 M10 D1 M55 I1 M5 D1 M66 I2 M1 I1 M1 I1 M2 I2 M63 I1 M4 D1 M37 I1 M5 ;sequence=ACAATTAAGAAAGGCTGTAAAGTGTGGATGAGTGTAAGGTGTGCAAAGGAGGTTATAATGGACTTAACCAATGTCTGATAACTACCCAGAGCAAAATGTATCAATGTGATAAATATGTAAAAGTCTTCTATAAGTTTTCAAATTCAGATAGACATAAGATAAGACATACTGAAAAGAAAACTTGCAAATGTAAAGAATGTGGCAAATCATTTTGCATGCTTTCACAACTAACTCGACATAAGAGAATTCATATTAGAGAGAATTCCCACAAA…
chr4-04	EST_Human	nucleotide_match	335150	335270	91.000000	+	.	Target=AW020056.1 378 501 +;percentID=87.9;Gap=M53 I1 M2 I2 M66 ;sequence=GCACGAGTGCAGACTGGGGTCAGTCTGACAAGGTCTAATTCTGCTCCCATTTCAGAGGAAGATAAGTGACTCATGCAGGGTTTGTTCCTCCCCTCACAGAAAGAATCTCCTTGGTTTGTACCCAGATAAGAATTGCTCCAGTTTTCTGGTTCTTTGGTGAAAAATGAGGAATCTGGAGACTCAAACTGATCAATAAGCTAATTGCTTCTATTTCATATGATCATTAGAAAAAGACATAAAGCAGTCATGGTCCCTACCATCAAGGAACTTGCAGTCTAGAGCACATGAATAAATGATTGAATTCAGCATCGTGTGTTCAGTACAA…
chr4-04	EST_Human	nucleotide_match	335305	335796	339.000000	-	.	Target=AI379940.1 3 493 +;percentID=85.1;Gap=M16 D1 M40 D1 M80 I1 M83 D1 M3 I1 M32 D2 M2 D1 M180 D1 M34 I3 M1 I1 M14
chr4-04	EST_Human	nucleotide_match	247460	247614	105.000000	-	.	Target=BF508454.1 25 180 +;percentID=84;Gap=M8 I1 M147 ;sequence=TTTTTTTTTTTTTTTTTGCCTTTTTCTTATGTATATTTGAATTTGAGAATTTATGAAGGACTTTAACATATTTATCACATTGACATATTTTGCTCTGGGTAGTTGTCAAACATTGGTTAAGTCCATTATAACCTCTTTTGTGCACCTTATGCTCATCCGCACTTTTACAGCCTTTTCTTA
chr4-04	EST_Human	nucleotide_match	335427	335766	200.000000	-	.	Target=N20005.1 3 351 +;percentID=81.1;Gap=M19 D2 M87 I1 M10 I7 M37 I1 M36 D1 M3 I1 M32 D2 M2 D1 M14 I1 M52 I1 M10 I1 M12 I1 M5 I1 M15 ;sequence=TATAGTTACTTTGAGACTTGTGAAAAATCCACTGAAACTGCAAAGATGGAGAACAGGTTGCTGGATGGGATGTCTCTAGAAATACTGGTTTTAATTTTACATAAAATAATTTAAGTACATTAAATTCAAAGTACATTGCCTTTCTCCATTTATCAGCTTTTGGTGTTTCAGGAAATTGGGAGCACCAGCTCTGGAGAGGCAGTAGGAATAGCTACTCCAAACTCTGATCTTCTCTAAGCAGTTCTGTGAGGGTA…
chr4-04	EST_Human	nucleotide_match	247956	248409	180.000000	+	.	Target=BM800562.1 506 990 +;percentID=72.4;Gap=M60 D1 M5 I1 M52 I1 M42 I1 M8 I1 M5 I1 M14 I1 M10 I1 M10 I1 M13 I1 M11 I1 M10 I2 M1 I1 M8 I1 M2 I1 M7 I1 M11 I1 M23 I1 M1 I1 M10 D1 M3 I1 M9 I1 M20 I1 M6 I1 M10 I1 M3 I1 M8 I1 M18 I1 M5 I1 M22 I1 M12 I1 M3 I1 M2 I1 M11 I1 M17 ;sequence=GGACGCGTGGGTTGCAATTTAGAGATGTGGCCATAGAATTCTCTCTGGAGGAGTGGCATTGCCTGGACACTGCACAGCGGAATCTATATAGGAATGTGATGTTAGAGAACTACAGT…
chr4-04	EST_Human	nucleotide_match	247956	248468	284.000000	+	.	Target=DA732282.1 220 736 +;percentID=78.2;Gap=M60 D1 M5 I1 M52 I1 M123 I2 M62 I1 M3 D1 M47 I1 M33 D1 M3 I1 M36 D1 M53 D1 M14 I1 M7 I1 M10 ;sequence=CCAAAAAGTGATACTGAGAAGATATGAAAAACGTGGACATGGAAATTTACAGTTAATAAAAAGGTGTGAAAGTGTAGATGAGTGTAAGGTGCACACAGGAGGTTATAATGGACTTAACCAGTGTAGTACAACTACCCAGAGCAAAGTATTTCAATGTGATAAATATGGGAAAGTCTTTCATAAATTTTCAAATTCAAATAGACATAATATAAGACATACTGAAAAAAAACCTTTCAAATGCATAGAATGT…
chr4-04	EST_Human	nucleotide_match	335206	335452	147.000000	+	.	Target=BG999393.1 185 436 +;percentID=80.8;Gap=M69 D1 M5 I1 M82 D1 M3 I1 M50 I1 M22 I1 M2 I2 M1 I1 M11
chr4-04	EST_Human	nucleotide_match	247956	248575	285.000000	+	.	Target=BG289439.1 224 851 +;percentID=75.3;Gap=M60 D1 M5 I1 M52 I1 M123 I2 M14 I1 M48 I1 M3 D1 M81 D1 M2 I1 M51 I1 M6 I1 M2 I1 M1 I1 M12 D1 M3 I1 M8 I2 M11 I1 M1 I1 M15 I1 M5 I1 M10 D1 M5 I1 M12 D1 M7 I1 M3 I1 M8 D1 M2 D1 M7 D1 M4 D1 M5 I1 M1 I1 M6 D1 M11 D1 M5 D1 M5 D1 M7 D1 M4 ;sequence=CTTTCCAAAAAGTGATACTGAGAAGATATGAAAAACGTGGACATGGAAATTTACAGTTAATAAAAAGGTGTGAAAGTGTAGATGAGTGTAAGGTGCACACAGGAGGTTA…
chr4-04	EST_Human	nucleotide_match	335150	335319	127.000000	+	.	Target=T79074.1 94 269 +;percentID=87.5;Gap=M53 I1 M2 I2 M62 I1 M6 I1 M18 I1 M29 ;sequence=ATGAATAAATGATTGAATTCAGCATCGTGTGTTCAGTACAAAGACAGAAACTGTATGGAGACTTAAGCTTAATTTGTGTTACTTCCCTTTTATTGTTTTGTGAGTTTTAATGCCACCATCTGATCAGCTGTTCATTGACAGAAGAGAAATTGTTGTTATTATTTGTGTTGTTTTTACCTTGCTAAGAATAAATAATTAGCTTCTAATATAATTGGGTCTAGGAAAAACATAAGGGTTTTGGGTTAAATTCCNTGTTATTGTGTGTTATAATGTTATAAAATAGGGGGNATTAGGCCTAAAATAGGGTT…
chr4-04	EST_Human	nucleotide_match	248067	248563	276.000000	+	.	Target=DA572502.1 332 829 +;percentID=78.7;Gap=M3 D1 M117 I1 M1 I1 M56 D1 M7 I1 M90 I1 M3 D1 M90 D1 M26 D1 M8 D1 M17 I1 M6 I1 M12 D1 M11 I1 M19 I1 M6 I1 M11 D1 M6
chr4-04	EST_Human	nucleotide_match	248108	248718	607.000000	-	.	Target=AW291262.1 18 628 +;percentID=99.5;sequence=TTTTTTTTTTTTTTTTTAACAATATTCTTCACTTTATTTGCTGTTTAAAGCCAAAGGAAACATATTACCAGAAATGTCATTCAACTATGTTATCAACTATGTTTCTCACCTGTCTGAATTCTCTGGTGTACAGTAAGGGTTGAGGACCAAGTAAAATCTTTGCCACATTCTTCACATGTGTAGGGTTTCTCTCCAATATGAATATTCGTATGTTCATTCAGGCTTCTGGACCATCTAAAGGCTTTGCCACATTCTTTACATTTGTAGGGTTTCTCTGCAGTATGAATTTTCTTATGTTCATTCAGTGCAGAGGACTGTCTAAAGGCTTTGCCACATTCTTCACATTTG…
chr4-04	EST_Human	nucleotide_match	335150	335264	87.000000	-	.	Target=AA628705.1 3 120 +;percentID=88.1;Gap=M60 I2 M2 I1 M53 ;sequence=TTTTATATTAGAAGCTAATTATTTATTCTTAGCAAGGTAAAAACAACACAAATAATAACAACAATTTCTCTTCTGTCAATGAACAGCTGATCAGATGGTGGCATTAAAACTCACAAAACAATAAAAGGGAAGTAACACAAATTAAGCTTAAGTCTCCATACAGTTTCTGTCTTTGTACTGAACACACGATGCTGAATTCAATCATTTATTCATGTGCTCTAGACTGCAAGTTCCTTGATGGTAGGGACCATGACTGCTTTATGTCTTTTTCTAATGATCATATGAAATAGAAGCAATTAGCTTATTGATCAGTTTGAGTCTCCAGAT…
chr4-04	EST_Human	nucleotide_match	248136	248432	181.000000	+	.	Target=BP336027.1 267 565 +;percentID=80.7;Gap=M51 I2 M246
chr4-04	EST_Human	nucleotide_match	248187	248720	502.000000	-	.	Target=DB369343.1 1 535 +;percentID=96.8;Gap=M228 D2 M194 D1 M22 I1 M6 I1 M4 I1 M15 I1 M62 ;sequence=GGAACAATATTCTTCACTTTATTTGCTGTTTAAAGCCAAAGGAAACATATTACTAGAAATGTCATTCAACTATGTTATCAACTATGTTTCTCACCTGTCTGAATTCTCTGGTGTACAGTAAGGGTTGAGGACCAAGTAAAATCTTTGCCACATTCTTCACATGTGTAGGGTTTCTCTCCAATATGAATATTCGTATGTTCATTCAGGCTTCTGGACCATCTAAAGGCTGCCACATTCTTTACATTTGTAGGGTTTCTCTGCAGTATGAATTTTCTTATGTTCATTCAGTGCAGAGGAC…
chr4-04	EST_Human	nucleotide_match	331694	331775	60.000000	+	.	Target=CN278785.1 3 84 +;percentID=88.1;Gap=M56 I1 M4 I1 M2 D1 M1 D1 M17
chr4-04	EST_Human	nucleotide_match	248205	248373	106.000000	+	.	Target=BX100770.1 550 718 +;percentID=81.2;sequence=CTGGAGCGGACAGGGTGGCTTCCGGGTTTGGCGGGTACTTTGTCTCTCGCTCTAGCCGGAGCTGCAGGTCTCGTCTTCCCTGGTCTGTGTCCTCTTCTCCTAGGGGCCCAGCCTCTGTGGCCCTGTGACCTGCAGGTATTGGGAGATCCCCAGCTAAGACGCCAGGTCCTCCTGGAAGCCTAGAAATGTTATGTGTTCTCATATTGCTGAAGACCTTTGCCCAGAGCGAGACATAAAATATTTTTTCCAAAAAGTCATACTGAGGAGATATGATAAATGTGAACATGAGAATTTACAATTAAGAAAGGGCTGTAAAAGTGTGGATGAGTGTAAGGTGTGCAAAGGAG…
chr4-04	EST_Human	nucleotide_match	248216	248527	206.000000	+	.	Target=DN997781.1 328 639 +;percentID=83
chr4-04	EST_Human	nucleotide_match	248217	248336	81.000000	+	.	Target=DB215628.1 447 566 +;percentID=84.4;Gap=M31 I1 M3 D1 M85
chr4-04	EST_Human	nucleotide_match	248218	248318	53.000000	+	.	Target=BU167813.1 813 916 +;percentID=77.4;Gap=M30 I1 M16 I1 M5 I1 M50
chr4-04	EST_Human	nucleotide_match	248218	248400	75.000000	+	.	Target=BM465909.1 681 873 +;percentID=73.1;Gap=M39 I1 M12 D1 M32 I1 M7 I1 M9 I1 M5 I1 M14 I1 M8 I1 M7 I1 M16 I2 M8 I2 M17 D1 M7
chr4-04	EST_Human	nucleotide_match	248218	248362	87.000000	+	.	Target=AL705298.1 423 568 +;percentID=80.4;Gap=M105 I1 M40
chr4-04	EST_Human	nucleotide_match	248253	248457	114.000000	+	.	Target=BP420445.1 244 447 +;percentID=78.7;Gap=M2 D1 M55 D1 M4 I1 M18 I1 M6 D1 M117
chr4-04	EST_Human	nucleotide_match	331568	331775	206.000000	+	.	Target=DA460146.1 1 209 +;percentID=99.5;Gap=M126 I1 M82
chr4-04	EST_Human	nucleotide_match	248253	248599	181.000000	+	.	Target=BG391074.1 314 657 +;percentID=77.1;Gap=M2 D1 M55 D1 M4 I1 M18 I1 M6 D1 M161 D1 M2 I1 M40 D1 M29 D1 M24
chr4-04	EST_Human	nucleotide_match	248253	248576	181.000000	+	.	Target=BE177799.1 338 653 +;percentID=79.4;Gap=M175 I1 M2 D1 M73 D1 M16 D1 M8 D1 M11 D1 M5 D1 M9 D1 M4 D1 M3 D1 M9
chr4-04	EST_Human	nucleotide_match	248385	248497	77.000000	+	.	Target=DA803972.1 446 558 +;percentID=84.2
chr4-04	EST_Human	nucleotide_match	248580	249122	517.000000	-	.	Target=DB362556.1 1 543 +;percentID=97.1;sequence=GGAGACGGAGTCTCACTCTGTCGCCTAGGCTGGCGTGCAGTGCAGTGGCGCTATCTAGGCTCACTGCAAGCTCTGCCTCCTGGGTTCACACCATTCTCCTGCCTCAGCCTCCTGAGTAGCTGGGACTACAGGCACTCACCACCATGCCCAGTTATTTTTTTGTATTTTTAGTAGAGATGGGGTTTCACCATGTTAGCCAGGATGGTCTTGACCTCCTGAACTTGTGATCCGCCTGCCTTGGCCTCCCAAAGTGCTGGGATTATAGGCATGAGCCACTGCGCCTGGCCTACTCTGATGGATTATTACATGGTGTATGCCTGTATTCAAATAACTAATATATGCCAGAAAT…
chr4-04	EST_Human	nucleotide_match	248935	249438	336.000000	+	.	Target=AA017090.1 1 529 +;percentID=83.9;Gap=M11 I1 M16 D1 M100 D1 M37 D1 M1 D1 M47 I1 M50 D1 M45 I1 M43 I1 M7 I1 M21 I1 M4 I1 M3 I1 M4 I1 M6 I1 M8 I1 M3 I1 M10 I1 M2 I1 M7 I1 M3 I2 M8 I1 M7 I1 M1 I1 M4 I1 M3 I1 M3 I1 M1 I1 M7 I1 M2 I1 M7 I1 M4 I1 M4 I1 M6 I1 M14 ;sequence=GTGAAACCCTATTCTCTACTAAAAATACAAAATGTGGCCAGGCCTGGTGGTGTGTGTCTGTAGTCCCAGCTACTCAGGAGGCTGAGGCAGGAGAATCACTTGAACCTGGGAGGCGGAGGTTGCGG…
chr4-04	EST_Human	nucleotide_match	249003	249445	440.000000	-	.	Target=CR746939.1 25 467 +;percentID=99.5;sequence=AGCGCTGGAGAGTTTTTTTTTTTTTTTTCTTACACCTAACGGTTTATTTTTAGAGCAATACATTTATATATTTAACTTCATGTAAATAAAAATGAAAAGTCCGTATGTGTTTGCAGGACAAGACACTACATGTTCAAAGACAAATATGAAACATTTTTTTTAAGTATTCATTCAGGACTCANAAACATATGAATTATACTTTGATATATTACAATCACAAAACGATCTGTAGTAAAAAATAATTGTACATTGAAAAATAAAGTGTATAACTGGACTTGTGTAATACAAAGAATAAATACTTAAGGTGATGAATATCTCATTTACTCTGATGGATTTTTTCTTTTTTTG…
chr4-04	EST_Human	nucleotide_match	249194	249789	478.000000	+	.	Target=AW876428.1 8 601 +;percentID=90.3;Gap=M54 D1 M7 D1 M55 I1 M7 D1 M470 ;sequence=GACGAGTAGTCGAGGTATACACTATATTTTTCAATGTACAATTATTTTTCACTACAGATCGTCCGTGATGCAATATATCAAAGTACAATCCATATGTATCTGAGTCCTGAATGAATACTTAANGAAAAATGTTCATATTTGTCCTTGAACATGCAGTGTCTTGTCCTGCAAACACATACGGACTTTTCATTTTCATCCACATGAAGTTAAACATACAAATGCACTGCTCCAAAAATAAACCGTTAGGTGCAAGAAAACTACAGAGCAAGCAATAGTGCTTGCGCGAGAGTCTGCACCCACCCTCCAAAGAAAA…
chr4-04	EST_Human	nucleotide_match	249195	249712	500.000000	+	.	Target=AW876304.1 12 530 +;percentID=98.3;Gap=M4 I1 M514
chr4-04	EST_Human	nucleotide_match	331644	332345	383.000000	+	.	Target=BG251450.1 1 681 +;percentID=80;Gap=M50 I1 M149 I1 M1 I1 M22 D6 M1 D2 M1 D1 M80 D1 M6 D1 M77 D1 M5 I1 M5 D1 M16 D2 M1 D1 M3 D7 M1 D1 M1 D1 M10 D1 M44 D1 M6 I1 M5 I1 M8 I1 M6 I1 M27 D1 M14 I1 M3 D1 M27 D1 M6 I1 M17 I1 M1 I1 M23 D1 M19 D1 M8 D1 M26
chr4-04	EST_Human	nucleotide_match	249196	249783	486.000000	+	.	Target=AW876242.1 1 588 +;percentID=91.3;sequence=TCGAGTTATACACTTTATTTTTCAATGTACAATTATTTTTCACTACAGATCGTTCCGTGATTGCAATATATCAAAGTACAATCCATATGTTTCTGAGTCCTGAATGAATACTTAACAAAAATGTTTCATATTTGTCCTTGAACATGCAGTGTCTTGTCCTGCAAACACATACGGACTTTTCATTTTCATCCACATGAAGTTAAACATACAAATGCACTGCTCCAAAAATAAACCGTTAGGTGCAAGAAAACTACAGAGCAAGCAATAGTGCTTGCGCGAGAGTCTGCACCCACCCTCCAAAGAAAAGATCAACATTGGAACAAAGAAGACTCTCTCATAAGGTGGACAA…
chr4-04	EST_Human	nucleotide_match	249236	249804	282.000000	-	.	Target=BU785955.1 42 630 +;percentID=77.2;Gap=M28 I1 M1 I2 M5 I1 M3 I2 M10 D1 M7 D1 M3 D1 M33 D1 M13 I1 M50 I1 M1 I3 M25 I2 M1 I2 M1 I3 M24 I3 M5 I1 M62 I1 M98 D1 M56 D2 M10 D1 M2 D1 M48 D1 M2 D2 M2 D1 M33 I1 M1 I5 M6 I1 M3 I3 M23
chr4-04	EST_Human	nucleotide_match	330936	331116	179.000000	+	.	Target=BX503083.1 2 182 +;percentID=99.4
chr4-04	EST_Human	nucleotide_match	249593	250186	342.000000	+	.	Target=BG564801.1 18 627 +;percentID=80.9;Gap=M28 I1 M1 I3 M1 I1 M1 I1 M1 I1 M22 I4 M13 I2 M1 I2 M33 I1 M16 I2 M1 I2 M57 I2 M1 I1 M35 D3 M3 D1 M70 I3 M12 I1 M5 I1 M17 D2 M1 D1 M1 D1 M4 D1 M1 D1 M35 I1 M40 D1 M51 D3 M39 I1 M90 ;sequence=AAACATTCTATATTTTCTTCTTTTTATTTAATGACTCTAGAATCTAATGGATTGTCGTTGAGAATCTCCCCATACAAACTCCTTGTTTTTATTTGTCTGGTGCTCATGCTAGAGCTATAATTTCTTTGATTCTCTTTTTTGTTTTCACTTCATGAAGTGTTTA…
chr4-04	EST_Human	nucleotide_match	336052	336604	549.000000	+	.	Target=DA016989.1 1 554 +;percentID=99.6;Gap=M155 I1 M398
chr4-04	EST_Human	nucleotide_match	249696	250129	424.000000	+	.	Target=CA427639.1 2 435 +;percentID=98.8
chr4-04	EST_Human	nucleotide_match	330988	331260	267.000000	-	.	Target=EL955530.1 47 317 +;percentID=99.3;Gap=M46 D2 M225 ;sequence=GCGGCGCTCTAAACTAGTGGATCCCCGGGCTGCAGGAATCGAATTCCAGTCTCACATAAACATACAAAAGTCACAGACACACACACACACACGCACGCACCCACGCACGCACAGCCCATCCTTCCTCCAAGGCTCGCGAATCATCTCTCCACAAATCCTGCCTTCGGGGCCGCAGCCTGCAGGCCGACCTCAGTCCGTCCTCACAGAGCCTAGTTGGGTGCACAGCTCTCCCTGACGCGCGAGGAGCAGGTTCACGGGAGTCGGTCGCGCATCCCCAGCGCCCTGCGGGCCTCGCACCGGCTGTGGCGGTGACCCCGAATTCTTCCATCTC…
chr4-04	EST_Human	nucleotide_match	249924	250452	521.000000	-	.	Target=AA017091.1 1 530 +;percentID=99.2;Gap=M264 D1 M248 I1 M10 I1 M6 ;sequence=GCGNCCGCACTAAGAAATGAGGAGTGCCTCTGCTCGGCGGCCCTACCATCTGGGAGTAAGGAGCGCCTCTTCCTGGCTGCCCCACCATCTGGGAAGTGAGGAGCATCTCTGTCCAGCTGCTGCACCATCTGGGAAGTGAGGAGAGCCTTTGCCCAGATGCTGTGCAACCCTCCAAGTGTGAAGTGGCAGCCTTGTATGTGATCTTTATGTCCTCCCTAAGTTTGCATTTTTGACATTAAAGTTTACTTTTAAATTAAAAAAAAACCCTCTTTAAATTCAGAATGAGTCAGTTTTGCAGCCTGGGAACAGATGTCCTCT…
chr4-04	EST_Human	nucleotide_match	249934	250218	187.000000	+	.	Target=BX956046.1 14 292 +;percentID=84.3;Gap=M26 D2 M43 I1 M50 D3 M83 D2 M48 I1 M16 D1 M11 ;sequence=ATAACTAAATAAGTTTGTTCAGGCAAGTACTGGGAAGACATAAGTATTGGGGATGTTTTGATAAATAATTGTAGTGAACAAACACAAAGTGCTGGGTCTGTAATAGATGCTCCATAACTAGCCATAAATATTCCTGGAGTTAGTTCGTAGCTCCAAGTAAAAGATTAAAAATATCTATGTTGAAGAAATGTCATTAATTGTGCATGTGGAGAGGACGTGTTCCCAGGCTGCAAAACTGACTCAGTCTGAATTTAAAGAGGATTTCTGTTTTTATTTTCTAATTATCTTTAGTTTTGT…
chr4-04	EST_Human	nucleotide_match	335361	335786	289.000000	-	.	Target=T78596.1 3 433 +;percentID=83.9;Gap=M47 D1 M80 I1 M83 D1 M3 I1 M32 D2 M2 D1 M28 I1 M10 I1 M21 I1 M7 I1 M10 I1 M12 I1 M9 I1 M27 I1 M50
chr4-04	EST_Human	nucleotide_match	331581	332159	380.000000	+	.	Target=DA289388.1 3 564 +;percentID=85;Gap=M22 I1 M2 D1 M3 D1 M28 D1 M55 I1 M8 I1 M56 D1 M78 I3 M48 D2 M1 D5 M25 D1 M124 D1 M3 D1 M2 D1 M2 D2 M5 D1 M2 D1 M1 D1 M3 D1 M3 D1 M5 D1 M80 ;sequence=GTTGGCTTCCGGGATCTGGCGCGGCGTTTTCCTCTGGCTCCTGCGAGGGCTTGGTTTAGGGCTTCAGCTCTCTGCGTTCTCGGCTCCGGGAGGCCTCGGTGATTCAGCCACAGCCTCTGCCTCCCGTTGCTCTGTGACCTGAGGGTATTGGACAATTTGTAGCTAAGACTCCCGGATACCCTGAAGTCGGGAAATGGTGAGTGTGCG…
chr4-04	EST_Human	nucleotide_match	250017	250218	134.000000	+	.	Target=BX645181.1 3 202 +;percentID=84.3;Gap=M38 D3 M39 I1 M94 I1 M16 D1 M11 ;sequence=GGGTGTGTAATAGATGCTTCATAATTAGCCATAAATATTCCTGGAGTTAGTTTGTAGCTCCAAGTAAGAGATTGAAAATAATCTGTGGCGAACAAATGGCATTAATTGTGCATGTGGAGAGGACGTCTGTTCTCAGGCTGCAGAACCAACTCATTATGAATGTAAAGAGGATTTCTTTTCTTATTTTCTAATTATCTTCAGTTTTGTGATATCTTTATGATTTATCCCCAGCTATGTATGCCTCAGAGCCTTTCTTCATTTTTGCGTTATGGCTAGTTTGTCACTGTTCTCTTCATTCCACGTAATTTCACG…
chr4-04	EST_Human	nucleotide_match	250028	250218	123.000000	+	.	Target=BE619505.1 1 189 +;percentID=84.1;Gap=M19 I1 M2 I1 M1 I1 M18 D1 M48 D4 M65 I1 M21 D1 M11 ;sequence=ATGCTCCATAATTAGCCATAAATATTATTCTTTCTGGAGTGAGTAGTAGCTCCAAGTAAGAGAATGAAAATGTCTATAGTGAAGAAATGGCAGTCTGCATGTGGAGAGAACATCTGTTACCAGGCTGCAAAACTGACTCATTCTGAATTTAAAGAGAACCTCTGATTTTATTTTCTAATTATCTTTAGTTTTGGAATATCTTTATGGTTTATTCCCAGCTATGTATGCCTCACACCCCTTCTTCTTGTGTTATGGCTACAGTCTTCTCACTGTTCTCTTTTTGCCATGTAATT…
chr4-04	EST_Human	nucleotide_match	335591	335755	110.000000	+	.	Target=BX111612.1 538 702 +;percentID=84;Gap=M68 I1 M80 D1 M16
chr4-04	EST_Human	nucleotide_match	250170	250443	159.000000	+	.	Target=BX114674.1 305 582 +;percentID=79.6;Gap=M4 I1 M9 D1 M6 I2 M3 I1 M205 I1 M46 ;sequence=TGTCGTCCAGCCTCCCCCATGTCACCAGCAACCACGTCAGCTACAATGGCCTGTATGGAGTGGCAGTATTTAGCCAGAAGGATGGCTCCAGCGAGTTACCTCGAGGCTACAGGGCTCAAGAGAACTTCAGCGAGGATGGGGACGCCATCCTCTGGGAGACAGAGCTGGAGAAGGAGGACGACCCACTGCGCCGGCCCATCACCATAGCTCTTGTTGAGTCTAACAGTATTAATCACAATGGAGGTGAGTATACCCCCTCAGCCCCTGCTCAAGAACCTTCCATGGCTCCCCACTGTCTTTTTTTTT…
chr4-04	EST_Human	nucleotide_match	336530	336753	202.000000	-	.	Target=BG754914.1 266 489 +;percentID=95.1;sequence=GCCAACATGGGCCGCGTTCGCACCAAAACCGTGAAGAAGGCGGCCCGGGTCATCATAGAAAAGTACTACACGCGCCTGGGCAACGACTTCCACACGAACAAGCGCGTGTGCGAGGAGATCGCCATTATCCCCAGCAAAAAGCTCCGCAACAAGATAGCAGGTTATGTCACGCATCTGATGAAGCGAATTCAGAGAGGCCCAGTAAGAGGTATCTCCATCAAGCTGCAGGAGGAGGAGAGAGAAAGGAGAGACAATTATGTTCCTGAGGTCTCAGCCTTGGATCAGGAGATTATTGAAGTAGATCCTGACACTAAGGAAATGCTGAAGCTTTTGGACTTCGGCAGTCT…
chr4-04	EST_Human	nucleotide_match	250170	250463	168.000000	+	.	Target=BM051754.1 17 317 +;percentID=79.5;Gap=M4 I1 M9 D1 M6 I2 M3 I1 M205 I1 M43 I2 M2 I2 M17 D1 M3 ;sequence=GCCACTGTCTTTTTTTTTCTCCAATTTAAAACTTTTAATTTAATTTAAATTTAAAAGTAAACTTTAATGTCAAAGATGCAAACCTGGGTAGGGCAGAAAAATCACACACAAGGTTGCCACTTCACACTTGGAGGGTTGCACAGCGGCCAGGCAGAGGCGCTCCTCACTTCCCAGACAGTGTGGGGGCCAGGGAGAGGCGCTCCTCACTTCCCAGACAGCGTGGGGGCCAGGGAGAGGTGCTCCTCACTTCCCAGACGGTGGGGCGGCCGAGCAGAGGTGCTTCTTATT…
chr4-04	EST_Human	nucleotide_match	336536	336753	202.000000	-	.	Target=BG682179.1 266 483 +;percentID=96.3;sequence=CCAACATGGGCCGCGTTCGCACCAAAACCGTGAAGAAGGCGGCCCGGGTCATCATAGAAAAGTACTACACGCGCCTGGGCAACGACTTCCACACGAACAAGCGCGTGTGCGAGGAGATCGCCATTATCCCCAGCAAAAAGCTCCGCAACAAGATAGCAGGTTATGTCACGCATCTGATGAAGCGAATTCAGAGAGGCCCAGTAAGAGGTATCTCCATCAAGCTGCAGGAGGAGGAGAGAGAAACGGAGAGACAATTATGTTCCTGAGGTCTCAGCCTTGGATCAGGAGATTATTGAAGTAGATCCTGACACTAAGGAAATGCTGAAGCTTTTGGACTTCGGCAGTCT…
chr4-04	EST_Human	nucleotide_match	250182	250814	624.000000	-	.	Target=DA136141.1 1 632 +;percentID=99.4;Gap=M626 D1 M6
chr4-04	EST_Human	nucleotide_match	336539	336775	196.000000	-	.	Target=CD176941.1 17 252 +;percentID=91.6;Gap=M19 D1 M217 ;sequence=ACCGACCGAAGAGTAGAAGGAATTCATTATGTTCCTGAGGTCTCAGCCTTGCATCAGGAGATTATTGAAGTAGATCCTGACACTAAGGAAATGCTGAAGCTTTTGGACTTCGGCAGTCTGTCCAACCTTCAGGTCACTCAGCCTACAGTTGGGATGAATTTCAAAACGCCTCGGGGACCTGTTTGAACTTTTTCTGTAGTGCTGTATTATTTTCAATAAATCTGGGACAACAGCAAAAAAAAAAAAAAAAAAAACCC
chr4-04	EST_Human	nucleotide_match	250188	250452	251.000000	-	.	Target=AW196461.1 1 272 +;percentID=97.4;Gap=M198 I1 M8 I1 M10 I1 M15 I1 M6 I1 M13 I1 M3 I1 M12 ;sequence=GCGGCCGCACTAAGAAATGAGGAGTGCCTCTGCTCGGCGGCCCTACCATCTGGGAGTAAGGAGCGCCTCTTCCTGGCTGCCCCACCATCTGGGAAGTGAGGAGCATCTCTGTCCAGCTGCTGCACCATCTGGGAAGTGAGGAGAGCCTTTGCCCAGATGCTGTGCAACCCTCCAAGTGTGAAGTGGCAGCCTTGTATGGTGATCTTTTATGTCCTCCCCTAAGTTTGCATTTTTTGACATTTAAAGTTTACTTTTTAAANTTAAAAAAAAAAAAAAAAACNCTCGTGCCC
chr4-04	EST_Human	nucleotide_match	336539	336756	198.000000	-	.	Target=BG755162.1 267 486 +;percentID=95.5;Gap=M208 I1 M1 I1 M9 ;sequence=GGCCAACATGGGCCGCGTTCGCACCAAAACCGTGAAGAAGGCGGCCCGGGTCATCATAGAAAAGTACTACACGCGCCTGGGCAACGACTTCCACACGAACAAGCGCGTGTGCTGAGGAGATCGCCATTATCCCCAGTCAAAAAGCTCCGCAACAAGATAGCAGGTTATGTCACGCATCTGATGAAGCGAATTCAGAGAGGCCCAGTAAGAGGTATCTCCATCAAGCTGCAGGAGGAGGAGAGAGAAAGGAGAGACAATTATGTTCCATGAGGTCTCAGCCTTGGATCAGGAGATTATTGAAGTAGATCCTGACACTAAGGAAATG…
chr4-04	EST_Human	nucleotide_match	250193	250336	116.000000	+	.	Target=AA609601.1 1 144 +;percentID=90.3;sequence=TTTCTAATTTAAAAGTAAACTTTAATATTGAAAATGCAAACTTGGGGAGGGCAGAAAGATCACACACAGGGCTGCCACTTCACACTTGGAGGGTTGCACAGCAGCCGGGCAAAGGCTCTCCTCACTTCTCAGATGGTGCTGCGGCTGGCGGGAGGCGCGGGCCAGGGGGAGGGGCTTTTCACTTCCCCGATGGTGGGGCGATCAGGCAGAGGCGCTCCTCACTTCCCAGACAGTGGGGCGGCCAGGCAGAGGCGCTCCTCGCTTCCCAGACAGTGGGGCGGCCAGGCAGAGGCGCTCCTCGCTTCCCAGACAATGGAGCGGCCAGGCAGAGACACTCCTCACTTCCCAG…
chr4-04	EST_Human	nucleotide_match	336536	336753	200.000000	+	.	Target=AI564812.1 2 219 +;percentID=95.9;sequence=TTTTTTTTTTTTTTTTTTTTTTGCTGTTGTCCCAGATTTATTGAAAATAATACAGCACTACAGAAAAAATTCAAACAGGTCCCCGAGGCGTTTTGAAATTCATCCCAACTGTAGGCTGAGTGACCTGAAGGTTGGACAGACTGCCGAAGTCCAAAAGCTTCAGCATTTCCTTAGTGTCAGGATCTACTTCAATAATCTCCTGATCCAAGGCTGAGACCTCAGGAACATAATTGTCTCTCCTTTCTCTCTCCTCCTCCTGCAGCTTGATGGAGATACCTCTTACTGGGCCTCTCTGAATTCGCTTCATCAGATGCGTGACGTAACCTGCTATCTTGTTGCGGAGCTTTTT…
chr4-04	EST_Human	nucleotide_match	250198	250340	120.000000	+	.	Target=W95750.1 1 143 +;percentID=91.6;sequence=AATTTAAAAGTAAACTTTAATATTGAAAATGCAAACTTNGGGAGGGCAGAAAGATCACACACAGGGCTGCCACTTCACACTTGGAGGGTTGCACAGCAGCCGGGCAAAGGCTCTCCTCACTTCCCAGATGGTGCTGCGGCTGGC
chr4-04	EST_Human	nucleotide_match	336536	336753	201.000000	+	.	Target=AA633038.1 1 217 +;percentID=96.3;Gap=M21 D1 M196 ;sequence=TTTTTTTTTTTTTTTTTTATTTTGTTGTCCCAGATTTATTGAAAATAATACAGCACTACAGAAAAAATTCAAACAGGTCCCCGAGGCGTTTTGAAATTCATCCCAACTGTAGGCTGAGTGACCTGAAGGTTGGACAGACTGCCGAAGTCCAAAAGCTTCAGCATTTCCTTAGTGTCAGGATCTACTTCAATAATCTCCTGATCCAAGGCTGAGACCTCAGGAACATAATTGTCTCTCCTTTCTCTCTCCTCCTCCTGCAGCTTGATGGAGATACCTCTTACTGGGCCTCTCTGAATTCGCTTCATCAGATGCGTGACATAACCTGCTATCTT…
chr4-04	EST_Human	nucleotide_match	250213	250452	240.000000	-	.	Target=AI654212.1 1 240 +;percentID=100;sequence=GCGGCCGCACTAAGAAATGAGGAGTGCCTCTGCTCGGCGGCCCTACCATCTGGGAGTAAGGAGCGCCTCTTCCTGGCTGCCCCACCATCTGGGAAGTGAGGAGCATCTCTGTCCAGCTGCTGCACCATCTGGGAAGTGAGGAGAGCCTTTGCCCAGATGCTGTGCAACCCTCCAAGTGTGAAGTGGCAGCCTTGTATGTGATCTTTATGTCCTCCCTAAGTTTGCATTTTTGACATTAAA
chr4-04	EST_Human	nucleotide_match	330988	331228	239.000000	-	.	Target=DA689205.1 116 356 +;percentID=99.6;sequence=ATGGGTCAGTCGGTCCTGAGAGATGGGCGAGCGCCGTTCCGAAGGGACGGGCGATGGCCTCCGTTGCCCTCGGCCGATCGAAAGGGAGTCGGGTTCAGATCCCCGAATCCGACAGACACACACACACACACGCACGCACCCACGCACGCACAGCCCATCCTTCCTCCAAGGCTCGCGAATCATCTCTCCACAAATCCTGCCTTCGGGGCCGCAGCCTGCAGGCCGACCTCAGTCCGTCCTCACAGAGCCTAGTTGGGTGCACAGCTCTCCCTGACGCGCGAGGAGCAGGTTCACGGGAGTCGGTCGCGCATCCCCAGCGCCCTGCGGGCCTCGCACCGGCTGTGGCG…
chr4-04	EST_Human	nucleotide_match	250358	250634	130.000000	+	.	Target=AA609601.1 145 424 +;percentID=74.6;Gap=M16 D2 M22 I1 M38 I1 M2 I1 M2 I2 M112 I1 M13 D1 M69
chr4-04	EST_Human	nucleotide_match	250675	250794	62.000000	+	.	Target=BX645181.1 205 324 +;percentID=79.7;Gap=M2 I1 M5 D1 M7 I1 M28 I1 M1 I2 M5 I1 M17 D2 M1 D1 M44 D2 M4
chr4-04	EST_Human	nucleotide_match	250675	250890	127.000000	+	.	Target=BE619505.1 192 408 +;percentID=80.6;Gap=M14 I1 M111 I1 M3 I2 M3 D1 M21 D1 M11 D1 M50
chr4-04	EST_Human	nucleotide_match	250702	251062	185.000000	+	.	Target=BX956046.1 293 663 +;percentID=78.3;Gap=M5 I1 M3 D2 M1 D2 M9 D1 M76 I1 M2 I2 M3 D1 M19 I1 M1 I2 M16 D1 M50 D1 M25 I1 M1 I3 M20 I1 M3 I1 M7 I1 M6 I1 M11 I4 M17 D1 M1 D1 M64 I1 M11
chr4-04	EST_Human	nucleotide_match	250787	251592	762.000000	-	.	Target=BF965584.1 1 793 +;percentID=98.1;Gap=M30 D1 M89 D1 M308 D1 M194 D1 M26 I1 M71 D1 M31 D1 M9 D1 M2 D1 M2 D1 M11 D1 M7 D1 M3 D1 M3 D1 M1 D1 M5 ;sequence=ATAAGACAAGATGATGTACTCTAGGGCTTTGCTTTAAGTTTGAAGCACCTGGAGTTTCTAATGCTGATGGTAATTATAGGGAAGACATTAAAAGGGTAACTTGCTAAAGGTCCCATAATGTCCATTCTGTGACCAAAGTAAGTAAATTTGCATTAAAAATCACTGAGAAAATGATACTCTCCAAAATTTTTCCAGAGAAGGTTACCAAGGACTTGGTTAAAGTTAGTTAGATGACTAAGAA…
chr4-04	EST_Human	nucleotide_match	250835	251105	138.000000	+	.	Target=BX645181.1 325 615 +;percentID=77.9;Gap=M8 D1 M50 I3 M1 I1 M25 I1 M1 I3 M6 I4 M12 I2 M12 I1 M6 I1 M10 I2 M1 I1 M1 I1 M9 I1 M3 I1 M1 I1 M50 D1 M14 D1 M58
chr4-04	EST_Human	nucleotide_match	250989	251816	825.000000	+	.	Target=EB388150.1 1 827 +;percentID=99.9;Gap=M784 D1 M43 ;sequence=CTAAGACTAGGTAAAGCATTAATATGAGTGGGTTGCATATTGTCAGCACCATATGAAGAAAATATCAGAATTTTGAAATTTCTTCAGAGAAAATGTATCTTAGAGGTAAATTTTTTAGGAGACTTAATGGTAGAGAAGAATTTTACATTTAATATTCTATGACATACTTATAGCAAAACTTTTTTCATGCAGAATTTTCTATTTTTGAATGTGAATCTTAAGTGTTGGAAAATAATAGAATGGTCTCTGTAGATTCAAAATTTGGAATGATCTTTTTTGTCCAGATTGATACTGCAATCCTGAGGAATTTCTCTTATGATTTTTTATTTTAG…
chr4-04	EST_Human	nucleotide_match	251178	251417	162.000000	+	.	Target=CN414775.1 114 349 +;percentID=85.1;Gap=M39 I1 M85 D2 M52 D2 M1 D1 M2 D1 M37 I1 M18
chr4-04	EST_Human	nucleotide_match	252424	253113	679.000000	-	.	Target=BG290372.1 1 693 +;percentID=99.3;Gap=M461 I1 M54 I1 M107 I1 M31 I1 M5 D1 M31 ;sequence=CTAGGTTATGATTATAGAGCGAGGATTATTATAATATTGGAATAAAGAATAAGTACTGCTGATTAATTATATTCATATATAATCATATCTAAGATCTATGTCTGGCGTAACTATTGTTGTTTTACATTTTGTTATACTGGAACAGCTCGTGTCCTCGGTCTCTTGCCTCTGCACCTGGGTGGCTTGCCGCCCACACATTTGCACACACATATAACAAAAAATGTATCAGTTGATTTAATTTTGTTAAATATTTACTAAGAATGGGTGTTGAAGATAATCACTTATTTTCTGTTTGAAGAGGGTG…
chr4-04	EST_Human	nucleotide_match	252621	253446	814.000000	+	.	Target=DA568484.1 1 825 +;percentID=99.2;Gap=M816 D1 M9 ;sequence=TAAACACTACCCATAACACTGTGTTAATAAATTTAATTTTCACAGTAATTCCATAGCATAGGCATTATTATTATCCTTATTTTAAAGAGAAAGAAATAGAGCCACAGAGAAAAATTACTTGCTCACAACAGTGGAGCCAGTTTTAAAACACAGGGAACTTTGACTCCAGAGAAAACACTCTTTGTTAAACACCCTCTTCAAACAGAAAATAAGTGATTATCTTCAACACCCATTCTTAGTAAATATTTAACAAAATTAAATCAACTGATACATTTTTTGTTATATGTGTGTGCAAATGTGTGGGCGGCAAGCCACCCAGGTGCAGAGGCAAGA…
chr4-04	EST_Human	nucleotide_match	254205	254806	577.000000	-	.	Target=DB354994.1 1 602 +;percentID=97.7;Gap=M522 I1 M20 D1 M59 ;sequence=GGTTATAGCTGATGGAGATGGCCTCTCCTACAGAAACAAGAATTATGGAGTGCCCTTATTGCTTTCTGCTGGAGAACCTGGGGGAAATAAAGAACCTCTCCCAATTTATACAATCTTTCAGTCCTAGAGTATATTCACATTTGATACCCCATTGCAGGGTGGGCAGGTTGTTAGGCAAAGTTGGGATAAGGGCCATAAGGAGTTCCCCGGAAAGGGTGGTGGCCGTTGCTGCTTGGCCGACCCTCCTGTTTCTCTAGGTAATCTCATCTTGGCATTTCTGGTAGCCCCAGCAATGAACTGCAGCTTTCTGTGGTAGGTGGATAGC…
chr4-04	EST_Human	nucleotide_match	254324	254806	483.000000	-	.	Target=AI336023.1 1 483 +;percentID=100;sequence=GGTTATAGCTGATGGAGATGGCCTCTCCTACAGAAACAAGAATTATGGAGTGCCCTTATTGCTTTCTGCTGGAGAACCTGGGGGAAATAAAGAACCTCTCCCAATTTATACAATCTTTCAGTCCTAGAGTATATTCACATTTGATACCCCATTGCAGGGTGGGCAGGTTGTTAGGCAAAGTTGGGATAAGGGCCATAAGGAGTTCCCCGGAAAGGGTGGTGGCCGTTGCTGCTTGGCCGACCCTCCTGTTTCTCTAGGTAATCTCATCTTGGCATTTCTGGTAGCCCCAGCAATGAACTGCAGCTTTCTGTGGTAGGTGGATAGCCTAGGGTAGGGTAAAATATCTGTGA…
chr4-04	EST_Human	nucleotide_match	332156	332662	393.000000	-	.	Target=DC393066.1 1 522 +;percentID=89.3;Gap=M215 I2 M96 I3 M2 I2 M1 I7 M1 I3 M151 D1 M22 D1 M17 ;sequence=ATGTCTTTCTTCTGACAGAAAACTTGCGGAGTTTCCTCAACACCAGTCAATGCTCCAACCCCAACGGGGTGTCCAGCAACTCACTAACGACACCACCCAGAGTCAGCGCTGACCCCACAAGCTCAGCACTCTTCCCGCAGCTGCTCTCCTGCAGACGCCAGTCCCTGCCTCTGGACACCCGTCTTCATTTCTGAACCCCTGCCTACAAACCAGGGACGCCCACACCCTCCTCAAGTTCAATAATGTGGCAGAACTACTCACAGAACTAAGAGAAGCGCTGTGCGCACCGACA…
chr4-04	EST_Human	nucleotide_match	336531	336753	203.000000	-	.	Target=BM009041.1 268 490 +;percentID=95.5;sequence=GCGCCAACATGGGCCGCGTTCGCACCAAAACCGTGAAGAAGGCGGCCCGGGTCATCATAGAAAAGTACTACACGCGCCTGGGCAACGACTTCCACACGAACAAGCGCGTGTGCGAGGAGATCGCCATTATCCCCAGCAAAAAGCTCCGCAACAAGATAGCAGGTTATGTCACGCATCTGATGAAGCGAATTCAGAGAGGCCCAGTAAGAGGTATCTCCATCAAGCTGCAGGAGGAGGAGAGAGAAAGGAGAGACAATTATGTTCCTGAGGTCTCAGCCTTGGATCAGGAGATTATTGAAGTAGATCCTGACACTAAGGAAATGCTGAAGCTTTTGGACTTCGGCAGT…
chr4-04	EST_Human	nucleotide_match	336536	336754	160.000000	+	.	Target=BI159833.1 8 243 +;percentID=87.8;Gap=M17 D1 M15 I1 M29 I1 M30 I1 M27 I1 M11 I1 M10 I1 M8 I1 M6 I1 M10 I1 M2 I1 M6 I1 M3 I1 M6 I1 M2 I1 M10 I1 M6 I2 M9 I1 M11 ;sequence=GGTCGAGTTTTTTTTTTTGTTTTTCTTGCTGTGGTCCCACAATTTATTGAAAATAATACAGCACTACAGAAAAAAATTCAAACAGGTCCCCGAGGCGTTTGTGAAATTCATCCCAACTGTAGGCTGAGTTGACCTGAAGGTTTGGACAGACGTGCCGAAGTTCCAAAGAGCTTCAGCATTTCTCCTTAGGTGCTCAGGATTCATACTTCAATTAATCTCCTGT…
chr4-04	known_cds	mRNA	264464	299110	.	-	.	ID=transcript1;Name=Z95704.2-001
chr4-04	known_cds	exon	264464	266419	.	-	.	Parent=transcript1
chr4-04	known_cds	CDS	264888	266419	.	-	2	Parent=transcript1
chr4-04	known_cds	exon	289227	289322	.	-	.	Parent=transcript1
chr4-04	known_cds	CDS	289227	289322	.	-	2	Parent=transcript1
chr4-04	known_cds	exon	289818	289944	.	-	.	Parent=transcript1
chr4-04	known_cds	CDS	289818	289944	.	-	0	Parent=transcript1
chr4-04	known_cds	exon	299097	299110	.	-	.	Parent=transcript1
chr4-04	known_cds	CDS	299097	299099	.	-	0	Parent=transcript1
chr4-04	ensembl_variation	SNP	358038	358038	.	+	.	Name=rs112781035;variant_sequence=T/C;
chr4-04	ensembl_variation	insertion	263638	263639	.	+	.	Name=rs111682324;variant_sequence=-/A;
chr4-04	ensembl_variation	SNP	358053	358053	.	+	.	Name=rs111267637;variant_sequence=T/C;
chr4-04	ensembl_variation	SNP	263649	263649	.	+	.	Name=rs115291458;variant_sequence=A/G;
chr4-04	ensembl_variation	SNP	358455	358455	.	+	.	Name=rs6831791;variant_sequence=G/A;
chr4-04	ensembl_variation	deletion	263651	263652	.	+	.	Name=rs71654578;variant_sequence=AG/-;
chr4-04	ensembl_variation	SNP	358456	358456	.	+	.	Name=rs79147894;variant_sequence=C/T;
chr4-04	ensembl_variation	SNP	263652	263652	.	+	.	Name=rs78782155;variant_sequence=G/A;
chr4-04	ensembl_variation	insertion	358665	358666	.	+	.	Name=rs72598754;variant_sequence=-/G;
chr4-04	ensembl_variation	SNP	263804	263804	.	+	.	Name=rs114544910;variant_sequence=C/T;
chr4-04	ensembl_variation	insertion	358666	358667	.	+	.	Name=rs35953653;variant_sequence=-/G;
chr4-04	ensembl_variation	SNP	263916	263916	.	+	.	Name=rs116247731;variant_sequence=G/C;
chr4-04	ensembl_variation	SNP	358879	358879	.	+	.	Name=rs60333530;variant_sequence=G/A;
chr4-04	ensembl_variation	SNP	263969	263969	.	+	.	Name=rs115321593;variant_sequence=C/T;
chr4-04	ensembl_variation	SNP	358932	358932	.	+	.	Name=rs56733551;variant_sequence=G/A;
chr4-04	ensembl_variation	SNP	263970	263970	.	+	.	Name=rs116766523;variant_sequence=T/A;
chr4-04	ensembl_variation	SNP	358988	358988	.	+	.	Name=rs59182798;variant_sequence=T/G;
chr4-04	ensembl_variation	SNP	264216	264216	.	+	.	Name=rs13110246;variant_sequence=A/C;
chr4-04	ensembl_variation	SNP	359013	359013	.	+	.	Name=rs114311518;variant_sequence=G/C;
chr4-04	ensembl_variation	insertion	264240	264241	.	+	.	Name=rs71654579;variant_sequence=-/A;
chr4-04	ensembl_variation	SNP	359201	359201	.	+	.	Name=rs58835461;variant_sequence=T/C;
chr4-04	ensembl_variation	SNP	264241	264241	.	+	.	Name=rs118069740;variant_sequence=G/A;
chr4-04	ensembl_variation	SNP	359301	359301	.	+	.	Name=rs79360490;variant_sequence=G/T;
chr4-04	ensembl_variation	SNP	264558	264558	.	+	.	Name=rs17775145;variant_sequence=G/A;
chr4-04	ensembl_variation	deletion	359304	359306	.	+	.	Name=rs77588968;variant_sequence=GTT/-;
chr4-04	ensembl_variation	SNP	264681	264681	.	+	.	Name=rs77776147;variant_sequence=T/A;
chr4-04	ensembl_variation	SNP	264832	264832	.	+	.	Name=rs115469042;variant_sequence=T/A;
chr4-04	ensembl_variation	SNP	264941	264941	.	+	.	Name=rs11731285;variant_sequence=A/G;
chr4-04	ensembl_variation	insertion	265298	265299	.	+	.	Name=rs34590377;variant_sequence=-/C;
chr4-04	ensembl_variation	insertion	265300	265301	.	+	.	Name=rs34359434;variant_sequence=-/A;
chr4-04	ensembl_variation	SNP	265324	265324	.	+	.	Name=rs61792061;variant_sequence=G/T;
chr4-04	ensembl_variation	SNP	265339	265339	.	+	.	Name=rs61792062;variant_sequence=T/C;
chr4-04	ensembl_variation	SNP	265341	265341	.	+	.	Name=rs61792063;variant_sequence=T/A;
chr4-04	ensembl_variation	SNP	265349	265349	.	+	.	Name=rs61792064;variant_sequence=G/A;
chr4-04	ensembl_variation	SNP	265355	265355	.	+	.	Name=rs61792065;variant_sequence=T/A;
chr4-04	ensembl_variation	SNP	265359	265359	.	+	.	Name=rs61792066;variant_sequence=C/A;
chr4-04	ensembl_variation	SNP	265369	265369	.	+	.	Name=rs61792067;variant_sequence=G/A;
chr4-04	ensembl_variation	SNP	265380	265380	.	+	.	Name=rs61792068;variant_sequence=C/T;
chr4-04	ensembl_variation	SNP	265387	265387	.	+	.	Name=rs61792069;variant_sequence=C/T;
chr4-04	ensembl_variation	SNP	265391	265391	.	+	.	Name=rs61792070;variant_sequence=T/G;
chr4-04	ensembl_variation	SNP	265397	265397	.	+	.	Name=rs61792071;variant_sequence=G/A;
chr4-04	ensembl_variation	SNP	265399	265399	.	+	.	Name=rs61792072;variant_sequence=C/A;
chr4-04	ensembl_variation	SNP	265411	265411	.	+	.	Name=rs61792073;variant_sequence=T/C;
chr4-04	ensembl_variation	SNP	265414	265414	.	+	.	Name=rs61792074;variant_sequence=A/G;
chr4-04	ensembl_variation	SNP	265427	265427	.	+	.	Name=rs61792075;variant_sequence=C/T;
chr4-04	ensembl_variation	SNP	265433	265433	.	+	.	Name=rs61792076;variant_sequence=G/T;
chr4-04	ensembl_variation	SNP	265435	265435	.	+	.	Name=rs61792077;variant_sequence=G/C;
chr4-04	ensembl_variation	SNP	265437	265437	.	+	.	Name=rs61792078;variant_sequence=T/G;
chr4-04	ensembl_variation	SNP	265439	265439	.	+	.	Name=rs61792079;variant_sequence=T/A;
chr4-04	ensembl_variation	SNP	265441	265441	.	+	.	Name=rs61792080;variant_sequence=A/T;
chr4-04	ensembl_variation	SNP	265444	265444	.	+	.	Name=rs61792081;variant_sequence=C/A;
chr4-04	ensembl_variation	SNP	265465	265465	.	+	.	Name=rs61792082;variant_sequence=T/C;
chr4-04	ensembl_variation	SNP	265469	265469	.	+	.	Name=rs61792083;variant_sequence=C/T;
chr4-04	ensembl_variation	SNP	265479	265479	.	+	.	Name=rs61792084;variant_sequence=G/T;
chr4-04	ensembl_variation	SNP	265485	265485	.	+	.	Name=rs61792085;variant_sequence=C/T;
chr4-04	ensembl_variation	SNP	265495	265495	.	+	.	Name=rs61792086;variant_sequence=T/A;
chr4-04	ensembl_variation	SNP	265500	265500	.	+	.	Name=rs61792087;variant_sequence=A/T;
chr4-04	ensembl_variation	SNP	265504	265504	.	+	.	Name=rs61792088;variant_sequence=T/C;
chr4-04	ensembl_variation	SNP	265514	265514	.	+	.	Name=rs61792089;variant_sequence=T/A;
chr4-04	ensembl_variation	SNP	265519	265519	.	+	.	Name=rs61792090;variant_sequence=G/T;
chr4-04	ensembl_variation	SNP	265522	265522	.	+	.	Name=rs61792091;variant_sequence=G/C;
chr4-04	ensembl_variation	SNP	265527	265527	.	+	.	Name=rs61792092;variant_sequence=T/C;
chr4-04	ensembl_variation	SNP	265536	265536	.	+	.	Name=rs79816310;variant_sequence=G/C;
chr4-04	ensembl_variation	SNP	265550	265550	.	+	.	Name=rs61792093;variant_sequence=G/C;
chr4-04	ensembl_variation	SNP	265558	265558	.	+	.	Name=rs61792094;variant_sequence=T/G;
chr4-04	ensembl_variation	SNP	265563	265563	.	+	.	Name=rs114747783;variant_sequence=G/C;
chr4-04	ensembl_variation	SNP	265566	265566	.	+	.	Name=rs61792095;variant_sequence=C/T;
chr4-04	ensembl_variation	SNP	265637	265637	.	+	.	Name=rs61597111;variant_sequence=C/G;
chr4-04	ensembl_variation	SNP	265743	265743	.	+	.	Name=rs114872625;variant_sequence=G/A;
chr4-04	ensembl_variation	SNP	265970	265970	.	+	.	Name=rs61730555;variant_sequence=C/T;
chr4-04	ensembl_variation	SNP	266047	266047	.	+	.	Name=rs61730554;variant_sequence=C/T;
chr4-04	ensembl_variation	SNP	266124	266124	.	+	.	Name=rs114394748;variant_sequence=C/T;
chr4-04	ensembl_variation	SNP	266171	266171	.	+	.	Name=rs115069723;variant_sequence=G/A;
chr4-04	ensembl_variation	SNP	266491	266491	.	+	.	Name=rs77771572;variant_sequence=A/T;
chr4-04	ensembl_variation	SNP	266659	266659	.	+	.	Name=rs79366248;variant_sequence=T/C;
chr4-04	ensembl_variation	SNP	266863	266863	.	+	.	Name=rs4629385;variant_sequence=G/T;
chr4-04	ensembl_variation	SNP	267075	267075	.	+	.	Name=rs79767202;variant_sequence=C/T;
chr4-04	ensembl_variation	SNP	267076	267076	.	+	.	Name=rs2883231;variant_sequence=G/A;
chr4-04	ensembl_variation	SNP	267173	267173	.	+	.	Name=rs76052254;variant_sequence=T/A;
chr4-04	ensembl_variation	SNP	267230	267230	.	+	.	Name=rs79263269;variant_sequence=C/A;
chr4-04	ensembl_variation	SNP	267232	267232	.	+	.	Name=rs117235891;variant_sequence=G/A;
chr4-04	ensembl_variation	SNP	267437	267437	.	+	.	Name=rs78343340;variant_sequence=G/A;
chr4-04	ensembl_variation	SNP	267442	267442	.	+	.	Name=rs114536727;variant_sequence=A/C;
chr4-04	ensembl_variation	SNP	267511	267511	.	+	.	Name=rs75569198;variant_sequence=A/G;
chr4-04	ensembl_variation	SNP	267528	267528	.	+	.	Name=rs73795403;variant_sequence=A/T;
chr4-04	ensembl_variation	SNP	267621	267621	.	+	.	Name=rs6811431;variant_sequence=G/A;
chr4-04	ensembl_variation	SNP	267634	267634	.	+	.	Name=rs79242577;variant_sequence=T/C;
chr4-04	ensembl_variation	SNP	267878	267878	.	+	.	Name=rs115102557;variant_sequence=G/A;
chr4-04	ensembl_variation	SNP	267963	267963	.	+	.	Name=rs75849171;variant_sequence=T/C;
chr4-04	ensembl_variation	SNP	267968	267968	.	+	.	Name=rs75105190;variant_sequence=A/G;
chr4-04	ensembl_variation	SNP	268300	268300	.	+	.	Name=rs78676359;variant_sequence=A/C;
chr4-04	ensembl_variation	SNP	268371	268371	.	+	.	Name=rs58641957;variant_sequence=T/C;
chr4-04	ensembl_variation	SNP	268580	268580	.	+	.	Name=rs13435268;variant_sequence=G/T;
chr4-04	ensembl_variation	SNP	268590	268590	.	+	.	Name=rs73791808;variant_sequence=A/G;
chr4-04	ensembl_variation	insertion	268623	268624	.	+	.	Name=rs34079698;variant_sequence=-/G;
chr4-04	ensembl_variation	SNP	268659	268659	.	+	.	Name=rs73791809;variant_sequence=T/A;
chr4-04	ensembl_variation	SNP	268771	268771	.	+	.	Name=rs76605095;variant_sequence=G/C;
chr4-04	ensembl_variation	SNP	269041	269041	.	+	.	Name=rs73791811;variant_sequence=C/T;
chr4-04	ensembl_variation	SNP	269042	269042	.	+	.	Name=rs7694325;variant_sequence=A/G;
chr4-04	ensembl_variation	SNP	269457	269457	.	+	.	Name=rs73213596;variant_sequence=C/T;
chr4-04	ensembl_variation	SNP	269477	269477	.	+	.	Name=rs75591813;variant_sequence=T/A;
chr4-04	ensembl_variation	SNP	269546	269546	.	+	.	Name=rs116839202;variant_sequence=A/G;
chr4-04	ensembl_variation	SNP	269629	269629	.	+	.	Name=rs115946034;variant_sequence=G/A;
chr4-04	ensembl_variation	deletion	269693	269694	.	+	.	Name=rs113923591;variant_sequence=AG/-;
chr4-04	ensembl_variation	SNP	270046	270046	.	+	.	Name=rs61192761;variant_sequence=G/C;
chr4-04	ensembl_variation	SNP	270058	270058	.	+	.	Name=rs13136187;variant_sequence=G/A;
chr4-04	ensembl_variation	SNP	270510	270510	.	+	.	Name=rs116611457;variant_sequence=A/G;
chr4-04	ensembl_variation	SNP	270574	270574	.	+	.	Name=rs6824022;variant_sequence=A/C;
chr4-04	ensembl_variation	SNP	270656	270656	.	+	.	Name=rs6814846;variant_sequence=C/A;
chr4-04	ensembl_variation	SNP	270698	270698	.	+	.	Name=rs6824248;variant_sequence=A/G;
chr4-04	ensembl_variation	insertion	270742	270743	.	+	.	Name=rs113777886;variant_sequence=-/AAAAAC;
chr4-04	ensembl_variation	SNP	270880	270880	.	+	.	Name=rs75684666;variant_sequence=A/G;
chr4-04	ensembl_variation	SNP	271072	271072	.	+	.	Name=rs56218479;variant_sequence=C/T;
chr4-04	ensembl_variation	SNP	271076	271076	.	+	.	Name=rs73213597;variant_sequence=C/T;
chr4-04	ensembl_variation	insertion	271391	271392	.	+	.	Name=rs111756381;variant_sequence=-/A;
chr4-04	ensembl_variation	insertion	271400	271401	.	+	.	Name=rs57017607;variant_sequence=-/A;
chr4-04	ensembl_variation	SNP	271580	271580	.	+	.	Name=rs113114939;variant_sequence=A/C;
chr4-04	ensembl_variation	insertion	271717	271718	.	+	.	Name=rs36014294;variant_sequence=-/C;
chr4-04	ensembl_variation	SNP	271755	271755	.	+	.	Name=rs115916539;variant_sequence=G/A;
chr4-04	ensembl_variation	SNP	271980	271980	.	+	.	Name=rs79879654;variant_sequence=G/C;
chr4-04	ensembl_variation	SNP	272177	272177	.	+	.	Name=rs112899466;variant_sequence=G/A;
chr4-04	ensembl_variation	SNP	272456	272456	.	+	.	Name=rs74547440;variant_sequence=A/G;
chr4-04	ensembl_variation	SNP	272471	272471	.	+	.	Name=rs80057113;variant_sequence=C/G;
chr4-04	ensembl_variation	SNP	272494	272494	.	+	.	Name=rs79897974;variant_sequence=A/C;
chr4-04	ensembl_variation	SNP	272520	272520	.	+	.	Name=rs76533221;variant_sequence=C/T;
chr4-04	ensembl_variation	SNP	272521	272521	.	+	.	Name=rs76333467;variant_sequence=C/G;
chr4-04	ensembl_variation	SNP	272522	272522	.	+	.	Name=rs6837796;variant_sequence=A/G;
chr4-04	ensembl_variation	SNP	272523	272523	.	+	.	Name=rs79651239;variant_sequence=T/C;
chr4-04	ensembl_variation	SNP	272524	272524	.	+	.	Name=rs11729365;variant_sequence=G/A;
chr4-04	ensembl_variation	SNP	272526	272526	.	+	.	Name=rs77511484;variant_sequence=C/T;
chr4-04	ensembl_variation	SNP	272528	272528	.	+	.	Name=rs74521993;variant_sequence=A/G;
chr4-04	ensembl_variation	SNP	272533	272533	.	+	.	Name=rs74358611;variant_sequence=A/T;
chr4-04	ensembl_variation	SNP	272535	272535	.	+	.	Name=rs78139614;variant_sequence=A/C;
chr4-04	ensembl_variation	SNP	272548	272548	.	+	.	Name=rs77869118;variant_sequence=T/C;
chr4-04	ensembl_variation	SNP	272554	272554	.	+	.	Name=rs75349959;variant_sequence=G/C;
chr4-04	ensembl_variation	SNP	272563	272563	.	+	.	Name=rs78652590;variant_sequence=A/T;
chr4-04	ensembl_variation	SNP	272565	272565	.	+	.	Name=rs75105672;variant_sequence=G/A;
chr4-04	ensembl_variation	SNP	272571	272571	.	+	.	Name=rs75824078;variant_sequence=G/C;
chr4-04	ensembl_variation	SNP	272579	272579	.	+	.	Name=rs78345290;variant_sequence=G/T;
chr4-04	ensembl_variation	SNP	272600	272600	.	+	.	Name=rs78397384;variant_sequence=A/G;
chr4-04	ensembl_variation	SNP	272605	272605	.	+	.	Name=rs76198714;variant_sequence=A/G;
chr4-04	ensembl_variation	SNP	272606	272606	.	+	.	Name=rs75041583;variant_sequence=G/T;
chr4-04	ensembl_variation	SNP	272621	272621	.	+	.	Name=rs76152366;variant_sequence=C/T;
chr4-04	ensembl_variation	SNP	272671	272671	.	+	.	Name=rs115038596;variant_sequence=A/T;
chr4-04	ensembl_variation	SNP	272743	272743	.	+	.	Name=rs78746414;variant_sequence=T/C;
chr4-04	ensembl_variation	SNP	272777	272777	.	+	.	Name=rs79262119;variant_sequence=T/A;
chr4-04	ensembl_variation	insertion	272925	272926	.	+	.	Name=rs111326176;variant_sequence=-/A;
chr4-04	ensembl_variation	SNP	273157	273157	.	+	.	Name=rs11733683;variant_sequence=C/A;
chr4-04	ensembl_variation	SNP	273217	273217	.	+	.	Name=rs111551744;variant_sequence=A/G;
chr4-04	ensembl_variation	insertion	273246	273247	.	+	.	Name=rs71166804;variant_sequence=-/A;
chr4-04	ensembl_variation	SNP	273314	273314	.	+	.	Name=rs113970876;variant_sequence=A/G;
chr4-04	ensembl_variation	SNP	273476	273476	.	+	.	Name=rs6815868;variant_sequence=G/A;
chr4-04	ensembl_variation	SNP	273576	273576	.	+	.	Name=rs116671481;variant_sequence=A/G;
chr4-04	ensembl_variation	SNP	273872	273872	.	+	.	Name=rs114250682;variant_sequence=C/A;
chr4-04	ensembl_variation	SNP	273875	273875	.	+	.	Name=rs76980245;variant_sequence=A/T;
chr4-04	ensembl_variation	insertion	273881	273882	.	+	.	Name=rs35971123;variant_sequence=-/ATAA;
chr4-04	ensembl_variation	SNP	273882	273882	.	+	.	Name=rs117802913;variant_sequence=T/A;
chr4-04	ensembl_variation	SNP	273969	273969	.	+	.	Name=rs79516104;variant_sequence=A/G;
chr4-04	ensembl_variation	deletion	274008	274009	.	+	.	Name=rs112737400;variant_sequence=AC/-;
chr4-04	ensembl_variation	insertion	274083	274084	.	+	.	Name=rs112052577;variant_sequence=-/A;
chr4-04	ensembl_variation	SNP	274084	274084	.	+	.	Name=rs76583286;variant_sequence=A/G;
chr4-04	ensembl_variation	insertion	274097	274098	.	+	.	Name=rs59901961;variant_sequence=-/A;
chr4-04	ensembl_variation	SNP	274120	274120	.	+	.	Name=rs56217474;variant_sequence=C/T;
chr4-04	ensembl_variation	SNP	274287	274287	.	+	.	Name=rs113652207;variant_sequence=T/C;
chr4-04	ensembl_variation	SNP	274394	274394	.	+	.	Name=rs56023157;variant_sequence=G/A;
chr4-04	ensembl_variation	SNP	274492	274492	.	+	.	Name=rs114234114;variant_sequence=G/A;
chr4-04	ensembl_variation	SNP	274493	274493	.	+	.	Name=rs111711081;variant_sequence=A/G;
chr4-04	ensembl_variation	SNP	274728	274728	.	+	.	Name=rs116524627;variant_sequence=G/A;
chr4-04	ensembl_variation	deletion	274752	274753	.	+	.	Name=rs72495105;variant_sequence=CA/-;
chr4-04	ensembl_variation	SNP	274910	274910	.	+	.	Name=rs116067225;variant_sequence=G/C;
chr4-04	ensembl_variation	SNP	274943	274943	.	+	.	Name=rs77762064;variant_sequence=A/T;
chr4-04	ensembl_variation	SNP	275116	275116	.	+	.	Name=rs2353602;variant_sequence=T/C;
chr4-04	ensembl_variation	SNP	275207	275207	.	+	.	Name=rs56327123;variant_sequence=C/A;
chr4-04	ensembl_variation	SNP	275229	275229	.	+	.	Name=rs79295381;variant_sequence=G/A;
chr4-04	ensembl_variation	SNP	275234	275234	.	+	.	Name=rs76166839;variant_sequence=C/T;
chr4-04	ensembl_variation	SNP	275238	275238	.	+	.	Name=rs78490597;variant_sequence=G/T;
chr4-04	ensembl_variation	SNP	275251	275251	.	+	.	Name=rs79208974;variant_sequence=C/T;
chr4-04	ensembl_variation	SNP	275418	275418	.	+	.	Name=rs115129711;variant_sequence=G/A;
chr4-04	ensembl_variation	SNP	275599	275599	.	+	.	Name=rs28616744;variant_sequence=A/G;
chr4-04	ensembl_variation	SNP	275744	275744	.	+	.	Name=rs115932953;variant_sequence=G/A;
chr4-04	ensembl_variation	SNP	275870	275870	.	+	.	Name=rs78697570;variant_sequence=G/A;
chr4-04	ensembl_variation	SNP	275902	275902	.	+	.	Name=rs6810785;variant_sequence=A/G;
chr4-04	ensembl_variation	SNP	276449	276449	.	+	.	Name=rs74570414;variant_sequence=C/T;
chr4-04	ensembl_variation	SNP	276696	276696	.	+	.	Name=rs73791813;variant_sequence=T/C;
chr4-04	ensembl_variation	SNP	276765	276765	.	+	.	Name=rs11722521;variant_sequence=A/T;
chr4-04	ensembl_variation	SNP	276983	276983	.	+	.	Name=rs11723615;variant_sequence=T/C;
chr4-04	ensembl_variation	SNP	277057	277057	.	+	.	Name=rs7665727;variant_sequence=A/T;
chr4-04	ensembl_variation	SNP	277173	277173	.	+	.	Name=rs73217569;variant_sequence=A/G;
chr4-04	ensembl_variation	SNP	277356	277356	.	+	.	Name=rs79991484;variant_sequence=T/C;
chr4-04	ensembl_variation	SNP	277481	277481	.	+	.	Name=rs75314292;variant_sequence=T/C;
chr4-04	ensembl_variation	SNP	277739	277739	.	+	.	Name=rs113847214;variant_sequence=G/A;
chr4-04	ensembl_variation	SNP	277748	277748	.	+	.	Name=rs6843821;variant_sequence=G/A;
chr4-04	ensembl_variation	SNP	277924	277924	.	+	.	Name=rs74675982;variant_sequence=T/C;
chr4-04	ensembl_variation	SNP	277955	277955	.	+	.	Name=rs6814967;variant_sequence=C/T;
chr4-04	ensembl_variation	SNP	278063	278063	.	+	.	Name=rs73064337;variant_sequence=T/C;
chr4-04	ensembl_variation	SNP	278095	278095	.	+	.	Name=rs77279928;variant_sequence=A/C;
chr4-04	ensembl_variation	SNP	278196	278196	.	+	.	Name=rs9328738;variant_sequence=A/G;
chr4-04	ensembl_variation	SNP	278326	278326	.	+	.	Name=rs13327936;variant_sequence=A/G;
chr4-04	ensembl_variation	SNP	278380	278380	.	+	.	Name=rs78833908;variant_sequence=T/C;
chr4-04	ensembl_variation	insertion	278627	278628	.	+	.	Name=rs71654580;variant_sequence=-/T;
chr4-04	ensembl_variation	SNP	278680	278680	.	+	.	Name=rs12719767;variant_sequence=A/G;
chr4-04	ensembl_variation	SNP	278849	278849	.	+	.	Name=rs76862729;variant_sequence=C/A;
chr4-04	ensembl_variation	SNP	278915	278915	.	+	.	Name=rs73791814;variant_sequence=C/T;
chr4-04	ensembl_variation	SNP	279086	279086	.	+	.	Name=rs114676750;variant_sequence=C/T;
chr4-04	ensembl_variation	SNP	279226	279226	.	+	.	Name=rs118183222;variant_sequence=T/C;
chr4-04	ensembl_variation	SNP	279396	279396	.	+	.	Name=rs10002733;variant_sequence=A/C;
chr4-04	ensembl_variation	SNP	280006	280006	.	+	.	Name=rs111484673;variant_sequence=C/T;
chr4-04	ensembl_variation	SNP	280353	280353	.	+	.	Name=rs7697560;variant_sequence=A/C;
chr4-04	ensembl_variation	SNP	280426	280426	.	+	.	Name=rs2353599;variant_sequence=C/G;
chr4-04	ensembl_variation	SNP	280496	280496	.	+	.	Name=rs4438712;variant_sequence=T/A;
chr4-04	ensembl_variation	SNP	281028	281028	.	+	.	Name=rs116669208;variant_sequence=C/T;
chr4-04	ensembl_variation	SNP	281038	281038	.	+	.	Name=rs10023604;variant_sequence=G/C;
chr4-04	ensembl_variation	SNP	281408	281408	.	+	.	Name=rs116529450;variant_sequence=C/A;
chr4-04	ensembl_variation	SNP	281440	281440	.	+	.	Name=rs73217572;variant_sequence=A/T;
chr4-04	ensembl_variation	SNP	281442	281442	.	+	.	Name=rs13112393;variant_sequence=T/A;
chr4-04	ensembl_variation	SNP	281649	281649	.	+	.	Name=rs61792096;variant_sequence=C/T;
chr4-04	ensembl_variation	SNP	281707	281707	.	+	.	Name=rs11722197;variant_sequence=A/G;
chr4-04	ensembl_variation	insertion	281746	281747	.	+	.	Name=rs35663095;variant_sequence=-/T;
chr4-04	ensembl_variation	SNP	281994	281994	.	+	.	Name=rs114334217;variant_sequence=G/C;
chr4-04	ensembl_variation	SNP	282006	282006	.	+	.	Name=rs6820547;variant_sequence=A/C;
chr4-04	ensembl_variation	SNP	282046	282046	.	+	.	Name=rs6826459;variant_sequence=T/C;
chr4-04	ensembl_variation	SNP	282160	282160	.	+	.	Name=rs66712247;variant_sequence=T/C;
chr4-04	ensembl_variation	SNP	282499	282499	.	+	.	Name=rs11723261;variant_sequence=A/G;
chr4-04	ensembl_variation	SNP	282528	282528	.	+	.	Name=rs113987817;variant_sequence=T/C;
chr4-04	ensembl_variation	SNP	282608	282608	.	+	.	Name=rs10027325;variant_sequence=G/A;
chr4-04	ensembl_variation	SNP	282633	282633	.	+	.	Name=rs61792097;variant_sequence=G/T;
chr4-04	ensembl_variation	SNP	282668	282668	.	+	.	Name=rs116753444;variant_sequence=A/T;
chr4-04	ensembl_variation	SNP	282909	282909	.	+	.	Name=rs114784277;variant_sequence=A/T;
chr4-04	ensembl_variation	SNP	283037	283037	.	+	.	Name=rs78207271;variant_sequence=G/A;
chr4-04	ensembl_variation	SNP	283041	283041	.	+	.	Name=rs78342895;variant_sequence=G/A;
chr4-04	ensembl_variation	SNP	283076	283076	.	+	.	Name=rs113509731;variant_sequence=T/C;
chr4-04	ensembl_variation	deletion	283084	283085	.	+	.	Name=rs3047214;variant_sequence=CT/-;
chr4-04	ensembl_variation	SNP	283118	283118	.	+	.	Name=rs1986557;variant_sequence=T/C;
chr4-04	ensembl_variation	SNP	283353	283353	.	+	.	Name=rs13120331;variant_sequence=A/T;
chr4-04	ensembl_variation	SNP	283355	283355	.	+	.	Name=rs13120332;variant_sequence=A/T;
chr4-04	ensembl_variation	SNP	283395	283395	.	+	.	Name=rs13126833;variant_sequence=T/C;
chr4-04	ensembl_variation	SNP	283404	283404	.	+	.	Name=rs13120513;variant_sequence=A/C;
chr4-04	ensembl_variation	SNP	283538	283538	.	+	.	Name=rs13110510;variant_sequence=C/T;
chr4-04	ensembl_variation	SNP	283652	283652	.	+	.	Name=rs58644592;variant_sequence=G/C;
chr4-04	ensembl_variation	SNP	283694	283694	.	+	.	Name=rs74325388;variant_sequence=C/A;
chr4-04	ensembl_variation	SNP	283767	283767	.	+	.	Name=rs114055282;variant_sequence=G/A;
chr4-04	ensembl_variation	SNP	283883	283883	.	+	.	Name=rs13111233;variant_sequence=C/A;
chr4-04	ensembl_variation	SNP	284122	284122	.	+	.	Name=rs73791815;variant_sequence=A/G;
chr4-04	ensembl_variation	SNP	284201	284201	.	+	.	Name=rs73791816;variant_sequence=A/T;
chr4-04	ensembl_variation	SNP	284604	284604	.	+	.	Name=rs75349991;variant_sequence=C/A;
chr4-04	ensembl_variation	SNP	284653	284653	.	+	.	Name=rs73791817;variant_sequence=G/A;
chr4-04	ensembl_variation	insertion	284857	284858	.	+	.	Name=rs34876350;variant_sequence=-/T;
chr4-04	ensembl_variation	SNP	284884	284884	.	+	.	Name=rs6841950;variant_sequence=T/C;
chr4-04	ensembl_variation	SNP	284956	284956	.	+	.	Name=rs6855867;variant_sequence=G/A;
chr4-04	ensembl_variation	SNP	285053	285053	.	+	.	Name=rs77807218;variant_sequence=A/C;
chr4-04	ensembl_variation	SNP	285548	285548	.	+	.	Name=rs6832556;variant_sequence=C/T;
chr4-04	ensembl_variation	SNP	285893	285893	.	+	.	Name=rs73791818;variant_sequence=A/C;
chr4-04	ensembl_variation	SNP	285984	285984	.	+	.	Name=rs73791819;variant_sequence=A/C;
chr4-04	ensembl_variation	SNP	286344	286344	.	+	.	Name=rs57092574;variant_sequence=C/T;
chr4-04	ensembl_variation	SNP	286395	286395	.	+	.	Name=rs59106553;variant_sequence=C/T;
chr4-04	ensembl_variation	SNP	286600	286600	.	+	.	Name=rs56229296;variant_sequence=C/T;
chr4-04	ensembl_variation	SNP	286676	286676	.	+	.	Name=rs10428380;variant_sequence=A/C;
chr4-04	ensembl_variation	SNP	286677	286677	.	+	.	Name=rs61792098;variant_sequence=C/T;
chr4-04	ensembl_variation	SNP	286678	286678	.	+	.	Name=rs10428381;variant_sequence=A/C;
chr4-04	ensembl_variation	deletion	286707	286707	.	+	.	Name=rs34118991;variant_sequence=A/-;
chr4-04	ensembl_variation	SNP	286709	286709	.	+	.	Name=rs78205493;variant_sequence=T/A;
chr4-04	ensembl_variation	SNP	286712	286712	.	+	.	Name=rs61792099;variant_sequence=C/A;
chr4-04	ensembl_variation	deletion	286768	286768	.	+	.	Name=rs111452322;variant_sequence=A/-;
chr4-04	ensembl_variation	SNP	286823	286823	.	+	.	Name=rs13133253;variant_sequence=C/T;
chr4-04	ensembl_variation	SNP	286824	286824	.	+	.	Name=rs13149604;variant_sequence=T/G;
chr4-04	ensembl_variation	SNP	286970	286970	.	+	.	Name=rs28411935;variant_sequence=G/A;
chr4-04	ensembl_variation	SNP	287046	287046	.	+	.	Name=rs28784663;variant_sequence=C/T;
chr4-04	ensembl_variation	SNP	287141	287141	.	+	.	Name=rs59163505;variant_sequence=C/G;
chr4-04	ensembl_variation	SNP	287649	287649	.	+	.	Name=rs12506277;variant_sequence=T/C;
chr4-04	ensembl_variation	SNP	287664	287664	.	+	.	Name=rs12505343;variant_sequence=A/T;
chr4-04	ensembl_variation	SNP	287846	287846	.	+	.	Name=rs74996354;variant_sequence=A/G;
chr4-04	ensembl_variation	SNP	288012	288012	.	+	.	Name=rs79405074;variant_sequence=A/G;
chr4-04	ensembl_variation	SNP	288074	288074	.	+	.	Name=rs12501727;variant_sequence=G/C;
chr4-04	ensembl_variation	SNP	288284	288284	.	+	.	Name=rs28498753;variant_sequence=T/C;
chr4-04	ensembl_variation	SNP	288309	288309	.	+	.	Name=rs116752037;variant_sequence=G/A;
chr4-04	ensembl_variation	SNP	288697	288697	.	+	.	Name=rs55711923;variant_sequence=C/T;
chr4-04	ensembl_variation	SNP	288786	288786	.	+	.	Name=rs116635147;variant_sequence=C/T;
chr4-04	ensembl_variation	SNP	288787	288787	.	+	.	Name=rs118058299;variant_sequence=G/A;
chr4-04	ensembl_variation	SNP	288793	288793	.	+	.	Name=rs75532834;variant_sequence=T/A;
chr4-04	ensembl_variation	SNP	288799	288799	.	+	.	Name=rs75833793;variant_sequence=C/T;
chr4-04	ensembl_variation	SNP	288803	288803	.	+	.	Name=rs79718948;variant_sequence=A/G;
chr4-04	ensembl_variation	SNP	288809	288809	.	+	.	Name=rs78732596;variant_sequence=T/C;
chr4-04	ensembl_variation	SNP	288816	288816	.	+	.	Name=rs76212162;variant_sequence=T/C;
chr4-04	ensembl_variation	SNP	288829	288829	.	+	.	Name=rs76100058;variant_sequence=T/C;
chr4-04	ensembl_variation	SNP	288845	288845	.	+	.	Name=rs76162446;variant_sequence=C/G;
chr4-04	ensembl_variation	SNP	288853	288853	.	+	.	Name=rs76652139;variant_sequence=G/A;
chr4-04	ensembl_variation	insertion	288868	288869	.	+	.	Name=rs59264418;variant_sequence=-/A;
chr4-04	ensembl_variation	SNP	288870	288870	.	+	.	Name=rs79212688;variant_sequence=A/G;
chr4-04	ensembl_variation	SNP	288875	288875	.	+	.	Name=rs79318474;variant_sequence=A/G;
chr4-04	ensembl_variation	SNP	288877	288877	.	+	.	Name=rs77194027;variant_sequence=G/C;
chr4-04	ensembl_variation	SNP	288893	288893	.	+	.	Name=rs76758124;variant_sequence=T/G;
chr4-04	ensembl_variation	SNP	288895	288895	.	+	.	Name=rs80331174;variant_sequence=C/A;
chr4-04	ensembl_variation	SNP	288899	288899	.	+	.	Name=rs74338602;variant_sequence=G/T;
chr4-04	ensembl_variation	SNP	288922	288922	.	+	.	Name=rs77462754;variant_sequence=C/A;
chr4-04	ensembl_variation	SNP	288925	288925	.	+	.	Name=rs78318185;variant_sequence=A/G;
chr4-04	ensembl_variation	SNP	288930	288930	.	+	.	Name=rs74906145;variant_sequence=T/C;
chr4-04	ensembl_variation	SNP	288932	288932	.	+	.	Name=rs74708111;variant_sequence=T/G;
chr4-04	ensembl_variation	SNP	288936	288936	.	+	.	Name=rs77287525;variant_sequence=T/C;
chr4-04	ensembl_variation	SNP	288968	288968	.	+	.	Name=rs77927389;variant_sequence=C/T;
chr4-04	ensembl_variation	SNP	288974	288974	.	+	.	Name=rs78043905;variant_sequence=C/T;
chr4-04	ensembl_variation	SNP	288976	288976	.	+	.	Name=rs79280619;variant_sequence=A/T;
chr4-04	ensembl_variation	SNP	288977	288977	.	+	.	Name=rs75233992;variant_sequence=A/G;
chr4-04	ensembl_variation	SNP	288981	288981	.	+	.	Name=rs74658891;variant_sequence=A/G;
chr4-04	ensembl_variation	SNP	288982	288982	.	+	.	Name=rs79723991;variant_sequence=C/T;
chr4-04	ensembl_variation	SNP	288996	288996	.	+	.	Name=rs77103782;variant_sequence=T/C;
chr4-04	ensembl_variation	SNP	289001	289001	.	+	.	Name=rs75039624;variant_sequence=T/A;
chr4-04	ensembl_variation	insertion	289006	289007	.	+	.	Name=rs34182736;variant_sequence=-/C;
chr4-04	ensembl_variation	insertion	289018	289019	.	+	.	Name=rs35350742;variant_sequence=-/A;
chr4-04	ensembl_variation	SNP	289034	289034	.	+	.	Name=rs79931657;variant_sequence=A/G;
chr4-04	ensembl_variation	SNP	289040	289040	.	+	.	Name=rs76221862;variant_sequence=G/C;
chr4-04	ensembl_variation	SNP	289046	289046	.	+	.	Name=rs111551553;variant_sequence=T/C;
chr4-04	ensembl_variation	SNP	289058	289058	.	+	.	Name=rs77014946;variant_sequence=C/G;
chr4-04	ensembl_variation	SNP	289068	289068	.	+	.	Name=rs112921104;variant_sequence=C/G;
chr4-04	ensembl_variation	SNP	289139	289139	.	+	.	Name=rs61792114;variant_sequence=A/T;
chr4-04	ensembl_variation	SNP	289213	289213	.	+	.	Name=rs13118678;variant_sequence=T/C;
chr4-04	ensembl_variation	SNP	289244	289244	.	+	.	Name=rs112253195;variant_sequence=G/A;
chr4-04	ensembl_variation	SNP	289272	289272	.	+	.	Name=rs112132883;variant_sequence=C/T;
chr4-04	ensembl_variation	SNP	289488	289488	.	+	.	Name=rs74686788;variant_sequence=T/C;
chr4-04	ensembl_variation	SNP	289490	289490	.	+	.	Name=rs76324531;variant_sequence=C/T;
chr4-04	ensembl_variation	SNP	289560	289560	.	+	.	Name=rs78205047;variant_sequence=A/C;
chr4-04	ensembl_variation	SNP	289649	289649	.	+	.	Name=rs115426268;variant_sequence=G/A;
chr4-04	ensembl_variation	SNP	289835	289835	.	+	.	Name=rs114239297;variant_sequence=C/T;
chr4-04	ensembl_variation	SNP	289877	289877	.	+	.	Name=rs62619793;variant_sequence=G/T;
chr4-04	ensembl_variation	SNP	290284	290284	.	+	.	Name=rs61792115;variant_sequence=G/A;
chr4-04	ensembl_variation	SNP	290322	290322	.	+	.	Name=rs77503766;variant_sequence=C/A;
chr4-04	ensembl_variation	SNP	290381	290381	.	+	.	Name=rs7654568;variant_sequence=G/A;
chr4-04	ensembl_variation	SNP	290641	290641	.	+	.	Name=rs78355952;variant_sequence=A/C;
chr4-04	ensembl_variation	SNP	290914	290914	.	+	.	Name=rs2352936;variant_sequence=A/G;
chr4-04	ensembl_variation	SNP	290925	290925	.	+	.	Name=rs113238980;variant_sequence=C/T;
chr4-04	ensembl_variation	SNP	291039	291039	.	+	.	Name=rs73217573;variant_sequence=G/A;
chr4-04	ensembl_variation	SNP	291053	291053	.	+	.	Name=rs77223069;variant_sequence=C/A;
chr4-04	ensembl_variation	SNP	291086	291086	.	+	.	Name=rs77380000;variant_sequence=G/T;
chr4-04	ensembl_variation	SNP	291328	291328	.	+	.	Name=rs35130395;variant_sequence=A/C;
chr4-04	ensembl_variation	SNP	291397	291397	.	+	.	Name=rs6846655;variant_sequence=A/T;
chr4-04	ensembl_variation	deletion	291420	291421	.	+	.	Name=rs60725655;variant_sequence=AA/-;
chr4-04	ensembl_variation	SNP	291421	291421	.	+	.	Name=rs76782413;variant_sequence=A/C;
chr4-04	ensembl_variation	deletion	291421	291421	.	+	.	Name=rs57681246;variant_sequence=A/-;
chr4-04	ensembl_variation	SNP	291662	291662	.	+	.	Name=rs2352935;variant_sequence=T/C;
chr4-04	ensembl_variation	SNP	291759	291759	.	+	.	Name=rs10003142;variant_sequence=C/G;
chr4-04	ensembl_variation	SNP	291950	291950	.	+	.	Name=rs9994510;variant_sequence=G/A;
chr4-04	ensembl_variation	SNP	291959	291959	.	+	.	Name=rs116809879;variant_sequence=G/A;
chr4-04	ensembl_variation	SNP	291969	291969	.	+	.	Name=rs75991748;variant_sequence=C/T;
chr4-04	ensembl_variation	SNP	292000	292000	.	+	.	Name=rs114428980;variant_sequence=C/T;
chr4-04	ensembl_variation	SNP	292001	292001	.	+	.	Name=rs10005733;variant_sequence=C/G;
chr4-04	ensembl_variation	SNP	292007	292007	.	+	.	Name=rs76099983;variant_sequence=G/T;
chr4-04	ensembl_variation	SNP	292067	292067	.	+	.	Name=rs76572209;variant_sequence=C/T;
chr4-04	ensembl_variation	SNP	292085	292085	.	+	.	Name=rs75658930;variant_sequence=C/T;
chr4-04	ensembl_variation	SNP	292104	292104	.	+	.	Name=rs75819259;variant_sequence=G/T;
chr4-04	ensembl_variation	SNP	292127	292127	.	+	.	Name=rs77790028;variant_sequence=C/G;
chr4-04	ensembl_variation	SNP	292189	292189	.	+	.	Name=rs113056980;variant_sequence=C/T;
chr4-04	ensembl_variation	deletion	292203	292203	.	+	.	Name=rs113693845;variant_sequence=C/-;
chr4-04	ensembl_variation	SNP	292235	292235	.	+	.	Name=rs78686789;variant_sequence=C/T;
chr4-04	ensembl_variation	SNP	292242	292242	.	+	.	Name=rs75639235;variant_sequence=T/C;
chr4-04	ensembl_variation	SNP	292310	292310	.	+	.	Name=rs74491581;variant_sequence=A/G;
chr4-04	ensembl_variation	SNP	292331	292331	.	+	.	Name=rs115789757;variant_sequence=C/T;
chr4-04	ensembl_variation	SNP	292369	292369	.	+	.	Name=rs11723803;variant_sequence=G/T;
chr4-04	ensembl_variation	SNP	292388	292388	.	+	.	Name=rs73791820;variant_sequence=G/A;
chr4-04	ensembl_variation	SNP	292486	292486	.	+	.	Name=rs73791821;variant_sequence=G/A;
chr4-04	ensembl_variation	SNP	292668	292668	.	+	.	Name=rs12503543;variant_sequence=C/T;
chr4-04	ensembl_variation	insertion	292851	292852	.	+	.	Name=rs35105663;variant_sequence=-/G;
chr4-04	ensembl_variation	SNP	292938	292938	.	+	.	Name=rs76541352;variant_sequence=C/G;
chr4-04	ensembl_variation	SNP	293171	293171	.	+	.	Name=rs114109973;variant_sequence=T/C;
chr4-04	ensembl_variation	SNP	293226	293226	.	+	.	Name=rs7655058;variant_sequence=A/G;
chr4-04	ensembl_variation	deletion	293230	293231	.	+	.	Name=rs34906622;variant_sequence=AT/-;
chr4-04	ensembl_variation	insertion	293251	293252	.	+	.	Name=rs35866088;variant_sequence=-/TA;
chr4-04	ensembl_variation	insertion	293262	293263	.	+	.	Name=rs61392588;variant_sequence=-/TA;
chr4-04	ensembl_variation	SNP	293271	293271	.	+	.	Name=rs112663915;variant_sequence=T/C;
chr4-04	ensembl_variation	SNP	293417	293417	.	+	.	Name=rs113125124;variant_sequence=T/A;
chr4-04	ensembl_variation	SNP	293735	293735	.	+	.	Name=rs113135022;variant_sequence=C/T;
chr4-04	ensembl_variation	SNP	293796	293796	.	+	.	Name=rs75049882;variant_sequence=G/C;
chr4-04	ensembl_variation	SNP	293865	293865	.	+	.	Name=rs117321689;variant_sequence=G/T;
chr4-04	ensembl_variation	SNP	293926	293926	.	+	.	Name=rs74282718;variant_sequence=T/C;
chr4-04	ensembl_variation	SNP	294017	294017	.	+	.	Name=rs6856961;variant_sequence=C/T;
chr4-04	ensembl_variation	SNP	294018	294018	.	+	.	Name=rs28787332;variant_sequence=G/A;
chr4-04	ensembl_variation	SNP	294113	294113	.	+	.	Name=rs4401407;variant_sequence=A/G;
chr4-04	ensembl_variation	SNP	294196	294196	.	+	.	Name=rs112043870;variant_sequence=G/A;
chr4-04	ensembl_variation	SNP	294263	294263	.	+	.	Name=rs13110091;variant_sequence=A/G;
chr4-04	ensembl_variation	SNP	294264	294264	.	+	.	Name=rs77249364;variant_sequence=G/A;
chr4-04	ensembl_variation	SNP	294286	294286	.	+	.	Name=rs114659363;variant_sequence=G/A;
chr4-04	ensembl_variation	SNP	294335	294335	.	+	.	Name=rs76028337;variant_sequence=G/C;
chr4-04	ensembl_variation	SNP	294349	294349	.	+	.	Name=rs77928010;variant_sequence=G/C;
chr4-04	ensembl_variation	SNP	294394	294394	.	+	.	Name=rs114696014;variant_sequence=T/G;
chr4-04	ensembl_variation	SNP	294397	294397	.	+	.	Name=rs116057011;variant_sequence=C/T;
chr4-04	ensembl_variation	SNP	294398	294398	.	+	.	Name=rs115476119;variant_sequence=T/A;
chr4-04	ensembl_variation	SNP	294410	294410	.	+	.	Name=rs116128125;variant_sequence=G/A;
chr4-04	ensembl_variation	SNP	294422	294422	.	+	.	Name=rs114643969;variant_sequence=G/T;
chr4-04	ensembl_variation	SNP	294424	294424	.	+	.	Name=rs115678115;variant_sequence=G/T;
chr4-04	ensembl_variation	SNP	294442	294442	.	+	.	Name=rs116157903;variant_sequence=G/A;
chr4-04	ensembl_variation	SNP	294444	294444	.	+	.	Name=rs114873384;variant_sequence=C/A;
chr4-04	ensembl_variation	SNP	294508	294508	.	+	.	Name=rs112870397;variant_sequence=T/C;
chr4-04	ensembl_variation	SNP	294529	294529	.	+	.	Name=rs114001772;variant_sequence=A/G;
chr4-04	ensembl_variation	insertion	295525	295526	.	+	.	Name=rs35984540;variant_sequence=-/G;
chr4-04	ensembl_variation	SNP	295912	295912	.	+	.	Name=rs116435429;variant_sequence=T/C;
chr4-04	ensembl_variation	insertion	296040	296041	.	+	.	Name=rs113397472;variant_sequence=-/A;
chr4-04	ensembl_variation	SNP	296170	296170	.	+	.	Name=rs115869462;variant_sequence=T/C;
chr4-04	ensembl_variation	SNP	296274	296274	.	+	.	Name=rs114674955;variant_sequence=G/A;
chr4-04	ensembl_variation	SNP	296447	296447	.	+	.	Name=rs112095322;variant_sequence=T/C;
chr4-04	ensembl_variation	insertion	296943	296944	.	+	.	Name=rs35602170;variant_sequence=-/A;
chr4-04	ensembl_variation	insertion	296956	296957	.	+	.	Name=rs35409469;variant_sequence=-/C;
chr4-04	ensembl_variation	SNP	297077	297077	.	+	.	Name=rs111677123;variant_sequence=G/A;
chr4-04	ensembl_variation	SNP	297525	297525	.	+	.	Name=rs12505835;variant_sequence=G/C;
chr4-04	ensembl_variation	SNP	297529	297529	.	+	.	Name=rs79627729;variant_sequence=C/T;
chr4-04	ensembl_variation	SNP	297547	297547	.	+	.	Name=rs12511388;variant_sequence=T/C;
chr4-04	ensembl_variation	SNP	297557	297557	.	+	.	Name=rs112408556;variant_sequence=G/C;
chr4-04	ensembl_variation	SNP	297686	297686	.	+	.	Name=rs78153223;variant_sequence=A/G;
chr4-04	ensembl_variation	insertion	297812	297813	.	+	.	Name=rs35894346;variant_sequence=-/C;
chr4-04	ensembl_variation	SNP	297893	297893	.	+	.	Name=rs74635655;variant_sequence=G/A;
chr4-04	ensembl_variation	SNP	297915	297915	.	+	.	Name=rs77149905;variant_sequence=T/G;
chr4-04	ensembl_variation	SNP	297932	297932	.	+	.	Name=rs2352927;variant_sequence=C/T;
chr4-04	ensembl_variation	SNP	297989	297989	.	+	.	Name=rs2352928;variant_sequence=G/C;
chr4-04	ensembl_variation	SNP	298080	298080	.	+	.	Name=rs4373108;variant_sequence=A/T;
chr4-04	ensembl_variation	SNP	298094	298094	.	+	.	Name=rs4417915;variant_sequence=T/C;
chr4-04	ensembl_variation	SNP	298338	298338	.	+	.	Name=rs11730801;variant_sequence=G/T;
chr4-04	ensembl_variation	SNP	298364	298364	.	+	.	Name=rs75390499;variant_sequence=C/T;
chr4-04	ensembl_variation	insertion	298364	298365	.	+	.	Name=rs71166805;variant_sequence=-/C;
chr4-04	ensembl_variation	SNP	298373	298373	.	+	.	Name=rs7660634;variant_sequence=G/C;
chr4-04	ensembl_variation	SNP	298772	298772	.	+	.	Name=rs7661412;variant_sequence=G/A;
chr4-04	ensembl_variation	deletion	298931	298931	.	+	.	Name=rs34512845;variant_sequence=T/-;
chr4-04	ensembl_variation	SNP	299178	299178	.	+	.	Name=rs10019188;variant_sequence=G/T;
chr4-04	ensembl_variation	SNP	299259	299259	.	+	.	Name=rs6852858;variant_sequence=A/T;
chr4-04	ensembl_variation	SNP	299261	299261	.	+	.	Name=rs79657896;variant_sequence=G/A;
chr4-04	ensembl_variation	SNP	299271	299271	.	+	.	Name=rs116560731;variant_sequence=G/C;
chr4-04	ensembl_variation	SNP	299364	299364	.	+	.	Name=rs115951453;variant_sequence=T/C;
chr4-04	ensembl_variation	deletion	299601	299603	.	+	.	Name=rs35887445;variant_sequence=AAT/-;
chr4-04	ensembl_variation	SNP	299746	299746	.	+	.	Name=rs76135225;variant_sequence=T/A;
chr4-04	ensembl_variation	SNP	299778	299778	.	+	.	Name=rs73791822;variant_sequence=T/G;
chr4-04	ensembl_variation	SNP	299964	299964	.	+	.	Name=rs12512676;variant_sequence=A/G;
chr4-04	ensembl_variation	SNP	300235	300235	.	+	.	Name=rs114556916;variant_sequence=C/G;
chr4-04	ensembl_variation	SNP	300407	300407	.	+	.	Name=rs78640123;variant_sequence=T/C;
chr4-04	ensembl_variation	SNP	300442	300442	.	+	.	Name=rs79902242;variant_sequence=G/C;
chr4-04	ensembl_variation	SNP	300501	300501	.	+	.	Name=rs115429563;variant_sequence=G/A;
chr4-04	ensembl_variation	SNP	300647	300647	.	+	.	Name=rs10014959;variant_sequence=C/A;
chr4-04	ensembl_variation	deletion	300773	300773	.	+	.	Name=rs34548090;variant_sequence=G/-;
chr4-04	ensembl_variation	SNP	300795	300795	.	+	.	Name=rs10019453;variant_sequence=A/G;
chr4-04	ensembl_variation	SNP	300831	300831	.	+	.	Name=rs115080519;variant_sequence=G/C;
chr4-04	ensembl_variation	SNP	301077	301077	.	+	.	Name=rs61792116;variant_sequence=T/C;
chr4-04	ensembl_variation	SNP	301272	301272	.	+	.	Name=rs111874231;variant_sequence=T/A;
chr4-04	ensembl_variation	SNP	301574	301574	.	+	.	Name=rs115723820;variant_sequence=T/C;
chr4-04	ensembl_variation	SNP	301595	301595	.	+	.	Name=rs116821973;variant_sequence=C/A;
chr4-04	ensembl_variation	SNP	301720	301720	.	+	.	Name=rs111833408;variant_sequence=T/C;
chr4-04	ensembl_variation	SNP	301773	301773	.	+	.	Name=rs61792117;variant_sequence=G/A;
chr4-04	ensembl_variation	SNP	301774	301774	.	+	.	Name=rs1986866;variant_sequence=C/G;
chr4-04	ensembl_variation	SNP	302008	302008	.	+	.	Name=rs4129956;variant_sequence=A/C;
chr4-04	ensembl_variation	SNP	302136	302136	.	+	.	Name=rs28863627;variant_sequence=A/G;
chr4-04	ensembl_variation	SNP	302226	302226	.	+	.	Name=rs11729208;variant_sequence=G/A;
chr4-04	ensembl_variation	deletion	302421	302421	.	+	.	Name=rs112492846;variant_sequence=T/-;
chr4-04	ensembl_variation	insertion	302434	302435	.	+	.	Name=rs59966100;variant_sequence=-/T;
chr4-04	ensembl_variation	SNP	302574	302574	.	+	.	Name=rs117549951;variant_sequence=G/A;
chr4-04	ensembl_variation	SNP	302664	302664	.	+	.	Name=rs113743932;variant_sequence=A/G;
chr4-04	ensembl_variation	SNP	302726	302726	.	+	.	Name=rs10012510;variant_sequence=G/A;
chr4-04	ensembl_variation	SNP	302791	302791	.	+	.	Name=rs116734627;variant_sequence=G/C;
chr4-04	ensembl_variation	SNP	302820	302820	.	+	.	Name=rs11732707;variant_sequence=C/A;
chr4-04	ensembl_variation	SNP	302849	302849	.	+	.	Name=rs114157292;variant_sequence=G/T;
chr4-04	ensembl_variation	SNP	302857	302857	.	+	.	Name=rs115119741;variant_sequence=A/G;
chr4-04	ensembl_variation	SNP	302934	302934	.	+	.	Name=rs6828802;variant_sequence=C/T;
chr4-04	ensembl_variation	SNP	303059	303059	.	+	.	Name=rs79005758;variant_sequence=A/G;
chr4-04	ensembl_variation	SNP	303303	303303	.	+	.	Name=rs116439516;variant_sequence=T/A;
chr4-04	ensembl_variation	SNP	303443	303443	.	+	.	Name=rs77848190;variant_sequence=C/T;
chr4-04	ensembl_variation	SNP	303493	303493	.	+	.	Name=rs114568657;variant_sequence=A/T;
chr4-04	ensembl_variation	SNP	303609	303609	.	+	.	Name=rs113641721;variant_sequence=G/A;
chr4-04	ensembl_variation	SNP	304003	304003	.	+	.	Name=rs118148467;variant_sequence=G/A;
chr4-04	ensembl_variation	SNP	304008	304008	.	+	.	Name=rs116850815;variant_sequence=G/C;
chr4-04	ensembl_variation	deletion	304262	304264	.	+	.	Name=rs75640186;variant_sequence=CCA/-;
chr4-04	ensembl_variation	SNP	304388	304388	.	+	.	Name=rs77782115;variant_sequence=A/G;
chr4-04	ensembl_variation	SNP	304649	304649	.	+	.	Name=rs7439780;variant_sequence=C/T;
chr4-04	ensembl_variation	SNP	305287	305287	.	+	.	Name=rs115791032;variant_sequence=G/C;
chr4-04	ensembl_variation	SNP	305291	305291	.	+	.	Name=rs10034550;variant_sequence=A/G;
chr4-04	ensembl_variation	insertion	305514	305515	.	+	.	Name=rs35820483;variant_sequence=-/C;
chr4-04	ensembl_variation	SNP	305932	305932	.	+	.	Name=rs113109546;variant_sequence=T/G;
chr4-04	ensembl_variation	SNP	306092	306092	.	+	.	Name=rs75589822;variant_sequence=A/T;
chr4-04	ensembl_variation	SNP	306196	306196	.	+	.	Name=rs112823067;variant_sequence=A/G;
chr4-04	ensembl_variation	SNP	306541	306541	.	+	.	Name=rs113283879;variant_sequence=C/T;
chr4-04	ensembl_variation	SNP	306661	306661	.	+	.	Name=rs113261074;variant_sequence=G/A;
chr4-04	ensembl_variation	insertion	306732	306733	.	+	.	Name=rs55700348;variant_sequence=-/A;
chr4-04	ensembl_variation	SNP	306855	306855	.	+	.	Name=rs80171987;variant_sequence=G/A;
chr4-04	ensembl_variation	SNP	307094	307094	.	+	.	Name=rs6822366;variant_sequence=A/G;
chr4-04	ensembl_variation	SNP	307307	307307	.	+	.	Name=rs6828943;variant_sequence=T/C;
chr4-04	ensembl_variation	SNP	307369	307369	.	+	.	Name=rs116835805;variant_sequence=C/A;
chr4-04	ensembl_variation	SNP	307433	307433	.	+	.	Name=rs13434593;variant_sequence=A/G;
chr4-04	ensembl_variation	insertion	307622	307623	.	+	.	Name=rs34524149;variant_sequence=-/C;
chr4-04	ensembl_variation	SNP	307707	307707	.	+	.	Name=rs75026280;variant_sequence=G/A;
chr4-04	ensembl_variation	SNP	307710	307710	.	+	.	Name=rs79151868;variant_sequence=A/G;
chr4-04	ensembl_variation	insertion	307710	307711	.	+	.	Name=rs77347601;variant_sequence=-/AAG;
chr4-04	ensembl_variation	insertion	307718	307719	.	+	.	Name=rs72598751;variant_sequence=-/AAG;
chr4-04	ensembl_variation	insertion	307719	307720	.	+	.	Name=rs34024398;variant_sequence=-/AAG;
chr4-04	ensembl_variation	SNP	307720	307720	.	+	.	Name=rs111794249;variant_sequence=G/A;
chr4-04	ensembl_variation	SNP	307721	307721	.	+	.	Name=rs111372533;variant_sequence=A/G;
chr4-04	ensembl_variation	SNP	307722	307722	.	+	.	Name=rs114503066;variant_sequence=A/G;
chr4-04	ensembl_variation	SNP	307723	307723	.	+	.	Name=rs61792118;variant_sequence=A/G;
chr4-04	ensembl_variation	SNP	307725	307725	.	+	.	Name=rs115416518;variant_sequence=G/A;
chr4-04	ensembl_variation	SNP	307805	307805	.	+	.	Name=rs80124885;variant_sequence=T/A;
chr4-04	ensembl_variation	insertion	307854	307855	.	+	.	Name=rs34349366;variant_sequence=-/A;
chr4-04	ensembl_variation	insertion	307985	307986	.	+	.	Name=rs58082865;variant_sequence=-/A;
chr4-04	ensembl_variation	SNP	308010	308010	.	+	.	Name=rs6848983;variant_sequence=G/T;
chr4-04	ensembl_variation	SNP	308068	308068	.	+	.	Name=rs76841021;variant_sequence=C/A;
chr4-04	ensembl_variation	SNP	308152	308152	.	+	.	Name=rs113058803;variant_sequence=C/T;
chr4-04	ensembl_variation	SNP	308154	308154	.	+	.	Name=rs78352775;variant_sequence=C/T;
chr4-04	ensembl_variation	SNP	308499	308499	.	+	.	Name=rs13434802;variant_sequence=T/C;
chr4-04	ensembl_variation	SNP	308549	308549	.	+	.	Name=rs78627900;variant_sequence=G/C;
chr4-04	ensembl_variation	SNP	308596	308596	.	-	.	Name=rs80261151;variant_sequence=G/C;
chr4-04	ensembl_variation	SNP	308962	308962	.	+	.	Name=rs78296438;variant_sequence=C/T;
chr4-04	ensembl_variation	sequence_alteration	309253	309253	.	+	.	Name=rs7669892;variant_sequence=C/A/G;
chr4-04	ensembl_variation	SNP	309258	309258	.	+	.	Name=rs111456805;variant_sequence=T/C;
chr4-04	ensembl_variation	SNP	309558	309558	.	+	.	Name=rs10005699;variant_sequence=T/G;
chr4-04	ensembl_variation	SNP	309686	309686	.	+	.	Name=rs7685662;variant_sequence=T/C;
chr4-04	ensembl_variation	SNP	309727	309727	.	+	.	Name=rs115057862;variant_sequence=T/G;
chr4-04	ensembl_variation	SNP	309800	309800	.	+	.	Name=rs61587838;variant_sequence=A/T;
chr4-04	ensembl_variation	SNP	309903	309903	.	+	.	Name=rs11248012;variant_sequence=G/A;
chr4-04	ensembl_variation	SNP	310033	310033	.	+	.	Name=rs79743945;variant_sequence=T/C;
chr4-04	ensembl_variation	SNP	310044	310044	.	+	.	Name=rs111938627;variant_sequence=T/A;
chr4-04	ensembl_variation	SNP	310283	310283	.	+	.	Name=rs4690251;variant_sequence=A/G;
chr4-04	ensembl_variation	SNP	310297	310297	.	+	.	Name=rs115915074;variant_sequence=G/A;
chr4-04	ensembl_variation	insertion	310378	310379	.	+	.	Name=rs35995816;variant_sequence=-/C;
chr4-04	ensembl_variation	deletion	310384	310384	.	+	.	Name=rs34668634;variant_sequence=G/-;
chr4-04	ensembl_variation	SNP	310384	310384	.	+	.	Name=rs74921165;variant_sequence=G/A;
chr4-04	ensembl_variation	SNP	310488	310488	.	+	.	Name=rs73791826;variant_sequence=C/G;
chr4-04	ensembl_variation	SNP	310670	310670	.	+	.	Name=rs115756802;variant_sequence=G/A;
chr4-04	ensembl_variation	SNP	310691	310691	.	+	.	Name=rs10021364;variant_sequence=T/C;
chr4-04	ensembl_variation	insertion	311030	311031	.	+	.	Name=rs34750316;variant_sequence=-/G;
chr4-04	ensembl_variation	insertion	311038	311039	.	+	.	Name=rs35476693;variant_sequence=-/C;
chr4-04	ensembl_variation	SNP	311039	311039	.	+	.	Name=rs56011643;variant_sequence=G/A;
chr4-04	ensembl_variation	SNP	311425	311425	.	+	.	Name=rs11248013;variant_sequence=T/C;
chr4-04	ensembl_variation	SNP	311487	311487	.	+	.	Name=rs56275185;variant_sequence=C/T;
chr4-04	ensembl_variation	SNP	311801	311801	.	+	.	Name=rs113103124;variant_sequence=T/C;
chr4-04	ensembl_variation	SNP	311857	311857	.	+	.	Name=rs28372409;variant_sequence=A/C;
chr4-04	ensembl_variation	SNP	312061	312061	.	+	.	Name=rs114212536;variant_sequence=G/A;
chr4-04	ensembl_variation	SNP	312137	312137	.	+	.	Name=rs116298770;variant_sequence=T/G;
chr4-04	ensembl_variation	insertion	312178	312179	.	+	.	Name=rs33943278;variant_sequence=-/T;
chr4-04	ensembl_variation	insertion	312189	312190	.	+	.	Name=rs34195785;variant_sequence=-/T;
chr4-04	ensembl_variation	insertion	312198	312199	.	+	.	Name=rs58342775;variant_sequence=-/T;
chr4-04	ensembl_variation	SNP	312665	312665	.	+	.	Name=rs4374577;variant_sequence=A/T;
chr4-04	ensembl_variation	SNP	312920	312920	.	+	.	Name=rs76219687;variant_sequence=T/C;
chr4-04	ensembl_variation	SNP	312950	312950	.	+	.	Name=rs71602458;variant_sequence=G/C;
chr4-04	ensembl_variation	SNP	312953	312953	.	+	.	Name=rs115547082;variant_sequence=G/A;
chr4-04	ensembl_variation	SNP	313003	313003	.	+	.	Name=rs111938647;variant_sequence=C/T;
chr4-04	ensembl_variation	SNP	313947	313947	.	+	.	Name=rs17718976;variant_sequence=A/G;
chr4-04	ensembl_variation	SNP	314108	314108	.	+	.	Name=rs80303103;variant_sequence=G/T;
chr4-04	ensembl_variation	SNP	314208	314208	.	+	.	Name=rs77792255;variant_sequence=T/C;
chr4-04	ensembl_variation	SNP	314210	314210	.	+	.	Name=rs113601353;variant_sequence=G/A;
chr4-04	ensembl_variation	SNP	314362	314362	.	+	.	Name=rs114942228;variant_sequence=C/T;
chr4-04	ensembl_variation	insertion	314439	314440	.	+	.	Name=rs35701209;variant_sequence=-/C;
chr4-04	ensembl_variation	SNP	314539	314539	.	+	.	Name=rs11731415;variant_sequence=G/C;
chr4-04	ensembl_variation	SNP	314541	314541	.	+	.	Name=rs111321884;variant_sequence=G/C;
chr4-04	ensembl_variation	SNP	314849	314849	.	+	.	Name=rs28441553;variant_sequence=T/C;
chr4-04	ensembl_variation	SNP	315279	315279	.	+	.	Name=rs73791827;variant_sequence=T/G;
chr4-04	ensembl_variation	SNP	315673	315673	.	+	.	Name=rs6847267;variant_sequence=C/T;
chr4-04	ensembl_variation	SNP	315805	315805	.	+	.	Name=rs113858749;variant_sequence=C/T;
chr4-04	ensembl_variation	SNP	315890	315890	.	+	.	Name=rs116611682;variant_sequence=C/T;
chr4-04	ensembl_variation	SNP	315911	315911	.	+	.	Name=rs79784952;variant_sequence=G/A;
chr4-04	ensembl_variation	SNP	316162	316162	.	+	.	Name=rs2001947;variant_sequence=T/C;
chr4-04	ensembl_variation	SNP	316377	316377	.	+	.	Name=rs113252687;variant_sequence=T/A;
chr4-04	ensembl_variation	SNP	316378	316378	.	+	.	Name=rs112644506;variant_sequence=A/T;
chr4-04	ensembl_variation	SNP	316379	316379	.	+	.	Name=rs111893160;variant_sequence=T/A;
chr4-04	ensembl_variation	SNP	316729	316729	.	+	.	Name=rs80298182;variant_sequence=T/C;
chr4-04	ensembl_variation	SNP	316923	316923	.	+	.	Name=rs78692002;variant_sequence=C/T;
chr4-04	ensembl_variation	SNP	316927	316927	.	+	.	Name=rs79600249;variant_sequence=C/T;
chr4-04	ensembl_variation	SNP	317690	317690	.	+	.	Name=rs113988940;variant_sequence=G/A;
chr4-04	ensembl_variation	SNP	317691	317691	.	+	.	Name=rs28752043;variant_sequence=A/G;
chr4-04	ensembl_variation	insertion	317726	317727	.	+	.	Name=rs35042441;variant_sequence=-/C;
chr4-04	ensembl_variation	SNP	317756	317756	.	+	.	Name=rs76913492;variant_sequence=C/A;
chr4-04	ensembl_variation	SNP	318058	318058	.	+	.	Name=rs79291724;variant_sequence=T/A;
chr4-04	ensembl_variation	SNP	318196	318196	.	+	.	Name=rs73217578;variant_sequence=T/C;
chr4-04	ensembl_variation	SNP	318269	318269	.	+	.	Name=rs115720072;variant_sequence=T/C;
chr4-04	ensembl_variation	SNP	318273	318273	.	+	.	Name=rs7661700;variant_sequence=C/T;
chr4-04	ensembl_variation	SNP	318274	318274	.	+	.	Name=rs6847881;variant_sequence=G/A;
chr4-04	ensembl_variation	SNP	318275	318275	.	+	.	Name=rs6818538;variant_sequence=C/T;
chr4-04	ensembl_variation	SNP	318359	318359	.	+	.	Name=rs61792119;variant_sequence=T/C;
chr4-04	ensembl_variation	SNP	318364	318364	.	+	.	Name=rs13110321;variant_sequence=C/T;
chr4-04	ensembl_variation	SNP	318532	318532	.	+	.	Name=rs113880905;variant_sequence=G/T;
chr4-04	ensembl_variation	SNP	318536	318536	.	+	.	Name=rs77098660;variant_sequence=A/C;
chr4-04	ensembl_variation	SNP	318549	318549	.	+	.	Name=rs13120968;variant_sequence=A/C;
chr4-04	ensembl_variation	deletion	318549	318549	.	+	.	Name=rs59164415;variant_sequence=A/-;
chr4-04	ensembl_variation	SNP	318550	318550	.	+	.	Name=rs13110777;variant_sequence=C/A;
chr4-04	ensembl_variation	SNP	318556	318556	.	+	.	Name=rs113670149;variant_sequence=A/C;
chr4-04	ensembl_variation	SNP	318760	318760	.	+	.	Name=rs57380154;variant_sequence=T/C;
chr4-04	ensembl_variation	SNP	319105	319105	.	+	.	Name=rs113386709;variant_sequence=G/A;
chr4-04	ensembl_variation	SNP	319121	319121	.	+	.	Name=rs113921175;variant_sequence=G/A;
chr4-04	ensembl_variation	SNP	319123	319123	.	+	.	Name=rs79056760;variant_sequence=G/A;
chr4-04	ensembl_variation	SNP	319125	319125	.	+	.	Name=rs77386963;variant_sequence=T/G;
chr4-04	ensembl_variation	SNP	319208	319208	.	+	.	Name=rs10033213;variant_sequence=G/T;
chr4-04	ensembl_variation	SNP	319553	319553	.	+	.	Name=rs73217579;variant_sequence=A/G;
chr4-04	ensembl_variation	SNP	319689	319689	.	+	.	Name=rs59071324;variant_sequence=A/G;
chr4-04	ensembl_variation	deletion	319773	319773	.	+	.	Name=rs111444295;variant_sequence=T/-;
chr4-04	ensembl_variation	SNP	319787	319787	.	+	.	Name=rs77253907;variant_sequence=T/G;
chr4-04	ensembl_variation	deletion	319788	319788	.	+	.	Name=rs71166806;variant_sequence=T/-;
chr4-04	ensembl_variation	SNP	320059	320059	.	+	.	Name=rs58102171;variant_sequence=G/A;
chr4-04	ensembl_variation	SNP	320411	320411	.	+	.	Name=rs115396080;variant_sequence=C/T;
chr4-04	ensembl_variation	SNP	320461	320461	.	+	.	Name=rs73217581;variant_sequence=G/A;
chr4-04	ensembl_variation	SNP	320464	320464	.	+	.	Name=rs73217582;variant_sequence=C/G;
chr4-04	ensembl_variation	SNP	320481	320481	.	+	.	Name=rs116547041;variant_sequence=C/G;
chr4-04	ensembl_variation	SNP	320595	320595	.	+	.	Name=rs115894987;variant_sequence=T/C;
chr4-04	ensembl_variation	SNP	320667	320667	.	+	.	Name=rs76112048;variant_sequence=A/T;
chr4-04	ensembl_variation	SNP	320696	320696	.	+	.	Name=rs79929361;variant_sequence=T/G;
chr4-04	ensembl_variation	SNP	320771	320771	.	+	.	Name=rs60533229;variant_sequence=A/G;
chr4-04	ensembl_variation	SNP	320897	320897	.	+	.	Name=rs60869410;variant_sequence=C/T;
chr4-04	ensembl_variation	SNP	320934	320934	.	+	.	Name=rs28849156;variant_sequence=T/C;
chr4-04	ensembl_variation	SNP	320997	320997	.	+	.	Name=rs113388729;variant_sequence=G/A;
chr4-04	ensembl_variation	SNP	321077	321077	.	+	.	Name=rs117139226;variant_sequence=T/G;
chr4-04	ensembl_variation	SNP	321415	321415	.	+	.	Name=rs73217583;variant_sequence=C/A;
chr4-04	ensembl_variation	SNP	321731	321731	.	+	.	Name=rs113847733;variant_sequence=T/C;
chr4-04	ensembl_variation	SNP	321825	321825	.	+	.	Name=rs118076268;variant_sequence=G/A;
chr4-04	ensembl_variation	SNP	321902	321902	.	+	.	Name=rs11946825;variant_sequence=C/T;
chr4-04	ensembl_variation	SNP	321929	321929	.	+	.	Name=rs73791830;variant_sequence=A/C;
chr4-04	ensembl_variation	SNP	321960	321960	.	+	.	Name=rs114639949;variant_sequence=C/A;
chr4-04	ensembl_variation	SNP	322026	322026	.	+	.	Name=rs11947752;variant_sequence=C/T;
chr4-04	ensembl_variation	deletion	322051	322053	.	+	.	Name=rs79443965;variant_sequence=AGC/-;
chr4-04	ensembl_variation	SNP	322080	322080	.	+	.	Name=rs61792120;variant_sequence=A/G;
chr4-04	ensembl_variation	SNP	322223	322223	.	+	.	Name=rs77034783;variant_sequence=G/A;
chr4-04	ensembl_variation	SNP	322352	322352	.	+	.	Name=rs114122353;variant_sequence=A/G;
chr4-04	ensembl_variation	SNP	322359	322359	.	+	.	Name=rs75081609;variant_sequence=C/A;
chr4-04	ensembl_variation	SNP	322515	322515	.	+	.	Name=rs75039103;variant_sequence=G/T;
chr4-04	ensembl_variation	SNP	322521	322521	.	+	.	Name=rs76235782;variant_sequence=A/T;
chr4-04	ensembl_variation	sequence_alteration	322726	322726	.	+	.	Name=rs56182615;variant_sequence=C/T/G;
chr4-04	ensembl_variation	SNP	322759	322759	.	+	.	Name=rs73217585;variant_sequence=G/A;
chr4-04	ensembl_variation	SNP	322787	322787	.	+	.	Name=rs57257197;variant_sequence=C/T;
chr4-04	ensembl_variation	SNP	322810	322810	.	+	.	Name=rs73064352;variant_sequence=C/T;
chr4-04	ensembl_variation	SNP	322814	322814	.	+	.	Name=rs115106197;variant_sequence=G/A;
chr4-04	ensembl_variation	SNP	322931	322931	.	+	.	Name=rs59194971;variant_sequence=C/T;
chr4-04	ensembl_variation	insertion	322943	322944	.	+	.	Name=rs77039116;variant_sequence=-/TTGAGTCA;
chr4-04	ensembl_variation	SNP	322946	322946	.	+	.	Name=rs114685629;variant_sequence=G/A;
chr4-04	ensembl_variation	SNP	322956	322956	.	+	.	Name=rs11929868;variant_sequence=C/G;
chr4-04	ensembl_variation	SNP	322990	322990	.	+	.	Name=rs73064354;variant_sequence=C/T;
chr4-04	ensembl_variation	SNP	323003	323003	.	+	.	Name=rs76467771;variant_sequence=A/C;
chr4-04	ensembl_variation	SNP	323327	323327	.	+	.	Name=rs59419008;variant_sequence=C/T;
chr4-04	ensembl_variation	SNP	323331	323331	.	+	.	Name=rs112256327;variant_sequence=C/T;
chr4-04	ensembl_variation	SNP	323335	323335	.	+	.	Name=rs59883453;variant_sequence=C/T;
chr4-04	ensembl_variation	SNP	323339	323339	.	+	.	Name=rs61520487;variant_sequence=C/T;
chr4-04	ensembl_variation	deletion	323339	323340	.	+	.	Name=rs35906781;variant_sequence=CA/-;
chr4-04	ensembl_variation	deletion	323339	323342	.	+	.	Name=rs60219376;variant_sequence=CATA/-;
chr4-04	ensembl_variation	deletion	323357	323358	.	+	.	Name=rs35228659;variant_sequence=TA/-;
chr4-04	ensembl_variation	insertion	323358	323359	.	+	.	Name=rs57380674;variant_sequence=-/TA;
chr4-04	ensembl_variation	SNP	323404	323404	.	+	.	Name=rs73064356;variant_sequence=G/A;
chr4-04	ensembl_variation	SNP	323406	323406	.	+	.	Name=rs79704925;variant_sequence=G/A;
chr4-04	ensembl_variation	SNP	323463	323463	.	+	.	Name=rs112448993;variant_sequence=A/G;
chr4-04	ensembl_variation	SNP	323474	323474	.	+	.	Name=rs56678228;variant_sequence=C/T;
chr4-04	ensembl_variation	SNP	323586	323586	.	+	.	Name=rs114449464;variant_sequence=C/G;
chr4-04	ensembl_variation	SNP	323689	323689	.	+	.	Name=rs116533437;variant_sequence=A/C;
chr4-04	ensembl_variation	SNP	323746	323746	.	+	.	Name=rs61792122;variant_sequence=C/T;
chr4-04	ensembl_variation	SNP	323886	323886	.	+	.	Name=rs12640520;variant_sequence=C/A;
chr4-04	ensembl_variation	SNP	323953	323953	.	+	.	Name=rs114158562;variant_sequence=C/T;
chr4-04	ensembl_variation	SNP	323954	323954	.	+	.	Name=rs112695261;variant_sequence=G/A;
chr4-04	ensembl_variation	SNP	324069	324069	.	+	.	Name=rs75268814;variant_sequence=C/T;
chr4-04	ensembl_variation	SNP	324071	324071	.	+	.	Name=rs76585603;variant_sequence=A/G;
chr4-04	ensembl_variation	insertion	324242	324243	.	+	.	Name=rs58570103;variant_sequence=-/AAT;
chr4-04	ensembl_variation	SNP	324335	324335	.	+	.	Name=rs116460974;variant_sequence=G/A;
chr4-04	ensembl_variation	SNP	324337	324337	.	+	.	Name=rs6839107;variant_sequence=T/C;
chr4-04	ensembl_variation	SNP	324435	324435	.	+	.	Name=rs6853199;variant_sequence=G/A;
chr4-04	ensembl_variation	SNP	324719	324719	.	+	.	Name=rs115372345;variant_sequence=C/T;
chr4-04	ensembl_variation	SNP	324747	324747	.	+	.	Name=rs116073575;variant_sequence=C/T;
chr4-04	ensembl_variation	insertion	324766	324767	.	+	.	Name=rs35252169;variant_sequence=-/TTT;
chr4-04	ensembl_variation	SNP	325036	325036	.	+	.	Name=rs73217587;variant_sequence=C/T;
chr4-04	ensembl_variation	SNP	325079	325079	.	+	.	Name=rs7654234;variant_sequence=G/A;
chr4-04	ensembl_variation	SNP	325097	325097	.	+	.	Name=rs114779353;variant_sequence=C/T;
chr4-04	ensembl_variation	deletion	325097	325097	.	+	.	Name=rs34822758;variant_sequence=C/-;
chr4-04	ensembl_variation	SNP	325127	325127	.	+	.	Name=rs75843656;variant_sequence=C/T;
chr4-04	ensembl_variation	SNP	325317	325317	.	+	.	Name=rs115520686;variant_sequence=C/T;
chr4-04	ensembl_variation	SNP	325406	325406	.	+	.	Name=rs112979686;variant_sequence=C/G;
chr4-04	ensembl_variation	SNP	325470	325470	.	+	.	Name=rs112880788;variant_sequence=C/A;
chr4-04	ensembl_variation	SNP	325883	325883	.	+	.	Name=rs61792123;variant_sequence=A/C;
chr4-04	ensembl_variation	insertion	325944	325945	.	+	.	Name=rs34701336;variant_sequence=-/T;
chr4-04	ensembl_variation	SNP	325980	325980	.	+	.	Name=rs7655981;variant_sequence=G/A;
chr4-04	ensembl_variation	SNP	325992	325992	.	+	.	Name=rs7689416;variant_sequence=T/A;
chr4-04	ensembl_variation	SNP	326146	326146	.	+	.	Name=rs13129786;variant_sequence=C/T;
chr4-04	ensembl_variation	SNP	326256	326256	.	+	.	Name=rs6846653;variant_sequence=A/G;
chr4-04	ensembl_variation	SNP	326475	326475	.	+	.	Name=rs6853198;variant_sequence=T/A;
chr4-04	ensembl_variation	SNP	326493	326493	.	+	.	Name=rs6837456;variant_sequence=C/T;
chr4-04	ensembl_variation	SNP	326508	326508	.	+	.	Name=rs6847222;variant_sequence=A/C;
chr4-04	ensembl_variation	SNP	326803	326803	.	+	.	Name=rs73217589;variant_sequence=G/A;
chr4-04	ensembl_variation	SNP	326806	326806	.	+	.	Name=rs13110772;variant_sequence=G/A;
chr4-04	ensembl_variation	SNP	326881	326881	.	+	.	Name=rs112983012;variant_sequence=C/A;
chr4-04	ensembl_variation	SNP	326904	326904	.	+	.	Name=rs112300904;variant_sequence=G/A;
chr4-04	ensembl_variation	SNP	326936	326936	.	+	.	Name=rs112465689;variant_sequence=G/A;
chr4-04	ensembl_variation	SNP	326944	326944	.	+	.	Name=rs111641016;variant_sequence=G/A;
chr4-04	ensembl_variation	SNP	327198	327198	.	+	.	Name=rs61792124;variant_sequence=C/T;
chr4-04	ensembl_variation	SNP	327227	327227	.	+	.	Name=rs115915710;variant_sequence=G/A;
chr4-04	ensembl_variation	SNP	327353	327353	.	+	.	Name=rs13137548;variant_sequence=C/T;
chr4-04	ensembl_variation	SNP	327380	327380	.	+	.	Name=rs61792125;variant_sequence=T/A;
chr4-04	ensembl_variation	SNP	327504	327504	.	+	.	Name=rs7655080;variant_sequence=T/A;
chr4-04	ensembl_variation	SNP	327659	327659	.	+	.	Name=rs11936209;variant_sequence=C/T;
chr4-04	ensembl_variation	SNP	327804	327804	.	+	.	Name=rs76457459;variant_sequence=A/G;
chr4-04	ensembl_variation	SNP	328019	328019	.	+	.	Name=rs76445368;variant_sequence=G/T;
chr4-04	ensembl_variation	SNP	328044	328044	.	+	.	Name=rs78730328;variant_sequence=T/G;
chr4-04	ensembl_variation	SNP	328421	328421	.	+	.	Name=rs58094550;variant_sequence=A/G;
chr4-04	ensembl_variation	SNP	328480	328480	.	+	.	Name=rs61431967;variant_sequence=A/C;
chr4-04	ensembl_variation	SNP	328492	328492	.	+	.	Name=rs58361877;variant_sequence=A/G;
chr4-04	ensembl_variation	SNP	328509	328509	.	+	.	Name=rs112625818;variant_sequence=T/C;
chr4-04	ensembl_variation	SNP	328511	328511	.	+	.	Name=rs58145935;variant_sequence=A/G;
chr4-04	ensembl_variation	SNP	328556	328556	.	+	.	Name=rs112101530;variant_sequence=C/T;
chr4-04	ensembl_variation	SNP	328697	328697	.	+	.	Name=rs58020250;variant_sequence=A/G;
chr4-04	ensembl_variation	SNP	328767	328767	.	+	.	Name=rs59806409;variant_sequence=G/T;
chr4-04	ensembl_variation	SNP	328812	328812	.	+	.	Name=rs114353359;variant_sequence=G/A;
chr4-04	ensembl_variation	SNP	328821	328821	.	+	.	Name=rs73792140;variant_sequence=G/A;
chr4-04	ensembl_variation	SNP	328906	328906	.	+	.	Name=rs61792130;variant_sequence=A/C;
chr4-04	ensembl_variation	SNP	329042	329042	.	+	.	Name=rs73217597;variant_sequence=A/C;
chr4-04	ensembl_variation	SNP	329062	329062	.	+	.	Name=rs116230769;variant_sequence=G/T;
chr4-04	ensembl_variation	SNP	329136	329136	.	+	.	Name=rs115432903;variant_sequence=A/G;
chr4-04	ensembl_variation	SNP	329432	329432	.	+	.	Name=rs73792142;variant_sequence=C/A;
chr4-04	ensembl_variation	SNP	329501	329501	.	+	.	Name=rs3762866;variant_sequence=G/T;
chr4-04	ensembl_variation	SNP	329686	329686	.	+	.	Name=rs3762867;variant_sequence=G/A;
chr4-04	ensembl_variation	SNP	329821	329821	.	+	.	Name=rs116873815;variant_sequence=C/T;
chr4-04	ensembl_variation	SNP	330114	330114	.	+	.	Name=rs73064371;variant_sequence=C/T;
chr4-04	ensembl_variation	deletion	330181	330181	.	+	.	Name=rs111227600;variant_sequence=G/-;
chr4-04	ensembl_variation	SNP	330505	330505	.	+	.	Name=rs13121052;variant_sequence=C/G;
chr4-04	ensembl_variation	SNP	330589	330589	.	+	.	Name=rs13131469;variant_sequence=A/G;
chr4-04	ensembl_variation	SNP	330684	330684	.	+	.	Name=rs73064374;variant_sequence=G/C;
chr4-04	ensembl_variation	SNP	330741	330741	.	+	.	Name=rs13121530;variant_sequence=C/G;
chr4-04	ensembl_variation	SNP	330797	330797	.	+	.	Name=rs73064378;variant_sequence=C/G;
chr4-04	ensembl_variation	SNP	330849	330849	.	+	.	Name=rs6599327;variant_sequence=A/T;
chr4-04	ensembl_variation	SNP	330895	330895	.	+	.	Name=rs116410854;variant_sequence=G/A;
chr4-04	ensembl_variation	SNP	330901	330901	.	+	.	Name=rs115618128;variant_sequence=G/A;
chr4-04	ensembl_variation	SNP	330950	330950	.	+	.	Name=rs77640350;variant_sequence=T/A;
chr4-04	ensembl_variation	deletion	331091	331091	.	+	.	Name=rs35724339;variant_sequence=A/-;
chr4-04	ensembl_variation	SNP	331136	331136	.	+	.	Name=rs77220685;variant_sequence=C/T;
chr4-04	ensembl_variation	SNP	331146	331146	.	+	.	Name=rs115073815;variant_sequence=A/G;
chr4-04	ensembl_variation	SNP	331229	331229	.	+	.	Name=rs115913393;variant_sequence=G/C;
chr4-04	ensembl_variation	deletion	331229	331230	.	+	.	Name=rs3834806;variant_sequence=GT/-;
chr4-04	ensembl_variation	SNP	331349	331349	.	+	.	Name=rs114334322;variant_sequence=A/G;
chr4-04	ensembl_variation	SNP	331372	331372	.	+	.	Name=rs7677824;variant_sequence=C/T;
chr4-04	ensembl_variation	SNP	331658	331658	.	+	.	Name=rs3749520;variant_sequence=T/C;
chr4-04	ensembl_variation	SNP	331666	331666	.	+	.	Name=rs3749521;variant_sequence=G/C;
chr4-04	ensembl_variation	SNP	331675	331675	.	+	.	Name=rs3749522;variant_sequence=C/A;
chr4-04	ensembl_variation	insertion	331693	331694	.	+	.	Name=rs5855672;variant_sequence=-/C;
chr4-04	ensembl_variation	insertion	331694	331695	.	+	.	Name=rs33917951;variant_sequence=-/C;
chr4-04	ensembl_variation	SNP	331696	331696	.	+	.	Name=rs115407293;variant_sequence=C/T;
chr4-04	ensembl_variation	SNP	331740	331740	.	+	.	Name=rs3749523;variant_sequence=G/T;
chr4-04	ensembl_variation	SNP	331764	331764	.	+	.	Name=rs73064385;variant_sequence=A/G;
chr4-04	ensembl_variation	SNP	331866	331866	.	+	.	Name=rs4261927;variant_sequence=C/T;
chr4-04	ensembl_variation	SNP	331896	331896	.	+	.	Name=rs4261928;variant_sequence=C/T;
chr4-04	ensembl_variation	SNP	331897	331897	.	+	.	Name=rs75145605;variant_sequence=A/C;
chr4-04	ensembl_variation	SNP	331907	331907	.	+	.	Name=rs115677187;variant_sequence=G/A;
chr4-04	ensembl_variation	SNP	332063	332063	.	+	.	Name=rs116780403;variant_sequence=C/T;
chr4-04	ensembl_variation	SNP	332087	332087	.	+	.	Name=rs114871510;variant_sequence=A/G;
chr4-04	ensembl_variation	SNP	332128	332128	.	+	.	Name=rs116640416;variant_sequence=G/A;
chr4-04	ensembl_variation	SNP	332138	332138	.	+	.	Name=rs114002176;variant_sequence=C/T;
chr4-04	ensembl_variation	SNP	332449	332449	.	+	.	Name=rs115050279;variant_sequence=C/A;
chr4-04	ensembl_variation	SNP	332542	332542	.	+	.	Name=rs78894128;variant_sequence=C/G;
chr4-04	ensembl_variation	SNP	332627	332627	.	+	.	Name=rs115709135;variant_sequence=G/A;
chr4-04	ensembl_variation	SNP	332671	332671	.	+	.	Name=rs73064387;variant_sequence=C/T;
chr4-04	ensembl_variation	SNP	332781	332781	.	+	.	Name=rs116470367;variant_sequence=G/C;
chr4-04	ensembl_variation	SNP	333030	333030	.	+	.	Name=rs115795345;variant_sequence=G/A;
chr4-04	ensembl_variation	insertion	333288	333289	.	+	.	Name=rs72598752;variant_sequence=-/G;
chr4-04	ensembl_variation	insertion	333289	333290	.	+	.	Name=rs35185356;variant_sequence=-/G;
chr4-04	ensembl_variation	SNP	333310	333310	.	+	.	Name=rs11729526;variant_sequence=A/G;
chr4-04	ensembl_variation	SNP	333322	333322	.	+	.	Name=rs58500057;variant_sequence=C/T;
chr4-04	ensembl_variation	SNP	333384	333384	.	+	.	Name=rs11729532;variant_sequence=A/G;
chr4-04	ensembl_variation	SNP	333526	333526	.	+	.	Name=rs73064394;variant_sequence=T/C;
chr4-04	ensembl_variation	SNP	333531	333531	.	+	.	Name=rs79051926;variant_sequence=C/T;
chr4-04	ensembl_variation	SNP	333596	333596	.	+	.	Name=rs11727981;variant_sequence=C/G;
chr4-04	ensembl_variation	SNP	333610	333610	.	+	.	Name=rs77176200;variant_sequence=G/C;
chr4-04	ensembl_variation	SNP	333976	333976	.	+	.	Name=rs114724588;variant_sequence=C/G;
chr4-04	ensembl_variation	SNP	334213	334213	.	+	.	Name=rs61580954;variant_sequence=T/C;
chr4-04	ensembl_variation	SNP	334254	334254	.	+	.	Name=rs73064400;variant_sequence=A/G;
chr4-04	ensembl_variation	SNP	334293	334293	.	+	.	Name=rs79034091;variant_sequence=C/T;
chr4-04	ensembl_variation	SNP	334304	334304	.	+	.	Name=rs77849020;variant_sequence=C/A;
chr4-04	ensembl_variation	SNP	334418	334418	.	+	.	Name=rs115464827;variant_sequence=C/A;
chr4-04	ensembl_variation	SNP	334428	334428	.	+	.	Name=rs116126290;variant_sequence=G/A;
chr4-04	ensembl_variation	SNP	334497	334497	.	+	.	Name=rs114656131;variant_sequence=G/A;
chr4-04	ensembl_variation	SNP	334591	334591	.	+	.	Name=rs78640996;variant_sequence=C/T;
chr4-04	ensembl_variation	SNP	334600	334600	.	+	.	Name=rs75091307;variant_sequence=T/A;
chr4-04	ensembl_variation	SNP	334613	334613	.	+	.	Name=rs75234965;variant_sequence=C/T;
chr4-04	ensembl_variation	SNP	334617	334617	.	+	.	Name=rs79083622;variant_sequence=C/T;
chr4-04	ensembl_variation	SNP	334621	334621	.	+	.	Name=rs78396383;variant_sequence=G/A;
chr4-04	ensembl_variation	SNP	334647	334647	.	+	.	Name=rs78538668;variant_sequence=A/G;
chr4-04	ensembl_variation	SNP	334664	334664	.	+	.	Name=rs79582683;variant_sequence=T/C;
chr4-04	ensembl_variation	SNP	334671	334671	.	+	.	Name=rs75793340;variant_sequence=G/A;
chr4-04	ensembl_variation	SNP	334696	334696	.	+	.	Name=rs76910478;variant_sequence=T/C;
chr4-04	ensembl_variation	SNP	334710	334710	.	+	.	Name=rs79841389;variant_sequence=A/C;
chr4-04	ensembl_variation	SNP	334754	334754	.	+	.	Name=rs79300438;variant_sequence=C/T;
chr4-04	ensembl_variation	SNP	334764	334764	.	+	.	Name=rs77132186;variant_sequence=G/C;
chr4-04	ensembl_variation	SNP	334771	334771	.	+	.	Name=rs80049316;variant_sequence=G/A;
chr4-04	ensembl_variation	SNP	334777	334777	.	+	.	Name=rs76813187;variant_sequence=A/G;
chr4-04	ensembl_variation	SNP	334797	334797	.	+	.	Name=rs77321155;variant_sequence=A/G;
chr4-04	ensembl_variation	SNP	334808	334808	.	+	.	Name=rs77442745;variant_sequence=T/A;
chr4-04	ensembl_variation	SNP	334824	334824	.	+	.	Name=rs77506680;variant_sequence=C/T;
chr4-04	ensembl_variation	SNP	334835	334835	.	+	.	Name=rs74897519;variant_sequence=T/C;
chr4-04	ensembl_variation	SNP	334856	334856	.	+	.	Name=rs74597574;variant_sequence=T/A;
chr4-04	ensembl_variation	deletion	334862	334862	.	+	.	Name=rs111597104;variant_sequence=T/-;
chr4-04	ensembl_variation	deletion	334871	334871	.	+	.	Name=rs34755542;variant_sequence=T/-;
chr4-04	ensembl_variation	deletion	334875	334875	.	+	.	Name=rs56926897;variant_sequence=T/-;
chr4-04	ensembl_variation	SNP	334876	334876	.	+	.	Name=rs78157142;variant_sequence=G/T;
chr4-04	ensembl_variation	SNP	335283	335283	.	+	.	Name=rs115605875;variant_sequence=A/T;
chr4-04	ensembl_variation	insertion	335301	335302	.	+	.	Name=rs36060329;variant_sequence=-/C;
chr4-04	ensembl_variation	SNP	335394	335394	.	+	.	Name=rs116161766;variant_sequence=T/C;
chr4-04	ensembl_variation	SNP	335434	335434	.	+	.	Name=rs78313348;variant_sequence=C/G;
chr4-04	ensembl_variation	SNP	335438	335438	.	+	.	Name=rs114851193;variant_sequence=A/T;
chr4-04	ensembl_variation	SNP	335452	335452	.	+	.	Name=rs116644845;variant_sequence=T/C;
chr4-04	ensembl_variation	SNP	335613	335613	.	+	.	Name=rs79021988;variant_sequence=C/A;
chr4-04	ensembl_variation	SNP	335932	335932	.	+	.	Name=rs77188978;variant_sequence=G/T;
chr4-04	ensembl_variation	SNP	336301	336301	.	+	.	Name=rs116439268;variant_sequence=G/A;
chr4-04	ensembl_variation	SNP	336463	336463	.	+	.	Name=rs112100920;variant_sequence=T/C;
chr4-04	ensembl_variation	SNP	336494	336494	.	+	.	Name=rs55901060;variant_sequence=T/A;
chr4-04	ensembl_variation	SNP	336615	336615	.	-	.	Name=rs14938;variant_sequence=G/T;
chr4-04	ensembl_variation	SNP	336658	336658	.	-	.	Name=rs11552842;variant_sequence=G/C;
chr4-04	ensembl_variation	SNP	336671	336671	.	-	.	Name=rs11552833;variant_sequence=G/C;
chr4-04	ensembl_variation	SNP	336689	336689	.	-	.	Name=rs11552836;variant_sequence=T/C;
chr4-04	ensembl_variation	SNP	336704	336704	.	-	.	Name=rs11543161;variant_sequence=G/A;
chr4-04	ensembl_variation	SNP	336827	336827	.	+	.	Name=rs77959891;variant_sequence=A/T;
chr4-04	ensembl_variation	SNP	337019	337019	.	+	.	Name=rs114171904;variant_sequence=G/A;
chr4-04	ensembl_variation	SNP	337084	337084	.	+	.	Name=rs114752580;variant_sequence=G/A;
chr4-04	ensembl_variation	SNP	337185	337185	.	+	.	Name=rs117558645;variant_sequence=G/A;
chr4-04	ensembl_variation	SNP	337271	337271	.	+	.	Name=rs3762868;variant_sequence=G/T;
chr4-04	ensembl_variation	SNP	337376	337376	.	-	.	Name=rs75291536;variant_sequence=A/G;
chr4-04	ensembl_variation	SNP	337376	337376	.	+	.	Name=rs61792144;variant_sequence=T/C;
chr4-04	ensembl_variation	SNP	337474	337474	.	+	.	Name=rs2352932;variant_sequence=G/A;
chr4-04	ensembl_variation	SNP	337501	337501	.	+	.	Name=rs59095927;variant_sequence=G/A;
chr4-04	ensembl_variation	insertion	337513	337514	.	+	.	Name=rs35268031;variant_sequence=-/A;
chr4-04	ensembl_variation	insertion	337537	337538	.	+	.	Name=rs71166807;variant_sequence=-/A;
chr4-04	ensembl_variation	SNP	337538	337538	.	+	.	Name=rs115220023;variant_sequence=G/A;
chr4-04	ensembl_variation	deletion	337567	337567	.	+	.	Name=rs60315529;variant_sequence=T/-;
chr4-04	ensembl_variation	SNP	337613	337613	.	+	.	Name=rs4571280;variant_sequence=G/A;
chr4-04	ensembl_variation	SNP	337709	337709	.	+	.	Name=rs75808368;variant_sequence=T/C;
chr4-04	ensembl_variation	SNP	337769	337769	.	+	.	Name=rs79176412;variant_sequence=C/G;
chr4-04	ensembl_variation	SNP	337794	337794	.	+	.	Name=rs113901747;variant_sequence=A/G;
chr4-04	ensembl_variation	SNP	337845	337845	.	+	.	Name=rs116240104;variant_sequence=G/C;
chr4-04	ensembl_variation	SNP	337921	337921	.	+	.	Name=rs115461380;variant_sequence=T/G;
chr4-04	ensembl_variation	SNP	337926	337926	.	+	.	Name=rs116746268;variant_sequence=G/A;
chr4-04	ensembl_variation	SNP	338031	338031	.	+	.	Name=rs76818296;variant_sequence=A/C;
chr4-04	ensembl_variation	SNP	338036	338036	.	+	.	Name=rs74606788;variant_sequence=A/T;
chr4-04	ensembl_variation	deletion	338114	338115	.	+	.	Name=rs3833613;variant_sequence=AA/-;
chr4-04	ensembl_variation	SNP	338115	338115	.	+	.	Name=rs76078467;variant_sequence=A/T;
chr4-04	ensembl_variation	SNP	338129	338129	.	+	.	Name=rs75245145;variant_sequence=G/A;
chr4-04	ensembl_variation	SNP	338156	338156	.	+	.	Name=rs79227679;variant_sequence=T/A;
chr4-04	ensembl_variation	SNP	338171	338171	.	+	.	Name=rs111369004;variant_sequence=A/G;
chr4-04	ensembl_variation	SNP	338186	338186	.	+	.	Name=rs78725891;variant_sequence=G/T;
chr4-04	ensembl_variation	SNP	338198	338198	.	+	.	Name=rs78575109;variant_sequence=A/G;
chr4-04	ensembl_variation	SNP	338200	338200	.	+	.	Name=rs79869819;variant_sequence=G/A;
chr4-04	ensembl_variation	SNP	338202	338202	.	+	.	Name=rs76167181;variant_sequence=T/C;
chr4-04	ensembl_variation	SNP	338203	338203	.	+	.	Name=rs75942616;variant_sequence=C/A;
chr4-04	ensembl_variation	SNP	338205	338205	.	+	.	Name=rs80052234;variant_sequence=T/C;
chr4-04	ensembl_variation	SNP	338213	338213	.	+	.	Name=rs61733103;variant_sequence=C/T;
chr4-04	ensembl_variation	SNP	338246	338246	.	+	.	Name=rs79348421;variant_sequence=G/A;
chr4-04	ensembl_variation	SNP	338252	338252	.	+	.	Name=rs76962477;variant_sequence=G/A;
chr4-04	ensembl_variation	SNP	338258	338258	.	+	.	Name=rs80241916;variant_sequence=G/A;
chr4-04	ensembl_variation	SNP	338260	338260	.	+	.	Name=rs76915575;variant_sequence=A/G;
chr4-04	ensembl_variation	SNP	338266	338266	.	+	.	Name=rs74323716;variant_sequence=G/A;
chr4-04	ensembl_variation	SNP	338289	338289	.	+	.	Name=rs77578216;variant_sequence=A/C;
chr4-04	ensembl_variation	SNP	338296	338296	.	+	.	Name=rs77544910;variant_sequence=G/T;
chr4-04	ensembl_variation	SNP	338306	338306	.	+	.	Name=rs74908199;variant_sequence=C/T;
chr4-04	ensembl_variation	SNP	338308	338308	.	+	.	Name=rs74691923;variant_sequence=G/A;
chr4-04	ensembl_variation	SNP	338310	338310	.	+	.	Name=rs75092352;variant_sequence=T/C;
chr4-04	ensembl_variation	SNP	338311	338311	.	+	.	Name=rs75382858;variant_sequence=G/A;
chr4-04	ensembl_variation	SNP	338313	338313	.	+	.	Name=rs78000808;variant_sequence=A/C;
chr4-04	ensembl_variation	SNP	338322	338322	.	+	.	Name=rs78396627;variant_sequence=T/C;
chr4-04	ensembl_variation	SNP	338334	338334	.	+	.	Name=rs75796306;variant_sequence=A/C;
chr4-04	ensembl_variation	SNP	338337	338337	.	+	.	Name=rs75299168;variant_sequence=G/C;
chr4-04	ensembl_variation	SNP	338355	338355	.	+	.	Name=rs79742766;variant_sequence=C/T;
chr4-04	ensembl_variation	SNP	338359	338359	.	+	.	Name=rs76521508;variant_sequence=C/T;
chr4-04	ensembl_variation	SNP	338364	338364	.	+	.	Name=rs113399189;variant_sequence=C/T;
chr4-04	ensembl_variation	SNP	338851	338851	.	+	.	Name=rs34483255;variant_sequence=C/T;
chr4-04	ensembl_variation	SNP	338884	338884	.	+	.	Name=rs61792145;variant_sequence=G/A;
chr4-04	ensembl_variation	SNP	339385	339385	.	+	.	Name=rs77018968;variant_sequence=T/C;
chr4-04	ensembl_variation	SNP	339386	339386	.	+	.	Name=rs80197975;variant_sequence=G/A;
chr4-04	ensembl_variation	SNP	339388	339388	.	+	.	Name=rs74471344;variant_sequence=A/G;
chr4-04	ensembl_variation	SNP	339557	339557	.	+	.	Name=rs73792145;variant_sequence=G/A;
chr4-04	ensembl_variation	SNP	339582	339582	.	+	.	Name=rs73066313;variant_sequence=A/C;
chr4-04	ensembl_variation	SNP	339652	339652	.	+	.	Name=rs115731956;variant_sequence=T/G;
chr4-04	ensembl_variation	SNP	340019	340019	.	+	.	Name=rs12646983;variant_sequence=A/C;
chr4-04	ensembl_variation	SNP	340020	340020	.	+	.	Name=rs12646984;variant_sequence=A/T;
chr4-04	ensembl_variation	SNP	340190	340190	.	+	.	Name=rs12647018;variant_sequence=A/G;
chr4-04	ensembl_variation	SNP	340684	340684	.	+	.	Name=rs115802431;variant_sequence=C/A;
chr4-04	ensembl_variation	SNP	340685	340685	.	+	.	Name=rs116208259;variant_sequence=G/C;
chr4-04	ensembl_variation	SNP	340889	340889	.	+	.	Name=rs68126535;variant_sequence=C/T;
chr4-04	ensembl_variation	SNP	341215	341215	.	+	.	Name=rs112275142;variant_sequence=G/A;
chr4-04	ensembl_variation	SNP	341270	341270	.	+	.	Name=rs61792146;variant_sequence=A/G;
chr4-04	ensembl_variation	SNP	341319	341319	.	+	.	Name=rs61792147;variant_sequence=A/G;
chr4-04	ensembl_variation	SNP	341361	341361	.	+	.	Name=rs112609182;variant_sequence=C/G;
chr4-04	ensembl_variation	insertion	341530	341531	.	+	.	Name=rs113198024;variant_sequence=-/A;
chr4-04	ensembl_variation	insertion	341542	341543	.	+	.	Name=rs57927172;variant_sequence=-/A;
chr4-04	ensembl_variation	SNP	341654	341654	.	+	.	Name=rs114945348;variant_sequence=T/G;
chr4-04	ensembl_variation	SNP	341656	341656	.	+	.	Name=rs115561965;variant_sequence=G/T;
chr4-04	ensembl_variation	SNP	341673	341673	.	+	.	Name=rs117325980;variant_sequence=G/A;
chr4-04	ensembl_variation	SNP	341802	341802	.	+	.	Name=rs113620767;variant_sequence=T/G;
chr4-04	ensembl_variation	deletion	341814	341814	.	+	.	Name=rs35997079;variant_sequence=T/-;
chr4-04	ensembl_variation	SNP	341959	341959	.	+	.	Name=rs114424096;variant_sequence=G/T;
chr4-04	ensembl_variation	SNP	342039	342039	.	+	.	Name=rs76566288;variant_sequence=G/T;
chr4-04	ensembl_variation	SNP	342113	342113	.	+	.	Name=rs73217600;variant_sequence=G/A;
chr4-04	ensembl_variation	SNP	342377	342377	.	+	.	Name=rs117405395;variant_sequence=G/A;
chr4-04	ensembl_variation	SNP	342426	342426	.	+	.	Name=rs79662803;variant_sequence=C/G;
chr4-04	ensembl_variation	SNP	342994	342994	.	+	.	Name=rs73066317;variant_sequence=A/G;
chr4-04	ensembl_variation	insertion	343020	343021	.	+	.	Name=rs34322430;variant_sequence=-/T;
chr4-04	ensembl_variation	SNP	343192	343192	.	+	.	Name=rs116803324;variant_sequence=C/A;
chr4-04	ensembl_variation	insertion	343293	343294	.	+	.	Name=rs34073128;variant_sequence=-/T;
chr4-04	ensembl_variation	SNP	246640	246640	.	+	.	Name=rs116068146;variant_sequence=A/T;
chr4-04	ensembl_variation	SNP	343527	343527	.	+	.	Name=rs76849836;variant_sequence=G/C;
chr4-04	ensembl_variation	SNP	246656	246656	.	+	.	Name=rs73793586;variant_sequence=A/G;
chr4-04	ensembl_variation	SNP	343528	343528	.	+	.	Name=rs75337215;variant_sequence=A/G;
chr4-04	ensembl_variation	SNP	246664	246664	.	+	.	Name=rs116435106;variant_sequence=T/G;
chr4-04	ensembl_variation	SNP	343533	343533	.	+	.	Name=rs74666941;variant_sequence=A/G;
chr4-04	ensembl_variation	SNP	246700	246700	.	+	.	Name=rs61795003;variant_sequence=A/G;
chr4-04	ensembl_variation	SNP	343543	343543	.	+	.	Name=rs60750098;variant_sequence=A/G;
chr4-04	ensembl_variation	SNP	247207	247207	.	+	.	Name=rs74848272;variant_sequence=G/A;
chr4-04	ensembl_variation	SNP	343652	343652	.	+	.	Name=rs115888797;variant_sequence=G/C;
chr4-04	ensembl_variation	deletion	247255	247256	.	+	.	Name=rs34738994;variant_sequence=AT/-;
chr4-04	ensembl_variation	SNP	343734	343734	.	+	.	Name=rs116269826;variant_sequence=C/T;
chr4-04	ensembl_variation	SNP	247818	247818	.	+	.	Name=rs74643185;variant_sequence=C/T;
chr4-04	ensembl_variation	insertion	343795	343796	.	+	.	Name=rs3037605;variant_sequence=-/TGCT;
chr4-04	ensembl_variation	SNP	247825	247825	.	+	.	Name=rs10028482;variant_sequence=G/A;
chr4-04	ensembl_variation	insertion	343796	343797	.	+	.	Name=rs59301713;variant_sequence=-/GCTT;
chr4-04	ensembl_variation	insertion	247876	247877	.	+	.	Name=rs35065588;variant_sequence=-/G;
chr4-04	ensembl_variation	SNP	344138	344138	.	+	.	Name=rs73217601;variant_sequence=T/C;
chr4-04	ensembl_variation	SNP	248055	248055	.	+	.	Name=rs9994989;variant_sequence=C/A;
chr4-04	ensembl_variation	SNP	344144	344144	.	+	.	Name=rs115196964;variant_sequence=A/G;
chr4-04	ensembl_variation	SNP	248174	248174	.	+	.	Name=rs34951088;variant_sequence=C/T;
chr4-04	ensembl_variation	SNP	344236	344236	.	+	.	Name=rs61450142;variant_sequence=G/T;
chr4-04	ensembl_variation	SNP	248244	248244	.	+	.	Name=rs35862389;variant_sequence=C/T;
chr4-04	ensembl_variation	SNP	344405	344405	.	+	.	Name=rs61481977;variant_sequence=T/G;
chr4-04	ensembl_variation	SNP	248328	248328	.	+	.	Name=rs34505342;variant_sequence=C/T;
chr4-04	ensembl_variation	SNP	344519	344519	.	+	.	Name=rs7663963;variant_sequence=G/C;
chr4-04	ensembl_variation	SNP	248417	248417	.	+	.	Name=rs116639095;variant_sequence=G/T;
chr4-04	ensembl_variation	SNP	344606	344606	.	+	.	Name=rs113552584;variant_sequence=G/A;
chr4-04	ensembl_variation	SNP	248709	248709	.	+	.	Name=rs6599322;variant_sequence=G/C;
chr4-04	ensembl_variation	SNP	344685	344685	.	+	.	Name=rs7697421;variant_sequence=T/C;
chr4-04	ensembl_variation	SNP	248744	248744	.	+	.	Name=rs76252400;variant_sequence=A/G;
chr4-04	ensembl_variation	deletion	344719	344719	.	+	.	Name=rs35754231;variant_sequence=T/-;
chr4-04	ensembl_variation	SNP	248848	248848	.	+	.	Name=rs10002898;variant_sequence=T/G;
chr4-04	ensembl_variation	SNP	344861	344861	.	+	.	Name=rs116839538;variant_sequence=T/C;
chr4-04	ensembl_variation	SNP	248893	248893	.	+	.	Name=rs79724879;variant_sequence=G/A;
chr4-04	ensembl_variation	insertion	344874	344875	.	+	.	Name=rs34984368;variant_sequence=-/C;
chr4-04	ensembl_variation	SNP	249303	249303	.	+	.	Name=rs61795004;variant_sequence=A/G;
chr4-04	ensembl_variation	SNP	344995	344995	.	+	.	Name=rs73066320;variant_sequence=A/G;
chr4-04	ensembl_variation	SNP	249430	249430	.	+	.	Name=rs6857106;variant_sequence=G/T;
chr4-04	ensembl_variation	deletion	345039	345040	.	+	.	Name=rs78231244;variant_sequence=TT/-;
chr4-04	ensembl_variation	SNP	249537	249537	.	+	.	Name=rs73793588;variant_sequence=G/A;
chr4-04	ensembl_variation	SNP	345252	345252	.	+	.	Name=rs56905415;variant_sequence=T/C;
chr4-04	ensembl_variation	SNP	249567	249567	.	+	.	Name=rs73793589;variant_sequence=A/G;
chr4-04	ensembl_variation	SNP	345475	345475	.	+	.	Name=rs57731643;variant_sequence=G/C;
chr4-04	ensembl_variation	SNP	249661	249661	.	+	.	Name=rs77805970;variant_sequence=T/C;
chr4-04	ensembl_variation	SNP	345914	345914	.	+	.	Name=rs4371565;variant_sequence=C/T;
chr4-04	ensembl_variation	SNP	250036	250036	.	+	.	Name=rs56985696;variant_sequence=T/C;
chr4-04	ensembl_variation	insertion	346032	346033	.	+	.	Name=rs34797742;variant_sequence=-/C;
chr4-04	ensembl_variation	SNP	250405	250405	.	+	.	Name=rs77219899;variant_sequence=T/C;
chr4-04	ensembl_variation	SNP	346689	346689	.	+	.	Name=rs114511550;variant_sequence=T/C;
chr4-04	ensembl_variation	SNP	250432	250432	.	+	.	Name=rs116924127;variant_sequence=C/T;
chr4-04	ensembl_variation	SNP	346699	346699	.	+	.	Name=rs77114946;variant_sequence=C/G;
chr4-04	ensembl_variation	SNP	250434	250434	.	+	.	Name=rs111351468;variant_sequence=C/T;
chr4-04	ensembl_variation	SNP	346726	346726	.	+	.	Name=rs115410125;variant_sequence=C/T;
chr4-04	ensembl_variation	SNP	250450	250450	.	+	.	Name=rs73793590;variant_sequence=C/T;
chr4-04	ensembl_variation	SNP	346758	346758	.	+	.	Name=rs6821220;variant_sequence=T/G;
chr4-04	ensembl_variation	SNP	250454	250454	.	-	.	Name=rs76503349;variant_sequence=A/C;
chr4-04	ensembl_variation	SNP	346898	346898	.	+	.	Name=rs2352945;variant_sequence=A/G;
chr4-04	ensembl_variation	SNP	250522	250522	.	+	.	Name=rs74984113;variant_sequence=G/A;
chr4-04	ensembl_variation	SNP	347038	347038	.	+	.	Name=rs73066321;variant_sequence=T/A;
chr4-04	ensembl_variation	SNP	250544	250544	.	+	.	Name=rs73793591;variant_sequence=G/A;
chr4-04	ensembl_variation	SNP	347120	347120	.	+	.	Name=rs7669794;variant_sequence=T/C;
chr4-04	ensembl_variation	SNP	250595	250595	.	+	.	Name=rs113846040;variant_sequence=C/A;
chr4-04	ensembl_variation	SNP	347125	347125	.	+	.	Name=rs7682942;variant_sequence=G/C;
chr4-04	ensembl_variation	insertion	250597	250598	.	+	.	Name=rs34607998;variant_sequence=-/C;
chr4-04	ensembl_variation	SNP	347185	347185	.	+	.	Name=rs116749675;variant_sequence=G/C;
chr4-04	ensembl_variation	SNP	250641	250641	.	+	.	Name=rs79167157;variant_sequence=A/C;
chr4-04	ensembl_variation	SNP	347194	347194	.	+	.	Name=rs17329078;variant_sequence=A/G;
chr4-04	ensembl_variation	SNP	250645	250645	.	+	.	Name=rs75984075;variant_sequence=T/G;
chr4-04	ensembl_variation	SNP	347203	347203	.	+	.	Name=rs11248014;variant_sequence=T/C;
chr4-04	ensembl_variation	SNP	250669	250669	.	+	.	Name=rs112544218;variant_sequence=T/C;
chr4-04	ensembl_variation	SNP	347219	347219	.	+	.	Name=rs9715622;variant_sequence=G/A;
chr4-04	ensembl_variation	SNP	251416	251416	.	+	.	Name=rs73793592;variant_sequence=A/T;
chr4-04	ensembl_variation	SNP	347255	347255	.	+	.	Name=rs6820996;variant_sequence=A/T;
chr4-04	ensembl_variation	SNP	251624	251624	.	+	.	Name=rs78148790;variant_sequence=T/C;
chr4-04	ensembl_variation	SNP	347262	347262	.	+	.	Name=rs35032247;variant_sequence=T/A;
chr4-04	ensembl_variation	SNP	251893	251893	.	+	.	Name=rs73213590;variant_sequence=G/A;
chr4-04	ensembl_variation	SNP	347411	347411	.	+	.	Name=rs61792150;variant_sequence=G/A;
chr4-04	ensembl_variation	SNP	251896	251896	.	+	.	Name=rs73793593;variant_sequence=G/A;
chr4-04	ensembl_variation	SNP	347470	347470	.	+	.	Name=rs7439657;variant_sequence=G/C;
chr4-04	ensembl_variation	SNP	252048	252048	.	+	.	Name=rs77078697;variant_sequence=T/C;
chr4-04	ensembl_variation	insertion	347547	347548	.	+	.	Name=rs71654581;variant_sequence=-/C;
chr4-04	ensembl_variation	SNP	252137	252137	.	+	.	Name=rs73213592;variant_sequence=T/G;
chr4-04	ensembl_variation	SNP	347714	347714	.	+	.	Name=rs115249188;variant_sequence=C/T;
chr4-04	ensembl_variation	SNP	252480	252480	.	+	.	Name=rs28712710;variant_sequence=G/C;
chr4-04	ensembl_variation	insertion	347747	347748	.	+	.	Name=rs34239724;variant_sequence=-/T;
chr4-04	ensembl_variation	SNP	252501	252501	.	+	.	Name=rs56147344;variant_sequence=C/T;
chr4-04	ensembl_variation	SNP	347918	347918	.	+	.	Name=rs116584319;variant_sequence=A/G;
chr4-04	ensembl_variation	SNP	252804	252804	.	+	.	Name=rs12510827;variant_sequence=G/A;
chr4-04	ensembl_variation	SNP	348062	348062	.	+	.	Name=rs115321965;variant_sequence=C/T;
chr4-04	ensembl_variation	SNP	252836	252836	.	+	.	Name=rs79780296;variant_sequence=A/G;
chr4-04	ensembl_variation	deletion	348062	348062	.	+	.	Name=rs112852083;variant_sequence=C/-;
chr4-04	ensembl_variation	SNP	252871	252871	.	+	.	Name=rs12498545;variant_sequence=C/T;
chr4-04	ensembl_variation	deletion	348066	348066	.	+	.	Name=rs72598753;variant_sequence=C/-;
chr4-04	ensembl_variation	SNP	252966	252966	.	+	.	Name=rs112158821;variant_sequence=G/A;
chr4-04	ensembl_variation	SNP	348096	348096	.	+	.	Name=rs114067128;variant_sequence=T/A;
chr4-04	ensembl_variation	SNP	252998	252998	.	+	.	Name=rs77983317;variant_sequence=C/G;
chr4-04	ensembl_variation	SNP	348167	348167	.	+	.	Name=rs77495498;variant_sequence=A/G;
chr4-04	ensembl_variation	SNP	253008	253008	.	+	.	Name=rs114218307;variant_sequence=G/A;
chr4-04	ensembl_variation	insertion	348235	348236	.	+	.	Name=rs34379509;variant_sequence=-/G;
chr4-04	ensembl_variation	SNP	253328	253328	.	+	.	Name=rs111786358;variant_sequence=G/A;
chr4-04	ensembl_variation	SNP	348524	348524	.	+	.	Name=rs7690318;variant_sequence=G/T;
chr4-04	ensembl_variation	SNP	253491	253491	.	-	.	Name=rs78084122;variant_sequence=A/C;
chr4-04	ensembl_variation	SNP	348580	348580	.	+	.	Name=rs73066324;variant_sequence=C/T;
chr4-04	ensembl_variation	SNP	253525	253525	.	+	.	Name=rs76336650;variant_sequence=A/T;
chr4-04	ensembl_variation	SNP	348946	348946	.	+	.	Name=rs7672205;variant_sequence=A/T;
chr4-04	ensembl_variation	SNP	253601	253601	.	+	.	Name=rs61795006;variant_sequence=C/G;
chr4-04	ensembl_variation	SNP	349596	349596	.	+	.	Name=rs61792151;variant_sequence=T/G;
chr4-04	ensembl_variation	SNP	253766	253766	.	+	.	Name=rs115681450;variant_sequence=G/A;
chr4-04	ensembl_variation	SNP	349716	349716	.	+	.	Name=rs73066326;variant_sequence=C/T;
chr4-04	ensembl_variation	deletion	253821	253824	.	+	.	Name=rs113305604;variant_sequence=TCTT/-;
chr4-04	ensembl_variation	SNP	349728	349728	.	+	.	Name=rs73066328;variant_sequence=A/G;
chr4-04	ensembl_variation	SNP	253847	253847	.	+	.	Name=rs112505624;variant_sequence=A/T;
chr4-04	ensembl_variation	SNP	349784	349784	.	+	.	Name=rs7697144;variant_sequence=G/C;
chr4-04	ensembl_variation	SNP	253881	253881	.	+	.	Name=rs4518181;variant_sequence=C/T;
chr4-04	ensembl_variation	SNP	349847	349847	.	+	.	Name=rs73219204;variant_sequence=C/G;
chr4-04	ensembl_variation	SNP	254213	254213	.	+	.	Name=rs117855818;variant_sequence=T/A;
chr4-04	ensembl_variation	SNP	349862	349862	.	+	.	Name=rs61140156;variant_sequence=T/A;
chr4-04	ensembl_variation	SNP	254419	254419	.	+	.	Name=rs114233186;variant_sequence=G/A;
chr4-04	ensembl_variation	SNP	349867	349867	.	+	.	Name=rs59346249;variant_sequence=A/G;
chr4-04	ensembl_variation	SNP	254569	254569	.	+	.	Name=rs73064335;variant_sequence=G/A;
chr4-04	ensembl_variation	SNP	349874	349874	.	+	.	Name=rs60690562;variant_sequence=G/A;
chr4-04	ensembl_variation	SNP	254583	254583	.	+	.	Name=rs73793595;variant_sequence=G/A;
chr4-04	ensembl_variation	SNP	349882	349882	.	+	.	Name=rs61237401;variant_sequence=C/T;
chr4-04	ensembl_variation	insertion	254685	254686	.	+	.	Name=rs112652832;variant_sequence=-/C;
chr4-04	ensembl_variation	SNP	349889	349889	.	+	.	Name=rs60202579;variant_sequence=G/A;
chr4-04	ensembl_variation	SNP	254746	254746	.	+	.	Name=rs114645989;variant_sequence=C/A;
chr4-04	ensembl_variation	SNP	349900	349900	.	+	.	Name=rs58672922;variant_sequence=A/G;
chr4-04	ensembl_variation	SNP	254807	254807	.	+	.	Name=rs74482758;variant_sequence=A/C;
chr4-04	ensembl_variation	SNP	349904	349904	.	+	.	Name=rs58161640;variant_sequence=C/A;
chr4-04	ensembl_variation	SNP	254816	254816	.	+	.	Name=rs74852956;variant_sequence=A/C;
chr4-04	ensembl_variation	SNP	349912	349912	.	+	.	Name=rs60368971;variant_sequence=C/G;
chr4-04	ensembl_variation	SNP	255073	255073	.	+	.	Name=rs78456397;variant_sequence=G/A;
chr4-04	ensembl_variation	SNP	349913	349913	.	+	.	Name=rs58597776;variant_sequence=A/G;
chr4-04	ensembl_variation	SNP	255102	255102	.	+	.	Name=rs57435500;variant_sequence=G/C;
chr4-04	ensembl_variation	SNP	349914	349914	.	+	.	Name=rs13149871;variant_sequence=G/A;
chr4-04	ensembl_variation	SNP	255263	255263	.	+	.	Name=rs60229242;variant_sequence=C/T;
chr4-04	ensembl_variation	SNP	349923	349923	.	+	.	Name=rs13149881;variant_sequence=G/A;
chr4-04	ensembl_variation	SNP	255264	255264	.	+	.	Name=rs61795007;variant_sequence=G/A;
chr4-04	ensembl_variation	SNP	349935	349935	.	+	.	Name=rs59747454;variant_sequence=T/G;
chr4-04	ensembl_variation	SNP	255429	255429	.	+	.	Name=rs77982137;variant_sequence=G/A;
chr4-04	ensembl_variation	SNP	349942	349942	.	+	.	Name=rs60944334;variant_sequence=C/T;
chr4-04	ensembl_variation	SNP	255594	255594	.	+	.	Name=rs73793596;variant_sequence=G/A;
chr4-04	ensembl_variation	SNP	349968	349968	.	+	.	Name=rs60057712;variant_sequence=C/T;
chr4-04	ensembl_variation	SNP	255758	255758	.	+	.	Name=rs114400649;variant_sequence=C/A;
chr4-04	ensembl_variation	insertion	349977	349978	.	+	.	Name=rs59361684;variant_sequence=-/TACT;
chr4-04	ensembl_variation	SNP	255905	255905	.	+	.	Name=rs73793597;variant_sequence=G/A;
chr4-04	ensembl_variation	SNP	349982	349982	.	+	.	Name=rs57550020;variant_sequence=C/T;
chr4-04	ensembl_variation	SNP	255966	255966	.	+	.	Name=rs111626473;variant_sequence=T/G;
chr4-04	ensembl_variation	SNP	349984	349984	.	+	.	Name=rs61671519;variant_sequence=C/T;
chr4-04	ensembl_variation	SNP	255994	255994	.	+	.	Name=rs112631443;variant_sequence=G/A;
chr4-04	ensembl_variation	deletion	350020	350020	.	+	.	Name=rs111839333;variant_sequence=A/-;
chr4-04	ensembl_variation	SNP	256429	256429	.	+	.	Name=rs114007248;variant_sequence=C/G;
chr4-04	ensembl_variation	SNP	350044	350044	.	+	.	Name=rs116268551;variant_sequence=C/G;
chr4-04	ensembl_variation	SNP	256450	256450	.	+	.	Name=rs61792060;variant_sequence=C/A;
chr4-04	ensembl_variation	SNP	350083	350083	.	+	.	Name=rs115799425;variant_sequence=A/C;
chr4-04	ensembl_variation	SNP	256598	256598	.	+	.	Name=rs117573143;variant_sequence=G/T;
chr4-04	ensembl_variation	SNP	350525	350525	.	+	.	Name=rs78870565;variant_sequence=G/A;
chr4-04	ensembl_variation	SNP	256698	256698	.	+	.	Name=rs111929404;variant_sequence=T/C;
chr4-04	ensembl_variation	SNP	350579	350579	.	+	.	Name=rs6825544;variant_sequence=G/A;
chr4-04	ensembl_variation	SNP	256851	256851	.	+	.	Name=rs73213593;variant_sequence=A/G;
chr4-04	ensembl_variation	SNP	350795	350795	.	+	.	Name=rs12647659;variant_sequence=G/T;
chr4-04	ensembl_variation	SNP	256975	256975	.	+	.	Name=rs73793599;variant_sequence=C/T;
chr4-04	ensembl_variation	deletion	350928	350928	.	+	.	Name=rs36000451;variant_sequence=T/-;
chr4-04	ensembl_variation	SNP	256979	256979	.	+	.	Name=rs11728100;variant_sequence=A/G;
chr4-04	ensembl_variation	SNP	351044	351044	.	+	.	Name=rs10212688;variant_sequence=T/C;
chr4-04	ensembl_variation	SNP	257048	257048	.	+	.	Name=rs115632218;variant_sequence=A/G;
chr4-04	ensembl_variation	SNP	351209	351209	.	+	.	Name=rs74463326;variant_sequence=A/C;
chr4-04	ensembl_variation	SNP	257154	257154	.	+	.	Name=rs115337428;variant_sequence=C/A;
chr4-04	ensembl_variation	SNP	351489	351489	.	+	.	Name=rs77592170;variant_sequence=C/T;
chr4-04	ensembl_variation	deletion	257246	257246	.	+	.	Name=rs112220317;variant_sequence=A/-;
chr4-04	ensembl_variation	SNP	351651	351651	.	+	.	Name=rs112845648;variant_sequence=C/T;
chr4-04	ensembl_variation	SNP	257249	257249	.	+	.	Name=rs28517538;variant_sequence=A/T;
chr4-04	ensembl_variation	SNP	351661	351661	.	+	.	Name=rs11721823;variant_sequence=A/C;
chr4-04	ensembl_variation	SNP	257258	257258	.	+	.	Name=rs74653446;variant_sequence=A/T;
chr4-04	ensembl_variation	SNP	351729	351729	.	+	.	Name=rs113082510;variant_sequence=C/T;
chr4-04	ensembl_variation	insertion	257258	257259	.	+	.	Name=rs35178489;variant_sequence=-/A;
chr4-04	ensembl_variation	SNP	351741	351741	.	+	.	Name=rs6819237;variant_sequence=T/C;
chr4-04	ensembl_variation	SNP	257259	257259	.	+	.	Name=rs75047593;variant_sequence=T/A;
chr4-04	ensembl_variation	SNP	351783	351783	.	+	.	Name=rs78734670;variant_sequence=C/A;
chr4-04	ensembl_variation	SNP	257318	257318	.	+	.	Name=rs73793600;variant_sequence=G/A;
chr4-04	ensembl_variation	SNP	351853	351853	.	+	.	Name=rs115361560;variant_sequence=A/C;
chr4-04	ensembl_variation	SNP	257365	257365	.	+	.	Name=rs112776858;variant_sequence=T/C;
chr4-04	ensembl_variation	SNP	351970	351970	.	+	.	Name=rs12499633;variant_sequence=T/G;
chr4-04	ensembl_variation	SNP	257384	257384	.	+	.	Name=rs113402102;variant_sequence=A/T;
chr4-04	ensembl_variation	SNP	351972	351972	.	+	.	Name=rs115597071;variant_sequence=C/T;
chr4-04	ensembl_variation	SNP	257406	257406	.	+	.	Name=rs75759167;variant_sequence=G/C;
chr4-04	ensembl_variation	SNP	352394	352394	.	+	.	Name=rs113243205;variant_sequence=G/A;
chr4-04	ensembl_variation	SNP	257500	257500	.	+	.	Name=rs77113404;variant_sequence=T/G;
chr4-04	ensembl_variation	SNP	352661	352661	.	+	.	Name=rs55718920;variant_sequence=A/C;
chr4-04	ensembl_variation	SNP	257553	257553	.	+	.	Name=rs117100792;variant_sequence=A/T;
[truncated: 269 more rows]
