# Supplementary material for: SeqTools: visual tools for manual analysis of sequence alignments
Source: BMC Res Notes. 2016 Jan 22;9:39. doi: 10.1186/s13104-016-1847-3 (PMC4724122; doi:10.1186/s13104-016-1847-3)
Supplement: Supplementary file 1 — 10.1186/s13104-016-1847-2 A tarball of the current production release of the SeqTools source code at the time of writing. [file 13104_2016_1847_MOESM1_ESM.gz › seqtools-4.32.1/examples/chr4_ref_seq.fasta]

>chr4-04 246635 359336
tcctgacatagtctgaaaccaattgtctttgatagagattatgggagcct
cccatacatgttttaaggatgtgtcttgtctggaatttcatgtttttcag
ttaaaagggtttgttcatgtttcttcttaacagtctctaatcacttgccc
tacctactttctgtatttaacactgcagtctgctcctgaaacatttacat
tttgtctcagcaatcccaagctgtcctttcaaaatataccactgtttctt
tcagcactctgtattattggagacagaaaccagtttttgtaaagactacc
aaaagccagaagtaatgatgtgtgcgttagtatttttcttatttttaaag
aaagaagccaggaattggcagtttactcctaaagacacaatgctatactg
gggaggaggaagggctgtgtaaatgtaacaaattttcctttgcattctat
gtggctcttggcattgttcttacctgaggcattacatacaattaactcat
ttcgagattttgcacaaaagcattttgatgagtatatgtttgttacatgt
atatgtctgtgaaggagttatggcctgtggtattttgttgtgccatctta
ctaatgtactttgtataagtatatatatattagatttgtaaagtaagtat
attcatatgtaaagtgtattcatatgaatctagtaagtgggataatttgt
tatttttctttcaggtgtgtgttctcattttacccaagatctttggccag
tgcagggcatagaagattcattccacaaacttatactgagaagatatgag
aaatgtggacagaagaatttacaattaaggaaaggctctaaaagtgtgaa
taagtgtaaggtgcagaaaggaggttataatggactttaccaatgcttat
caactacccagagcaaaataattcagtgtaatacatctgtcaaagttttt
cataaattttcaaattcaaacaacataagacatactggagagaaatcatt
taaatgtaaaaaatgtggcagatcatttcgcaagttcctccaactaactt
aacataagggaatacatgctggagagataccctacaaataaatgtgaaga
atgtggcaaagcctttaataggtccacaagcattactaaatataagaaaa
ttcatgctggagagaaacccctcatgtgaagaacgtgtcagaatctttac
ctcatcctcaagctttgacaaacataagagaattcatactggagagaaac
cctacacgtgaagaatgtggcaaagccttgagacaatccacagttctgaa
tgaacataagaaaattcatactggaaagaaaccctacaaatgtgaagaat
gtggcaaagcttttagacagtccagaagcctgaatgaacataagaatatg
catactggagagaaaccctacacgtgtgaagaatgtgtcaagcttttaac
caatcctcaagccttattatacacaggagcattcattctgaacaaaaact
ttacaaatgtgaagaatgcagcaaagcctttactcaatcctcatccctta
ataaacaagagaattcatactggtgagaaaccctacacatgtgaagaatg
tggcaaagccttttataggtcctcacaccttactgaacataagaatattc
atactggagagaaatcctacaaatgtgaagaatgtggcaacgccttttat
agatcttcacaccttactaaacataagagaattcattctgggcaaaaacc
ctacaaatgtgaagaatgtggcaaagcctttagacagtcctctgcactga
atgaacataagaaaattcatactgcagagaaaccctacaaatgtaaagaa
tgtggcaaagcctttagatggtccagaagcctgaatgaacatacgaatat
tcatattggagagaaaccctacacatgtgaagaatgtggcaaagatttta
cttggtcctcaacccttactgtacaccagagaattcagacaggtgagaaa
catagttgataacatagttgaatgacatttctagtaatatgtttcctttg
gctttaaacagcaaataaagtgaagaatattgttccatgttcttttcttt
atttcttaaaatttttgtaggcacatagtatatgtacatatttctggcat
atattagttatttgaatacaggcatacaccatgtaataatccatcagagt
aggccaggcgcagtggctcatgcctataatcccagcactttgggaggcca
aggcaggcggatcacaagttcaggaggtcaagaccatcctggctaacatg
gtgaaaccccatctctactaaaaatacaaaaaaataactgggcatggtgg
tgagtgcctgtagtcccagctactcaggaggctgaggcaggagaatggtg
tgaacccaggaggcagagcttgcagtgagcctagatagcgccactgcact
gcacgccagcctaggcgacagagtgagactccgtctccaaaaaaagaaaa
aatccatcagagtaaatgagatattcatcaccttaagtatttattctttg
tattacacaagtccagttatacactttatttttcaatgtacaattatttt
ttactacagatcgttttgtgattgtaatatatcaaagtataattcatatg
tttctgagtcctgaatgaatacttaaaaaaaatgtttcatatttgtcttt
gaacatgtagtgtcttgtcctgcaaacacatacggacttttcatttttat
ttacatgaagttaaatatataaatgtattgctctaaaaataaaccgttag
gtgtaagaaaattacagagcaagcaatagtgtttgtgtgagagtttgtac
ctattttccaaagaaaagatcaatattggaacaaagaagattcttttata
aggtggataatttactagaaatctagaaacctaaaacattgtgaaatcaa
atctatatttctttggatttaattactgtaaaatctaattgttgagactc
tccccatgtaaattgttttcatttgttactcatattacagctataattta
cttgtttcttcttttgtttttactttattatttacgatgtgagctggtga
gaaattataagaatgatttttataaaatttagtacacaaatttttagatg
caagttcacaatttgtgtattgttatatttgatctagttagaaaatttca
ttttgtggctttaactggagaactctatatgaaccgttttctttagttgt
tcctttcactttttacttgacataaatgagtttatgtattgtgtgccaat
ttgttcaggtaagtactgggaaatcttttaagtcatggagatgttttgat
ataaaattgtagtgaacataagaaagtgctgtgtgtgtaatagatgctcc
ataattagccataaatattctttctggagtcagtttgtagctgcaagtaa
gagacagaaaatgtctatagtgaagaaatggcattaattgtgcatgtgga
gaggacatctgttcccaggctgcaaaactgactcattctgaatttaaaga
gggttttttttttaatttaaaagtaaactttaatgtcaaaaatgcaaact
tagggaggacataaagatcacatacaaggctgccacttcacacttggagg
gttgcacagcatctgggcaaaggctctcctcacttcccagatggtgcagc
agctggacagagatgctcctcacttcccagatggtggggcagccaggaag
aggcgctccttactcccagatggtagggccgccgagcagaggcactcctc
atttcttagtgcggccgccaggcagaggcacacctcgtgtccaagaaggt
gtggcagccaggcagaggcgctcctcacgtcccaggcggtgcagtggccg
ggcaaaggcgcttctcattcccagacagggctgggggccagggagaggcg
ctgctcacttcccagacagtggggcagctgggcagaggtgcttctcactt
cccagaaagttgggcagctgggcagaggcgctccttaaagaggatttgtt
ttatgtttatcctcagctatgtatgcctcacagctcttctccttgtgtta
tggctacggttttctcactgttctcttcatgccatgtaatttcacatgga
ctttccaggttctgataggttcgactttttttaatatggtaaattgttcc
taattgggactgtttgaggttatttatagcttctcaatgcagcatttaga
ttgcttgagaagtcttttagtgttcacaggtaagagaagtcagcattgtt
tttctgcttatgaaagaaaatttttgagattctaaaactgtcttaagcat
aacactaagactaggtaaagcattaatatgagtgggttgcatattgtcag
caccatatgaagaaaatatcagaattttgaaatttcttcagagaaaatgt
atcttagaggtaaattttttaggagacttaatggtagagaagaattttac
atttaatattctatgacatacttatagcaaaacttttttcatgcagaatt
ttctatttttgaatgtgaatcttaagtgttggaaaataatagaatggtct
ctgtagattcaaaatttggaatgatcttttttgtccagattgatactgca
atcctgaggaatttctcttatgattttttattttagtggatgcagttcat
ggtctacagttttcattcttagtcatctaactaactttaaccaagtcctt
ggtaaccttctctggaaaaattttggagagtatcattttctcagtgattt
ttaatgcaaatttacttactttggtcacagaatggacaattatgggacct
ttagcaagttacccttttaatgtcttccctataattaccatcagcattag
aaactccaggtgcttcaaacttaaagcaaaagccctagagtacatcatct
tgtcttatatagtgttctgggtctcagagtacatcatcttgtcttatata
gtgttctgggtctcaaacatgctggcaaatattagagtttctgtggttat
tatattacaaaaacagcacaaaaactatttttgataatactcaaagacag
accagcatttgaaacattattcttctgtgatggcttttaaaatgcatttt
taattgacagataaagtatgtatttatcttgtagaacatggtgttttgaa
gtatatatatgctgtcaaaggcttacttctaggtaattcacatagtaatt
atttttgtgatgagagcacataacattgactgtcttagcatttttcaaaa
atacaattcattattatagtcaccatgctgtaaaatcgatttcttgaact
tattccacctggacatctgtaattatgtattattttacagacatccctcc
aaatgcttttttttctaaataaccaagtatctggtaagcagcattctgtt
gtctggtttattttcatttagcatactgtcctccaaatttgttcatattg
ttttaagtgacaagatttccttacttttaatcctgaattgtatttccttg
tgtataccatattttgaaaaaatgaattgaaatatgcatcaatttattga
acaaatcatgtaatgaaaagatacttcggtgttaaagcatgtattaatga
aatccagcttttacacattttatttttttgagatggaatctcgctgtcac
ccagtctggagtgcaatggtgcaatcttggctcactacaacctctgcctc
ccgggttcaagcaattctcctgcctcagcctcctgagtagctgggactac
aggcatgagctaccatacccggctaatttttgtatttttagaagagacag
ggtttcaccatattggctaggctggtctcgaactcctgacctcatgatct
gcccaccttagtctcccaaactgttaggactacaggcatgagccaccaca
cccggcctacacattttattaatagttaatttgtactaaacactacccat
aacactgtgttaataaatttaattttcacagtaattccatagcataggca
ttattattatccttattttaaagagaaagaaatagagccacagagaaaaa
ttacttgctcacaacagtggagccagttttaaaacacagggaactttgac
tccagagaaaacactctttgttaaacaccctcttcaaacagaaaataagt
gattatcttcaacacccattcttagtaaatatttaacaaaattaaatcaa
ctgatacattttttgttatatgtgtgtgcaaatgtgtgggcggcaagcca
cccaggtgcagaggcaagagaccgaggacacgagctgttccagtataaca
aaatgtaaaacaacaatagttacgccagacatagatcttagatatgatta
tatatgaatataattaatcagcagtacttattctttattccaatattata
ataatcctcgctctataatcataacctaggaaaaaccaggccatacagag
ataggagctgaggggacatagtgaggagtgaccagaagacaagagtgcaa
gccttctgttatgcccagaaaaggccaccagagggctccttggtctagcg
gtaacgccagcgtctgggaagacgcccgtttccaggcggactgtggtcca
gcggtagcgtgtcaaggaaaaacacccactacttagcagaccgggaaggg
gaatctccctttccccaggggagtttagagaagactctactcctccacct
cttgtggagggcctgacattagtcaggctcgcctgcagttatccagaggc
ctaaccgtttccctgtgatgctgtgcttcagtggtcatgctcctagtccg
ccttcatgttccatcctgtacacctggctctgccttctagatagcagtag
caaaattagtgaaagtactaaaagtctctgatatgcagaaataatggcat
aagctgactctctctccctctctctctgcctcggctgccaggcagggaag
ggccccctgtccagtggacacgtgacccacgtgaccttacctatcattag
agatgactcacactctttaccctgccccttttgctttgtatccaaaaaac
agcagcacagccagacattcggggccactacgggtctccatgacttggtg
gtaggggtcccccaggcccagctgccttcttttatctctttgtcttgtgt
ctttgtttctacactctctcatctccacacatggggagagacccaccgac
cctgtggggctggtccctacacaaatgtataaattatgatacataaagga
gaaatacttcctctaacgaaactatataaactctagaaattgctctttgc
tactgacatgtacttgggaacaacctttctttcaactgtccttgccaccc
ctccagcacttcagaatatttatagcatgatttttacgtaaacctgtagt
cagcaaatgctgtaattaatcaaatatttactacaaaggcaagcagtaca
ctatgattttattactttcttgatacaaattttgagttaattatttcact
ctatattagtatcctttgtgcctttttctcagttttgcctaatactagca
attatcttacttttaaactatttgtttataaaactttatctctgggaacc
tcagctcagcagagtgcatagccctgaccagagccctagaactagaaaag
aaccaaggagttaggtactttttatacagattccaaatatgccattttag
tattccacaattatgccaccatttggaaagaaaggattgttgacagcaaa
agatacccctactaaatatgggtcacagatattttaccctaccctaggct
atccacctaccacagaaagctgcagttcattgctggggctaccagaaatg
ccaagatgagattacctagagaaacaggagggtcggccaagcagcaacgg
ccaccaccctttccggggaactccttatggcccttatcccaactttgcct
aacaacctgcccaccctgcaatggggtatcaaatgtgaatatactctagg
actgaaagattgtataaattgggagaggttctttatttcccccaggttct
ccagcagaaagcaataagggcactccataattcttgtttctgtaggagag
gccatctccatcagctataaccaaaaaaaaaacaaaaaactcctcttttt
gacaagtttgtaaagcctgtccatctgggtctataataatcctccaggcc
ctatgccactcctctttattcagccagttcagcaacaagaaacctaccca
gtgggaagaatggtaggtagactttaattaattgccagcctatcgaggct
agaaatatctcctgatccttgggaatgcctttactgcctgggttgaagcc
tctcatactagaatagaaaagattcaggtagttgtcaagatcattctgaa
agaaattatctctttgagcctccacagtcttcacaaagtaacaatggcct
atattttatttcacaaactacccaaacagtggcaaaagccctagggatat
aatacttttcacactcctcctgaaagccacaatcttccaggaaggtagaa
aggactaatcaagctattaaaaggacctcgagcaaatgatgccaggaagc
ctctttaccatggctaaaacttctacccatggcacttcttcagatcagaa
cagcccttaaattacgtctatggcttagtttctttgaagtcctatactgg
agaccctttctacatgcaaacctaatattatacccagaggttacgaaatt
aacccagtacataaaatccctgacttaatttcaagaggtcgtccaggagt
ttggacagaattctgagtctaacccccctaacaacccatataaccaggca
ggaaaacaagtcatcattaaagtctggagagatggatctctcagatctca
actaaccccgtcacaaaagaacaatgttactatcataatttccaccccaa
tagctatcaagtttcctggcatccctagctggacacattacttctgaata
caactggaaacacattaaggaaccaaagattgaaccaacacttacctact
cctgtgacccacaggaggacttacaaatttctctccaaatgagaagataa
gtaatgctctccctccttttacctcaaagtagtgtgatcccaataatggc
aagtaatgctctccctccttttacctcaaagtagagtgatcccaataatg
gcaatcttatttgcagtggtgctgttgattcttactttcaccctaacttg
tgcaccaccaggagttccattaagagttttttttttttttttttttgaga
cggagtctcgctctgtcgcccagcttggagtacagtggcgctatctcagc
tcactgcaagctccgcctcccgggttcacatcactctcctgcctcagcct
cctgagtagctgggactacaggcacctgccaccacacccagctaattttt
tatatctttagtagagacaggtttcactgtgttagcaaggacggtctcga
tctcctgacctcatgatctgcccacctcagactcccaaactgctggaatt
acaggcatgagccaccgtgcccagccatctaatactaattttttaaccta
atttagttattttacttttgactgctttagtccatcagcaatgttagtaa
tactttggtgtttatattgcaagtcctaatactctttgcaaacttactaa
taaacctttgttactgtaaaccaacaccctctccagggaagtttcctatg
tccctcctacatttacacatcaaagccataatctgagtagtgatctctct
aataatcattgcattaacagttgctcttaacaagcatctcaatttggccc
tattctgaaccatgcagcctaatgttctctggtcattactcatactcttt
tgttgttgttgttgcactctgcaggcaactccacaactactaaactctac
caattcttcctatgcctcaaacctgttagctagtcatgaattcctcttca
ttcagggtgggaatggcctacttggccacaatacaagaatgggcaacttc
tcaagcccaacttagcttcacctatcatcaggacctctctatacaaaaac
cttccctctgctaacataatatttttaatacaacctaaagcagcttttaa
agattttcttaaacccacccccattgattcaagccccttgttctcccctg
ctaccctcattggccaggcactcctatacatctgtgctactgtaaattcc
agatccattgtgggtgctttagacccagcacaatgcaacacaacaagcac
cattattgatatttctcaaaattttgtttcactaaatattctcaacatca
aatgagattttctattctccctccaaatgttttaacacctggaccattca
tccaaaatgatgcctctgagttctgcgtcagtcacccttcttggagtcaa
cccaacccatggtgttgaccaagccagtataaattatgcaaaaggtttca
agtctttaatttctttcagaaaatccttttctttgacactactagaaaca
tgcctatgtttaaaaaaaaaaaaataggacccatgtctggctcccctggc
agcagcaactttagtggcaggatctcacatgtcgggtagccaacaaggac
cctggtcaatgtttggaactgacctcaccttctgcatccatttttatcga
ctacagaactttacttcctgtgtgaaatgcaggcttatctctgtctctct
ggaaacttgacgagcacaagcactctggcttccttcacccctaacatttc
cattgtcccggttgatgcttccttgctgttaccctttactacctcacacc
agatcgactaagcagtttatcttttttttttttttttcctgagtttggca
tctcaggtgccactataggaatagctggcataattattgcctcctcaact
taccaaaacctgtctctggaactgactcacaaaataaaaactactgctca
gactcttacagagtgacaccaacaagttgattatctcgtggctgtagttt
gaaattgtagaggtcttgctgcagctcaggaaagaatctgccttatgcta
ggagaaaaatgctgtttctgggttaacagattagggaaagtccaggacca
tgttagaggttttacaaaccaggcctgtcaccatcagaaacatgccactg
aaagctagttctcttggggtgccacttggttccaattctcatgacatccc
actttttggggatccctagcctttgtcttcctttctctcttttgtgagcc
ttgctcactaaatctagtaaccaggttcgtttcctctcacctagaaactc
tcagacttcaaatggtcctgcaacaggaatatcgacctattttcccccaa
tctgcacagccatgtccctacacatttcctctggacaatgcaagttcaac
cttctgggagaacatggatggaatctttttctgacaaaaagcaagagaat
gagatactgatgaattctttatctcatattaccaggaagtagttacagaa
gacccacagtgcccctagactcaaagatttttggagtctcaatctattga
ggagggaacgttagaggaggcagttagacatgagcaggaaaaagcccctg
ggggagaaaaatctcatgctccaaagacaacccaagatatgtacgctaaa
tttgagcagagtggacaggaaatacccatgaagaaagaatacccagaaac
accccttaagacacccaataattgctcatactgtgattaaactgtcagaa
tgtagctagctatatgctgacaaaaagagggaaagggcaaaaggaaactt
cctaagagatatgcaggcgtagtaagtacagatttgactgctatatgact
ttcctagggtagtggtaataagctattctgccatcaaaactcattgatca
ctggaactcacacatgtacatcagccgacagtaaggaagcatctcataga
cctgggaagaaactcagtgaggataaaagaagagatttaccaggaagcag
gaaactccacaaagacaaaggcagacacttaagacagaggtgggaatttt
ttttaagtctataataataaaaactgcaacatgtaaatctcagggctgtt
tccagctgagccaatccactcctcctttggtgtgttctttattttccttt
aatgaactctctgcttgcttcactaattgtctctgggctgaattgtttct
ctcaagaaaacaatagctgaggaccttatatatgctgaattacattaatg
gaattaatgaatgtttgaattcaatagctgccataatcgcctaatttttt
ctagagaaggtgaccaagaacttggataaagttagatgactaaaaataaa
aactgtaccccatgaactgcatccaccaaaacaaatttcaaactcaagat
tgcaatacgaatctcaacaaaaaaagatcattgcagattttgaatctaca
cagatcattctattatttttgcaacacttaacatttagtcaaaaatagaa
gattctgcataaaaaataagttttgctatgtcatagaaaattatatgtaa
aattcttcatctaccattaagtcttaaaaattttatttcaaagatatatt
ttaagagatttcaaacttctgatgtgtttcttcatatggtgcttacaatc
tgcaaccaacttatatttatgctttaatatatattaaggtatgttacatt
taacacactttgtgttagattctcatacaatttttcttttacaaagagaa
aaacggtgctcacttaatcctcttacatgtggacagtgaattagtcttac
ctcaattacatgatctgaatgttgcattgataagctataatctcaaacac
gccagttaaaaacaatatacattaaaaattccaaacttctcatcagagcc
tagaaagtccaagtgaaattacatggcatgaagagaacagtgaggaaact
gtagccataacacaaagaagagcagtgaagcatacatagctggggataaa
cacatgaagacatcagaaaactaaagacaattagaaaataaaaacagagg
ccaggtgcagtggcggatgcctgtaatcccagcacttttggaggccgagg
taggtggatcaccaggtcaagagatcaagaccatcctggcaacacggtga
aaccctgtctctactaaaactacaaaaattagctaggtatggtggtgtgc
acctgtagtcccacctacttgggaggctggggcaggagaatcgcttcaac
ccaagaggcggaggttgcgctgagccaagatcatgccattgcacttcagc
ctggtgacagagtgagactgtctcaaaaaacaaaaaaagaaatataagga
aaattaaatgttccaataaaatataactatacacattgtaaaattacatc
taaaaagtattttctgtgcactaactttttaaaaaaattttataatttct
gaccagcccacatactttatggagttaaaaaaaaagaatgagaaacaaga
aaattatacctctagcatgagcaccacattaaaacagagactttttacag
ggagattctcaaaaatgatccattagattttacagtaattacataaaaat
aagaaaacatagattttaattcaaaatgttttaggtttctagatttccag
taaattatccacagtattaatagaaacttctttgttccaatattgctatt
ttcttcggaaaataggtacaaactctcatgcaaacacaattgcttgcttc
ataattttcttacacccaaggtttatctttagagcacaacatttatatat
ttaactccatgtaaattaaaactaagtctgtatgtttacaggagaacatg
atgcatgtccaaagataaatatgaaacatttttgaaaatcattcaggact
caggaatgtatgaattataattatactctgatatacttattacaatcata
aaatgacctgtagtagaaaaaattgtacatttaaaaataattgaagtgta
taattagattgtgggtaatataaaagataaatgctggagaaaccccaact
ctactaaaaatacaaaattagccaggttgccaggcgcagtggctcacacc
tgtaatcccagcactttgggaggctgaggcaggcagatcacgaggtcagg
agatcgagaccatcctggctaacacggtgaaaccccgtctctactaaaaa
tacaaaaaattagccaggcgaggtggcaggcgcctgtagtcccagctact
tgggaggctgaggcaggagaatggtgtgaaccctggggggcggagtctgc
agtgagccaagatcacgccactgcactccagcctgggtgacagcgagact
ccgtctggggggggggggggggaattagccaggcatggtggcacatgcct
gtgatcccagctactcaggagactgatttaggagaattgcttgaacctgg
gaggtggaggttgcagtgagccaagatcgcaccattgcactctggcctgg
gcaacaagaacgaaactctgtcccaagaaaaagaaaaagaaaaaaaaaag
ataaatgcttaagataatgaataactcatttactctgtcatttatatatt
gtatgcctgtatcaaaataacccatatataccataaatatatacatagtt
atgtacccacaaaaactttttaaaaatttaaataagaataaaaatgcaac
atgggaacaatattcagtttacttgctgtttaaagccattggaaaaatag
actagaaatgtcattcagctatgttatcagatagtacattgttagcatct
cttacctacacccttgagtaaggtggaataggtgaaagttggtggcataa
cacatcattcaaggcacaataatttctacacattaataattttatttaaa
aaattaaggccaggcgcgatggctcacgcgtggaatcccagcactttgag
aaactgaggcgggtagatcaccaggtcaggagctcaagaccagcctggtc
aatatgctgaaaccctgtctctactaaaaatacaaaatgtggccaggcct
ggtggtgtgtgtctgtaatcccagctactcaggaggctgaggcaagagaa
tcacttgaacctgggaggcggaggttgcagtgagccaagattgtgccact
gcactccaggctgggcaatagattgagactccgtctcaaaaaaaaaaaat
taagttcacacatgatcttaaaagacaattttaaaatttacagcatttta
ttattaaataaatgtacaattggtaaaacaatttactactaaaattcaga
ttgtttctcacaataatgcaaaatgttactctgaacacctacttcatgca
tcactctaagtcaaccacaaaaatcctctctgcttagattttcctcaggc
atctttcatttgttttttctctttcatgtaaaagttcatgaatactgccc
acctaatggaatttctcatatctctggtgcagcaataattcatcacatgc
tttcacataaatgagaaaactgaaatactataattttggatttgaattat
ttgcttttcaaaaaatctatactttttttcaagtaaaaaaatatactttg
aacgaaatctcttcaaaaatctacttcttttcaacttatatacgcagaac
ctttttttttttttttgaggtggagtcttgctctgttgcccaggctggag
tgcagtggcacgatctcggctcactgcaagctccgcctcccaggttcaag
ccattctcctgcctcagcctcctgagtacctgggactacaggcgcccgcc
accacgcccagctaattttttgtatttttagtagagatggggtttcacca
tgttggccaggatagtctcgatctcctgacctcgtgatccgcccgcctcg
gcctcccaaagtgctgggattacaggcgtgagccaccgtgcccggccaac
aaagaaagtttctaacaggttgaactttggatttttttacacttaatact
ccgatttcttgtaaggtgttagttccttagttctttctccagtaaatcct
ctgatgtttacataggcttaattttagcctaaatatttctccacatttat
tgcatctacaaattctcttctaatataaactctctagtgtttcttaacct
gcagtttttgaacagatgtttttccacatttattacatttgtcgtatttc
gctccaatgtaaattctctgatgttgaacaaagtttgagcaactgcttct
gagtcttccgctagtacaaaatgtgtacagtaagatccaggatacaagta
caggtactacaccctctttatatttgtattgtctgtcttaagaatactct
tcttcgctttaatggcctatattttctaaaaggtctttcaacagaaatta
catttataatgcttttgttaaccataaattctgatatctggtaagatgtg
agtagaaattaatggcttttgtatttttatatttgtgcaattattctcat
gtataaatgctatcacatgcaaaaagatatgagcattgattaaaagtttt
gccacattttttgtatttctacttttcttcagtagtaattacatacagta
agatgtgatgagaatttgaagtctgccgggcgtggtggctcacgcctgta
atcccagcacttggggaggctgagatgggcggatcacgaggtcaggagat
cacgaccatcctggctaacatggtggtaccccgtctctactgaaaataca
aaaaattagcctagcatggtggcgagcacctgtagtcccagctactcggg
aggctgaggcaggagaatgaagtgaaccgaggaggcagagcttgcagtga
gccaagatcgtgccactgcactccagactgggggagagagcaagactctg
tctcaaaaaaaaaaaaagagagaatttgaagtctttgccacattttaatt
tttcatatggcttctcatcaatatcatttatcttatgtttagaacacagt
gaggtgtggttaaaagctttctcatatttttcacatttctggagtttctc
tccattatgaattatcttacgattagaaaagattgaggaacatttaaaga
ctgccacattcttcatattggtaagacattcctccagtacgagttctctt
atgtttaagaatgctggagtacagcttaaaggcttttccacatcctttac
acttgtatggttttatctccagtaagaattctccctttgggaggccgagg
cgggcggatcacgaggtcaggagatcgagaccatcccggctaaaacggtg
aaaccccgtctctactaaaaatacaaaaaaattagccgggcgtggtggcg
ggcgcctgtagtcccagctactcgggaggctgaggcaggagaatggcgtg
aacccgggaggcggagcttgcagtgagccgagatcccgccactgcactcc
agcctgggcgacagagcgagactccgtctcaaaaaaaaaaaaaaaaaaaa
aaaaaagaattctcctatgtacataaaggtttccggactgtctaaaggct
ttgccacattcttcacatgtgtagggtttctctccagtatgaatcctatg
ttcaattagggttttggagctattaaaggttttatgacattctaaacatt
tatagggtttctcaccagtatggattctcttacgtttagcagaatttgag
gatgaggtaatgactttgccagattccttacatttgtaggtgttctctcc
attatgaattttctcatgtttatttatgggtgaggaccgtttataggctt
tcccacattctttacatttgtaggattcatctcccatatgaattttctta
tgttcactcagggttgtggaccatctaaaagctttgccacattcttcaca
tttgtagggttgctctccagcatcaattttcttatgttgattcaggtatg
cggactgtttgaaggctttcccacattctttacatttgtagggtttttct
ccagtatgaattcttactttcattcagggttgtggaccatccaaaagctt
tgccacattcttcacatttgtatagtttatttccagtataaattttctta
tgttcattcaggtttgtggatcatccaaaggctttgccacattcttcata
tttctagagtttctctccagtataaattttattatgttgattaaggtatg
aggaccacttaaaggctttgccacatcctttacatttgggggttttatct
ccagtatgaattgtcttatatttattcaggactctggaacgtctaaatgc
tttgccacactcttcacatctataaggtttctctccagtatgaattttct
tatgtttactcaggtatgtggaccatccaaaggctttgccacactcttca
cattcgtaaggtttctctccagtatgaattgtcttatgtttattcagggc
tctggaacataaaaaggctttgccacactcttcacatctataaggtttct
ctccagtatgaattttcttatgtttactcaggtatgcagaccatccaaag
gctttgccacactcttcacatttgtaaggtttctctccagtatgaattat
cttatgtttattcaggtctgtggaccatccaaaggctttgccacactctt
cacatttgtggggcctctctccagtatgaattctcttatgttcattaagg
gttgtgaaccgactaaaggcttttccacattcttcacatgtgtagggttt
ctctccagtatgaatactcttatgtttattaagggttgcggattgtctaa
aggctttgccacattgttcacatttgtagggcttctctccagtatgaatt
ctcttatgttcattcagaactgaggacctactaaaggctttgccacattc
ttcacatgtgtagggtttctctccagtatgaattctgttatgtttagtaa
gggttgtggacctattaaagactttgccacattcctgacatttgtagagt
ttctctccggtatgaattttcttatgtttggcaacatttgaggatgaggt
aatgattttgccacattcttcacatgtgaagggtttctcttcagcatgaa
ttctcttatgcttagtaagggttgaggacctattaaaggctttgccacat
tcttcatatttgtaagatttctctccagtatgaactttatgtttagcaaa
gtttgaggatgtggtaaagatgttgccacattcttcacatgtgaagggtt
tctctccagtatgaattatctcatattcattaaagattaaataccattta
aagtctttgccacattcttcacatgtgtagggtttctctccagcatgaat
tccttgatgttgagttaggtctgagaacttctgaaatgacttgccacatt
ctttaaagtgtttctctccagtatgtcttatcctacgttggtttgaattt
gaaaatgtactaaatactttgacatgtacattacactgaaatattttgct
ctggatagttgacaagcattgattaaattcattataacctcctttctgca
ccttccttttacagctttttcttaattctaaattctcatgtccacatttc
tcatatcttcttaatataagtttgtggaacgaatcttctatcccctgcac
tggcaaaaagtcttgggtgaaatgagaacacacagctgaaagaaataaaa
ataaattatcctgcttactagattcatacgaatatactttaaaaatctaa
tatataaacttatacaaagtacattagtaagatggcataacaaaatacca
caggccataatttcttcacagacatatatatgtaacaaacatatactgat
caaaatgccttttagtgaaatttataaatgagttacatgcaatgcctcag
gtaagcacaatgccaagagccacatagaacaggatacaaagtttgttaca
tttaccaaccacagttcttcctcctccccaatatagcactgtgccattag
aagtaaactgtcaactcctgtcttcttacttaaaagaaaagaaaaatact
gacacgtatccttacttctggcttttggggatctttacaaaaactggttt
ctgcctccaataacaaagagtgctgaaagaaatggtgatatacttaggaa
ggacaggttgggtctgctaagaccaaatgtacatgtttcaagagcagact
gaagtgctaaatacagacaacagaccaagtgattaaagactcttaagagg
aaacatgaacaaacccttttaactaaaaaataaacacaaaattctagaca
agacacatccttccaacatgtatgagaggttactataatccgtatcaaag
acaactggcttcagactatgtcaggagaaaacaacattgtaaaggttgtg
ataaatagcttttggttaatgttcaaataacaagcaaatattataatgta
tacaaaatattagaacatggtctaattaaacaatttaaaatttttcagaa
aacaaccataaaaacaaagatgtacaaatttttaaaatgtaacctgaata
atgctgaatcagctaaatggaaacacgtacaactaaatgtaatcagaaaa
atgagaacatcaatgaaaacattaaaaacaaaaaacaaatcatgaaggtg
aaaaatgcaaaataaagacagaaattttcaagttaaaaaaggatataaaa
acggaagaagctcaacaaacttcaacaaggttacacacacagatttacag
caaagcacatatataagcaaagtttcaaaaatcaaactcaaaaacgacat
cttaggagctgcaaaataaaagtgatgtgtcatttataactgtggtctta
aaagattaccagtgaatctgtcaacaaaactatttcgcaacagaaagaat
tgggatattgttaaggtgctaggaaaaaaaaaaaaaacttctatgtggga
atcatataaccagcaaaactgtcctaaaaatgaagaaagaataaagacct
ttcaagataaccaaatgctgaaaaagtatattagcacaacacgtcttacc
aaaaaaatgctcaagaaagtatcttccagtgaaaataacataatgtaaga
aagccaaacataatcatatgaaaatatatagctttctgaaaaagatatgc
acatccacaaagttctgtaccactatcatattacagaaaatattgtaatt
attctctaaaattttaaagaggaaagcataaaaatgatcataaactgttc
atcataatctggtaataatacacaacaacaatatgattactgacatcaat
aatgaagttgagggcagatgtaatgaggaggaattttcaaattcaatgga
agttaagtttttaccagtttaaaatatattattttaacttaaagaaattt
tatgtaattctcaagataccagaaaaaaagtatctgtatagatacaccaa
aaaataagaattaaaggtgtatcaatacaaaaataaaaaagactaaggaa
gacagaaaaagaaaataagggacaaagataaaataatccagtaaaacaat
aagatgagtaagtctatttcagcaaattattcaaatatttatgaagtaaa
gtttccattcaaaatacatgcaccaaataaggggattgactgcaaaaatt
aaaaaacaagatccaacttgcttttctacaggagtcacttgagatgtaat
gatttaaaaagactgaaaaaggcaaaatgaaagaagagatttcatgcaaa
taaccaaataagaggtccaaattatgtaatacaaagtacatcttaagtca
aaactgtcctatttcataaaatatactttaaaaagtcataagaaagaagg
acattaaacaataataataataaaggttcatttactgggaactaatgaca
aacatgtctatacatacgttaatatgtgtgtgtgtctcccccacattgag
ttccaaatatacaaagccaatactcacagaattaagacaaagacagcaat
ataactatagtaggatatttaaataccccagtttctgtaaggaataatga
aacaagataaaatattcataaggaaacaggagacttgaaaccagtattaa
actattacgcctaacagaactgtagagaacactgctcagcaacaactaaa
tacacacccttctcaatacctcatacaatattctccttgatagactacat
gtcagggcacaaaaaaagtcttaaagttttaaaattgaaattttacagat
tacttttaatgaccaaactggaatgagagtagaaataaagaaaactaaaa
aatttacatatttatagaaattaaacaacacacacttaagcatgctcttg
ttcaaagtttgaaataatgagaatatctagactgctcaatataatctaca
gattaaatgcaatccctgtcaaatttaattaaattattgtagtaatagaa
acaacaattcccatattatatggaattaagaaacagtgaagtacccaaca
atcttcaaaaacagaagcaatctcagaggcttcacagctcctgatttcaa
aacacatacaaatctaaagaattaaagcaatctgggataggtataaagct
gaacagctagatcaactaaataaaatctggcaaaaatataaactctcaca
catggtcacatgaagagtaatttagacactcataattattgcagcactgt
tcctgaaagcaaataacagcaacgcatatttctctcactaaataaattga
gaaatataatttcaattattaaaataatgaaatattactcagtttgtaaa
aagcaaaaaataaacaagtacaataaagataaatcttgatgacattatac
aacaaaaagtcacgaagagacaaactatatgaatcaacttacacgagata
tctaaagcagtttgactttaaaataaaaaacagaattgtttgtgtagagt
gagaaaacagaaaaagtaggtagttatattgagtgttagctttgcaagat
aaacatattctaaaaatatagtgcataaaattattaataaaatgactaag
ctgaatatttaaaaatatataagattttaaatgttatgcatttttgaaaa
caatatataaaagagatggaggtatgagttttggaaattatcttcaaatc
acaaaagtgttacacacacacaaatatagatttacaaataaatagagggt
aaaattaggagaatttcaatgactactcacctaggcagggtaaaaccacc
attgttacacacaaacaaaataagtatacaacttaaaaacaatagggaaa
caatatgcagagagataaacacagagactcttatattggaaatagatata
tcactgatccatatttgacttatgctccacagtcttacagtgtacatagc
tgaatgctgtcatagacaataataatactaaataaaagcatccttgttgt
gttccagatctcagataaaaagttttctgctccttcctattcagtatgat
ttcagccattaatctgtcatatacaatctttattgcactgaagtacataa
tatctatacctaatttgttgagtttcttaaatcacaaagacatgttcaat
gttgccaaatgctgcttctgcatcaacaataaaaaataaagatttctagt
agcaaacataattaaaaaggtgaacactctttacactgaaaattgtaaat
aattaaaaagtgaaaaagacatgaaaatttgaaagatatatattgctcat
aaaattaaaaaatatgaaagtggctatactactcaaggtgatctatagat
tcaacgcaatctcttatcaaaataccaatgatttttttcacagaaatgga
aaaaacaaacttaaacttcacagggaaccaccaaagacccccaaatagca
aaagtaatcctaagggggggacaaaaaaaaacagctggaagcatcacact
acctgactccaaaatatactataaagctataataagcaaaacagcatgat
aatgacatagacagatcaaactatccagtgagcccagtaataaattcctg
aacctagaaccaagtgattttcaacaaaaatgtcaagaactcacatttgg
aaaaagacagtcttttcaataaatggtgctatgaaaattatttacatgat
aatcaaaaaaataaaactaggctcctacctcttacaatataaaaaactca
atcacaaatacagatttaaatgggaaactcaaacctataaagttatttga
aataaacatacaggaatgcattaccacatagtacagagaaaagaatctta
agacctcaaaatcacaggcaaaagaagcaaaaatatgcaaacgggattac
aagaaactaaaaatgctttgcacagtaaagaaaacaattaacaaagtgaa
gacgtaatctacacaatgaaataaaatatttgcaaaatgtacatgacaaa
agataaatttacagtataacaaacttaacaaaaataacacacaatttaaa
cataggcaagaggccttaagagacatttttcaaaagaaatacagatggcc
aaaaagtacatgcaaagatgctcaacatcactaattgtcagagaaatgca
aatcaaaaccacaatataagacttgactccagttagaatgactgtaatta
gaaagacaaaaaaaaatgttagtgagaatgaatagaaaaggaaacacggt
aaaactgtaagttagtagagccattatagaaaaaaaacaagtatcacagg
ataacatatatttaaacaatcaacaaatggtattttaacactgtttcttt
gactccccacctagacaataaaccatgaactaccacacacacacaaaaaa
aattcaaattgctggatcacaggttctatttttaattttttaattaaatg
ggattgctggaacatacgttagtcctattttgtttgtagctaaagaaaac
aaaatcagtatgtcaaagagaaatctacactccaatgtttattaaaacac
tatttatagccaaggtattcgatcaatccaagtgtccaaaacttggatga
ataaagaaaatgtggtatatatacacaacaaaatactattcagctacaaa
agagaatataattttgatatttgccacaacaggaatgaacctggaggcca
ttacgttaagtgaaataaaagatacactgagacaaatacaaaagatctta
cccatatgtgaaatctaatataaacatttatgaggaaggctttatgcaac
tagtctcaacaataactttttgaatacaacatcaaaggcttaagaaaaaa
aatatggacacacacatggtaccacatcactgtatccaaaatataccaaa
aatatccgaggcaggactttacatatttacacatgcatgttaattattat
ttgcaaaagacaattcctggaaacaacacaaatgtccctttagagatcaa
tatcagattttttaaatgtgacatacatacaatattttattttaaaacag
atattctgacacatctttgtggaggaaaagttaaatattaaatttgaact
caactgaacatgacaaacaatggtcaccaaatcccagaatgggttgtgtg
agcccccagcactgtttcaaagaaatttctatttcaatctattcctatat
gttagttattgaaaaacaatagacaatcgcaaacacaatttgaccttttt
gtgttccttgagtccagtcacaaagggcccttgtgactgggcctcatgcc
aaacaactcattacaaaaagagctagggtcccagaccatgccgaagctac
atgagacctctcttcgtctgtgcacggaagggtggcggactctggagccc
aggctgttgcttcccagtctagtggtgaatcctccacaggctggtgagtg
tagtgtctgactctggagcccaggctattgcttcctagtctggtggtgaa
tcctccatagtctggtaaatgtaaatatatatatctccttttccttctcc
ccttcccattgcaatttgcttattgtatcatttgcttatatatctgcatt
gccatttacatgggataaaggttgtttacccttaaagatattgtgtgtgt
gtcttttcttctcccctcacgcgtttcccgcacaggacaatcttacaaaa
acaaagcctgagaacattatgttaagtaaactgagatagtgaaaaaaaaa
acagacatgggggccgggtgcagtggctcatgcctataattccagcactt
tgggaggccgaggcgggcagatcacgaggtcagaagatcaagaccatcct
ggctaacacggtgaaaccttgtctctactaaaaatacaaaaacaaaaaaa
attagctgggcgtggtggtgggcgcttgtagtcccagctactctggaggc
tgaggcaggagaatggcgtgaacccgggaggcagagcttgcagtgagcca
atatcacgccactgcactccagcgtgggtgacagagcgagactccgtctc
aaaaaaaaaaaacaacaaccagacattatattatataattacaccaataa
gaatataaaaatcagtcaaaattatagaaatagtaagtaaaatggtgttc
ttcaggacctgaagagaaaaaaatggcagtttattgtttatgaggtatga
actttactttgataaaattaatctagagatccatttcaaaataatgtaaa
tgtacttaactccactaggctgtacacttgaaaacctttaagcaatgtta
ggtttttcatcacaactaaatatttacatctacctaaaaaggttacattt
ttcaaaaatcaccttcaaataaaaagtgtttctctcacagaataacatat
actcaaacaataaataggtggtaattttttactgtttctttgactactca
cctataaaagaaaacagtgatgaccaccagaaagaaaaatttataaacca
ggtaggggcattatttacacaggcaaacaccacatagataacttttatag
gctatagaaatgtctgaattacacatatattttaaattgctccaagtgaa
acccaatgatttttatttgaattaaacaccacatggtcataaaaggtaca
gagttgaaaattaccatacaaatatgaagattaaaaacaaaaaataattg
aggagaacctacatgaaaaaagactccccagtaaaatagagtttgaaaac
aataaaaaattctgacctataaaatatagaatatagatgtagatgtatca
taaaaacaatccttcaaacaactacagttttcaactgtgactatgtactt
atgaagatccagcattttgaatctttgacatgcaatgtacagcagtaaga
aaaaaaaaaaaaacggccagctgcagtggctcacacctgtaatcccagca
ctttggaaggctgaggcaggtggatctcaaggtcaggagttcgagaccag
cctgaccatctctactaaaaatacaaaacaaaaaaattagccgggtgtgg
tggctggcgcatgcctgtaatcccacctactcgggaggctgaggcaggag
aattgcttgaatccgagaggcagaggttgcagtgagctgagatggtacca
ttgcactccagcctgggcaacaagagcaaaaaattctgccaaaaaaaagc
agcagttatgtcctgaaaaaggaaatttatgggagctttggaatccatgt
caagggttgtgaacccaagactgaggagggctgtattgaaaaggcatgcc
cttgcttgagtggcatgcttgcccatcacagtcccagctacagaataaaa
tgtgtccaattttcattgtagacttagctgcagaccatttggttttgttc
ctgctactagcaccatctgcaaagacacctaggagaatttctaatgttct
atgcctcaggtgaaaggcctttagaagttggttctatctgtgatctctga
attagccccaaatccactctttacacatgtcagtcatggtgtggaaggaa
tcctgcccagacacccacagagagaaacatccatctgtgcccgaatgtag
gcttgccaataattatttgacagtggatcttgacgtggcactataagctg
gctccaagtccatgcaaccaagtccagaagaagtttttcctaacctggga
cctgccaaaaagcacacctgtatgtgcccctgtaggcatgctggctgact
ttattcccactgtgaattgtaaagcagtcctataaccaagctctggtctc
tgtcatctagagtctggaagaagtcctacccacctagaaatccacaggga
gaaataccgttaacccagaaaaagacctgaacactttggtctcagctgtg
tatcctgaagcagccgcatgaatcagtttcataccctctcagctgtgatc
aagggtcattactgctcatctaggaacctgtccaatgactaggttagagc
atttccaaacacctcgcaagagcgacacagcaggagccacacctgctcac
attgattgtatcagcaccttaatctgcatatataactggaggcttttttc
ctcagtgccagtcatattgatcaacatcttgaagaaagttcagtcttctc
agaaaatagaatccacaactgtctgatgccctgatgacaggtctgccaag
caggaatttcactgcaaacccagtagtagctacgtgacccggattccaaa
gcactttattgcaacctcagtggaaatctcatcagcccagaaatccaatg
ggagaagatatttacctcctcaaactagtctataatgactgaaagaggta
tttactccttcagatgcaaggacatcaaaacaaagcctcatgaattatga
aggatcaggcaaacataacagcatgaaaggaaactaaaaatgctccagga
agcactaacaataaaacacagatctaaaaaatggctaacagagaatttaa
aataattatctttaaaaatctcgataagatgcaaaagtacacatattact
aaattttttgcaacaatgcatgaagaaaaccaatgataataaagaaagat
aagccattaacaaagaaccaaggcgatatgctggagctgaagtacacaat
agtagaactaaaatatttaacagaaagctttaacaggagactcagttata
cagaaggggaaaaatcaacaaacttaaaagtcatttgaaagttcgtaaat
agactttttttaaaaaagtgaataaagcatatagcttcaataatttgtta
atggtatataatataaaaagatgtaaagtgtgacataaatagtgtgttga
aaggagtaaaactgtttaatatttttatacatagaagttcacttttgctt
gaggccaggagttcaaaaccagcctggtcaatatagcaggaccctgtctc
taaaataaatacataaataaaataaaataaagatttcagaaagctattta
ttctttttttaaaaagaagcagttgggcctgataatgcatgcctataaac
ctagcactctgggaggccaaggcaggtagatttcttgagcccagaagttc
atgaccagcctgagcaacatggcaaaaccctgtctctacaaaaaatacca
aaaaaattagctggacatggtggcatgtgcttgtaatcccagctacttgg
gaggctgatatgggaaaagtgtttgatattggagagttcaaggctgcact
gagctgtgaacccaccactgcactacatcctgggaaacaaagtaagatcc
tatgtgggtaaaaaagaagttagattgttaccttaagctagactttttaa
actatgagatattttatggtcccttggaaattacaaaaaaaaaaatgttg
aagatacatacacacaaaagaaattaaagcatataacaagaaaaatgaaa
caaactcaacaccatacaagggaaggcagcatgaaagaaaaaacagaaat
tactaaatggttagaaaacaatgaacaaaatgatagtaataagttcttat
caatcagtaattcctttaaatataaaaaaaatttagttagccaataaaat
cacattgctatggtttgagtgccccctccaaaattcatgttaaaatgtaa
ctgccattgtgagaaaattaataagtgaggcctttaagaagttataaggt
catgagaggatcagtatcattattccacgagtgggttagtcatcatgagt
gggtctatcataaaagtgagctcgtgttgtgatgtggaaatatgattgtc
atcagatgggaatgacatgctcttggacttcttggcatcccagattgtga
gctaaggaaacttctattctttataaattaccaactgtaggatattgtta
ttgatgcaaaaaataaactaaaacactcgcgaaatgtctgaatagattta
aaaaatcaacaacatgctgcacacaagcgacttactttagatttaaggaa
atacataggttagtggttcaaggatgaaaaaaaaattccatgccagtaat
aactaaaagagtatagaagtggctatatttacatcagacaaaatagactt
ctaaaaaaaatctgccacaaaaaaaaaaacttcatgatatagtgataaga
ggctaatctgtcaaaagaatataacaattaaaaatatatatatacccaat
attggagcacataaatatataaacatatattaaaagaaatggagaaacag
aaaaacataatactgggggactatattgccctacttaatacatcattcag
actgaaagttagtaagaaaacaattgcttgcatagcactataaaacaact
gcaccaaaagacatatatatagaacatttcatccaaaagaataatttata
ttcttctcaaacacacatggaatattctctagcatacatcataaatctgg
cccacaacaaagacaaacaagtcttttcattttttaaaagactgaaatca
tatcaacttgtttgtgttttttttagtttttttgagaaggagtcttgctc
tgtcgcccaggctgtagtgcagtggtgcgatctcggctcactgcaagttc
cgcctccagggttcacgccattctcctgcctcagcctcctgagtagctgg
gactacaggcacccgccaccacgcccggctaatttttttgtatttttagt
agagacaaggtttcaccttgttaactaggatggcctcgatctcctgacct
cgtgatccacccacctcagcctcccaaagtgctgggattataggcatgag
ccaccgagcccagcctgaaatcatatcaagtttttaaattacaattttat
aaatgagaaatcaatagcagagtgaacattgaaaatcttacaaatatgtg
tatattagacaacatgcttctgaacaactgatgagtcaaagaagaaaaag
aaaagaaaaatcagaaagtatcttgagacaaatgaaaatagaaataggac
atatcaaaagtagaatgtaacaaaagcagttccaagacagaatgttatag
taatataattttatatttaaaaaatctcaaacactgtaactttaattctt
aaataacttgaaaaacaataatctcaatgttaggataataaagaaaataa
taaaaaacagaacagaaacaaattagagacttagaagacaacaaatactg
ggtgcagtggctcatgcctgtaatcccagctctttgggaggctgaggcgg
gtggatcacgagatcaggcaatcaagaccagcctggccaacatggtgaaa
ccaagtctctactaaaaatacaaaaattcgccgggcgtggtggcgggcac
ttgtaaacccagctactcgggaggctgaggcagaagaatcgcttgaaccc
aggaggcggaggttgtggtgagccaagatcacaccactgcactccagccc
gggccacagagtgagactctgtctcaaaaaaaaaaaaaaaaaaaaaaaga
agaagaaaaagaaacaaacaaaaaacaaaaaagataaaaggcagagaaag
aatttacatataaaagttttctaagtcaaatattttaagaaaaggaagga
gtaaatacttttccttttttccagctggaggattaagtctgtttctattt
tacatttatatttacaataaccacatccaacaattttgcctagaactcac
ggacatctgatttccagcagggcctggattcaggcacctgcagggtgacc
tgaggcatactatgttcacaggaaagagtgtttgtgagggaaaaaaaaat
gcagaataagaaaagatgttatcaagaacccaagagtgagggtcagtgca
caggtggagaaaggactggttactgctatagatactggcccaggcaggca
gctctgacttatgaatgtgtgtgtgcagggagataagatggtcaggtgat
ccagaagcctaggctactggaggaaacaggttactggtgcagattgaaga
tctgagtggtagaaagaacccatgagtcttctgggcacttatgtgtccta
ttattggaaaactctagaagcagaggtgctctcagtacaattcctgagaa
tgaagctttgtcatgggagaagtgtggccacaccattgcctagcgtgcat
gtgtgtgaatgtgcagaaatcactttatagcaaaaggagtcagaactcct
tccctttgagtactcagtcccctctcacccccggaggatacctagaatca
caagacgattcacagtgtgacagcttctgtgcaaaattttaaactctcca
ttctccaacagacccacggtctccctccaactagggctgctgtgatacct
ttatgtgtttttgagacaatgtctcactttgtcacccaggctacagtaca
gtgacacaatctcagctcatgccagactcaacctcccagggttcaagcga
tccttctgcctcagcccccaagtagctggaactacaggtgcatgccacca
tgcccggctaatgtttatctattttttggtagagatgggatttcaccaca
ttgcctaggcatggtgcaaccaggaggaactcccaactctatgcttcttc
ctcagcagagaaagaaagtgggatatgtgtccacatttctggtttttggg
gaactgtgcgaagatgagttttgtctcccctgacaaaaagtgctgaagga
aatggtggtatactttaaattgcagcagctatgcatattttgcattaata
taacaagcaatcctgaaattttatcagaattaaagagaccagaagtgctc
aagaattgtcaaaaagagaaacatcagaagcatcatacatcattacttta
aaaactaattatgaagctatagttattgaaacagtttataactagatttt
aaaaagacaatgacagtgaacagaagaacatgtaaataatcccttgcatg
tattatcaaatgaagagtaatttacacatccatattcattgtggcatcat
ctacaaaactgaaaaaaacttttcttaataaagacaattttgaatataca
aataaatattattcagcttcttaaaagcagaaaagtttttctatatccac
aatgaggatacatttttaagactttatttaggtggaggaagccaggcaca
agaagacaagtgctatgtaattccacttatgtaagatatctaaagtagtt
aaatgcttagaaacagactaaactgtgacaggggttaactgcagaagaaa
atgagtagctgttgtttaatggacaacctgttagaatgcaaaacaactct
ttttttaactttattttaggatggggtatatgtgcaagtttgttatacag
gtaaacttgtgtcataaaggtttgttgtacagattatttctcatcaaggt
attcagcctggtatgcattaaagattgaattatacaatacctcctttcag
accacatggaataaaactagaaatcggccaggctctgtggttcacgcctg
taatcccagcagtttgggaggccaaggtgggcggatcacggggtcaggag
atcaagaccattctggctaacatggtgaaaccccgtctctactaaaaata
tgaaaattatctgggcgtggtggtgcacgcctgtagtcccagctactcag
gaggctgaggcaggagaatggcgtgaacccgggaggcgaagcttgcagtg
agccaagatggcgccactgcactccagcctgggcgacagagcaagactcc
gtcgcaaaacaaaactagaaatcaaaagcagaagcaaaattgccaaatcc
aagaatatgtgaaacttaacatacttttttttttttttaaagacggagtt
ttggtgttgcccagactgtagtgcaatggcgtgatctcggctcactgcag
cctccgcccctcgggttgaggtgattctcctgcctcagcctcccgagtgg
ctgggattagaggtgtgtgccatcacgtccagctaatttttgtattttta
gtagagacggggtttcgccatgttggccagggtagtctcgaactcctgac
ctctggtgatccacccgcctcggcctcccaaagtgctaggattacaggcg
tgagtcatcgcacgtggccaacacactcttgaacatactcttctttatgt
caggagatttaatattgtcaaatgacaatactacccagtgatattcaaat
tcaatgtaatcctgatgaaaacacaaatgatactgtttgaaaaatatata
tatatatttttttttgagatggagtctcgctctgtcaccccaggctggag
tgcagtgacaaaatcttggctcactgcaagctccgcctcccggtttcaca
ccattctcctgcctcagcctcctgccttcagatatactttggatattttg
aataggtgctcagaagtagaattactggctcatataataactgcattttt
agtttttggaggaacctccatacatttttttcaggtggttgcatcacttt
ttccccaccaacagtgcacaagagtttcaatttctctacattctttacaa
cattttttttttgctttatattggccatcctaattaatgcacaacaataa
ccttattgtggttttgccttacattactctaaaaattagaaattttctca
ataattgttatatgtatttcatctctggagaaacattttcatctcttgtc
tatttgttaatcatgttattctttgttgattttttggaattgtttattct
gaatgttaacttttgtcaaacacataatttttaattttttttgcttttgt
gcttcttaggtgggactcttaatgtttgttaatgtgcagagataaattta
atgtagtctcatttttctgtggttttaagtttgttgctcatgtgtttgat
gttatatgtaagaaaacattgctgagaccaacgtcatagtctctattcct
atattttcttctaaaaattgtaaagttataattcttacatttcaatattt
aactcactcaagatagtttttgtacatggttcaggggaaggatccaacct
caatttttcccatgtggatacagagtattccaacaccatttattaaagag
actgtctttttcttattgtatggttatagcaaccttgttgaagatcattt
gagcatatacatgatggttagtttttgagttctctgttctgttctatcat
ctatttgttttcctgcaaatacctcactgtttttatttatgtagctttgt
attctgttctaaaaacaagaagtgttgtgcctctagctttgttcttattt
tctaagattgggccatgatggtccttgaaattctatgtaaatgtaagaat
ttttaaaaatatttttccaaaaagtaggctgggcgcagtggctcatgtct
gtaatcccagcactttgggaggcggaagtgggctgatcatgaggtcagga
gattgagaccatcctggctaacacagtgatgtaacagggttttgaaaccc
aaaacatccatgttattgcaacaatattcactgtattagtttatcctcgt
attgctataaatacctgacactggatatcttatttttaaatagagattta
attcgctcatggatctgcaggctgtacagaaggcatagcagcttctgttt
ctcaggaggccccaaaaagcttccaatcatggcaggaagccaagcaagag
tgagtcatctcacatggtagaagcaggagcaagtgtgtggaagaagctgc
ttttagaaaatgagatctctttagttattaaaagaaaactgcagaactcc
tcattggttttcctttacctaatgatttctgtgaagtgagacttgggtag
taggaagaaggaattagacactctacctgccaccctgcatgtgtgtgcgc
tcgcgcacatgctgtctacatgtaatccactccttttactttcctttgaa
actggtaaggttaaaataggggagaaatcctacatgttgcaatgatagct
ttttggaaaatttaagaaatcaaactctccaggctctccatcttgattta
tgcttgaattgttatgtgccatatttgctttgaactctgattaccagaag
ttttactaaaatgttgaagaaataattcactttcacctgctttctagatt
ttgtacatctcagttcataaagcaagcttattgttagcatagttttctaa
atgctgcagatttgcagccattaccactacaaagaattttgaatgaggga
ttttttttctttgttaaaatagttcgtgtttctgtagaaatttcactttt
agattgaactgcaatggataagctatcaaaaataaaaagaaagaaaatga
gatctcaggagaagtcactcactatggcaaagacagtaccaaaggggatg
gtactaaacgattcatgagaagccaaccctacgatcccatcacctcccac
caggcccacctccatgagggcttgtaatttgatgtgagatttgactgcag
acacagatccaagccatattatttacaaaagccaaaacatgaaaaaactc
aaacatccttcaacagttgaataatttaaaaggatgtggcttacacatac
aatgaaaaattatttagactcaaaatgaaaatatcttgtcagatgctaca
atatggataaatcttaaagccattattttaagtgaaataaaacactaacg
aagtgacagtgtaagattccacttatataaggtattttacttagtaaact
cctacaaaacataagtagaaaattgcttgcctatagttagggttgtgaaa
cctcagtggagtcaaagatcaaggggggttacttggaaaaagcaggccct
caccaggtggccaactcaagagcccatagacatagctacagacaaggaaa
ttatgcacagagtttggtcttactgaggattccaaaaatagttctgtaac
ctctctcaaattcaatctcagctatagtccagaagtggtccttcccatca
agagacctgcaggaagacacagccagcaatggccctggaggcaggcctgc
agatcctggcctcagctgtggtccctgaagcagccctgcagatcctggcc
tcagctgtggtccctgaagcagccctgtgactcagttctagccatatgta
gtcacagtctgtggccattcgtacacattcagaggctcacagagagacct
gtaaaaactgttcccaggtagtcagcagaagccaaacccattcatacacc
tgttatttgggccatcatatacagacaaacttcaaaaccctagcctacaa
cctgccatatagattaatgtcctcaaggaaatctaatcttttcagggccc
agaagaatccataactgtccaaatctctggcaacacaaccatcaaagaca
caatgcacagcagacccagcagcacccttgtgacccagctacaacccttc
tctgcaaacccagaggtagtctcatcagcctggggacccaacaaaaggag
atgtttacctgccaaaaaatagattatacaaactgtaaatcattgttaaa
tccttaaaatatacagacacagggctgcttcagggaccacagctgaggcc
cagatctacaagcatgcttccaggaccacagcttctatcttaacatatta
ccaaatgtaccagaacaattaggcaaggaaaaggagaacaaagctctcct
gcttgcaaaagtagtaaaaatgttactgtttgtagataatatgatcatgc
atatatatgaaaccctagagtggaataacaaaaactgaactaataaaggc
actcattaaggtatcaggatacgtaatcaacatacaaatatctgtaggta
gtttcttggtttgtgtttataaggcaaggtctcactacaaggcccaggcc
catctcgaactcctgtgctcaagtgatccacatgccttggcctctgaaag
tgctgaattacaaaaaggaaccaatatacctagcccaacatacaaatatg
tttcatttccataaagtaacaaaatttccaaaaaaagaaaaaaattcaat
ttgcaatactataaaaataagaaattaattcaaaataaatttaaccaatg
aaataaaaaatttacacactaaatacaagatacaaaatctagtgtataac
aataaatttagacactaaatgatgacagaaactgaagcagacacaaatag
ataaaaccagattccatcaggataacagatattgtcaaagtatattttcg
aaagtgatttgtagattcaaatgtgatccctatcaaaattttagtggcgt
ttttcacagtaatagtaaacacaattgtaaaatttaagtgtaaccttaaa
caattttaaataacgtaagccatcttgagaaagaacaaagcgaggggcat
cataccttctaattttaaactttatttaaaggttatagtaagcaaaagag
tatggtatgtgcataaatacagatataaaaaaaccaatggaacagaatag
cccagaaacaaatccatgcatacaaggtcaactaattttggcaagggaac
caagaacacacaatgcagaaattacactcttgtcaatacgtggtgccaga
aaaactggatatccacaagctaaagaataaaagtagatcattttcttaca
ccataccccaaaattaactcaaaatgaaacacttcaatataagataaaaa
accttagaactcccgaagaacatatatggaaaagccctgttgatactggc
tttggcaataacttttttgatatgccatcaaaagcacagcaacaaaagaa
aacacaagtgggattgtatcaaagtaaactgcttctgcacagcaaaggaa
aagaaaacaaaatttctaaaaaccctacaggatataaatatttgcaagca
atttatctgataaaaaatttgggaggccgaggcgggcagatcacctgagg
tcaggagtttgagaccagcctgaccaacatgaagaaaccccgtctctatt
aaaaatacaaaattagctgggcatggtggggcatgcctgtaatctcagct
atttgggaggctgaggcagaagaatcacttgatcccgggaggcagaggtt
gcagtgagctgagatcatgccactgcactccagcctgagcaacaagagca
aaactctgtctcaaaaaaaaaaaaaaaaagttaatatccctatccgaaat
gtataagaaacttatacaattcaaagcaaaacaataatgatgataagcca
ttcaaaaataggcaaaaggttagattttttccccccaaagaagacataca
tacaaggtaagtgctatatgctgttggtgagatgtaaattgataaagtca
tcataaaaaacaataaaaaggccgggcgcagtggctcacgcctgtaatcc
caacactttgggaggctcaggtgggcggatcacgagctcaggagatcgag
accatcctggctaacatggtgaaactctgtctctactaaaaacacaaaaa
aaaaaaaaaaaaaaaaaaaaaaattagccaggcgtggtgttaggtacctg
tagtcccagctactcaggaggctgaggcaggagaatggcgtgaacccagg
tggcggaggttgcagtgagccgagatcgcgccactgcactccagcctggg
caacagagcaagactccatctcaaaaaaaaaaaaaaaaaaaaaaaaccag
taagaaataaaaatggaaatattatataatccagcaataccacttctggg
tacactaccaaaggaaattaagttagcaccttgaagaaatatcttcagcc
catgtttgctgtagtatatttacaatagccaaaatatggtgtgtgtgtgt
atatatatatacacatatatatgtatatatgtatgtgtatatatatatat
atatgtgtgtgtgtgtatatatatatacacacacacacagtagactacta
ttcagccataaaagaaaaggaaatctagccatttacaacctggatagacc
tggaggaaatgatgctaaatgaaattagccaaacacagagagacaaagaa
actgcttcttctcacttagacagggaatctaaaaatgtcaactcataaaa
gcagaaagtagaatggtggttgttggtgcctaagggtgggaccatgagga
gatgttttcaaagagtacaaatttttagttataaattgagtaagtctgag
aaatctaatgtacaatagcattagattagcaaaatagcattgtttatagt
taatactataatgtatgcttacaatttgctacaacagtaggccttaagtg
ttcttattaccaaaaaaaatggttagctatttgagtaatagatgtgttga
tcaacttgactatattttacaataaaatatgtgcatatcaattataaaat
atgtgcatatcattacattgtaaatattaaatatagttatactattttta
tttatcagaaaaattcatatcacgcaaacacagatatatagtaagtactc
aatgtaaaaaacagattcttgaaaactgcaactataaatgaagcaatgtt
actatataccaaacataactcttgtttacgtcaattaaagtctggtaaaa
ttagtttggttttggtttttttggagacagagttttgctcatgtcgtcta
gactggaatgcaatggcatgatctcagctcagtgcaacctctgcctccca
ggttcaagtgattctccggcctcagcctcccaagtagctggattacaggc
gccccccaccatgcccagctaactttttgtatttttagtacagatgggat
tttgccgtgttggccaggctggtctcgaattcttaacctcgtgatccacc
cacctcagcctcccaaagtgctgggattacaggcgtgaggcaaggcaccc
agccctaaaatacgctttctaaaatgatacgttgcttcacttcgtttcca
agaatctatcaacaatgtaagagtttattatacacatatataacttattt
aggtgtgtgtgagagacacacatttttatatagatacagatacacgtcaa
tgacagaatctcaggcttcctactaaataagacaaaattataatagttat
taagaaataaggtaatgattgagcgcttaatattagcaatgttctaagct
ggttaatgacatagaacatttaagaaatctagaaggtgagtaaacacttt
aatccagtgggggccaaaactttgaatgagagggcttttttgcttatcta
aggtggtggatatcacaaaacttattcacgaacctttttctttaagctca
tcagctatcattagtattaatgtatttcacgtgtggctcaagacaattct
tccaatgtggcccaaggaagccaaaaggttggaaacctgtgctttaaact
atattataatttgaaaattttcacatacagagtttaaatcacaaatctca
gtttatactaaaacgataacattctgaagtaacattacattttttcatat
ttaggaaaatgcctattgttctgataaaattgctgagtaataatttttgt
agaattatatttgcaacctctataggattaaaaatcactaagcagaaaag
acgcaacatctgtccctgatgttcttgggatttctgaaccaaattccaat
atgtccactactcaccgtgcacattttagacatgtacaaaaagaatattt
gaaaaaaatacactgacatagagctcctcaatatacacatattcctatgt
ctccaaatgcaatggaacagcagtcagatcatgcagcccctaataaacga
taaagtggacattggctctccctgtaaacttgaagggagatcactaaaga
aaaaagagaattcttagatttaacagcatgggacagaagatgcccctatt
catgaatatgagaaaaaaatgcagccttttcagaaattattttcactgga
gcagagcttcccaaactacattttaaggcctagcttccttctggaccttg
gtcccctggcctgtgtcctctccttcattcactgtcacctacctgggtgt
ttggctactgtctcatgtatcttcactttgtagggctcctttctttgctc
cagatagatgaccaggtctgggttagagatagcaacacctgtttatttta
aaaaattaacatgctactgttagggattctccaattacctacctaatact
atactaagtagaaaagagaaattatggaagatcctacataattaatccaa
aaattgtttcctggcagaatctttaaaatatttaagtattttaaatctgt
gggttctaagttccactaccaagtactactgaatcaaaataagcggtgca
aattgtattttaagatgtgggaaacaataatttatgtcattgaatttcga
gaattaccactaacctaaaatggaggacacaaattagctcaagaaaagag
aaggtttacgtaaagataaaacatcttaatattcttttttacaccagcaa
actcccaacagtttcttgaagaaagaaactgaaattcacacaaagcagaa
ggttcccaagagacattctacaaaaatagaaaataaaactccctgaggga
gtattaggaattatttactgaagttatcctcacccagggagatcaggttc
ctgtagttctccaacatcacatctctatacaaattctgctgggcagggtc
caggcatttccactcttctggagagaattctatggccacatccctgaatg
ttaagagttcctgaaaatatatatgtatcaagtgacagagttcttaattt
gactacaggtgaaatgagttaagagaactagttctgacatgtgactgact
gagattatctgataaaataactttcaacacagtaatgttctctaaagtat
tctatagctctgcagaaaaaggatggcattccaacagtttctgttcctgc
aataaaaataacgggctacactgacctgcccctaccaaaaccaagcagag
taggccctgtgacctcctggaaaaaaagatttaactcagctctcatgaaa
gtatctggaatgcctcacgcttgaccttggcctcgctgtaatatgcgagg
aacttaatttaaaaatcagaaatgtttccacccagaacaacagacaggat
ctgtggggagggcacaggtgatgatttctcttcaaattgtccgtgtgatc
ctactgcaacactgggctgagagtcacttagctaagcgctgcctctcaag
cttcaatgcgcataaaaattattttatattctcggcctcactgtaacaaa
attttgcaggtttgaaaagagttcatgaattagcttcttatagcaagtct
tctgttaatgctgatgttcctccacctagacacattatattaccactcgg
ctagagaaagcaggcacagcatagagtcccttaccccaacacccttatca
caacacaaatacttttcatcccaagacaagaccacaaatcatcatcctga
agcacagcattctctggaggccgtttaaagtttacagaggctggagatgg
tgtcaatgtctgagtaagtctgcatttgaaaaacaacatgtggtccaggg
gtggtggctcatgcctgtaatcccagcactttggaaggccgtggtggggg
gatcacaaggtcaggagtttgagaccaccctggccaatatggtgaaaccc
tgtctctactaaaaatacaaaaattaaccaggcatagtggcgtgcgcctg
taatcccagctactcaggaggctgaggcagaaaagtcacttgaatccggg
agctggaggttgcagtgagccaagaccatgccactgcactccgcctgggc
gacagcgagactccatctcaaaaaaaaaaaaaacaacaaaaaacaacatg
tgcgcctgcattaatgcggtatttatggagcatgtactatgtgctcagga
gtatgtcacagagcactgtgctaagacactcacattatgtgtaaattctt
aggacatcctgggaggtgggcactaagtgtccaatacttcccaggattta
aatacagggcccagaattaccatttcctttctattttcctacaattgatt
tgttttttaaaggtatagaataaccggtcaatataaatagatcacaaaga
aacaaaggatgtattaaatgcaattcagagaaatttatttttgtgttgta
tttaagatttgtaaaaaaaaaaaaaaaaaaaaaaaaactgcagggatgga
gaacaggttgctggatgagatgtctctagaaacactggttttaattttat
aaaaaagaatttaaggcacaaaagtatattgcttttccccatttatctgc
ttttgtgtttcaggaaattgggagcaccagctttggagaggcagtaggag
tagtcactccaaactctgatctcctctaagcagttccgagagatttcagt
gtggggtcagacctggacaaggttcagtagagggtggatctgggcagggt
taggacagagagtgggccctagacttctgttctctatgccgctaagtttt
ttcagttttgtcttttctaagcctccccaagagaaatttgattcccagat
tttatgaaattttaatctattttagccacttctctgtgtctttaataaca
tacaacaaggaatttaaccaaatcccttatgtttctctagcacaattata
ttagaagctaaatatttattcttagcaaggtaaagacaatacaacttctc
ttctgtcaattaatagtcattcaggtggtggcatcaaaactcacaaaaca
ataaaagggaagtaacccaaatgaagcttaagtgtcctgtacaatttcca
tctttgtactgaacatatgatgctgaattcaaccatttattcatgtgctc
cagactgcaagttccttgagggtagggaccatgactgcatcacctctttt
tctaatggaccatatgaaatagaagtaattagcttatggattagtttgag
tctccggatctcacttttcaccaaaaaaaaaaactagaaacctggagcaa
ctcttatttgggtacaaaccaaggagattctttgaggggagaaacaaacc
ctgaataagtcatttatcttcctctaaaatgggagcagaattagaccttg
ctgtcagactgaccccagtctgcacaggacatccgcagatgtctcaaata
caggtgctggttgagtgtccccagtgaccttgggctgatatccccatagt
gatccaggcaggagagattcaggctcaattagtgggatgcaaacagaaaa
tgaaacagccctggtgaagctgcagatcctggatccagacgtgatagccc
ctgtccctgatcagctaactctgaggcaaggggaaggacaaaactactct
actccagtaagagtttacggggaggcattgttgtgactttggctctgaat
attttgtggccctgaactcccactgctaaggtgcttttttacacttaaca
gattctgccacaggattcttctgttcccaccagaagcctcccacacaact
atatcaggtcactggacaagatctggaaaactcaaagagctccacctatg
ttgacctctcatgatgtagaaaatgtcttctatgagttttctgttatgtc
ttcagcccaaagtctggtcctgtcttgtgaatcctaggcagaagtcagtt
tttatgtgcatattctaggtgggatcaatgtgcctcagcattcttagggg
ttacagtaagcagagtaaaaccagaggtaagattctctcatggaggctcc
ttcaacacattctaaagaatattttgacctaaaaggaaaaacctggggta
aacacaagtagaaagtttatttgggccaaaacttgaagatgcaacactgg
aatataaaggtgccctgaatatacgctccaattagaagcagttatgagta
tatatacacatatatacacatatgtgtatatatatatacacatatgtaca
catatgtgtatatatatatacacatatatacacatatgtgtatatatata
tatatacacatatgtgtatatatatatacacatatatacacatatgtgtg
tatatatacacacatatacgtatatatgtgtatatatacatatatacaca
tatatatgtatatatatagttttatatatataatttatatataaatatat
atttataaattatttatatataaataatatatttgtatatatttatatat
tacatatgtaaattatatatataatttttatatacataaatatatatact
tttttttttttttttaaagagatggagtttccctcttgttgcccaggctg
gagtgcaatggcacgatatcagctgaccgcaacctctggctcctggattc
caatgattctccagcctcagcctcccaagtagctgggattacaggcatgc
gccaccatgccggctaattttttttttttttttttttaagtagagacggg
gtttcaccatgttggccagtctggtctcgaactccggacctcaggtgatc
cgcctgcctcggcctcccaaagtgctaggattacaggcgtgagccaccat
gcccagctgacgagtatatttttaaaggcaaaaagggaggcagagaggga
actgatagaaagttgtcagaaattcttattggcttatagaagtaagtggt
tagtgactggctatatacattaacatataaggtgtgggttatagtgtcaa
gtatgaaattattaggttaatttatagccatttgtggccaggcatggtgg
ctcacgccggtaatcccagcactttgggaggccgaggcagagggatcaag
aggtcaggagattgagaccatcctggctaacacggtgaaaccccgtctca
gctaaaaaatacaaaaaattagccaggcatggtggtgggtgcctgtagtc
ccagctactcaggaggctgagacaggagaatcacttgaactcagggggca
gaggttgtagtgagcaaccactgcactccagcctgggagacagaatgaga
ctctgtctcaaaaaaaaaaaaaaaaaaaagaaaagaaaagaaaaaattat
agccatttgtggcaatagcacacaattacaaaagacaaatagttcaaaga
ggggaacagtacatgactgtggtctcattttaacacatcactgggtctga
tcattaaaataacttgtatttctcagataaaagttctgtgcttctctcaa
atcccaggacataaattcagaatttggaactacatatttaagacttggag
ggctggtgagctatgcacatttgtgggcatttgggcaaagggagaaggga
gttgaagttctcaggtttaccctagaagaaaacctaagcaatatcattca
ggacataggcatgggcaaggacttcacgtctaaaacaccaaaagcaatgg
caacaaaagccaaaattgacaaatgggatctaattaaactaaagagcttc
tgcacagcaaaagaaactaccatcagagtgaacaggcaacctacagaatg
ggagaaaatttttgcaatctactcatctgacaaagagctaatatccagaa
tctacaaagaattcaaacaaatttacaagaaaaaaacaaccccatcaaca
agtgggcgaaggatatgaatagacacttctcaaaagaagacatttaggta
gccaagagacacgtgaaaaaatgctcatcatcactggccatcagagaaaa
tgcaaatcaaaaccacaatgagataccatctcacaccagttagaatggcg
atcattaaaaagtcaggaaacgacaggtgctggagaggatgtggagaaat
aggaacacttttacactgttggtgggactgtaaactagttcaaccattgt
ggaagacagtgtggcgattcctcagggatctagaactagaaataccattt
gacccagccatctcattactgggtatatatccaaaggattatatatcatg
ctgctataaagacacatgcacatgtatgtttattgtggcactattcacaa
tagcaaagacttggaaccaaccaaaatgtccaacaatgatagactagatt
aagaaaacgtggcacatatacaccatggaatactatgcagccataaaaaa
tgatgagttcgtgtcctttgtagggacatggatgaagctggaaaccatca
ttctcagcaaactatcacaaggacaaaaaaccaaacaccgcatgttctca
ttcataggtgggagttgaacaatgagaacacgtggacacaggatggggaa
catcacacaccagagcctgttgtggggtgggaggagtggggagggacagc
attaggagatatacctaatataaatgacgagttaatgggtgcagtacacc
aacatggcacatgtatacatatgtaacaaacctgcacgttgtgcacatgt
accctagaacttaatgtataataaaaaatatatagacagatagatataaa
aaagaagttctcaggtttaatcaatgcacatgtgtgatcctgattgggat
tatgggccccatgatcacggaatcagtgtcagatttgaagatgccaggca
cactgacgaaggaggaataactgattgcagtactaaaaagttatttttgt
agaaatccagtataactgttatagaagcgactgtagatagaaggagagac
cattctgtttccagatttggggagcactttgctgcactttgtgcaccttg
ccaccaaattatgggttgtgagtggaatcctgagaaaggtttttctctaa
agtgaagcctagagggcacttgtgtataatgtctggtgattctggacagt
gtgaggaaaaatataactaaaagcaaaatcatctccaatcctaaaaaact
ccacaataatagagaagtaagaaaatgttttgttacataattaaaccaaa
atgtgatgtgcatcataggcaatctactaagagactacaaacacagaaac
tcaccataattctcaagtagaagacatgacagcaccatttgtcatatacg
gcttattgtaatttcacctagtaatctgagaactcatctgggttttctaa
ttggtaatatttatagaaaaaataaacttccaacatcttcatgacaggag
gcagatttgcaacgtgaggctaggtacctgctgaaggcagcctattagtc
gcctacagaaactgtgggataggatgcatgttcttgctattcacttttca
aagcaatagttttcaggtcctagataaagacaagtttgactcaaaaaaga
caaatgacttatttaactgacaaaaatgacatataaattttaaagaagca
gagaaaatacttaaatataaaagttttcgagacaggagcagtggctcacg
cctgtaatcccagcactttgggaggccgaggtggacaaattgtaacgccc
aaccttgtttctactaaccctgtttttagactctccctcttcttttaatc
acctagccttgtttccacctgagttgactctcccttagctaagagccaga
cagactccatcttggctctttcactggcagccccttcctcaaggacttaa
cttgtgcaagctgactcccagcacatccaagaatgcaattaactgataaa
atactgtggcgagcaatatccacagttcccaggaattcgtctgattgata
acgcccaaaagccccgcgtctatcaccttgtaataatcttaaagcccctg
cacctggaactgtttactttcctgtaaccatttatccttttaactttttg
cctactttatttctgtaaaattgttttaactagaccccccctcccctttc
taaaccaaagtataaaagaaaatctagccccttcttcgggccgagagaac
tttgagcgttagccgtctcttggccgctggctaaataaacggactcttaa
ttcatctcaaagtgtggcgttttctctaacttgctcaggtacaacattaa
cacctgaggtaaggagttcgagaccagcctggccaacatggtgaaactcc
ctctctactaaaattagaaaaattagctgggcgtggtggcacaggcctgt
aatccagctactcaggaggctgaggcaggagaattgtttgaactcgggag
gtggaggttgcagtgagccgatatcacggcactgccctccagcctgggca
acagagtgagactccggctcaagaaaacaaaacaaaaaatgttttcaaac
taaatgctttaagaaaagggagaagagcaaaaattattccctcattctaa
agagagaccattaagccgcgtctaatttgggtttgctcctgcaacagcca
ggtttaaaggcatggtcttgaagtcactaacgtctgaattctcgcaggca
agtgagggatggacttgggcacactgtgtgcacaggaaataagatttgtg
aggaagaaaaaagcagaagagagaaaggagctatcaagagtcatggtggg
gacagggcaggactgactaaataaaagactagtttgtgctacaagtgcag
gtctaggcagggttaccatctgactgattcatgtgtccataaaggcagag
gagattaggatcaggtggtccagaagcctgggtgggggaaggaaacaggt
tcctgctatagatccagtgtctggggttgaaatgagccaggagtcttcct
ggcactgtgtgtgttattggcagaataccctaggagcaaagctgtcacgg
gcacaattcctgagggtagaaccctgtcctgggaggagtgtggcaatgcg
aatggccagtgagcgtcctcgggagtgggttagcattaagtgggggctgg
cagcagggtgcagggaagggatgtttctcagaactcctttcctctaagtt
cccagtcccttctctccccggaaggagacctggaggaaaaggacagtgcc
cagcgggacagcacatgtgcagaacccggccgcgcctcccgcagacacca
ggcatctttctccagcccaggctcagccatgtctttcttctgacagaaaa
cgtgcggagtttgctcaacatcagtcaatgctccaaccccaacgcggtgt
ccagcaactcactaacgacaccacccagagtcagcgaagaccccacaagc
tcagcgctcttcccgcagctgccccccccctgcagacggcagtccctgcc
tctggacacccgtcttcatttctgaacgcctgcctacaaaccaggggcgc
ccacaccctcctcaagttcaataatgtggcagaactactcacagaactca
gcgaagcgctgtgcgcgcccacaccagcgtattctaaaagatgccactca
ggaacagccacgcggaggaggcgcacagggcaaggggactggtgggcaag
ttggagcgggcgggtgatttgcttcgcttcctcacacacctcacaaaagc
ttttccttcaagacccgctggcagcccccaaaccacaagccatgcccggg
gctgtcccattaattagtccccatttgctcacatgaactctatgttttga
tagggcctcgatcttattccgaacagggtaaagtagggactcgacgaccg
gaccacagctcctcccaggcgggcacctcgcacgccacgcaggcgttttc
ccgatgagctcctcctcaccccacagcccagggaaggtgcggggctgcgg
gcgcagagctgcacaagtagggctgcaggctgggccaaagccgccttgcg
gggaccgacatgaacccgggtccctcaccggaagggaccaaggactgagg
gctgagcggcggcagcggagactccgttcgcagactccgtcccgccgccg
ccatttcccgccggttcggatgaggcctccccagccttgggacgccctgc
ccccacactcaccatttccccacttcaggggtgtagcggagtctcagcta
cgaatcatccaatacccgcaggtcacagagcgacggaggctgaggctgtg
accgaatcaccgacgcctccctgaggggtgaaagcacggccgtggagacc
ctaaccgagctcacgctggcgcaaaaggcaaaagccgcgccagatcccgg
atgccgccccctcctctccggctgcgcgcctgattgggcagttctcaatc
cagcgctctgattggataagataccaagctccccacgctcagaatttgag
tgacagaacttgccaccacacagtgcacttaatgaggcaagagagacaga
ctcgtgcctccaggtattttcagtcagggctttctgtgctaggcttggct
ctgttgggggttcatttttaaccttctggtgtgtaaggttacgcccattt
ataaattgtgtacgtacgcgcgcgcacacacacagacacacacttgttca
caaatggaaacaatataatgacaattattttaatattttagatttcataa
cctctctgtcctctggtcttttgagtaggattttaagggggaagcaatcc
tttaaaaaataaaatgttagctatttgtgaattttcaattttttattagc
cacatcaaaaataataaaaagaaacaagtgaaattgtttatattttaacc
tattgtatccaaaatattgtttcaatatgtgatcaatatataattagaaa
taaagtatatttctgatttaattcgtctaaactcactgtgtattttatgt
ttgcagcacattttacctcaaaccagccacattccaggtactcagtagct
acatatgtctggtggctgccacatcgagtacagccatgagggctctgacc
tcaagaaagtgagggcctgaacacgtcttttctactggaagtaagggacc
agcctctctaccaacttttctcctcaggatgaaggatgggtaggacagtg
cccctagagagagcaggggctgcaagctgagagtgtccacgtgaagatca
ctgtctcccccttgctgtttggtaccagtgtggtggtctcctcagttcaa
ccacgtctgggctctcttcccatgaccaggaagaataagacatacagaca
ccagagagtgagtaaagcagaataggatttattaagcatagggaaagctc
tcagcagtaagaggggacatgaaagcagggtgccagaaatggggctgagt
ttatatggcaagaacaaggaagtcttctgtgggctctgcccaaatgggag
gggtaaagttcccctataacagtgttgcatctgagcatgcctgggattga
ccacagtgactccgtcttggttattacccatgagtgcccaagcgaaaccc
acagcaggtggaaagggtgaagctaaaaccaaaatacttatgtcatgtta
ggtaacattataaggagctgggtcaagttaatgacatttaggttgattta
ttacacctgggcctaagtggggacagtcccttctgatcaacatcctggca
taagaggaagttcttaaccacatttcttcccactagctacaagggtggtg
catgtgcggtcccatgggtgtttttcctctccagagaccctccctcccta
tcttcctaactagcttctgactgcctcctctctcaggggttcctcttcct
tttaaatatcagacagtaaacaaggaatgatgggtccacaggaagagaga
gcaccatgtattcagatctcttcacagccttgccctccagagtttagatg
tggagggaatagattaaaggcaaatttcttgttttgctatttatctttgg
acctgtcaggctgtaactgtgtgtttttctcctgtggtgtggggcactgt
gtgagtttaagcaccaatcacatgcatccacttctacctgcacttctgtt
cccagaaggaaggccgtgagtgtgagttgtccaggtccttgatattttga
acaaagaattgaacaaaatgcaaaatggaacgaaacacatgaaggaaaca
gcaaaagcaggggtttattaaagcaagaaagcactccacgggatgggtgt
gagccccagcaagcagctcaaggacccggttacaaagttatctgggtttt
aagtactccttttgaggtccctatcagctaccccttatctggatgaaaga
tttggtccgtggctaatcaaaggctgaggtgaattggtaccccatgcaga
tgaaggcatggcctgtgcttggcccacggccactccaagtcactctcctt
ttctatcagagaactggtgcaaaggagagggttgtagcaacagtcacctt
tgatcctttgctactcaggtgtagatgaggttttccttttggtttagatg
taggaagttcacgttaattggccttaggttccctgctcccagaccttggt
gtttcttctttaggaattcagcacgaattggccttaagttccctgcctcc
agaccctattctcttgcctcacttctatataagtcaataccatcttacaa
caaatttaactttaaataaaggaaacacaatatcaatacttacagggtgc
caagcatttgcaggttatttgtaatcaatctgtcctggaatcctggaatc
ctgtctttaatgggtgtatatattactaagctataactgcataacaatcc
tgaaacatactagctcagggttgagctggttagaaatttaggctgggctt
agctgggccattcttctgggctcagtttggctccttcaggtgtgagtggt
cagatgctggtgaattaggtggctctgcttctgggagtgagctgtctgta
aactggcgcactttggctttcctcagcatgctattttatcctccagaaag
ttaaaatgggcttgttctcatagagatggaagaattctgaaaaagataac
agaagcatttaagaccttttgaacctgggccccaaactggcacactgtca
tatgcacagcttcggcctgtgcaaataagtcaagagagattcaagtttgg
gaaacagaatctgtttcttgataggaacaactataaaagccatttccaag
aacatgaatacaataagaatttttttaattgctgtttttgcgatcaattt
tatcatgacttttcttgcagatgtggcttatataactatcccacagctac
caagcagctggcttggactcaggattgatgcttccctaactctgaagccc
ctgcacctccatagaccacactactcagccagcttttcgtgtccttcacg
gggctgaagagtgacacttctgaaatagaagcaagatttttttttttttt
agaatctcatcccatccaccccttactcttcaccattggaaataattcac
tccagggaatggttctgaagtctcttggaaaaactggcaacaatttgagg
aaattgctgagcattgggtttaggaaattaatgcccaacgttacattttt
aatttatcataggagaaatttgaaaacacctataatgcactcaacatagc
tgcaaactctttattttttgtatttgtagactatttatgatttttaatat
agactaaatcaaattactgttcctgaaacaacttttgctctgcaggcaag
tgacatagcaatagggctgctgatattttttcctgctgcaatttagccaa
ccagcagagtatgctttgaagggccaagatgttttctaagaccccacatt
taggagcagctatagggcaaatacctagagcacacatagaaatcacacat
aaccaattcattccttgccctgaatcaatgcttctcacccttggatgcac
attagcctgttgtgcatgtaggtggtggtatttaaagttcccaaacccaa
attgcaagggaataattaagccagaatccctagcttaagacccaggcaaa
agccagtgtgatttaaagctctccaggtgattacaatatgcaaccatact
cccaaatgtctgctgtaaaccaacatctttcagagaaccagttgaaaata
tttctcaaattaatgtaaaaagtgtttgctgttgagttgtggcctttcag
tcttactcatattacccacattctttcctttgcaaaactgacctctgcta
cttgttttgttcctgattcaaaccagttccacacacactgagtgcacact
gtgtgcagcccactgtgctaggtgaatattgttgtggaggaaggactttg
ctgtaagaaatttacattccccaaaactaaaaccatgctacttactcaat
tgaaataaaaaatgaaagactgagggggactcccaagggtcaagacatgt
atgcataccttggaatattagtatccatctcatgatgactgaatgtaaat
gctccactatttttttttttttgatatgcagtctcactctgttgcccagg
ttggagtgcagtggaccgcgcctggccaatgccccactttcaaacaaaac
aatacgaaacattgctattattctgaaatattaagttagtattaaatatg
taatatttacatttttattgatgtataacatacatacagaaatgcatcca
caatgaaatattaatgtaatgctcaataatttataacaaagctaatacat
tcgtgtaactatagaatggaactacccttgtttttccccacaaaccactt
cttcttttccttccccccaaatctaaccacaatcttgagctaatgttata
gatggttgtctttttagaaaagtcttttattagagaatattttaaactta
tacacagtaaccaatatagtataataggctgatgctcagcctcaacatct
actaattttgtctcatttatgtttaatttcttcttcacttttttttcttt
ttttttttttcagacagagtcttgctcttgtcgccctggctggagtgctg
tggcgcgatctgggctcactgcaagctccacctcccgggttcactccatt
ctcctgcctcagcctcccaggtagctgggactacaggtgcccaccaccac
acctggctaattttttgtatttttagtagagatggggtttcaccatgtta
gccaggatggtctcgatctcctgacctcatgatccacctgccttggcctc
ccaaagtgctaggattacaggtgtgagccaccacacccagcctcccatct
ccactttattattgtttttagttattttctgtaagataagatgtatatgc
attgaaacatacagtctttactgtacctttttgacaaatcaatacatcca
tataaccttttctctttcaatcatagaattactgccacttaacaattatt
aatatgcatgtgaattacctggaaatatttgaaatccagattttgataca
atatatctgggttttgcctgaaaatgtgtatttctaacaaagtacagatt
catagagcacatgataactacaaggtctattttgtctaaagtgtataaaa
cttgatgaataaaattaagaaaaattgacctcagaggaacaaatcaaaat
gcatgtgcaatatgctatctgtaggagcatttcatcaacaatgactcaca
gtcatgtgtgacctttactgaattgcccaaaattcagtcatttataccaa
gtgcacttaaatttcataatttcctattaaaattatatttaatgccttta
caaaatctaacagttttcttataaaattaagtaacaatatttgatatgac
attataagttccatttatattaaacttaaacttacataattttattagac
tgtgtctatgcatctaccactggatatccttttggcttccagcatttgca
caggcaccacagctgagaagcacaggacagattcactagacacaggatgt
tccctgcatctttatctctaaagttcatcagttagccaagtcaggtgaga
attgaggtcatgtattcgctaccatatagtgtctcatggaccctctcttt
agagggaaaagagactagaagattcttttagggagcagttcctgggacaa
gggctaagctgcctaaggagtgagcattctgtccagcaggtacagacttc
tcagaagagaaagacgaggcagccattctgaacctggagctccattgccc
cttgtcccatctcattaagacaattctgaggggttgttctggaacatgtc
tggatgatggcagttaaaagacagtatgagctttgatgggacttgggtaa
ggtctgtcattggaaggtaggaggccaatgctcagcctctcagtttgtgt
tcttgaggacaaagggttgccattttaggccctagtccattttcactaaa
gagtaggctagagagtctgcatggctcccagattccatttatgattattt
cagggggtggggtcaggaagggtctaagtctcaacatctttgggaaattc
tggaaagcctgttttggaaacccggaaagaactcttgcctggtgcctgaa
tgcttgatttgctgttctgcatttatatattcttcgcagccagatagcca
ggtttgcattcacaccgacagagctgtgagtcacaggttgaagtggccag
aatgagtgtcttggtggcaggctagggtacattatgatagcaaacttcaa
gactgtttacatgcagcttggcaatcagggttgagtcctagcccaggtgc
ttagatgcagcatggggccaatcaataaatcacgtccaatccttcagctg
tctatgaggtaaaagggagcccagttcatgtcttgactggggggctctac
caggtgtttagatgacaccctggatttcttgacttctgacttacttataa
gaacagattcaggacagttgtattcttggatgtgtgaactgtcattaccc
tgctaggataatgtgagacagattgcattaaaatagaaggtgttagaaac
ccctgacaatagggagaaaaatcacaaactcaattaaaaaatacacagaa
cttatttaaaaaattacacattaaaataagttggccgggcgcagtggctc
acacctgtaatcccagcacttgggaggcgaggtgggtggatcacaaggtc
aggagattgagaccatcctggctaacatggtgaaaccccatccctactaa
aaatacaaaaagaaaattagcctggagtggtggcaggtgcctgtagtccc
agctgctctggaggctgaggtgggaaaatgatgtgaacccgggaggcgga
gcttgcagtgagccgagatggcaccactgcactccagcctgggcgacgga
gcaagactccatctcaaaaaaaaaaaaagaagtaaaaatggccattttgc
tgggcgtggtggctcacgcctgtaatcccagcactttgggaggctgaggt
gggtggatcacctgaggtcaggagttcgagaccagcctgaccaacatgga
gaaaccccgtctctattaaaaatacaaaattaaccaggctttgtggcaca
tgcctgtagtcccagctactcgggaggctgaggcaggagaatcacttgaa
ccctggaggtggaggttgcagtgagcggagatcgtgccattacactccag
cctgggcaacaagagggaaactccatctcagaaaaaaaaaaaaaaaaagg
ccatttttcacaaggcgcccaacttcaatgtggttagaaaaaaaagctcc
aaaatatatgaattttgtctggcatcactttgggaaattaaatgttttct
aacattgtctctttttatgagcagtagaaacacactgttcatgcttgtaa
agtgtataaacggtcaataaccttttgaaagataatttgaaaatatgtat
caagagttgaaagaagccaagcacgatagctcacacctgtaatttcagca
ctttgagaggggaaggtgggtgacttgcctgaatccaggagttcaagatc
aggctgagctacatggcaaaaacccctatttttgcatataaaaaatgcaa
aaaatggccaagtgtggtggctcacacctgtaatcctagcactttgggag
gctgaggtgggaagattacaaggtcaggagttcgagaccagtctggccaa
catggtgaaaccccgtctctactgaagatacaaaaattagtggggcctgg
tggcacacacctgtagtcccagctactcggaaggctaaggcaggagaatc
acttgaacccgggaggtggagattgcagtgagcagagattgcaccactgc
actccagcctgggtgacagagtgagactctgtttcaaaaaaaaaaaatgc
aaaaactaccgtggtgttgtggtctgagcctgcagttccagctacttgag
aggctgaggtgagaagatcagttgagtttgggaggtataggtcctaggag
ctgagattgtgtcattgcacttcagcctgggcaacagagtgaaaccacat
ttaaaaataaaaaagaagttgagagttacatgttcttgcataaaggattc
tacctgttgaaggacatttcataagaaacttgagcatctgcacagagatg
ctcacactagcatgttgttggtgggcatatacataatcaataaataagaa
gaaacaagtggaagtaaaaaaagaaaaagaagaaggaaaagaaggaggaa
gaggaggaggagaagaagaaggaggaggaggaggaagaagaagaagaagg
ggtgcacacatatacgtgaattttttttggtcatgaacacctagaaaata
tctttcttgacattaggaaagaattgggaaagaatttttggccaagttcc
caaaagcaattgaaagaaaaacaaacattgacaaacaggacctaattaaa
ctaaaaagcttctgcacagcaaaagaagctatccacagagtaaacagaaa
atttatagaatgaaagaaaatctttgaaaactatgcatctgacaaagacc
taatttccagaatctgtaagaaatgtaaacaaccaaaaaagcaaaccaaa
acaaaataagcctattttaaaatgagcaaaaacatgaacagatacttatc
aaaggagaatttacaggcacccaacaaacatgaaaatatgctccacatca
ctaatcatcagagcaatgcaaatcaaaaccacagtgagataacatctcac
accagccaaaatggctattattaaaaagtcaaaaaaaggaagatgttggt
gaggctgtggaaaaaatggaacacttatacactcctggtaagaatgtaaa
tcagttcagccactgtagaaagcagtatggagatttctcaaagaacttag
aactaccatttaatctggcaatcccagtactgggtatttattccaaagaa
acccaattattctaccaaaaagctgtcagtggatctacaattctggggtc
tggaggatagtggctctcttctcacagctccactaggtggtgctccagtg
gggactctttgtaggggcttctaaccccacatttgccttccatactgccc
tagcagaggttctccatgagggccctgcccctgcagcaaacttctgccta
ggcatccaggaatttccatacatcatctgaaatctaaacggaggttccca
aaccacaattcccaacttctgtgcacctgcagtctcaacaccaggtagaa
gatgccaaggcttggggcctccaccctctgaagcaatagcccaagctgtc
ccttggctcctttaagtcacagctggagtggctaaaacacagggcaccaa
gtccctaaactgcacacagcagagggacgctgggcctggcccacaaacca
ttttttattcctaaacctccgggcctgtgatgggacaggctgccacaaaa
gtctctgacatgcccttgagacattttccccattgtcttggtgattaact
tttggctcctcattacttatgcaaatttttgcagctggcttcaatttctc
ctcggaaaatgggattttcttttctatcacattgtcaggctgcatatttt
ccaaacttctatgctctgtttcccttgtaaaaccgaaagtctttaacagc
acccaagtcacttcttaaatgctttgctgtttagaaatttcttccaccag
atactctaaatcatctctctcaagttcaaagtttcacaaatctctaggac
aggggcagaatgctgccactctcttcgctaaaacataacaagagtcatct
ttgctccagttgccaacaagttccttatctccatctgagaccaccacagc
ctggattttattgtccatatcattatcagcattttggtcaaacccattca
acaagtctctagggagttccaaaactttcccacatttttctgtcttcttc
tgagccctccaaactattccatcctctgcctgttactcagaacttcattt
ctggttaccttttgagcagtgtctcactctactggtaccaatttactgta
ttagaccgttttcattttcacgctgctgataaagacatatccaagactgg
gcaatttacaaaagaaagaggtttaatggacttacagctccacaatgcta
gggaggcctcacaatcacggcgcaagctgaaaggcacatctcacatggca
gtggacaagagaagagagcttgtgcagggaaactctcctttataagcaag
ccatcagatctcatgagacttactcactatcacgagaacagcatggaaaa
gacctgcccccatgaatcaatacctcccactgggtccctcccacaacaca
tgggaattcaaaatgagggttgggtgggacacagccaaaccaagtcaggc
tcctcctgggcttctgttgttttctgggtgaatgggtgatcccttcccct
agaggactccaccttaacccagcccctcccagtcagtaatctcccctact
agtcccccagatgctaattattgctcacttgagtctttctcaccctaatt
gaaaattaatgtctgattcctctctctcccctgcataacctctgtgaaaa
atgtcagatgccttagacccaggaggtttcctgcctgtatttcctttccc
agctctctctcccaggtatgtagactccataaattccttcacacatatgt
gtccagagcgtaccctgttccagcccctggggatatagcagtgaacaaaa
aaaaatgcccccatcctgcgggagcttgagttctagttggggagacagat
aagagtcaagacgaataaataatatgtaagtgtgatcgatagcgataagg
actgtggagaaaaagagattgagaaaggaagacagtaaatccccgggggg
aggcagttctgcaactttagaggcagatcagggaagacctcactgtgagg
gtaacatttaggcaaaggcttgaaggaggtaagggagggagctgtgcagc
tatctaaaggaagagcagtccaggcaaaaggaacagcaggtgcagggggc
ctgggaagcccatatgttccaggaacagcacagggccagggtggctgcag
ggcagcaaatgagaggaggtgcagtgggaggtgagctcaggggggtgacg
tgcaggcaacatgggccaattctccagggtcctccgggtcatcttaaagc
ctctggtttttactctgatgagacaggaagccagtccatggttctgtgca
gagcactgatatgatctcacccagtgttgggttgcaaaggcacttcaggg
gtcaacaatggaagtggagaccagttagggggagagggatgaaggcaatg
agtagtcatgggggatgagaagcaattgaaggtggggcccacaggaggtg
ggtgtgagagaggaggtgaggacagtggcctggatcactaactggaagga
tggggttttgggaggagcaggtctggggaggaggatgcaatgtgggcagc
ctgcacacagcacttacagccttctctccagctgtgtgtcagtgggtact
tgccgctgtgcttttgcacatgctggcctctgtgcctgccagtcattcct
tgccctgggagaagaactttaactgccctctcaagggtaccttctgtgaa
tcagtcctgttggcctccacctcctctatccctctctttgcttcatgcac
atgctggaactcatgcacattgcacaacctcgaccatattgtgccctgga
aggtgccccagaaataaggacagcgtgccatccatccctgaagcctgtgt
ttctcagagtgcccacacctcagagtgtccaccacacagtaaaggctcaa
ccacagactgactgcggacctgactggggtcttgctctccctttaacttt
aagccccaattggcagcaatcgcagagctttgtccctccctgtgagcctg
tctggctgtttatgctggatgacatgcaccccctctgccaggagtgcata
gtctatggcctggccaggcagccattgcagatgagaagagcttcaacctc
aactttattgtgctgctgggttttttctgctggctcttagcacgtttctc
atgagccatgattagcctcaggtctatggaaccttctgcagctatgtcat
ggtgactgaggacatcatctgaagcatgtgccactgctaccccaaggcag
gtgttggtgaggctgtgtggggataggagggttggagaccatgcctctat
ctcataaatgaattcttcatccttcaatcatctcctcattctcattttga
ctctctgtttatttcttactgctctcatgagcattcatccatccatccat
gtttccatccatactttcatccacccatccattcatctattcatccatca
cttagcagaggggttgatcagaagcccccaggatctgaaaccatgaaaca
aataccatggaagggaagaaatgaagcacaacacattactcacgtgctta
aactaaaagacaatgagtgctttaaagctgaggctgagaaagtgaggttc
tatagctgagtggcagggtttggattggagctcagatgtgcaaatgtagg
catcattcttgtttttgatttctccatttcagggtcccagagctttctgg
ggtgggtcaggtctaatcttggtggaatgcattaagcaattccttttttt
ttttttttttttttgagatggagtctcactctgtcgccaggctaaagtgc
agtggcacaatcttggctcacggcaacctctgcctcctgcttacaagcaa
ttctcctgcctcagcctcccaagtagctgggactacaggtgcacaccacc
acacctggctaattcttgtatctttagtagagagggagtttcaccacgtt
ggccaggatggtcttgatctcttgacctcgtgatccgcctgccttggcct
cccaaagtgctgggattacaggcgtgagccaccgcatgtggcctgagcaa
ttctttatcttttggagtcttaatgtattcctagccctaggagtgattta
ggatgggaaaagcactggtatgagagtcttgtgttctattcccagttctg
tcgcaaactttgtgtgtgatttttgtctttctgagcctcagctttttatc
tgaaaaatgggactcaagcctctgttttgcacagcctcacagggtataaa
gatcagagaagagattatagagaagacaattttgtaaactctacagtgtt
gtaggtaggtgaaaggctgccaggtactgataaccctgagagaaggacat
gtcagctccaaaatcaaatctgttactttttcatttttatttttaacttt
agacacaaaaatgtttcctttttcttgaagtacatgcttaagaagctctg
ataacaacatgaatgtttttctctctctttttttttctgagatggagtct
cactccattgcccaggccggagtgcaatggcgcaaccttggctcactgta
acctctgcctcctggattcaagcaattctcctgcctcagcctcccgagta
gctgggactacaggcgcacaccgccatgcccagctaattttttgtatttt
agtagagacagggtttcaccatgttgcccaggctggtctcgaactcctcc
acctgccttggtctcccacagtgctgggattacaggcatgagccactgtg
cccggccctgtttttcttttgaaaatattttaatttactttttttgttga
aggtattgcaggtaagtattcatttctagctttaaagataatttatctca
gattcatttatgtttctttttctggttttcattctatgcagctgtggaaa
tgttacttccatctttgtacatttttttttctctcactgatttatactgt
ttttttctactgtggtctcatgcagcttggctatttttcagtatttaatc
tatttatgttgttgacacactgcatttctgaattcaaagacttatgtctg
gttttcgattttagaaactataagtcaccaagtctgaatattgactttaa
ttttgaaaatatattctgtaggccaggcacagtggctcacgctcacgcag
tgctgtaatcccggcactttgggaggtcgaggcaggtggattacctgaga
tcaggagttcaggaccagcctggccaatatggggaaaccccatctctact
gaaaatacaaaaaattagctgggcgtggtgatgagcacctgtaatcccag
ctacttgggaggctgaggcaggagattcacttgaacctgggaggcggagg
ttgcagtgagccgagatcatgccattgcactccaacctggacaacaagaa
cgaaactccaccaaaaaaacacacaaacaaatgaaaatatattctgtaga
aacaattgggtttgttttagttcctttcatcctacttttcatacatgtat
atttgaggttatataacttctccttttctgtttttacactgattctgctc
agtattatagttgactaatctcatcagctaagacaaatgtttcagtgata
tgttgtaaattaagtagattatttacatttttaattgtttgcttcatatt
tggctgtttttcaaatatgacttgtcaccctcatatcttcttgttctttc
cacattattaatatgttgtctattttcctgattgtattgccttgaaacat
tttaaatgtaaatcctgtaaatgtaggcaacataagttgtaattgtttca
cattaatgggagataccacaattgcaatgtctgcagttagtttatggttc
tttccccatttgcctatgtcaacttggtcaacccccaggaacttgtcatc
tctgtctttacctatatccaagaagagctcttgtttcttagattgatcac
attctggatagtttatttggtcttcttcactacctagaaagttctcatat
ttttcttgctactctactcagaattttaaaagttcttgttgctgggcgtg
gtggctcatgcctgtaatcccaagcactttgggaggccaaggtgggtgga
tcatgagatcaggagattgagaccatcctggctaacacggtgaaaccccg
tctctactaaatatacaaaaaattagctgggcatggtggcgggcgcctgt
aatcccagctactcaggaggctgaggcaggagaatcgcttgaacccagga
ggcggaggttgcagtgagcccagatggcaccactgcactccagcctgggt
gacagagagagactctgtctcaaaaaaaaaaaaaaaaaaaaaaaaaaaag
gccgggcgcggtggctcacgcctgtaatcccaacacttcgggaggctgag
gtgagtggatcacctgaggtcaggagttcgagaccagcctgaccaacatg
gagaaccctcatctctactaaaaatacaaaattagtcgggcatggtggtg
catgcctgtaatcccagcaacttgggaggctaaggcagaagaatcgcttg
aacccggaaggcggaggttgcggtgagccgagattgcgccattgcactcc
agcctgggcaacaagagtgaaactctgtctcaaaaaaaaaaaaaaaaaaa
aggttattgtaacttcctaagaattttagctttctatatttaaagtttct
agaatatgtattttcccaaacagcaaacatatcaacaaagcatccctgag
aaaaatatttcacaatttttttggcagagaacagcatctcatgaaaaatt
tcaagttatttagaatatatctttccctcaattatactacaaagtaacaa
taattcatagagtgtatttttactacagaaaaactgattttatgtcttca
caaaattttgaaaactaccccaactggaaggaataatatctaaatatggg
cagaatgccactttcctctatgattaagataacactcgcaggattattta
ctgaaattcagggttttggcgtcaatcaccatgcttcatcatgaacactt
ttctgaatccaaattctatttgaattttctatttaatccagaaattaatt
ttttaaatcttatagaagttttatgtagatagatattacttgtgaactca
ctttagtagatgccttcgactgttatttacaatgcctagaaaatactacc
tgctgggtttttgctctcatgcattcaacgacatatttcggtcctaaaac
ctttccatttaatgggtattttttgtttactggttaaaaattattcccat
tggagcgcctctgcccggcgaccccattgtctgggaagtgtggagcgcct
ctccctgtctgtcgcaccatctgggaagtgagcaacgcctctacccggca
gctgtgcaaccctccaagtgtgaagcgacagccttgtgtgtgatctttct
gccttccccaggtttgcattttcgacgttaaagtttacttttaaattaaa
agttaaaaaaaattcttcccatttatttctatggctatttagtcaaactt
tcttatacagccatttaacattatttatgttcatgtagttgttgtatacc
aaaatagttaattgatgcaatggccttaatataacttaataggccgggcg
cggtggctcatgcctataatcctggcactttgggaggtcaaggcgggagg
atcacgaggtcaggagttcgagatcagtctgaccaacatggtgaaacccc
gtttccattaaaaatacaaaaattagctggaagtgctggtgcgtacctgt
aatcccagctactcagaaggctgaggcaggagaatcgcttgaaccaggga
ggcggaggttgcagtgagccaagattgtgccattgtactccagcctgggt
gacagagcaagactctgtctccaaaaaaaaaaaaaaaaaaaatatatata
tataaaaatcagagtgaaaatgtgagtggctaggagagggagtggatgta
gaaagcgaaattgtaacaagtttcacttagatgagagaataagtattagt
gattgattgcacagaatggtgactataataaataataatgtattgtatat
ttcaaaattgctatgaagtagatttcaaaagttttcaccacaaaaaaatc
atatgtgagctaaagaatttgtcacttagctcaatgtaatcattttacag
cataaaaatatcaaaatatgacatcatactcaacaaatatatacaataat
aatatttcaattaaaagtataatttttaaaggtaccggtttttcttattc
aataaatgtttaatatattcactttaaactcttaggtgttaagcctataa
atgtttaatggcttagaataatgtctcacacattgtatgcacaaaatact
aatgacaataatggtcagattaccttatgctcatagttttctttaaagac
aatattattttgtatttgttcttattaaaatgtattttctttcttttttt
ttttttttagacgaagtcttgctctcgtcccccaggctggtgtgcaatgc
tgtgacctcagctcactgcaacctctgcctcccgggttcacatgattctc
ctgcctcagcctcccaagcagctgggattacaggtgcgtaccactgcgcc
tggataattttttgtattttaagtagagatggggtttcaccacgttggcc
aggctggtcttgaactcctgacctcaagtgatccacccacctcagcctcc
caaagtgctgggattaccggcatgagccaccgcacccagcccgtattttc
tgtcttacttaaatattgataaatatagaagggaggctttgttctcctgc
tttatacattccaaagtcaaattgcaattttattaacttccttcttattc
agtaattcatttgtctcccacagtaaacgtaagtattaactaacacaatt
atagtcatattctccatcttaataatgcagtaaaatttgtgttattcatt
gactgggttatagcctcatatttttatctcatgttatttcatgtgaagta
cctaagatataaatttttataaaatactatgaactaaaaataaatgtctt
ttgcttgagctcaggagttcaagaccagtctgggctacatggaaagaccc
catctctactaaaattacaacagacagccaggaatgatggtgtatgcctg
tgatcccagctacctgggaggctgaggcaggagggtcccttgaaccaagg
aggcagaggttgcagtgagccaagatcatgccactgcactccaacctggg
tgacacagcgaagctttgtctcaaaaaaaaaaatacatacatacataaat
gtcttaataggcaaaaattatgatagtaatgttatagttacaatgtcata
gtaatcaaataatgtagtaccaccataggaatagaattatgtaaattaaa
agaataaaattgaaggtatattaataaacacattaattttaggtaaacat
aattttgtcagtcatgctaggaaattccaataggagaaattgttcaaaac
ataatgctgagaaatcagttttcaacatgcaaatataatggatatacata
catatatgttaaatagaatagagtaaatgaatagccatataacaagtaaa
aagaaagtattaattaaattattttcacatagaaaagctcagtgtcaaat
tgcataaattctaaatttcaccaatatttaataatacatagtataatttt
ttcacaaaaactttcagcaatagcagagataacatttttctattaatcta
ttagccaggggtactgtggtaccaaaaccgtggctgggcgcggtggctca
cgcctgtaatccctgcactttgggagggccaaggtgggcagatcacaagg
tcagaagatcaagaccatcctggctaacacggtgaaacccgtctttacca
aaaatataaaaaattaaccgggcattttggcgcgtgcctgtcatccccac
tacttgggaggagaattgcttgaactaggaagtcagaggttgcagtgacc
caagattgtgtcactgcactccagcctgggcgacagagtgagactctgtc
aaaaaaaaaaaaaaacaaaaaaacagacaaaataatcacacataaagaac
actatgaaccaaaattccatataaatatagaattcctgatgaaattatta
gaaatgttagcaaactaaatccagcaacatgtaaaactgattgcatacca
tgaccacgtaatagtttgtcataaatgcagtgttggcttaatattttaaa
aatcaaccaacatattacaaaatgttacctgaagaatagaaaaaggtgat
aatttaaatagacacaaaaagtatgacagatccagcacccattcattata
aaacactcagaaatctactagaaaggaacttgttaagacctgctaaaaag
catctataagaaatcaatacctggccgggcatggtggctcatgcctgtaa
tcccagcactttgggaggccaaagtgggcggatcaccaggtcaggagatc
aagaccatcctggctaacacggtgaaaccccatctctactaaaaatacaa
aaaattagccaggcatggtggcgggcgcctgtagtcccagctattcagga
ggctgaggcaggagaatggcgcgaacccgggaggcggaggttgcggtgag
ccaagattgcaccactgcactccagcttgggcgacagagcaagactctgt
gtcacaaaaaaaaaagaaagaaagaaatcagtagctaatagtatacttaa
tggtagatgattgcaggctgtatctgtaagtttaaaaatggaacaagaat
gtacactttttccactctgtttaacattgtactggaagtattagccagaa
aactatactggataaataaataaaaccctcagattagaaaagaattagaa
tactattttcttgccacaatgttatataaaaaactataataaatttacca
aaaatgtacttgagttaataaacaattttattaatgtcacaaaatacaag
attaataaacaaggttaaataatacttttatataacataatcaacagact
gaaaatcaaattatgaaaaaaataatgtcataaaaaccatttaggaatat
attaaaagcaagtacacatgctttacattgaaaattatttaaaatgctga
aagaaaattttaaaactctataagtaaagatacatctaatattcaaggtt
atcaatgagaaatattaagatcaaaatacccagcaaatctatctacagat
tcaatgcaaatttcaaagtaaattattttctttctttctttttttttttt
ttttgagatgcagtttcgctcctgttgcccaggctgtagtgcaatggtgc
aatctcggctcaccgcaacctctgcctcccgggttcaagcaattctcctg
cctcagcctcccaagtagctgggattacatgcatgcctgtaattaaccat
gcctggctaattttgtatttttagtagagatggggtttctccatgttggt
caggctggtctcgaactcccgacctcaggtgatccacccgcctcggcctc
ccaaagtgttgggattactggtgtgagccactgcacctggctattttcat
agaaattgacaagctgctctttctaaattctatacagacatgcaaaaaaa
tcaaacacatgagaattttgaaaacaaaaatgaaatttatttctgatatt
cttactaaaatgttatactaaccaaacaatatggcattaccataagaatt
gattttgaggtcccacccaggattgatacagagccaaaggaacccccacc
ccagccaagaaaaatggtgagtgaatgtgcaaccccaggaaaccacactt
ctctcaaagatctttgcaacccttgcatcaggcgattcagttgtgaaccc
actccaccagggtcttgggtctgacacacagagctgtgtggagtcttggt
agaacagctgctcagacacaaacagagtcccaggagctttacatacctca
gccctgggacatccaacaaagatgactgcaactcaggcaaggtgggagat
tggtgcatacccctaggaagggggctgaatccaggaggctgagcagcatc
agtttgtggatcccacttccatggcacttcacaagataagacccacagat
ttggaattccagctagttactggtaacagtgtagcacctgcctgagatgg
gtcagagcttctgggtgagggatgggctgccatatttgctgttcggatga
caaagtcattgcagcctgtgggctttggagagtccaaatgatctgaatga
ggcagggaccccacagcacagcacagctgctttaccaaaatgttgccaga
cttcttctttaaatgggaccccaatccatttccctcactgtgtgagttct
cccagcaggggcctccagctgccccacccatattctatgaacagagttct
gatttctctctgggatggaatgcccatggtggaggggcgccctgccacct
tggctgtttgggggactaagccatttaagcctgagggtttggagagtcca
agcagatttgggcagaggtggttccccagcatgccatggctgttttgttg
aagcatagtcctactgcttctttaagtgggaccccaattcattccccctt
gctgggcgggtcctcccagccagggcctccatctacttctgcccaagttc
taaggccaatagagttctaatttctccgtgggatggagtgcccagggggt
gcggtgggccaccatttttgctgtttgggcaggtaagttagtgcagactg
tgggctttggatagcccaaaccatttgagagctgaaggaatccacaacac
agcacagatgctctaccaaaacacagccagactgcttctttaagtaggct
gctgaccccattcctcctggttgggtgagacctccaatccaaagccttca
gccaccttctacaggtgtgttcaggcaggcaacaggtcagtatgcattct
gacctgacaaaggggcaggctgccatctttgctgtttcacagccttaact
ggtgatacttccagatactgaaaaagccaagggcaccagggtctggagca
gacctccagaaaaccacagcagccctacacacagtggtcagactgttaaa
agaaaaacaataaataacaaaaaataaccacaataaccctatccaaaggt
cagcaatctcacacattgaaatagataagcccacaaagatgagaagtggc
acaaaaatgatgaaaactcaaaagtcagagtgtgcccttttctccaactg
acagcaacacctgtccagcaaaggatcagaaccaggctgaggctgagatg
gctgaaatgagagaagtaggcttcagaatatgaatacagatgaacttggc
tgagctaaaagggcacactgtaactcaatgcaacgaagctaagaatcacg
ataaaacaatgcaggagctggcagccaaaatagccagtaagaagagaaac
acaaacgacttgatagagctgaaaaacacactacaaggcctccacgatgt
aatcacaagtattaatagcagaatagaccaagcggaggaaaaaacatccc
agagcttgaagactgtcttcctgaaatcaaacaggcagacacaaataaag
aaaaaaaaaaaggaatgaatgaaaccttagaatatgggattgtgtagaga
gtgaatatacaactgatgggggtagctgaaagaaatggggagaactgaac
caaattggagaacatatttcaggatatcatccaggagaacttcctcaacc
tagctagacaggccaacattcaaatgcaggaaatgcagagagccccacta
agatattccatgagaagattactcccaagacaggtaatcatcagattctc
caaggtcaaaatgaaataaaaatatcttaagggcagatagagagtaaggc
aaggccacctacaaagaaaagctcatcagactaacagcagaccttgtggg
ggttcagacagactggtgaaaaaagttttagttataatagccataaaccc
tcttggaaggcctgagggttttgcaaaacttcggtaatagatctggctga
aggcggcctggtcactttaccttaagttattaacttagggcacaaataca
aacggatgtagagtagtttatctaactaccttgtttactcatgtggtcct
cagactaacctttgatcttgggtgcttaattgctttctactcgcgaagtc
ggcaatgtcaattaccttctagtggtgtttactcaaagttttgttactta
atctttaccaaataaatgcaagtttcgctggctggttggtgtggcggctg
ctactccctacagcacctctgttagtctgtgaggcagcctggaccctcag
ttgcactggcaaagcagaatatctgcatcagtatacattgttcatccgtc
attgagtcagggtcagcgggtcggacccccgcaagacttctcactggaaa
ccctacaagccagaagagacagaaataacaggctgggcacagtggctcat
gcctgtaatcccagcactttgggaggctgaggcaggcagatcacttgagg
tcaggagtttgagaccagcctggccaacatggtgaaaccccgtctataat
aaaaatacaaaaaattagccaggcatggtggtgcatgcctgtaatcccag
ctacttgagaggctgacgcaggagaatcgcttgaacctgggaggtggagg
ttgcagtgagccaagatcatgaatcgcactccagcctgggcaacaagagt
gaaactctgtctcgaatacatacatacatacatacatacatacatacata
catacatatatatatatatatatacctatgtagggaccagccccacagag
tctgtgggtttttctctccgtgtgcggagatgagagatcgtagaaataaa
gatacgagacaaagagatgaaagaaaagacagctgggcccgggggaccac
taccaccaagacgcagagaccggtagtggccccgaatgcctggctgccct
gttatttattggatacaaagcaaaaggggcaaggtaaagagtgcgagtca
tctccggtgattggtaaggtcacgtgggtcacgtgtccactggacagggg
gcccttccctgttaggtagccgaagcggagagagagaggacagcttacgt
cattatttcttttacgctcttttcagaaagatcaaagactttaatacttt
cactaattttgctactgctgtctagagggcagagccaggtgtacagagtg
gaacatgaaagtgaaacaggagcgtgaccgctgaagcacagcatcacagg
gagacggttaggcctccagataactgcgagcaggcctaactgatgtcagg
ccctccacaagaggtggtggaacagagtcttctctaaactcccctgggaa
aagggagagtccctttcccggtctgctaagtagcgggtgcttttccttgg
cactgatgctacagctagaccatggtctgcttggtaatgggcatcttccc
agacgctggcgttaccgctagaccaagaagccctctagtggccctgtctg
ggcatgacagaaggctcgcactcttgttttctggtcacttctcaccgtgc
ccccttcagctcctatctctgtatggcctggtttttcctaggttataatt
atagagcaaggattattataatgttggaataaagagtaattgctacaaac
taatgattgatattcatatataatcatatctatgatctatatctagtata
actcttgttgttttatatattttattacactggaacagctcgtgccctca
gtttcttgcctcggcacctgggtggcttgctgcccacatacctaaatggt
ttttatgatattattattacattttgttcttaattttcagtatgttgatt
gctgttatataaaagatttaaccttgtctattaatcttgtattttgtgac
attaataaaattttttattaactgaagtatgtttttggtaaatttatcat
agtttttaacccaatattatggcaagataatagtatcctacttcttttct
aatctgaagattttatttatttttctagtatacttttctggctaatactt
ccaggacagtgtaaaaacagagtggaaaaagtgtacattcttgttccatt
tttaaacttacagatacagcctgcaatcatctaccgttaagtatactatt
agctattgatttctttttttttttttttttttgagacagagtcttactct
gttgcctaggctggagtgcagtggctcaatctcggctcactgcaacctct
gcctcccgggttcaagcgattctcctgcctcagcctcctgagtagctggg
attacaggcacacaccaccacgcctggctaatttttgtatttttagtaga
gatggggtttcaccatgttggtcaggctggtctcaaactcctgacctcct
gatctgcccacctctgcctcccaaagtgctgggattacagatgtgagcca
ccgtgcccagccagctattgatttcttatagatgctttttagcaggtctt
acaagttcctttctactagatttctgagtgttttatcatgaacgggtgct
ggattttttatactttttttgcttatttacattgacacttttttctattg
ttcaagtaacattttgtaatattttggttgattttaaaaatattaagcca
acactccatttgtgacaaactattgcttggttatggtatgtaatcagttt
tacatgttgctggatttagtgtgccaacatttcttttttttttttttttg
agatggagtcttgctctgtcacccagactggagtgcagtggcacaatctc
ggctcactgcaacttctgcctcctgggttcatgcgattctcctgcctcag
ccttccaagtagctgggactacaggtgcgcgccaccacgcccagctaatt
tttgtatttttagtagagacaaggttccaccatgttggccaggatggcct
tgatctcttgacctcatgatccgcctgcctcagcctcccaaagtgctgga
ttacagtcatgagccaccatgcccagccgtgtgctaacatttctaataac
ttcatcaggaattctatatttatatggaattttagtccatagtcttcttt
acttgtgattcttttgtctggctttggtatcacagtacccctagctagta
aattaatagaaaaatgttacctctgccattgatgaaagtttatgtgaaaa
aattatattacatttttattaaatgtcagtgaaattcagaattaatgcaa
tttgacactgagcttttatatgtaaaaataatttaattaatactttctat
tgttatatgggtattcacttactctcatttaatatatatggatgtatatt
cttcatttttgcacaatgaaaactgatttctcagcattatttgttgaaca
aacttcctccattggaatttcttggcatctttgacagaattatttttacc
tcaaattaataccttcaactttattcttttaatctacacaaatcaattcc
tatggtagtactatattctttgattaccataacattataactatagcatt
actatcataatctttgcctatcaagagttttttttgttttttttttagac
agtgtcttgctcttatcgcccagactggagtgcattggcgcgatttcggc
tcactgcaacctctgcctcataggttcaagtgattctcctgcctcagcct
cccaagtagctgggattacaagtgcccaccaccacacccagctaattttt
gtatttttagtagagacggggtatcgccatgttggccaggctggtctcaa
gctcctgacctcaggtgatgtgcccgctttggcctcccaaagtgctggga
ttacaggcgtgaaccaccatgcccatctggacatttatttttttattttt
tgagacaccgtcttgctctgtcaaccagtctgcagtgcagtgtgatgatc
ttggctcactccaacctctgcctcatgggttcaagggatcctcctgcctc
agcctcctgagtagcagggaccacaggcatgcaccaccacatatgactga
cttttgtagttttggtagagatggggtcttgccatgtagcccaggcgggt
cttgaactcctgagctcaagcaaaagacattttttaattttatactagtt
tacaaaagtttatatcctagatacttgacatgaaataatatgaaataaaa
atataaaataggctgggcgcagtggctcacgcctataatcctagcacttt
gggaggctgaggctggaggatcaccatatcaggagatcagtaccatcctg
gccaatatggtgaaaccccgtctctactaaaaatacaaaagttagttggg
cgtggtggcgggtgcctgtaatcccagctactcaggaggctgaggcagga
gaattgcttgaaccagggaggaggaggttgcagtgagccaagatcatgcc
actgcactccagcctgggctgtaacttaatcaataaataacacaaatttt
actccattattaagatggagaatatgactataattgtgttagttaatact
tatgtttactgtgggagacaaattagttactgagtagttaactgagtagt
tagaagttaataacattgcaatttgactttcgaatgtataaagctggcaa
acgaagcctcccttctatatttatcaacatttaagtaagacaaaatgaat
tttaataagaacaaataaaaaataattatattgtatttaaagaaagctat
gaacaaaagataatctgaccatcacagtcattagtatttcattcatacaa
tatgtaagacaatattttaagccattaaacatttttagacttaacaccta
agagtttaaagtgaatatgttaaatatttattgaattaaaaactggtacc
tttaaaaattagattttaattgaaatataattattaggccgggcacagtg
gctcacacctgtaattccagcacttcggaaggccaaggcaggcagatcac
ctgaggtcatgagttcgaaaccaatctgaccaaaatggtgaaacccaatc
tccactaaacatacaaaaattaggcgggcgtggtggtgtgtgcctgtaat
cccagctacttgagaggctgaggcaggagaatcacttgaacctgggaggc
agaagctgcagtgagccaagatcacaccattgcactccagtctgggcaac
agagcaagactccctctcaaacaaacaaacaaacaaacaaaagattattc
acaaaaatggaagtaaaatttccacaaatgtatagagctaaaaccagaga
aataaatataaatggaactgagagaaattgtccttaaagctggaaatgga
ttcttacaataccttcaacaaaaaagggtaaattattttcaaaagaaaaa
cattaatttggttatcaataggagcttcttaagtgtgtagttcaagaaaa
aagaaacatttttgtgtctaaagttaaaaataaaaatgaaagagtaagag
acttgacttgggagctgacatgttcttttctcaaggttatcagtacccgg
cagcctttcaactacaaacaacattctagagttgacaaaatatttgtata
tcccatctcttctctgatctttatatgctgtttggctgtgcaaaatagag
gctaaagtcccattttgcagatgaaaaagctgaggctcggaaagacaaac
atcacacacaaagtttgggtcacaactggcattagaacacaggactctca
aaccagtgctttcccatcactaaaccactcctagggctaagaatacatta
agactccaaaagatagagaattgctcaatgcattccaccaagattagacc
tgacccaccccagaaagctaagccgctctggggccctggggtggaaaact
caagaaaaagaatgatgcctacattcacacatctgagctccaatccaaac
tcggccagtcagttatagaacctcatttgctgagcctcagctttttctga
tataaaatggaactacagaaggctccaaaaagatcaggataagggcagaa
ctgcactctaaatgcaggagtgcctggcaggtggaaaccactcactgact
tttagtttaagcacataagtaatatgttgtgtttcactgtgtctcctcca
tggtgtctgtttcatggctccagatcctgggggcttctgatcaatccttc
tgctaagtgatggacgaatagatgaatggatgggtggttgaaagggtgga
tgaaatgatgcatagatggatgaatgctcaggagggcagaaagaagtaaa
cacagagtcaaaataagaatgaggagatgattgaaggatgaagagttgat
gcatgagatagagacatggtctccaaccctcctatccccacacagcctca
ccaacacctgccttggggtagcagtggcacatgcttcagatgatgtcccc
agtcaccatgacatagctgcggaaggtgccatagacctgaggctaatcat
ggctcatgagaaacgtgctaagagccagcagaaaaaacccagcagcacaa
taaagtcgacgttgaaactcttctcatctgcaatggctgcctggccaggc
catagactatgcactcctggcagagggggtgcatgtcatccagcataaac
acccagacaggctcacagggagggacgaagctctgcgattgctgccaatt
gaggcttaaagttaaagggagaacaagaccccctcaggtccagacccagt
gcctgggcccacaagttcagatggcaagaggcagcacacttcagtgaaca
attgcacccacccacccactcaccttctctcctcaccatcctgccttctc
tgcaggctaagcagtcctgcagggcatgtatgaatctgaatgagagagta
tgcaggaaagagagaagggaagattaccaggactgggccccagccaagga
tttgacatcaccttatttgcctactatagggatgaactaggtggtcaagt
ggccgtattatttcactgtattaatacaaatacaccttccagccctggga
agcagcatacaattgccaagagacgttagaatgctgctggaggattccag
ggtctcacagtctggattttagagtcctgaattttagacttttcaaggac
atgtgctcctctggggttcaggcataatagactatatttaccgatggtga
ctgtgtgcatgacgccataacatgttacactattaactcacttaagggac
tccatgaggcaggtactgctatcttcactttacagaggacactgagcaca
ggcaagtaacttccccatggtcacacagctggaaatagcagagcagctgg
gatgtgcacccagagtctgtgtacttagccacagtgcaatcctgcataac
tacaaaacaaacttatgtgtgtgagcatctatccgcccaagcagacaagt
gtcaaactacgcgaatgctgtccaagcactgcgtgagcatacacttctct
gaaagcgttctgctcatcaacagggccagccagtgacttttctgatcgct
taatgcacctatccagtctcttcacaggcggctcctggggtctgccgggg
gtgctggcgtcgggttggccctggcgctgtccccagcccccactccccag
gccctgcagcgccatgaggtcggactcctgggcgtgtcctgggttctgac
ccacccgcgacgccagctgcccgcgcccggagcggatgggcctggcccgg
ctccaccccgcggggctccgcggctcaacgggtcgcccaggggcgcgggc
ccggcttcgtcctcgacggtgtccgccccggccctggctaggccgacggc
agccgggtccgggtggggctcgggctcggggcgcgcccctcccatctctc
cagggtccgcgtcctcgctgccgccaggtcccgccgagatccccggtggc
cccggctccagcggctgcagcgtcgccatcgccgggcagaccccggccga
cctcaaagcgaccgcgcggtggggccggcggggactggggctgcgcagcg
cggcctggggtgggggcggcggggcccccaggagctcctgggaaccgagg
gtcctggggcggtcccgccccgcacagctccgggtgagcttggggaggga
gacacactctcagcccacctcgccccgcccgacagcgctccgagtcctga
gtcccctcacccccattctacagacacgaaggtgaagccaaagacgggac
gctcacttcctgagaatttgctgcctgctgcgtggacaccaccgacctat
tgtttacagcggtcagggacccgccccccagacccccaggaccgcgcttc
cgggggaggagggtgtcctcagcaacggtgacccgcaccaaagccctcct
caccggggtcaccgccacagccggtgcgaggcccgcagggcgctggggat
gcgcgaccgactcccgtgaacctgctcctcgcgcgtcagggagagctgtg
cacccaactaggctctgtgaggacggactgaggtcggcctgcaggctgcg
gccccgaaggcaggatttgtggagagatgattcgcgagccttggaggaag
gatgggctgtgcgtgcgtgggtgcgtgcgtgtgtgtgtgtgtgtgtctgt
gacttttgtatgtttatgtgagactgcgtacgtgcgcgcgtctgtgtgtg
cgcgcgcgcgtatatgtctgtgtgtgtgcgtgcgtgtataatttctaaat
ggacgtcaccttacacatcacaaggttaaaaaatgacccctgggctgtgc
caggccaagcacgaagagaaagccccgcctgaaactgcctggaggccccc
cggctgtcactctcgccacattccgtggagtatgtggttgcaacttctgt
cactcaaggtctgatggcggggagattggagccgtatccaatcagcgcac
tggagtgaaaactgcccaatcaggcacgcagccagagaggaggcggtggc
ttccgggatgtggcgcgggtctttgcgtctggctactaccagaccgcggg
ttaggggcttcatctctctgcgttctcagttgtgggaggccttggtgatt
cggccacagctcagcctccgtcgctctgtgacctgcgggtattggatgat
tggtagctaagactcccgaatacttcagaagtggggaaatggtgagtgtg
cggggcagggcgtcccaaggctgaggaggtctcatcggagctggcgggaa
atggcggcgggaccgagtctgcgaacggagtccccgctgccgccgctcag
ccctggggcctcagtaccctccggtgagggacctgggctcctgtcggtcc
ccgcacagcggctctggcccagcctgcagccctccttgtgcagctctgcg
cccgcagccccgcaccttccccaggctgtggggtgaggagtagcttatct
ggaagccgcccgcgcggcgtgcgcgatgccggcgtgggaggagctgtggg
agaagctgtggtctggggatcccgtccctgctttaccctgttcggaatga
gatcgaggccccatcaaaacagagttcatgtgagcaaatggggactcatt
aatgggacagcgccggccgtggctcgtggtttgggggctgccagcgggtc
ttgaaggaaaagcttttgtgaggtgtgtgaggaagcgaagcaaatcaccc
gcccgctccaacttgcccaccagtctccttgccctgtgcgcctcctccgc
gtggctgttcctgagtggcatcttttagaatacgctagtgtgggcgcgca
cagcgcttcgctgagttctgtgagtagttctgtcatattattgaacttga
ggagggtgtgggcccctggtttgtagacaggtgttcagaaatgaagacgg
gtgtccagaggcagggactggcgtctgcaggggggcagctgcgggaagag
cgctgagcttgtggggtctgtgctgactccgggtggtgtcgttagtgagt
tgttggacagcccgttggggtcggagcattgactggtgttgagcaaactc
ctcacgtttcctgtcagaagaaagacatggctgagcctgggctggaggga
gtcgcaggtgtccgcgggagaccagccgggttctgcacatgcactgtcct
gctgcgcactgttctgttcctccaggtctcctcccggggagagagggcgc
tgagaacttggaggaaaggagttctgagaaacatcccttccctgcaccct
gctgccagcccccacccaatgctaacccactcctgagcccgcccattggg
cattcgcacggccacacttgtcccaggacagggttctaccctcaggaatt
gtgcccatggcagctttgctcctaggtttttctcccaagaacacacacag
tgcccagaagactcctggttcattttaaccccagatctgtagcaggaatc
tgttttcttcacccacccaggcttttggaccacctgatcctaatctcctc
tgcctttatgggctcaggaatcagttagagcttagccctgcctgggcctg
aacttgtagcacaaaccagtcctttcgtcaatcctgccttgcccccactc
aaggctcttgatagcacctttcttctgctcttttcttccccacaaatcct
ctttcctgtgcacacagtttgctcaagtgcatccctcatgtgctacaaga
attcaacgttagtgagttcaagaccatgcctttagacctgcctgttgtag
gaccaaatacaaatcagaagaggcttaatgctttctctttagaatgagga
aagaatttttactcttctcccttaaagcatttagtttgaaaacttttata
tttaaatattttctctgcttctttgaaatatatataactcattttaatct
gttaactaggtgatttgtcttttttgactcaaaattgtctttaggacatg
gaaactattgctttgaaatgtgcatagcaagaatatataacctattccgc
aatttctgtagcagagtaggaggctgccttcagcaggtacctgccttcac
atatcaaatctacctcctgtcctgaagctgtgggaagtttattttccctt
tgaatattaccaattaggaaacccggatgacctcccaaattactaggtga
aagtgtaataaactatgtatgatacatggtactgtcaagtcttctacttg
agagctaattatggtgactttctttgttttggcagtctcttagtagactg
cctgtaatgcacaccacattttgtttaattctctaacaacacattttctt
gctgttctattattttggacagtattttaggattgtagatgattttgctg
ttatattttccacacgctgtcaagaattactagatgttatacacaaagtg
cccaccaggcttcgttttagagaagaaccttctttctcaggattccagtc
acaacccacagttgtgcagcaaagtgcacgaagtgcagcaaagtgctccc
caaagctgcaaacaaaatgatctctctatttgggatctacaatcccttct
atagcagtttgactagatttctacaaaaatgactttttaggatagcgatc
agtttttccacctctttcagtgtgccaatgatcttcagatctgacactga
ttcagaaatcatggggcccataaatccagcgaggttcacacatgtgcatt
gattaaacctgagaacttccattctctcccttctccccttgcccaaatgc
ccacaaatgtgcttaccagccctccaagtcttaaatgtgcagttccaaat
tctgagtttatgtcctgggatttgagagaagaacagaacttttgtttgag
aaatacaagttcttttaattacgagaccaagtgatgtgttaaaatgagac
cacagtcctaccgttcccctctttgaactgtttgtcttttgaagttgttt
gctattgccacaagtggatataaattaacctaataatgccatactggaca
ctataacccacaccttatagcttaacaacgtacatagccaatcactaacc
aatgttacttctataaaccaataagaatttctgacagctttctatcagtt
ccgtctgcctttctttttgcctttaaaaatatacttgtaactgcttctaa
ttggagtgtatattcagggcagctttatagtccagggttgcaatcttcaa
gctttggcccaaataaactctcttcttatattatgtttaccccacctttt
tccttttaggtcaaaaaaacatttttcttttttttttttttgagacagaa
tctcgctctgtcgccaggctggggtgcagtggtgcgatctcggctcactg
caacctccgcctcccaggttcaagcaattctcctgcctccgagtagctgg
gattacaggcgcacgccaccatgcccggcggattttttatattttgtagt
agagatggggtttcaccatattggccaggctggtcttgaactcctgacct
tgtgatccacccgcctcagcctcccaaagtgctgagattacaggcgtgag
ccaccgtgcccagcctgttttgtgagttttgatgccattatgtgaatggc
tattcattgacagaagagaagttgttattatttgtattgtgtttaccttg
ctaagaataaatatttagcttctaatataattgttctagagaaacataag
ggttttggttaaattccttgttactgtatgttatacaaaagacagagaag
tggctaaaatagattaaaatttcacaaattctgggaatcaaatttctctt
gggcaggcttagaaaagacaaaaccgaaagtacttagtgacatagagagc
agaagcctagggcccactttctgtcccatccctgcccagatctaccctct
tctgatccttgtccaggtctgagccaacactgaaatctctcacagaactg
attaatagaggagatcagagtttagggtggctactccagtctcctctcca
gagctggtgcccacaattttctgaaacccaaaagccaataaatagggaaa
agctatatactttggggccttaaatcttttctataaaattaaaactaatg
tttctagagacatcccacccagcaacctgttctctatccctgcagtttca
gtggctttttcttacaagtctcaaagtaaatacaaacacaaaaataaaaa
aattcctctgaattgtacttaacactttctttggctctctcccatctatt
tatatttagctattattctatacatttttttaaaaagtcaggggaaacag
aaaggaaatggaaattctgggccctgcctttaaatctgggaagtatggga
cacctagtgtctacctcccaggatgttatgagaattaacacacataatat
gagcttcccatcacagtgctctgtgacatacatctgagcacatattacat
gccccataaagatggcattaatgcagatgcacatgttgtttttcagatac
agacttactcagacattgccaccgtctccaacttctgtaaccttataggg
tctgcagagaatgccatgtttgaagatgatgattggtggtcttgggatga
aaagtatttgtgttgtgataacggtgttggggtaagggactctgtgtgct
gtgtctgctttctctaactgagtggtactataatgggtctagagggagga
gcgtcagcattaacaggagacttgctgtaaaaagctaattcatggaccct
tttcaaacctgcagaattttgttacttacagtgaggcctacaatatcaaa
taatgtatatgtacaatgaagcttgagaggcagtgcttagctaagtgact
ctcagcccagtcttccagtaggatcacatggacagtttgaagagaaacca
tcagctgtgttctgcccacagatcctgtccattgttctgggtgaaaagtc
cttatttattttatttttgattgttgttgtcccagatttattgaaaataa
tacagcactacagaaaaaattcaaacaggtccccgaggcattttgaaatt
catcccaactgtaggctgagtgacctgaaggttgaacagactgccgaagt
ccaaaagcttcagcatttccttagtgtcaggatctacttcaattatctcc
tgatccaaggctgagaccttattttttaaaatcagttccttgcgtggtta
aaaaagtattaaaaaagttccttgcatgattaaaaaagtattaaaaaagt
tccttgcatgattaaaaaagtatttaaaaagttccttgcatgattaaaaa
agtccttatgttttaaaatcagttccttgcatgattctacagcaaggcca
gggtgaagcatgagggcttccagatactttagtgaaaggtgagttcaccc
tttgttccaggaggtcacagggcctactctgcttgattttggtaggggaa
ggtcagtgtagcccattatttttattgcagcaacagaaactcttggaatg
ccatcctttttctgcagagctatagaatactttagagaatattactgcgt
tgaaagttattttatcagataatcccagtcagtcacatgtcagaactagc
gctctcaactcatttcacctgtagtcaaattaagaactatgtcccttcgg
ctgggcgcagtggctcacgcctgtaatcccagcactgtgggaggccgagg
agggcggatcacaaggtcaggagatcaagaccatcctggctaatatggtg
aaaccccgtctctactaaaaatacaaaaaatcagctgggcgtggtggcgg
gcacatgtagtcccagctacttgggaggctgaggcaggagaatggtgtga
acctgggaggcggagcttgcagtgagccgagactgcgccgctgcactcca
gcctgggtgacagagcgagactccgtctcaaaaaaaaaaaaaaaaaaaaa
aaagaactatgtcccttgatatatttgtattttcaggaactcttaacatt
cagggatgtggccatagaattctctccagaagagtggaaatgcctggacc
ctgaccagcagaatttgtatagagatgtgatgttggagaactacaggaac
ctggtctccctgggtgaggataacttcaatacataattcctaatttttct
cagagctttattttattcctttgaagaatttctcctgggaacttttatgt
tttatctttacataaaccttctcttttcttgagctaatttgagtccttca
ctctaggttagtggtaattctagaaattcaatgacataaaatattgtttc
ccacatcttaaaatccaatttgcaccacttattttttattcggtagtact
tggtagtggaacttagaacccgcagatttaaaatacttaaatattctaaa
gattctgtcaggaaacaatttttggattaattttctagaatcttccataa
tatctctattctgcttagcgtagtactaggttggtaattggagaatcccc
atcaatagtcatgttattattttttttaaaataaaacaggtgttgctatc
tctaacccagacctggtcacctgtctggagcaaagaaaagagccctacaa
tgtgaagatacataagatcgtagccagacccccaggtaggtgagagtgaa
tggaggagagggcacaggcaaggggaccaaaggtcaagaaggaagccagg
ccttaaaatgtggtttggggccgggtgcagtggctcatgcctgtaatcca
aggactttgggaggccgaggcaggcggatcacgaggtcaagagatcgaga
tcatcctggccaacatggtgaaaccccgtctctactaaaaatacaaaaat
tagctgggcatggtggtgcgcacctggagtcccagctactcgggaggctg
aagcaggagaatcacttgaacccaggaggcggaggttgcagtgagccaag
atcacaccactgcactccagcctggtgacagagttagactccgtctcaaa
aaataaaataaaataaaaaataaaccaggtagtttgggaagctctgctcc
agtgaaaataatttctgaaaaagctgcattttttctcatgttcacaaata
ggggcatcttctgttccatgctgttaaatccaagaattctcttttttctt
tagtgatctccctttaagtttacagggagagctaatgtccactttatcgc
ttataaggggctgcatgatgtgactgctgttccattgcttttggagacac
tggaatatttgtgttactgaggagctgtatgtcaaagtatttttttcaag
tattcttttcgtattatgtctaaaatgtgtaacgtgagtagtggacatag
tgggatttggttcagaaatcccaggaacaccaaggacagatgttgcctct
tttctacttagtgttttttaatcctatggaggctgcaaatgtaattctac
aaaaattcttacttagcaattttatcagaacaataagcatttcctaaata
tgaaaaaaagtaatgttattttacttcaaaattactgttttagtataaac
tcgtttgtaatgtaaactctatatgtgcaaattttgaaattataatatag
tttaaagcatggatttccaacattttggcttccctgggccacattggaag
aagaattgtcttgggccacacataaaatacactaacactaatgatagctg
atgagctcggatcatctgagatcgggagtacaagactagcctgactaaca
tggagaaaccctgtctctactaaaaatacaaaattagctgggcgtggtgg
tgcattcctgtaatcccatctacttgggaggctgaggcaggagaattgct
tgaacccaggagacggaggttgcggtttgccgagattttgccattgcact
ccagcctgggcaacaagagtgaaactctgtctccaaaaaaaaaaaaaaaa
aaaaagtttttgaaaaatttttgtgatatcctccaccacagaagataagc
aaaaaaagtccttgcattcaaagggttggaaaccactggattaaagtatc
tactcaccttctatatttcttaaatgcactgtatcattaacaagcataaa
tgtgctatgtcattaaccagcatagaacattactaagtgtatattaagct
ctcaattgttctcttatttgttaatagctattataattttgtcttagtag
gaagtctgttgagattctgtcattgagatgtatctctctgtagctatata
aaaatgtgtgtctcacacacacacctatataacttatttaagtgtgtagt
aaattctcacttaacattgttgataggttcttggaaactgagggaagcaa
catattaagaaaactaattttaccagagtttaattgataaccagagttta
aaagataacgagttatgtttgaatggcatatagcaacattatttcattta
acaatgcagtttttaagaacctaatttgaacattaagtgaggacttactg
tacatctgtgtttgtgtgacatggatttttctgataaataaaaattatgt
aactttatatttaatgtgtacaatgtaatgatttgatatgcatctacatt
gtgaaacaatatagtcaagttcatgaagaaatctattacttcacctagat
aaccattttgtttggtagtaagaacacttaaggcctactgttgtagcaaa
tttaaagcatacattatagtattaactatgaatacaatgctattttggta
atctaatgctaatatacattaggtttctcagatttactcaacttataact
aaaaatttgtgctcttgaacaacatctcatattcccaccctaggcactaa
caactaccattctgctctctgcttctatgagtttacgcttttagatttcc
tatctaactgagaaaatttagtttctttgtctttccgtgtttggcttatt
tcatttagcataatgccctccaggtctatccatgttgtaaatggctagat
ttccttctcttttatggttgaatagtgtcctgtgtatgtgtgtgtatata
tatatgtatatacatgtatgtatatatatgtatacacacacacacacacc
gccccccccatatattggctactgtaaacggtactacaataaacatggag
gggaagatagttctttgaggtactaattttatttcctttggtagtatgcc
cagaagtggtattgctggattatatgatacttctagttttattctttttt
tttttttttgagatggagtttcactcttgttgcccaggctggagtgcagt
ggcacgctgttggctcaccacagcctctgggtcctgggttcaagcaattc
tcctgcctcagcctccgaagtagctggaattacaggcatgtaccaccatg
cctggctaattttgtatttttaatagagacggagtttctccacgttggtc
aggctagtctcgaactcccgacctcaggtgatccacccgtctcagcctcc
caaagtgctgggattacaggagtgagacaccacgcccggccaagtttttt
ttttttttttttgagactgagtctctctctgtcgcccaggctggagtaca
gtggcaggatctcggctcactgcaagctccgcctcctgggttcacgccat
tctcctgcctcagcctcccgagtagctgggactacaggcgccttccacca
cacccagctaattttttgtatttttagtagagacagggtttcgctgtgtt
agccaggatggtcttggtctcctgatctcatgatccgcctgcctcggcct
cccaaagtgctgggattacaggcgtgagccaaggagcccggccgcgccca
gcctagttttattctttactgtatttttgtaagtttatcaatttgcatct
caccaccagcatacaagatttcccttgtatgtatttcttctttgggaaaa
aaaaaaaatctaaccttttgcctattttcgaatgggttattcattattat
tgttttgcttttttgctttgaattgcagaagtttgttacacattttggat
attaacttttttttttttttggagacagaatttctgtcgcccgagctgaa
gtgcagtggcacgatctttgctcactgcaacctctgtctctcgggttcaa
gcgattctcctgcctcagcctcccgagtagctgggattacaggcacgtgc
caccatgcccagctaattttttgtatttttagtagagacgaggtttcact
gtgttagccaagatggtctcgatctcctgatctcatgatctgcctgcctc
ggcctcccaaagtgctgagattacaggcctgagccaccacacccagctgg
atattaacttatcagatatggcttgcaaatgcttttctattttgtagggt
ttttaaaaattttgtttttattttttcctttgatgtgcagaggctgttta
ctttgatgcagtctcacttgtttatattttattttgttgctgtgctgttg
atgtcatttcaaaaaaagttattgccgagaccaatatcaacaaggttttt
ccatatgttttcttcatgagttttaagatttcatgtcttaatttcagtct
ttgttttgaagtctgaaattagaaagcatgatgcctgccagacaaggtgg
ctcacacctgtaatcccagcaccttgggaggccgaggtgggcggatcact
tgagatcaggagttcaagactagcctggccaatatggtgaaaccctgtct
ctactaaaaatatacaaaaactagctaggggtggtagtgggcgcttgtaa
tcccagctactcgggaagctgaggcaggagaatcacttgaacccaagagg
cagaggtttcagtgagcctagatcactgaacctagattgtgccactgcac
tccagcctgggtgacagagctggactccatctcaaaaaaaaaaaaaaaac
aagtatgatgcccccagctttgttctttctcaagattgattgctcaggtt
attaaaagtcgtttaaggttacacctaaattttacaattgtgttttctat
tagtgtgaaaaatgccaataaaattttgatagggatcacattgaatctat
agatcactttggataatattctttgacaatattagttatcctaatggaat
atgtttccatttatttgtttctacttcactttctgtcattgatatcttat
tgtatttagtgtataatactatatgttttttatgtcatttggttaaattt
attttgattaactttcttatttttatactattgcaaatggaaatggtttc
tatttttggaaagtttgtttttactctatggaaatgcaagaaatatttgt
atgtggtgccaggtgcagtggctcatttctgtgatcccagcactttcaga
gcccaaggcagttgtatcatgtgagtacaggagtttgagataagcctggg
caatagagtgaggccctgtctcaaaaaaaaaaaaatcccaacaagcatct
atatgttgattatgtatcctgatactttaatgaatgcatttattagttca
atcaatttttcttattttactctagggttttatgtatatgcatgatgata
ttatccacaaacagtaacttttttatttcttttccactctggagagcttt
attctccttttccttgtctaattgttttgatacaaacttccagtcacatg
ttaagatagaagctgtggccctggaggcaggcctgcaagtcttgtccccg
gctgtggtctctgaagcagccctgtgtctgcatttgacaaatttcacagt
ttgtataaactatttttggcaggtaaagatctccttttgttgagtcccag
gctgatgagattacctctggggttgcagagaagaagggttgtagctgggt
cacaagggtgctgctgggtctgctgtggggtctgcctttgatgattgtat
taccagagatttggacagtcatggattatttctgggccctggagagatta
gatttccttgaggatattaatctatatggcaggcagtagactagggtttt
gaagtttgtctgcatatgatgggccaaataccaggtgtatgaatgggttt
ggcttctactgacaacctgggaacagtttccacacttttctctttgggtc
cctgattgtgtacaactggccatggactgtgactgtgagggctagaactg
agtcacagggctcaggagcacagctgaggccaggatatacaggcctgcct
ccagggccatggctgggtgtgtatctccctgcaggtctcttgatgggaag
gaccacgtctggactgtagctgagattgaatttgagagaggttacagaac
tgcttcagaatcctcagtaagaccaagctcagtgtgccatttccttgtct
gtagccatgtctatgggctcttgagttggccatctgagtgagggcctgct
tattctaaataaccctcgatctctggctccactgaggtttcacaacccta
accataggcaagcacctttctacttctgctttctatgtgcttactactta
aaatattgtataaaaatggaatcatgcattgtcactttgttagcgtctta
tttcactaaaataatggcctcaggatttatccttattgtagcatctgaca
agacattttcatttgaagctaaagaatatttcattgcgtgtataagccac
atcttttaaaatctttcattcattgaaggatgtttgaattttttcacttt
ttcacttttgtaaattatacggtttggatctatgtccccattcaaatctc
atgtcaaatgtaatccctattgttggaggtggggccttgagggagatgat
tggatcgtagggttggcttttcatgaatagtttagtaccagcccctttgg
tactgtctttgccatagtgagtgagttctcccgagatcttattttttatt
tatttattttttgagatggagtctcgctctgtggctcaggctggagtgca
gtggcatgatctcggctcaccgcaagctccacctcacgggttcatgccat
tctcctgcctcaacctccagagtagctgggattacaggtgcttgccacca
tgcccggctaattttttgtacttttttttttttttagtagagacggggtt
tcaccatgttagccaggatggtttggatctcctgacctcatgatccgtcc
acctcagcctcccaaagtgctgggattacaggcgtgagccaccgcgcccg
gcctgagatcttattttttaaaagcatgtggcacctcccctctcactctt
gtcttgctcctgttcccactgtgtgagatgactcactctccctttgcttt
gtgccgtgactggaagctttctgaggcctccccaaaagtagaagctgctg
tgcttcctgtacagccttcagaactatgagccagttaaaccttttttttt
ttttttgagacagagtctcgctctgccactcaggctggagtacagtggcg
cgatctcggctcactgcaatgtccgcctcccaggttcaacttattctcct
gcctcagcctcccgagtagctgggactacaggtgcctgccaccaagcctg
gctaatttttttaatttttagtaggggcggggttttaccatgttagccag
gtggtctcctgacctcatgatccgcccctcggcctccaaaagtgctgaga
ttacaggcgtgagcaaccatgcctggccggagaaacatttatacttccat
atacttgttgaagtataaaatgtaagtgccttacaattttctttcctcct
aaaacataagcactgagtttgaggcattttcctggatttttcaaccactg
agttctttttatataaaactaagtgaataaccttgactgggaatccgaga
cctaagcctgttgactgcagggtaaggtcaatcttgattctgccaaagca
ggtcatcaatagccccgtaatgtgttgctggtgaacctttctttcaggtg
tctcagcctgctcaaattagacagggaaggagccctggaaagctgggtat
ccacaggcagaggcagtgagggtttggatgagaggaggttgtgatatcct
ctgagagggtgtaattgttattgtcatggggctgtttctacatattgtca
agtaaaataaattttgatgtaggtaagaagtgagtttattctaaggagta
ttgcagtggggaaagcatcaagcataagacctgaagtcatctccaaaatg
aggcagaaaaaggctatttttcatacagaggagcaaacaagattagaaac
aaggtaggagggccaggcatggtggctcacgcctgtaatcccagcacttt
gggaggccgagacgggcatatcaggaggtcaagagatggagacaatcctg
gccaacatggtgaaaccccatctctactaaaaatacaaaaaattagccgg
gcgtggtggtgggcacctgtagtcccagctactcagaaggctgaggcagg
agaatcacttgaacccgggaggcggaggctgcagtgagccaagactatac
cactgcgctccagcctggtgacagagcgagactccgtctcaaaaaaaaag
aggaaggtgggagagggagaaggcagaatggagaatggcaaaatcagatt
caggattggagaatgtttcaccctgaagtcagcctgttcttgggaggggc
atcaagaggggttgtatgctagctcagactgaaggtggagcagagtccag
gggcctgggggaatgtagagtttgtgaatttgtgatatctaagagggagc
atcttcaaaatcatagtgaaaagggtatttctttgcaataagcgtttctt
gcggatcacaaaggattggagagaccttagtcatagctatttaccaagat
tcactacccacctcatcttttcccccactttcctttgtcctatacatttt
ttccctttggcttttactgagctgtattcaatataataacctggaaaaca
tataaatcgtttttgctaagttctgtgagtagttttatcaaattattaaa
tttgagggagggagttagggaagcccatgatttatagtcagttgctcaga
agtgtaggtgggcccctggagtttgtgactggcatgtgcagcggaagcag
tgttgtggaactgggtctgaacttgtggggtctgtgctgaccctgggtgt
tgtcagaattgagttgttgggcacccagtttgtgttggaggattggttgg
tgttcagcaaactccatatatttggtgttggaataaagataatcaggctg
gatgtggtggctcacgcctgtaatcctagcactttggaaggacgaggagt
gcagatggcttgaggtcaggaattcagcaccagcctgggcaacctggtga
aatcccacctctaccaaaaatacagaaagttagccaggcatggtggcacg
aacttgtattcccagctacttgggggactgagtctggaggattgcttgaa
ccctcagaggtcaaggctgctgtgacctgagatcatgccagtgcactcca
gcctgagtgacaaagtgagaccctgtctaaaaaaaaaaaaaatcacagca
gacttggtcagaaggagatggtgggtctgttgaagaatggagagtttatt
aatttattattattattattatttttttttttttggagacagagtctcac
tctcgtccaggctggagtgcagtggcgagatctcggctcactgcaacctc
cacctcctgaattcaagtgattttcctgcctcagcctctcaagtagctgg
gactacaggtgtgtgccaccatgcctggctaattttttgtatttttagta
gagacgaggtttcaccatgttggccaggctagtctggaactcctgacctc
aggtgatccctccaccttggcctcccaaaatgctaggattacaagcatga
gccaccactccccgctgagagttttacttcttttgcacacaagttgtcac
agttaggtgtaatgtgattctacgtctcctccataggggactgaggactt
aaagggaaggacttctgagggcagactcttctctccacctgctgctacaa
tgtgatttctgctcattcacacacatgcacgctaagcaatggtatggccg
tgcttctctcatgacaaagcttcactcaggaattgtgctgagagcacctc
tgcttctagggttttccactaataggctacataagtgcccagaagactca
tgggctctttctacctgccagatcttgaatctgcaccagtaacctgtttt
ctccagtagaataggcttctggatcacctgaccatctcatctccctgtat
gcacacatttataagtcagaggtgccctgcctgggtgaatatctagagca
ctaaccagtccttttaccaactgtgcactgatcctcacccatggttcttg
atagcaccttttcttattctgcattttccccccacagaccctctctcatg
tgaacacagcatgcccaaggtcaccctgcaggtgcctaagtccagggcct
gctggaaatcaggtttctatgagttcaaggcaaagtttttgggtgtggtt
attgtaaatgtaaatgcaaaatagaaataagaggcttaatcctcacattg
gaaaataaagagtatttactctcctcccttttcttaaaacctttgattta
gaaaacttttatatgtaaattctttctgtgccttttatcttttttgttgt
cttttaattctctaatttgtttctggtctgatttttgttattttgtttat
tatgctaacattgggattatttagttatttttcaagtttttgaggattaa
agttggtttatttgagatttttaaaatataaaatatattactataaaatt
cccagaactgcttttgttacattcatttttatatattatgattctatttt
catttttctcaaatactttatgatttccttttaccttctttgacccattg
gttgttcagaagcatgttgtttaatatccatttatttgtaagttttaaaa
tttccttccggtgttgatttctagttttataaaattgtgatttaaaaact
tgatatgatttcagtctgtttaaaaatgaaaagacttgtttatttttgtt
gtgggccagatttatgacaggtcttggagagtgttccatgtgtgtttgag
aagaatataaattatactgttactatcatatttgtttttttctccagttt
agttaacatatgtttatatatttgtgtgctccaatattggatacataaat
atttttaatcgttatattcttttgacaaattagcctcatcactatataat
gaagtttttttaatgacgaatttttttctttattttattttatttattta
tttatttattttttgagacagtctcactccgtcacccaggctggagtgca
gtggtgcaatcttggttcaccacaacctcggttcaccacaacctctgcct
cccaggttcaagcaattcacctgcctcagcctccctagtagctgggatta
caggtgcccaccatcacgtctggctaatttttgtatttttagtagagaca
gggtttcaccatgttggccaggctggtctcgaactcctgattgcaggtga
ttctgctgcctgggcctcccaaagtgttgggattacaggtatgagccatc
gtgcccagctatgacagatttttttctagatgtctatttagtctcatata
aatataggcattcctacactttttaagttattattggcatggaatattct
tttcatttttgaatcgttaacctatgtatttccttaaatctacagtaagt
ctctagtttgcagcatattgttgatttttaaaatcgattcagacattctg
tgaatgttttagattgttttttgcttaataacaatattctagggttggta
atttataaagaatagaagtttacttagctcacaatcctggatgctgagat
gtccgagagcatgtcattcccacctcatgagaatcacatttccacatcac
aacatgaccaaagtcttgaggatgatggaaggtgtacaccagagctcact
tttgtaatagacccactctcatgatgactaacgcactcttagaattataa
tactaggctgggcacagtggcttacacctgtaatcccggcactttgggag
gctgaggcgggtggatcacaggtcacgagtttgagaccagcctggccaag
atagtgaaacccccatctctactaaaatgacaaaaactagccgggtgcgg
tggcggctgcctgtaatcccagctactcaggaggctgaggcaggagaatc
tcttgaacctgggaggcagaggttgcagtgagccgagatcatgccaccgc
actccagcctgggtgacacagcaaggctccgtctcaaaaaaaaaaaaaaa
agaataatactattaatcctttcataaaagtagagccctcatgacctaat
aacttcttaaaggcctcacttcttatttgtttgtttgttttttgagacag
agtcttgttctgtcacccaggctggagtacagtggagtacagtgatctca
gctcactgcaaccttcacctcccagattcaagcgattctcctgcctcagc
ctccccagtagcttggactacaggcgcgtgccaccacacccggttaattg
tctgtattttttgtagagttggggtttcactgtgtttcaatctcttgacc
tcgtgatcctcccgcctcagcctcccaaagtgctggaattagaggtgtga
gccaccgcacccgaccaaggcctcacttaattttatcacaatggcagtta
aattttaacacgaattttgaggggacactaaaaccatagcagtgtgtttt
tattgcatagctaaatctttctatatttaaatgaattaccgattgataag
aacttattactgccattttattcattgtttactgaccatttagtggtttc
tgttttttaattccttcatgctgtcatcttttgtgttttcttgaattttt
gttttgtttttgttgccttctttttcttgtatgtgcatctactagttttt
tttttgtaatttccaagagacttacatgaaacctctcattttaaaatttt
gccttcaatttaaccttttgttttgtacagatagggtcttactttgttac
tcaggctatagttcagtggtgcattcacagttgagtgcagcctcaacctt
tgtgggctcaagcaatcctcccatctcagcctcttgagtagctggaacta
caagcacatgccaccatattcagctaattttgtcagtgctttttgtagag
acggggttttgccatgttgctcaggctggtcttgaactcctgacctcaag
cacttgatttgacctcccaatgtactaggattacaggcatgagccatcag
gcccagtcatttctttttttaaaagattgaatagctttctgagatcttta
ttttatttatgtatttattttagagacagcgtcctgctatattgacccag
gaggtggaggttgcagtgagccgagatgtcaccactgcactccagcctga
gtgatagagtgagactctgtctcaaaaaaaaaaaaaaaagaatctctctt
tgtctttgaattctggcagtttaattataatgtgtcctgagcaattttta
tgaggttcttgctatagagattttaagcttcataaaactgaatgtctatt
ttccttccaagattgggaaaatttaagacattatacctttacacaattaa
aaaaatttttttttctctgtctcctgaacctcttaagagatgtacattcc
tacagataattatgcagtgtgggacccaaatgcttcagtcactctttctt
ttttcttttttctttttttttttttttttgagacagagtctcactctgtt
gcccaggctggagtgcagtggcacgatcttggctcactgcagcttgcgcc
tcccggattcaagcaattctctaccttagtctcctgagtagctgggacta
taggcgcgcgccaccacgcccgactaattttttctttttttctttttgta
tttgtagtagagacaggatttcgccatgttggccaggatggtctcgattt
cctgacttcgtgattcgcccgcctcagcctcccgaagtgctgggattaca
ggcatgagccaccatgcctggcctcattctttaagttttaattaggaact
ttcaaatgacttacttttaagtttgcttatttttttttcctgtagaactg
agtcttctgttaaagcttgttgttaaattttttagttctattgtgtactc
cagcatatgtatttggttcttttttaagtttctcgttctttttttttttt
ttttttttaaagatggagtttcgctcttgtcacccagactggagtgcaat
ggcacgatcttggctgactgcaacctctacctcccgagttcaagtgattc
tcctgcctccgcctcccaagtagctgggattagtcatgagccaccacacc
tggctaatttttatatttttagtagagatggggtttcaccatgttggcca
ggctggtctcgaactcctgacctcaagtgatccgcctgcctcagcctcct
gaagtgctgggattacaggtgtgagccattgtgcccagctctccttcttt
tttataactcattttgttcatgcattgttgcaaaaaaaaattagtaatct
gtgtacttttgcattttatttttcttttgttgtttttttgtttgattgtt
tgagatggagtcttgttctgttgccaagctggagttcagtggttcagtct
cggctcactgcaacctccgcctcccgggttcaagcaattctcctgtctca
gcctcccaagtagctaagattacaggaatgtgccaccacacctggctaat
ttttgtatttttagtagagacggtttcaccatgttggccaggatggtcac
gatctcctgaccttgtgatccatccgcctcggcctcccaaagtgctggga
ttacaggtgtgagcctcctcgcctggactcttattgagattttttaagat
aattactttgaattctctgttagacattttctagatctgtgttttattgt
tagttgttcctggagcatttttagtttctttttgtgctgttaggtttgcc
tgatccttcataatctgtgaagccttgttttgatgttcttgcatctgaag
gagtaaatacttctttcagtcattacagactagtttagggaggtaaatat
cttctattggttttctgggctgatgagattttcactaggatcacagtcaa
ctgcattggatcctggtcacgtaactactactgggtctacagtgaagtta
atgcttggcagacctgttatttaagcatcagacagttgaggattccattt
tctgaggagactgaactttctttaagatcttgatcaataagactggtgct
gagaaaaaaaaaacccagttaatatctgcaaatggagatgctgatacaat
aaatatgagtaggtgtggctcctgctgtttggctcttgcgagatgtttgg
aaatgctctaacctagtcattggacaggtttctagatgaccgttactgag
cgttgatcacagctgagagggtgtgaaactaattcatagggctgcttcag
gatacacagctgagaccaaagtcttcaggtttgttctgggttcatgacat
ttctccctccagatttctaggtgggcaggacttctccctgcctctagctg
ccagggactggagcttggttataggactgcttcacaattcacggtgggaa
taaagtcagccagcatgcctacagggacacatgtagctgtgcttttgggc
aggtcacaggtcaggaaaaactcctcctggattttggttgcatggacttg
gagccaagttgtagtgccacgtcaagatccaccatcaaataaatattggc
aagcctacatccaggggcagagatggatatttctgtctgtgggtccctgt
gtgagtaggatttcttccacatcatgactgacatgtgcaaggggtgcagt
ttggggtaattcagagatcacagacagaagcaacatctaaaggcctttca
cctgagacacaggacattatgaatcctcctaagtgtcttggcagatggtg
ctagtggcataaacaaaaccaaatgatagctatgtttacaatgagaatta
attacatttcattctgtattgtgggcaagcatgccactcaagcaagggca
caccctctcaatacagccctcctcagtcttcggttcgcagtcttacacat
ggattccaaagttgccgtaaaggttgttttgtcagggcttaactgctgca
tttttgttactgtagaaagtgtgggtagggagcctcctattctgccatct
tgctatgccatatgttccgatatgttctatgtcaaatttatctgattaca
gattcagaatttctgaaataaagtactcagatttacacattgtgtaataa
gtaaatgtattgcaatgcttcattctcattagagcattttattaattatt
gaaatgcatttgcttttattgcggcgcatggcatgtcaaagattcaaaat
gccagctcttcataagtcacagttgaaaactagttatttaaaggattgtt
tttatgatacgtctgtattatattcaatattttataggtcagaattttct
cttgttttcaactgtattttactggggagtctcttttcatgtaggttctc
cttgatcatttacttttttgtgtgtttttaatcttcatatttgtatggta
attttcaactttgtaccttttatgaccatgtattgtttaattccaataaa
aatcattggagcaagttaaaaaaatatacataaatatatatgtgacattt
ctgttgcctataaaagttatctatgtggtatttgcctgcaaaaatcactt
tgggcaaattttaaaaaatatataaatgcgaattttctattgcctataaa
agttttctatatggtatttgcctgtataaatattgacctactttgtttat
aaattactcattttcttgggtagtcatcagtatttccttgtgtagatgag
cagtcaaagaaactgtaaatttaccatctatttattgtttgattatatat
tattctgtgagagaagcacttgttatttgaaggtgatttttgaaaaatgt
aaccgttttaggtagatgtaaatatttaattgtgatgaaaaacataaaat
tgccatcttaaacattttcaagtacagtctagtggagctaagtacattta
cattattttgcaatggatctttagattaattttatcttacgaaagtaaaa
tgtaataataaataaactgcccttttcctctcttcagctcttggaaaaca
ccattttacttactgtttctatacttttggctgatttttatatttgtatc
actataattatataatgtctctttttgactattttttttaacggaatgat
ctcaggctttgtttttgtaagatgtgtcagaatatctttctgtttttttt
tttttttaagttctagggtacatgtgcataacgtgcaggtttgttacata
tgtatacatgtgccatgttggtgtgctgcacccattaacttgtcatttac
attaggtatatctcctaatgttatccctctccccgcccaaccccacgaca
ggccccggtgtgtgacgttccccaccctgtgtttgagtgttctcattgtt
caattcccacctgtgagtgagaacatgcggtgtttggttttctgtctttg
tgatagtttgctcagaatgatggtttccatcttcatccatgtccctacaa
aggacaagaactcatccttttttatggctgcatagtattccatggtgtat
atgtgccacgttttcttaatccagtctatcattgatggacatttgcgttg
gttccaagtctttgctattgtgaatagtgccgcagtaaacatacatgtgc
atgtgtctttatagcagcatgatttatagtcctttgggtatatacccatt
aataggatggctgggtcaaatggtatttctagttctaaatccttgaggaa
ttgccacactgtcttccacaatggttgaactagtttacagtcccatcaac
agtgtaaaagtgttcctatttctccacatcctctccagcacctgttgttt
cctgactttttaatgattgccattctaactggtgtgagatggtatctcat
tgtagttttgatttgcatttctctgatggccagtgatgatgagcattttt
tcatgtgtcttttggttgcctaaatgtcttcttttgagaagtgtctgttc
atatcctttgcccactttttgatagggttgtttgatttcttcttgtaaat
ttgtttgaattctttgtagattctggttattagccctttgttggatgggt
agattgtaaaaattttctcccattctgtaggttgcctgttcactctgatg
gtagtttcttttgctgtgcagaagctcttttgtttaattagattccattt
gtcaattttggcttttcttgccattgcttttggtgttttagtcatgaagt
acttgcccatgcctgtgtcctaaatggtattgcctaggttttcttctagg
gtttttatggttataggtctaacatttaagtctttaatccatcttgaatt
aatttttgtataaggcgtaaggaagggatccaatttcagcttttacatat
ggctagccagttttcccagcaccatttattaaatagggagtccttccccc
atttcttgtttttgtcacatttgtcaaagatcagatggttgtagatgtgt
ggtattatttctgagggctctgttctgttccattggtctatatctctgtt
ttggtaccagtaccatgctgttttggttactgtagccttgtagcatgatt
tgaagtcaggtagcgtgatgcctccagctttgttcttttggcttaggatt
gtcttggcaatgcaggctcttttttggttccatatgaactttaaagtagt
tttttccagttctgtgaagaaagtcattggtagcttgatgaggatggcat
tgaatctataaattaccttgggcagtatggccattttcatgatattgatt
cttcctatccatgagcatggaatgttgttccatttgtttgcgtcctcttt
tatttcattgagcagtggtttgtagttctccttgaagaggtccttcacat
cccttgtaagttggattcctatgtattttattgtctttgaagcaattgtg
aataggagttcactcatgatttggctctctgtctgttactggtgttatag
gaatgctcgtgatttttgcacattgattttgtgtcctgagactttgctga
agttgcttatcagcttgagattttgggctgagacgatggggttttctaaa
tacacaatcatgtcatctgcaaacagggacaatttgacttcctcttttcc
taattgaataccctttatttcttttctcctgcatgattgccctggccaga
acttccaacactatgttgaataggagtggtgagagaaggcatccctgtct
tgtgccagttttcaaagggaatgcttcctgcccgggcgcagtgggttacg
cctgtaatcctagcactttgggaggccaaggcgggcagatcatgaggtca
ggagatggagaccatcctggctaacaccgtgaaacctcgtctgtactaaa
aaaatggaaacaactagccgggtgtggtggcaggcacctggagtcccagc
tacgcgggaggctgaggcaggagaatggcatgaacccgggaggcggagct
tgcagtgagccaagatcgtgccactgtactccagcctgcacgacacagtg
agactctgtctccaaaaaaaaaaaaaggcgggggggaatgcttctagttt
ttgcccatttagtatgatattggctgtgggtttgtcataaatagctctta
ttattttgagatacgttccatcaatacctagtttattgagagtttttagc
ttgaagggctgttgaattttgccgaaggccttttctgcatctattgagac
aatcatgtggtttttgttgatggttctgtttatgtgatggattacgttta
ttgatttgtgtatgttgaaccagccttgcatccctgggatgaagccgagt
tgatcatggtagatgagctttttgaagtgctgctggatttggtttgccag
tattttattgaggattttcacatcgatgttcctcagggatattggtctaa
aattctctttttttgttgtgtctctgtgaggctttggtatcagaatgatg
ctggcctcataaaatgagttagggaggagtccctctttttctattgattg
aaatagtttcagaaggaatgataccagctcttctttgtacctctggtaga
attcggctgtgaattcatctggtcctggactttttttggttggtaggcta
ttaattattgcctcaatttcagagcctgttattggtctattcagagattc
tgtttcttcctgctttagtcttgggagggtgtatgtgtccaggaatttat
ccatttcttctagattttctactttatttgcatagaggtatttataatat
tctctgatggtagtttctatttctgtgggatcggtggttatatccccttt
atcatttcttgttgcatctatttgattcttctctcttttcttctttatta
gtctttattactcttgctagagtccactccagactctctttgcctgggta
tcaccagcagagactgcagagcggcaaatattgctgcctgatccttcctc
tggaagctttgtcccagagggtcacctgcctgtatgaggtgtcagtcgac
tcctactgggagatgtctcccagttaggctacataggggtcagggaccca
cttgaggaggcagtctgcccattctcagatctcaaacaccatgctgggag
aaccacgattctcttcagagccatcatacaggacgattaaatctgcagaa
gtttctgctgccttttgttcagctatgccctccccccagaggtggaatct
acagaggcaactggccttgttgagatgcagtgggcttcgcccagttcaag
cttccctggctgctttgtttacttactcaagcctcagcaatggtggacgc
tcctccccctgccaggctgctgcctggcaggtcaatctcagactgctgtg
ctagcagtgagcaaggctctgtgggtgtgggacctggcaagccaggcgtg
ggatataatctcctggtgtgccgtttgctaagaccattggaaaaacacag
tatttgggcaggagatcccgattttccagatacagtctgtcacagcttcc
cttggctaggagagggaaatcccccaaccccttgtgcttcccaggtgagg
tgatgccccaccctgtttcagcttgccctcagtgggctgcactgcaccca
ctgtccaaccagtcccaatgagatgaaccaggtacctcagttggaagtgc
agaaatcacccgtcttttacgtcagtcacgctgtgagctgcaaaccagag
ccgttcctattcagccatcttggaacgggaggtctctgctctatttttaa
attgtgtgttatttttgttgttaagtttgttaaatattctataagtttat
ct
