# Supplementary material for: SeqTools: visual tools for manual analysis of sequence alignments
Source: BMC Res Notes. 2016 Jan 22;9:39. doi: 10.1186/s13104-016-1847-3 (PMC4724122; doi:10.1186/s13104-016-1847-3)
Supplement: Supplementary file 1 — 10.1186/s13104-016-1847-2 A tarball of the current production release of the SeqTools source code at the time of writing. [file 13104_2016_1847_MOESM1_ESM.gz › seqtools-4.32.1/examples/chr4_ref_seq_short.fasta]

>chr4-04 246635 359336
tcctgacatagtctgaaaccaattgtctttgatagagattatgggagcct
cccatacatgttttaaggatgtgtcttgtctggaatttcatgtttttcag
ttaaaagggtttgttcatgtttcttcttaacagtctctaatcacttgccc
tacctactttctgtatttaacactgcagtctgctcctgaaacatttacat
tttgtctcagcaatcccaagctgtcctttcaaaatataccactgtttctt
tcagcactctgtattattggagacagaaaccagtttttgtaaagactacc
aaaagccagaagtaatgatgtgtgcgttagtatttttcttatttttaaag
aaagaagccaggaattggcagtttactcctaaagacacaatgctatactg
gggaggaggaagggctgtgtaaatgtaacaaattttcctttgcattctat
gtggctcttggcattgttcttacctgaggcattacatacaattaactcat
ttcgagattttgcacaaaagcattttgatgagtatatgtttgttacatgt
atatgtctgtgaaggagttatggcctgtggtattttgttgtgccatctta
ctaatgtactttgtataagtatatatatattagatttgtaaagtaagtat
attcatatgtaaagtgtattcatatgaatctagtaagtgggataatttgt
tatttttctttcaggtgtgtgttctcattttacccaagatctttggccag
tgcagggcatagaagattcattccacaaacttatactgagaagatatgag
aaatgtggacagaagaatttacaattaaggaaaggctctaaaagtgtgaa
taagtgtaaggtgcagaaaggaggttataatggactttaccaatgcttat
caactacccagagcaaaataattcagtgtaatacatctgtcaaagttttt
cataaattttcaaattcaaacaacataagacatactggagagaaatcatt
taaatgtaaaaaatgtggcagatcatttcgcaagttcctccaactaactt
aacataagggaatacatgctggagagataccctacaaataaatgtgaaga
atgtggcaaagcctttaataggtccacaagcattactaaatataagaaaa
ttcatgctggagagaaacccctcatgtgaagaacgtgtcagaatctttac
ctcatcctcaagctttgacaaacataagagaattcatactggagagaaac
cctacacgtgaagaatgtggcaaagccttgagacaatccacagttctgaa
tgaacataagaaaattcatactggaaagaaaccctacaaatgtgaagaat
gtggcaaagcttttagacagtccagaagcctgaatgaacataagaatatg
catactggagagaaaccctacacgtgtgaagaatgtgtcaagcttttaac
caatcctcaagccttattatacacaggagcattcattctgaacaaaaact
ttacaaatgtgaagaatgcagcaaagcctttactcaatcctcatccctta
ataaacaagagaattcatactggtgagaaaccctacacatgtgaagaatg
tggcaaagccttttataggtcctcacaccttactgaacataagaatattc
atactggagagaaatcctacaaatgtgaagaatgtggcaacgccttttat
agatcttcacaccttactaaacataagagaattcattctgggcaaaaacc
ctacaaatgtgaagaatgtggcaaagcctttagacagtcctctgcactga
atgaacataagaaaattcatactgcagagaaaccctacaaatgtaaagaa
tgtggcaaagcctttagatggtccagaagcctgaatgaacatacgaatat
tcatattggagagaaaccctacacatgtgaagaatgtggcaaagatttta
cttggtcctcaacccttactgtacaccagagaattcagacaggtgagaaa
catagttgataacatagttgaatgacatttctagtaatatgtttcctttg
gctttaaacagcaaataaagtgaagaatattgttccatgttcttttcttt
atttcttaaaatttttgtaggcacatagtatatgtacatatttctggcat
atattagttatttgaatacaggcatacaccatgtaataatccatcagagt
aggccaggcgcagtggctcatgcctataatcccagcactttgggaggcca
aggcaggcggatcacaagttcaggaggtcaagaccatcctggctaacatg
gtgaaaccccatctctactaaaaatacaaaaaaataactgggcatggtgg
tgagtgcctgtagtcccagctactcaggaggctgaggcaggagaatggtg
tgaacccaggaggcagagcttgcagtgagcctagatagcgccactgcact
gcacgccagcctaggcgacagagtgagactccgtctccaaaaaaagaaaa
aatccatcagagtaaatgagatattcatcaccttaagtatttattctttg
tattacacaagtccagttatacactttatttttcaatgtacaattatttt
ttactacagatcgttttgtgattgtaatatatcaaagtataattcatatg
tttctgagtcctgaatgaatacttaaaaaaaatgtttcatatttgtcttt
gaacatgtagtgtcttgtcctgcaaacacatacggacttttcatttttat
ttacatgaagttaaatatataaatgtattgctctaaaaataaaccgttag
gtgtaagaaaattacagagcaagcaatagtgtttgtgtgagagtttgtac
ctattttccaaagaaaagatcaatattggaacaaagaagattcttttata
aggtggataatttactagaaatctagaaacctaaaacattgtgaaatcaa
atctatatttctttggatttaattactgtaaaatctaattgttgagactc
tccccatgtaaattgttttcatttgttactcatattacagctataattta
cttgtttcttcttttgtttttactttattatttacgatgtgagctggtga
gaaattataagaatgatttttataaaatttagtacacaaatttttagatg
caagttcacaatttgtgtattgttatatttgatctagttagaaaatttca
ttttgtggctttaactggagaactctatatgaaccgttttctttagttgt
tcctttcactttttacttgacataaatgagtttatgtattgtgtgccaat
ttgttcaggtaagtactgggaaatcttttaagtcatggagatgttttgat
ataaaattgtagtgaacataagaaagtgctgtgtgtgtaatagatgctcc
ataattagccataaatattctttctggagtcagtttgtagctgcaagtaa
gagacagaaaatgtctatagtgaagaaatggcattaattgtgcatgtgga
gaggacatctgttcccaggctgcaaaactgactcattctgaatttaaaga
gggttttttttttaatttaaaagtaaactttaatgtcaaaaatgcaaact
tagggaggacataaagatcacatacaaggctgccacttcacacttggagg
gttgcacagcatctgggcaaaggctctcctcacttcccagatggtgcagc
agctggacagagatgctcctcacttcccagatggtggggcagccaggaag
aggcgctccttactcccagatggtagggccgccgagcagaggcactcctc
atttcttagtgcggccgccaggcagaggcacacctcgtgtccaagaaggt
gtggcagccaggcagaggcgctcctcacgtcccaggcggtgcagtggccg
ggcaaaggcgcttctcattcccagacagggctgggggccagggagaggcg
ctgctcacttcccagacagtggggcagctgggcagaggtgcttctcactt
cccagaaagttgggcagctgggcagaggcgctccttaaagaggatttgtt
ttatgtttatcctcagctatgtatgcctcacagctcttctccttgtgtta
tggctacggttttctcactgttctcttcatgccatgtaatttcacatgga
ctttccaggttctgataggttcgactttttttaatatggtaaattgttcc
taattgggactgtttgaggttatttatagcttctcaatgcagcatttaga
ttgcttgagaagtcttttagtgttcacaggtaagagaagtcagcattgtt
tttctgcttatgaaagaaaatttttgagattctaaaactgtcttaagcat
aacactaagactaggtaaagcattaatatgagtgggttgcatattgtcag
caccatatgaagaaaatatcagaattttgaaatttcttcagagaaaatgt
atcttagaggtaaattttttaggagacttaatggtagagaagaattttac
atttaatattctatgacatacttatagcaaaacttttttcatgcagaatt
ttctatttttgaatgtgaatcttaagtgttggaaaataatagaatggtct
ctgtagattcaaaatttggaatgatcttttttgtccagattgatactgca
atcctgaggaatttctcttatgattttttattttagtggatgcagttcat
