# Supplementary material for: SeqTools: visual tools for manual analysis of sequence alignments
Source: BMC Res Notes. 2016 Jan 22;9:39. doi: 10.1186/s13104-016-1847-3 (PMC4724122; doi:10.1186/s13104-016-1847-3)
Supplement: Supplementary file 1 — 10.1186/s13104-016-1847-2 A tarball of the current production release of the SeqTools source code at the time of writing. [file 13104_2016_1847_MOESM1_ESM.gz › seqtools-4.32.1/examples/DA730641.fasta]

>DA730641.1 Homo sapiens cDNA clone NT2RM4000472, 5' end, mRNA sequence.
AAAATCTGGCGCGGCTTTTGCCTTTTGCGCCAGCGTGAGCTCGGTTAGGGTCTCCACGGC
CGTGCTTTCACCCCTCAGGGAGGCGTCGGTGATTCGGTCACAGCCTCAGCCTCCGTCGCT
CTGTGACCTGCGGGTATTGGATGATTCGTAGCTGAGACTCCGCTACACCCCTGAAGTGGG
GAAATGGTGTGTGTTCTCATTTTACCCAAGATCTTTGGCCAGTGCAGGGCATAGAAGATT
CATTCCACAAACTTATACTGAGAAGATATGAGAAATGTGGACAGAAGAATTTACAATTAA
GGAAAGGCTCTAAAAGTGTGAATAAGTGTAAGGTGCAGAAAGGAGGTTATAATGGACTTT
ACCAATGCTTATCAACTACCCAGAGCAAAATAATTCAGTGTAATACATCTGTCAAAGTTT
TTCATAAATTTTCAAATTCAAACAACATAAGACATACTGGAGAGAAATCATTTAAATGTA
AAAAATGTGGCAGATCATTTCGCAAGTTCCTCCAACTAACTTAACATAAGGGAATACATG
CTGGAGAGATACCCTACAAATAAATGTGAAGAATGTGGCAAAGCCTCTAATAGGTCCACA
AGCATTACTAAATATAAGAAAATTCATGCTGGAGAGAAACCCCTCATGTGAAGAACGTGT
CAGAATCTTTACCTCATCCTCAAGCTTTGACAAACATAAGAGAATTCATACTGGAGAGAA
ACCCTACACGTGAAGAATGTGGCAAAGCCTTGAGACAATTCACAGTTCTGAATGAACATA
AGAAAATTCATACTGGAAAAGAACCCTNCCAATGTGAAGAATGNGCAAAGCTTTTAAACA
GTCCANAAGCCTGAATGACATAAGAA
