# Supplementary material for: SeqTools: visual tools for manual analysis of sequence alignments
Source: BMC Res Notes. 2016 Jan 22;9:39. doi: 10.1186/s13104-016-1847-3 (PMC4724122; doi:10.1186/s13104-016-1847-3)
Supplement: Supplementary file 1 — 10.1186/s13104-016-1847-2 A tarball of the current production release of the SeqTools source code at the time of writing. [file 13104_2016_1847_MOESM1_ESM.gz › seqtools-4.32.1/examples/README]

EXAMPLES

This directory contains sample data that you can try out the programs with. Below are minimal incantations for each program to use this sample data.

There are more examples available in the 'test' directory.


Blixem (nucleotide mode):
blixem -t N chr4_ref_seq.fasta chr4_dna_align.gff

Blixem (protein mode):
blixem -t P chr4_ref_seq.fasta chr4_protein_align.gff

Dotter (nucleotide-nucleotide mode):
dotter chr4_ref_seq_short.fasta DA730641.fasta

Dotter (nucleotide-protein mode):
dotter chr4_ref_seq_short.fasta Q9H8G1.fasta

Dotter (protein-protein mode):
dotter chr4_translation_frame1.fasta Q9H8G1.fasta

Belvu:
belvu PF02171_seed.stock
