# Supplementary material for: SeqTools: visual tools for manual analysis of sequence alignments
Source: BMC Res Notes. 2016 Jan 22;9:39. doi: 10.1186/s13104-016-1847-3 (PMC4724122; doi:10.1186/s13104-016-1847-3)
Supplement: Supplementary file 1 — 10.1186/s13104-016-1847-2 A tarball of the current production release of the SeqTools source code at the time of writing. [file 13104_2016_1847_MOESM1_ESM.gz › seqtools-4.32.1/libpfetch/libpfetch-cmarshal.c]

#include	<glib-object.h>


#ifdef G_ENABLE_DEBUG
#define g_marshal_value_peek_boolean(v)  g_value_get_boolean (v)
#define g_marshal_value_peek_char(v)     g_value_get_schar (v)
#define g_marshal_value_peek_uchar(v)    g_value_get_uchar (v)
#define g_marshal_value_peek_int(v)      g_value_get_int (v)
#define g_marshal_value_peek_uint(v)     g_value_get_uint (v)
#define g_marshal_value_peek_long(v)     g_value_get_long (v)
#define g_marshal_value_peek_ulong(v)    g_value_get_ulong (v)
#define g_marshal_value_peek_int64(v)    g_value_get_int64 (v)
#define g_marshal_value_peek_uint64(v)   g_value_get_uint64 (v)
#define g_marshal_value_peek_enum(v)     g_value_get_enum (v)
#define g_marshal_value_peek_flags(v)    g_value_get_flags (v)
#define g_marshal_value_peek_float(v)    g_value_get_float (v)
#define g_marshal_value_peek_double(v)   g_value_get_double (v)
#define g_marshal_value_peek_string(v)   (char*) g_value_get_string (v)
#define g_marshal_value_peek_param(v)    g_value_get_param (v)
#define g_marshal_value_peek_boxed(v)    g_value_get_boxed (v)
#define g_marshal_value_peek_pointer(v)  g_value_get_pointer (v)
#define g_marshal_value_peek_object(v)   g_value_get_object (v)
#define g_marshal_value_peek_variant(v)  g_value_get_variant (v)
#else /* !G_ENABLE_DEBUG */
/* WARNING: This code accesses GValues directly, which is UNSUPPORTED API.
 *          Do not access GValues directly in your code. Instead, use the
 *          g_value_get_*() functions
 */
#define g_marshal_value_peek_boolean(v)  (v)->data[0].v_int
#define g_marshal_value_peek_char(v)     (v)->data[0].v_int
#define g_marshal_value_peek_uchar(v)    (v)->data[0].v_uint
#define g_marshal_value_peek_int(v)      (v)->data[0].v_int
#define g_marshal_value_peek_uint(v)     (v)->data[0].v_uint
#define g_marshal_value_peek_long(v)     (v)->data[0].v_long
#define g_marshal_value_peek_ulong(v)    (v)->data[0].v_ulong
#define g_marshal_value_peek_int64(v)    (v)->data[0].v_int64
#define g_marshal_value_peek_uint64(v)   (v)->data[0].v_uint64
#define g_marshal_value_peek_enum(v)     (v)->data[0].v_long
#define g_marshal_value_peek_flags(v)    (v)->data[0].v_ulong
#define g_marshal_value_peek_float(v)    (v)->data[0].v_float
#define g_marshal_value_peek_double(v)   (v)->data[0].v_double
#define g_marshal_value_peek_string(v)   (v)->data[0].v_pointer
#define g_marshal_value_peek_param(v)    (v)->data[0].v_pointer
#define g_marshal_value_peek_boxed(v)    (v)->data[0].v_pointer
#define g_marshal_value_peek_pointer(v)  (v)->data[0].v_pointer
#define g_marshal_value_peek_object(v)   (v)->data[0].v_pointer
#define g_marshal_value_peek_variant(v)  (v)->data[0].v_pointer
#endif /* !G_ENABLE_DEBUG */


/* ENUM:STRING,POINTER,POINTER (/var/tmp/seqtools.1692/seqtools/src/libpfetch/libpfetch-cmarshal.list:1) */
void
libpfetch_cmarshal_ENUM__STRING_POINTER_POINTER (GClosure     *closure,
                                                 GValue       *return_value G_GNUC_UNUSED,
                                                 guint         n_param_values,
                                                 const GValue *param_values,
                                                 gpointer      invocation_hint G_GNUC_UNUSED,
                                                 gpointer      marshal_data)
{
  typedef gint (*GMarshalFunc_ENUM__STRING_POINTER_POINTER) (gpointer     data1,
                                                             gpointer     arg_1,
                                                             gpointer     arg_2,
                                                             gpointer     arg_3,
                                                             gpointer     data2);
  register GMarshalFunc_ENUM__STRING_POINTER_POINTER callback;
  register GCClosure *cc = (GCClosure*) closure;
  register gpointer data1, data2;
  gint v_return;

  g_return_if_fail (return_value != NULL);
  g_return_if_fail (n_param_values == 4);

  if (G_CCLOSURE_SWAP_DATA (closure))
    {
      data1 = closure->data;
      data2 = g_value_peek_pointer (param_values + 0);
    }
  else
    {
      data1 = g_value_peek_pointer (param_values + 0);
      data2 = closure->data;
    }
  callback = (GMarshalFunc_ENUM__STRING_POINTER_POINTER) (marshal_data ? marshal_data : cc->callback);

  v_return = callback (data1,
                       g_marshal_value_peek_string (param_values + 1),
                       g_marshal_value_peek_pointer (param_values + 2),
                       g_marshal_value_peek_pointer (param_values + 3),
                       data2);

  g_value_set_enum (return_value, v_return);
}

/* ENUM:VOID (/var/tmp/seqtools.1692/seqtools/src/libpfetch/libpfetch-cmarshal.list:2) */
void
libpfetch_cmarshal_ENUM__VOID (GClosure     *closure,
                               GValue       *return_value G_GNUC_UNUSED,
                               guint         n_param_values,
                               const GValue *param_values,
                               gpointer      invocation_hint G_GNUC_UNUSED,
                               gpointer      marshal_data)
{
  typedef gint (*GMarshalFunc_ENUM__VOID) (gpointer     data1,
                                           gpointer     data2);
  register GMarshalFunc_ENUM__VOID callback;
  register GCClosure *cc = (GCClosure*) closure;
  register gpointer data1, data2;
  gint v_return;

  g_return_if_fail (return_value != NULL);
  g_return_if_fail (n_param_values == 1);

  if (G_CCLOSURE_SWAP_DATA (closure))
    {
      data1 = closure->data;
      data2 = g_value_peek_pointer (param_values + 0);
    }
  else
    {
      data1 = g_value_peek_pointer (param_values + 0);
      data2 = closure->data;
    }
  callback = (GMarshalFunc_ENUM__VOID) (marshal_data ? marshal_data : cc->callback);

  v_return = callback (data1,
                       data2);

  g_value_set_enum (return_value, v_return);
}
