# Supplementary material for: SeqTools: visual tools for manual analysis of sequence alignments
Source: BMC Res Notes. 2016 Jan 22;9:39. doi: 10.1186/s13104-016-1847-3 (PMC4724122; doi:10.1186/s13104-016-1847-3)
Supplement: Supplementary file 1 — 10.1186/s13104-016-1847-2 A tarball of the current production release of the SeqTools source code at the time of writing. [file 13104_2016_1847_MOESM1_ESM.gz › seqtools-4.32.1/libpfetch/libpfetch-cmarshal.h]

#ifndef __libpfetch_cmarshal_MARSHAL_H__
#define __libpfetch_cmarshal_MARSHAL_H__

#include	<glib-object.h>

G_BEGIN_DECLS

/* ENUM:STRING,POINTER,POINTER (/var/tmp/seqtools.1692/seqtools/src/libpfetch/libpfetch-cmarshal.list:1) */
extern void libpfetch_cmarshal_ENUM__STRING_POINTER_POINTER (GClosure     *closure,
                                                             GValue       *return_value,
                                                             guint         n_param_values,
                                                             const GValue *param_values,
                                                             gpointer      invocation_hint,
                                                             gpointer      marshal_data);

/* ENUM:VOID (/var/tmp/seqtools.1692/seqtools/src/libpfetch/libpfetch-cmarshal.list:2) */
extern void libpfetch_cmarshal_ENUM__VOID (GClosure     *closure,
                                           GValue       *return_value,
                                           guint         n_param_values,
                                           const GValue *param_values,
                                           gpointer      invocation_hint,
                                           gpointer      marshal_data);

G_END_DECLS

#endif /* __libpfetch_cmarshal_MARSHAL_H__ */
