# Supplementary material for: SeqTools: visual tools for manual analysis of sequence alignments
Source: BMC Res Notes. 2016 Jan 22;9:39. doi: 10.1186/s13104-016-1847-3 (PMC4724122; doi:10.1186/s13104-016-1847-3)
Supplement: Supplementary file 1 — 10.1186/s13104-016-1847-2 A tarball of the current production release of the SeqTools source code at the time of writing. [file 13104_2016_1847_MOESM1_ESM.gz › seqtools-4.32.1/Makefile.in]

# Makefile.in generated by automake 1.11.1 from Makefile.am.
# @configure_input@

# Copyright (C) 1994, 1995, 1996, 1997, 1998, 1999, 2000, 2001, 2002,
# 2003, 2004, 2005, 2006, 2007, 2008, 2009  Free Software Foundation,
# Inc.
# This Makefile.in is free software; the Free Software Foundation
# gives unlimited permission to copy and/or distribute it,
# with or without modifications, as long as this notice is preserved.

# This program is distributed in the hope that it will be useful,
# but WITHOUT ANY WARRANTY, to the extent permitted by law; without
# even the implied warranty of MERCHANTABILITY or FITNESS FOR A
# PARTICULAR PURPOSE.

@SET_MAKE@

#
# The main SeqTools makefile.am
# Process this file with automake to create Makefile.in.
#


VPATH = @srcdir@
pkgdatadir = $(datadir)/@PACKAGE@
pkgincludedir = $(includedir)/@PACKAGE@
pkglibdir = $(libdir)/@PACKAGE@
pkglibexecdir = $(libexecdir)/@PACKAGE@
am__cd = CDPATH="$${ZSH_VERSION+.}$(PATH_SEPARATOR)" && cd
install_sh_DATA = $(install_sh) -c -m 644
install_sh_PROGRAM = $(install_sh) -c
install_sh_SCRIPT = $(install_sh) -c
INSTALL_HEADER = $(INSTALL_DATA)
transform = $(program_transform_name)
NORMAL_INSTALL = :
PRE_INSTALL = :
POST_INSTALL = :
NORMAL_UNINSTALL = :
PRE_UNINSTALL = :
POST_UNINSTALL = :
@USE_LIBCURL_FALSE@bin_PROGRAMS = dotter$(EXEEXT) blixem$(EXEEXT) \
@USE_LIBCURL_FALSE@	belvu$(EXEEXT)
@USE_LIBCURL_TRUE@bin_PROGRAMS = dotter$(EXEEXT) blixem$(EXEEXT) \
@USE_LIBCURL_TRUE@	blixemh$(EXEEXT) belvu$(EXEEXT)
subdir = .
DIST_COMMON = README $(am__configure_deps) $(dist_doc_DATA) \
	$(srcdir)/Makefile.am $(srcdir)/Makefile.in \
	$(srcdir)/config.h.in $(top_srcdir)/configure AUTHORS COPYING \
	ChangeLog INSTALL NEWS config/depcomp config/install-sh \
	config/missing
ACLOCAL_M4 = $(top_srcdir)/aclocal.m4
am__aclocal_m4_deps = $(top_srcdir)/./version.m4 \
	$(top_srcdir)/configure.ac
am__configure_deps = $(am__aclocal_m4_deps) $(CONFIGURE_DEPENDENCIES) \
	$(ACLOCAL_M4)
am__CONFIG_DISTCLEAN_FILES = config.status config.cache config.log \
 configure.lineno config.status.lineno
mkinstalldirs = $(install_sh) -d
CONFIG_HEADER = config.h
CONFIG_CLEAN_FILES =
CONFIG_CLEAN_VPATH_FILES =
LIBRARIES = $(noinst_LIBRARIES)
AR = ar
ARFLAGS = cru
libBelvuApp_a_AR = $(AR) $(ARFLAGS)
libBelvuApp_a_LIBADD =
am_libBelvuApp_a_OBJECTS = belvu.$(OBJEXT) belvuWindow.$(OBJEXT) \
	belvuAlignment.$(OBJEXT) belvuTree.$(OBJEXT) \
	belvuConsPlot.$(OBJEXT)
libBelvuApp_a_OBJECTS = $(am_libBelvuApp_a_OBJECTS)
libBlixemApp_a_AR = $(AR) $(ARFLAGS)
libBlixemApp_a_LIBADD =
am_libBlixemApp_a_OBJECTS = sequencecellrenderer.$(OBJEXT) \
	bigpicture.$(OBJEXT) bigpicturegrid.$(OBJEXT) \
	detailview.$(OBJEXT) detailviewtree.$(OBJEXT) \
	blxwindow.$(OBJEXT) exonview.$(OBJEXT) coverageview.$(OBJEXT) \
	blxdotter.$(OBJEXT) blxFetchDb.$(OBJEXT)
libBlixemApp_a_OBJECTS = $(am_libBlixemApp_a_OBJECTS)
libDotterApp_a_AR = $(AR) $(ARFLAGS)
libDotterApp_a_LIBADD =
am_libDotterApp_a_OBJECTS = greyramptool.$(OBJEXT) \
	alignmenttool.$(OBJEXT) dotplot.$(OBJEXT) dotter.$(OBJEXT) \
	dotterKarlin.$(OBJEXT) seqtoolsExonView.$(OBJEXT)
libDotterApp_a_OBJECTS = $(am_libDotterApp_a_OBJECTS)
libSeqtoolsUtils_a_AR = $(AR) $(ARFLAGS)
libSeqtoolsUtils_a_LIBADD =
am_libSeqtoolsUtils_a_OBJECTS = utilities.$(OBJEXT) blxmsp.$(OBJEXT) \
	translate.$(OBJEXT) seqtoolsWebBrowser.$(OBJEXT) \
	blxGff3Parser.$(OBJEXT) blxparser.$(OBJEXT)
libSeqtoolsUtils_a_OBJECTS = $(am_libSeqtoolsUtils_a_OBJECTS)
libpfetch_a_AR = $(AR) $(ARFLAGS)
libpfetch_a_LIBADD =
am_libpfetch_a_OBJECTS = libpfetch-utils.$(OBJEXT) libpfetch.$(OBJEXT) \
	libpfetch-cmarshal.$(OBJEXT) libcurlobject.$(OBJEXT)
am__objects_1 = libpfetch-cmarshal.$(OBJEXT)
nodist_libpfetch_a_OBJECTS = $(am__objects_1)
libpfetch_a_OBJECTS = $(am_libpfetch_a_OBJECTS) \
	$(nodist_libpfetch_a_OBJECTS)
am__installdirs = "$(DESTDIR)$(bindir)" "$(DESTDIR)$(docdir)"
PROGRAMS = $(bin_PROGRAMS)
am_belvu_OBJECTS = belvuMain.$(OBJEXT)
belvu_OBJECTS = $(am_belvu_OBJECTS)
am__DEPENDENCIES_1 =
belvu_DEPENDENCIES = $(top_builddir)/libSeqtoolsUtils.a \
	$(top_builddir)/libBelvuApp.a $(am__DEPENDENCIES_1) \
	$(am__DEPENDENCIES_1)
am_blixem_OBJECTS = blixem-blxmain.$(OBJEXT) blixem-blxview.$(OBJEXT) \
	blixem-blxFetch.$(OBJEXT)
blixem_OBJECTS = $(am_blixem_OBJECTS)
@USE_SQLITE3_FALSE@am__DEPENDENCIES_2 = $(am__DEPENDENCIES_1)
@USE_SQLITE3_TRUE@am__DEPENDENCIES_2 = $(am__DEPENDENCIES_1) \
@USE_SQLITE3_TRUE@	$(am__DEPENDENCIES_1)
blixem_DEPENDENCIES = $(top_builddir)/libSeqtoolsUtils.a \
	$(top_builddir)/libBlixemApp.a $(am__DEPENDENCIES_2) \
	$(am__DEPENDENCIES_1)
am__blixemh_SOURCES_DIST = $(top_srcdir)/blixemApp/blxmain.c \
	$(top_srcdir)/blixemApp/blxview.c \
	$(top_srcdir)/blixemApp/blxFetch.c
am__objects_2 = blixemh-blxmain.$(OBJEXT) blixemh-blxview.$(OBJEXT) \
	blixemh-blxFetch.$(OBJEXT)
@USE_LIBCURL_TRUE@am_blixemh_OBJECTS = $(am__objects_2)
blixemh_OBJECTS = $(am_blixemh_OBJECTS)
@USE_LIBCURL_TRUE@blixemh_DEPENDENCIES =  \
@USE_LIBCURL_TRUE@	$(top_builddir)/libSeqtoolsUtils.a \
@USE_LIBCURL_TRUE@	$(top_builddir)/libBlixemApp.a \
@USE_LIBCURL_TRUE@	$(top_builddir)/libpfetch.a \
@USE_LIBCURL_TRUE@	$(am__DEPENDENCIES_2) $(am__DEPENDENCIES_1)
am_dotter_OBJECTS = dotterMain.$(OBJEXT)
dotter_OBJECTS = $(am_dotter_OBJECTS)
dotter_DEPENDENCIES = $(top_builddir)/libSeqtoolsUtils.a \
	$(top_builddir)/libDotterApp.a $(am__DEPENDENCIES_1) \
	$(am__DEPENDENCIES_1)
DEFAULT_INCLUDES = -I.@am__isrc@
depcomp = $(SHELL) $(top_srcdir)/config/depcomp
am__depfiles_maybe = depfiles
am__mv = mv -f
COMPILE = $(CC) $(DEFS) $(DEFAULT_INCLUDES) $(INCLUDES) $(AM_CPPFLAGS) \
	$(CPPFLAGS) $(AM_CFLAGS) $(CFLAGS)
CCLD = $(CC)
LINK = $(CCLD) $(AM_CFLAGS) $(CFLAGS) $(AM_LDFLAGS) $(LDFLAGS) -o $@
SOURCES = $(libBelvuApp_a_SOURCES) $(libBlixemApp_a_SOURCES) \
	$(libDotterApp_a_SOURCES) $(libSeqtoolsUtils_a_SOURCES) \
	$(libpfetch_a_SOURCES) $(nodist_libpfetch_a_SOURCES) \
	$(belvu_SOURCES) $(blixem_SOURCES) $(blixemh_SOURCES) \
	$(dotter_SOURCES)
DIST_SOURCES = $(libBelvuApp_a_SOURCES) $(libBlixemApp_a_SOURCES) \
	$(libDotterApp_a_SOURCES) $(libSeqtoolsUtils_a_SOURCES) \
	$(libpfetch_a_SOURCES) $(belvu_SOURCES) $(blixem_SOURCES) \
	$(am__blixemh_SOURCES_DIST) $(dotter_SOURCES)
am__vpath_adj_setup = srcdirstrip=`echo "$(srcdir)" | sed 's|.|.|g'`;
am__vpath_adj = case $$p in \
    $(srcdir)/*) f=`echo "$$p" | sed "s|^$$srcdirstrip/||"`;; \
    *) f=$$p;; \
  esac;
am__strip_dir = f=`echo $$p | sed -e 's|^.*/||'`;
am__install_max = 40
am__nobase_strip_setup = \
  srcdirstrip=`echo "$(srcdir)" | sed 's/[].[^$$\\*|]/\\\\&/g'`
am__nobase_strip = \
  for p in $$list; do echo "$$p"; done | sed -e "s|$$srcdirstrip/||"
am__nobase_list = $(am__nobase_strip_setup); \
  for p in $$list; do echo "$$p $$p"; done | \
  sed "s| $$srcdirstrip/| |;"' / .*\//!s/ .*/ ./; s,\( .*\)/[^/]*$$,\1,' | \
  $(AWK) 'BEGIN { files["."] = "" } { files[$$2] = files[$$2] " " $$1; \
    if (++n[$$2] == $(am__install_max)) \
      { print $$2, files[$$2]; n[$$2] = 0; files[$$2] = "" } } \
    END { for (dir in files) print dir, files[dir] }'
am__base_list = \
  sed '$$!N;$$!N;$$!N;$$!N;$$!N;$$!N;$$!N;s/\n/ /g' | \
  sed '$$!N;$$!N;$$!N;$$!N;s/\n/ /g'
DATA = $(dist_doc_DATA)
ETAGS = etags
CTAGS = ctags
DISTFILES = $(DIST_COMMON) $(DIST_SOURCES) $(TEXINFOS) $(EXTRA_DIST)
distdir = $(PACKAGE)-$(VERSION)
top_distdir = $(distdir)
am__remove_distdir = \
  { test ! -d "$(distdir)" \
    || { find "$(distdir)" -type d ! -perm -200 -exec chmod u+w {} ';' \
         && rm -fr "$(distdir)"; }; }
DIST_ARCHIVES = $(distdir).tar.gz
GZIP_ENV = --best
distuninstallcheck_listfiles = find . -type f -print
distcleancheck_listfiles = find . -type f -print
ACLOCAL = @ACLOCAL@
AMTAR = @AMTAR@
AUTOCONF = @AUTOCONF@
AUTOHEADER = @AUTOHEADER@
AUTOMAKE = @AUTOMAKE@
AWK = @AWK@
CC = @CC@
CCDEPMODE = @CCDEPMODE@
CFLAGS = @CFLAGS@
CPP = @CPP@
CPPFLAGS = @CPPFLAGS@
CXX = @CXX@
CXXDEPMODE = @CXXDEPMODE@
CXXFLAGS = @CXXFLAGS@
CYGPATH_W = @CYGPATH_W@
DEFS = @DEFS@
DEPDIR = @DEPDIR@
DEPS_CFLAGS = @DEPS_CFLAGS@
DEPS_LIBS = @DEPS_LIBS@
DEPS_SQLITE3_CFLAGS = @DEPS_SQLITE3_CFLAGS@
DEPS_SQLITE3_LIBS = @DEPS_SQLITE3_LIBS@
ECHO_C = @ECHO_C@
ECHO_N = @ECHO_N@
ECHO_T = @ECHO_T@
EGREP = @EGREP@
EXEEXT = @EXEEXT@
GLIB_GENMARSHAL = @GLIB_GENMARSHAL@
GREP = @GREP@
INSTALL = @INSTALL@
INSTALL_DATA = @INSTALL_DATA@
INSTALL_PROGRAM = @INSTALL_PROGRAM@
INSTALL_SCRIPT = @INSTALL_SCRIPT@
INSTALL_STRIP_PROGRAM = @INSTALL_STRIP_PROGRAM@
LDFLAGS = @LDFLAGS@
LIBOBJS = @LIBOBJS@
LIBS = @LIBS@
LN_S = @LN_S@
LTLIBOBJS = @LTLIBOBJS@
MAKEINFO = @MAKEINFO@
MKDIR_P = @MKDIR_P@
OBJEXT = @OBJEXT@
PACKAGE = @PACKAGE@
PACKAGE_BUGREPORT = @PACKAGE_BUGREPORT@
PACKAGE_NAME = @PACKAGE_NAME@
PACKAGE_STRING = @PACKAGE_STRING@
PACKAGE_TARNAME = @PACKAGE_TARNAME@
PACKAGE_URL = @PACKAGE_URL@
PACKAGE_VERSION = @PACKAGE_VERSION@
PATH_SEPARATOR = @PATH_SEPARATOR@
PKG_CONFIG = @PKG_CONFIG@
RANLIB = @RANLIB@
SET_MAKE = @SET_MAKE@
SHELL = @SHELL@
STRIP = @STRIP@
VERSION = @VERSION@
abs_builddir = @abs_builddir@
abs_srcdir = @abs_srcdir@
abs_top_builddir = @abs_top_builddir@
abs_top_srcdir = @abs_top_srcdir@
ac_ct_CC = @ac_ct_CC@
ac_ct_CXX = @ac_ct_CXX@
am__include = @am__include@
am__leading_dot = @am__leading_dot@
am__quote = @am__quote@
am__tar = @am__tar@
am__untar = @am__untar@
bindir = @bindir@
build_alias = @build_alias@
builddir = @builddir@
datadir = @datadir@
datarootdir = @datarootdir@
docdir = @docdir@
dvidir = @dvidir@
exec_prefix = @exec_prefix@
host_alias = @host_alias@
htmldir = @htmldir@
includedir = @includedir@
infodir = @infodir@
install_sh = @install_sh@
libdir = @libdir@
libexecdir = @libexecdir@
localedir = @localedir@
localstatedir = @localstatedir@
mandir = @mandir@
mkdir_p = @mkdir_p@
oldincludedir = @oldincludedir@
pdfdir = @pdfdir@
prefix = @prefix@
program_transform_name = @program_transform_name@
psdir = @psdir@
sbindir = @sbindir@
sharedstatedir = @sharedstatedir@
srcdir = @srcdir@
sysconfdir = @sysconfdir@
target_alias = @target_alias@
top_build_prefix = @top_build_prefix@
top_builddir = @top_builddir@
top_srcdir = @top_srcdir@

# Define some shortcuts to source-code subdirectories
UTILS = $(top_srcdir)/seqtoolsUtils
PFETCH = $(top_srcdir)/libpfetch
BLIXEM = $(top_srcdir)/blixemApp
DOTTER = $(top_srcdir)/dotterApp
BELVU = $(top_srcdir)/belvuApp
DOC = $(top_srcdir)/doc
USERDOC = $(top_srcdir)/doc/User_doc
TEST = $(top_srcdir)/test
EXAMPLES = $(top_srcdir)/examples
@USE_LIBCURL_FALSE@noinst_LIBRARIES = libSeqtoolsUtils.a libBlixemApp.a libDotterApp.a libBelvuApp.a

#
# Convenience libraries
#
# These get compiled into the top-level directory to make finding
# make targent dependencies easier, even though the source-code 
# lives in subdirectories
#
@USE_LIBCURL_TRUE@noinst_LIBRARIES = libSeqtoolsUtils.a libpfetch.a libBlixemApp.a libDotterApp.a libBelvuApp.a

# Define the sources for the convenience libraries
libSeqtoolsUtils_a_SOURCES = $(UTILS)/iupac.h $(UTILS)/version.h $(UTILS)/utilities.h $(UTILS)/utilities.c $(UTILS)/blxmsp.h $(UTILS)/blxmsp.c $(UTILS)/translate.c $(UTILS)/seqtoolsWebBrowser.c $(UTILS)/blxGff3Parser.h $(UTILS)/blxGff3Parser.c $(UTILS)/blxparser.h $(UTILS)/blxparser.c
libpfetch_a_SOURCES = $(PFETCH)/libpfetch-utils.c $(PFETCH)/libpfetch.c $(PFETCH)/libpfetch.h $(PFETCH)/libpfetch-cmarshal.c $(PFETCH)/libpfetch-cmarshal.h $(PFETCH)/libcurlobject.c $(PFETCH)/libcurlobject.h $(PFETCH)/libpfetch_I.h $(PFETCH)/libpfetch_P.h $(PFETCH)/libcurlobject_I.h
libBlixemApp_a_SOURCES = $(BLIXEM)/sequencecellrenderer.c $(BLIXEM)/bigpicture.c $(BLIXEM)/bigpicturegrid.c $(BLIXEM)/detailview.c $(BLIXEM)/detailviewtree.c $(BLIXEM)/blxwindow.c $(BLIXEM)/exonview.c $(BLIXEM)/coverageview.c $(BLIXEM)/blxdotter.c $(BLIXEM)/blxFetchDb.c $(BLIXEM)/blxview.h $(BLIXEM)/blixem_.h $(BLIXEM)/detailview.h $(BLIXEM)/detailviewtree.h $(BLIXEM)/sequencecellrenderer.h $(BLIXEM)/bigpicture.h $(BLIXEM)/bigpicturegrid.h $(BLIXEM)/blxwindow.h $(BLIXEM)/exonview.h $(BLIXEM)/coverageview.h $(BLIXEM)/blxdotter.h
libDotterApp_a_SOURCES = $(DOTTER)/greyramptool.c $(DOTTER)/alignmenttool.c $(DOTTER)/dotplot.c $(DOTTER)/dotter.c $(DOTTER)/dotterKarlin.c $(DOTTER)/seqtoolsExonView.c $(DOTTER)/dotter_.h $(DOTTER)/dotter.h $(DOTTER)/seqtoolsExonView.h
libBelvuApp_a_SOURCES = $(BELVU)/belvu_.h $(BELVU)/belvu.c $(BELVU)/belvuWindow.h $(BELVU)/belvuWindow.c $(BELVU)/belvuAlignment.h $(BELVU)/belvuAlignment.c $(BELVU)/belvuTree.h $(BELVU)/belvuTree.c $(BELVU)/belvuConsPlot.h $(BELVU)/belvuConsPlot.c

# libpfetch marshal stuff
libpfetch_a_marshal = $(PFETCH)/libpfetch-cmarshal.list
libpfetch_a_DEPENDENCIES = $(nodist_libpfetch_a_SOURCES)
libpfetch_a_extra_sources = $(PFETCH)/libpfetch-cmarshal.h $(PFETCH)/libpfetch-cmarshal.c $(NULL)
nodist_libpfetch_a_SOURCES = $(libpfetch_a_extra_sources)
BUILT_SOURCES = $(libpfetch_a_extra_sources)
CLEANFILES = $(BUILT_SOURCES)
PFETCH_EXTRA_DIST = $(libpfetch_a_marshal)
GENMARSHAL_COMMAND = $(GLIB_GENMARSHAL) --prefix=libpfetch_cmarshal

#
# Documentation and tests
#

# these will be installed alongside the programs
dist_doc_DATA = $(USERDOC)/todo.html $(USERDOC)/release_notes.html \
                $(USERDOC)/belvu_quick_start.html $(USERDOC)/blixem_quick_start.html $(USERDOC)/dotter_quick_start.html \
                $(USERDOC)/belvu_usage.txt $(USERDOC)/blixem_usage.txt $(USERDOC)/dotter_usage.txt \
                $(USERDOC)/Blixem_manual/Blixem_manual.pdf $(USERDOC)/Dotter_manual/Dotter_manual.pdf $(USERDOC)/Belvu_manual/Belvu_manual.pdf


# these are included in the distribution, but are not installed
EXTRA_DIST = $(top_srcdir)/INSTALL.windows $(PFETCH_EXTRA_DIST) $(TEST) $(EXAMPLES) $(DOC)/Design_notes $(DOC)/index.html $(USERDOC)/index.html $(USERDOC)/manuals.html

# blixem and blixemh have the same source files, most of which are compiled into libBlixemApp.a. However, there are a 
# few that need to be compiled with different flags/libraries, and those are specified here
blixem_SOURCES = $(top_srcdir)/blixemApp/blxmain.c $(top_srcdir)/blixemApp/blxview.c $(top_srcdir)/blixemApp/blxFetch.c
dotter_SOURCES = $(top_srcdir)/dotterApp/dotterMain.c
belvu_SOURCES = $(top_srcdir)/belvuApp/belvuMain.c
@USE_SQLITE3_FALSE@AM_CPPFLAGS = $(DEPS_CFLAGS) -I$(top_srcdir)

# if sqlite3 is available, compile it into blixem so that sqlite-fetch is enabled
@USE_SQLITE3_TRUE@AM_CPPFLAGS = $(DEPS_CFLAGS) $(DEPS_SQLITE3) -I$(top_srcdir)
@USE_SQLITE3_FALSE@BLX_LIBS = $(DEPS_LIBS)
@USE_SQLITE3_TRUE@BLX_LIBS = $(DEPS_LIBS) $(DEPS_SQLITE3_LIBS)
@USE_SQLITE3_FALSE@blixem_CPPFLAGS = $(AM_CPPFLAGS)
@USE_SQLITE3_TRUE@blixem_CPPFLAGS = $(AM_CPPFLAGS) -DSQLITE3

# there's a problem on ubuntu 14 with finding X11 so this is a hopefully temporary hack...
X_LIB = -lX11 -lm
AM_LDFLAGS = -L$(top_builddir)
blixem_LDADD = $(top_builddir)/libSeqtoolsUtils.a $(top_builddir)/libBlixemApp.a -lSeqtoolsUtils -lBlixemApp $(BLX_LIBS) $(X_LIB)
dotter_LDADD = $(top_builddir)/libSeqtoolsUtils.a $(top_builddir)/libDotterApp.a -lSeqtoolsUtils -lDotterApp $(DEPS_LIBS)  $(X_LIB)
belvu_LDADD = $(top_builddir)/libSeqtoolsUtils.a $(top_builddir)/libBelvuApp.a -lSeqtoolsUtils -lBelvuApp $(DEPS_LIBS) $(X_LIB)

# Only compile the blixemh target if we have the libcurl library
@USE_LIBCURL_TRUE@blixemh_SOURCES = $(blixem_SOURCES)
@USE_LIBCURL_TRUE@blixemh_CPPFLAGS = $(blixem_CPPFLAGS) -DPFETCH_HTML
@USE_LIBCURL_TRUE@blixemh_LDADD = $(top_builddir)/libSeqtoolsUtils.a $(top_builddir)/libBlixemApp.a $(top_builddir)/libpfetch.a $(BLX_LIBS) -lcurl -lSeqtoolsUtils -lBlixemApp  $(X_LIB)
all: $(BUILT_SOURCES) config.h
	$(MAKE) $(AM_MAKEFLAGS) all-am

.SUFFIXES:
.SUFFIXES: .c .h .list .o .obj
am--refresh:
	@:
$(srcdir)/Makefile.in:  $(srcdir)/Makefile.am  $(am__configure_deps)
	@for dep in $?; do \
	  case '$(am__configure_deps)' in \
	    *$$dep*) \
	      echo ' cd $(srcdir) && $(AUTOMAKE) --foreign'; \
	      $(am__cd) $(srcdir) && $(AUTOMAKE) --foreign \
		&& exit 0; \
	      exit 1;; \
	  esac; \
	done; \
	echo ' cd $(top_srcdir) && $(AUTOMAKE) --foreign Makefile'; \
	$(am__cd) $(top_srcdir) && \
	  $(AUTOMAKE) --foreign Makefile
.PRECIOUS: Makefile
Makefile: $(srcdir)/Makefile.in $(top_builddir)/config.status
	@case '$?' in \
	  *config.status*) \
	    echo ' $(SHELL) ./config.status'; \
	    $(SHELL) ./config.status;; \
	  *) \
	    echo ' cd $(top_builddir) && $(SHELL) ./config.status $@ $(am__depfiles_maybe)'; \
	    cd $(top_builddir) && $(SHELL) ./config.status $@ $(am__depfiles_maybe);; \
	esac;

$(top_builddir)/config.status: $(top_srcdir)/configure $(CONFIG_STATUS_DEPENDENCIES)
	$(SHELL) ./config.status --recheck

$(top_srcdir)/configure:  $(am__configure_deps)
	$(am__cd) $(srcdir) && $(AUTOCONF)
$(ACLOCAL_M4):  $(am__aclocal_m4_deps)
	$(am__cd) $(srcdir) && $(ACLOCAL) $(ACLOCAL_AMFLAGS)
$(am__aclocal_m4_deps):

config.h: stamp-h1
	@if test ! -f $@; then \
	  rm -f stamp-h1; \
	  $(MAKE) $(AM_MAKEFLAGS) stamp-h1; \
	else :; fi

stamp-h1: $(srcdir)/config.h.in $(top_builddir)/config.status
	@rm -f stamp-h1
	cd $(top_builddir) && $(SHELL) ./config.status config.h
$(srcdir)/config.h.in:  $(am__configure_deps) 
	($(am__cd) $(top_srcdir) && $(AUTOHEADER))
	rm -f stamp-h1
	touch $@

distclean-hdr:
	-rm -f config.h stamp-h1

clean-noinstLIBRARIES:
	-test -z "$(noinst_LIBRARIES)" || rm -f $(noinst_LIBRARIES)
libBelvuApp.a: $(libBelvuApp_a_OBJECTS) $(libBelvuApp_a_DEPENDENCIES) 
	-rm -f libBelvuApp.a
	$(libBelvuApp_a_AR) libBelvuApp.a $(libBelvuApp_a_OBJECTS) $(libBelvuApp_a_LIBADD)
	$(RANLIB) libBelvuApp.a
libBlixemApp.a: $(libBlixemApp_a_OBJECTS) $(libBlixemApp_a_DEPENDENCIES) 
	-rm -f libBlixemApp.a
	$(libBlixemApp_a_AR) libBlixemApp.a $(libBlixemApp_a_OBJECTS) $(libBlixemApp_a_LIBADD)
	$(RANLIB) libBlixemApp.a
libDotterApp.a: $(libDotterApp_a_OBJECTS) $(libDotterApp_a_DEPENDENCIES) 
	-rm -f libDotterApp.a
	$(libDotterApp_a_AR) libDotterApp.a $(libDotterApp_a_OBJECTS) $(libDotterApp_a_LIBADD)
	$(RANLIB) libDotterApp.a
libSeqtoolsUtils.a: $(libSeqtoolsUtils_a_OBJECTS) $(libSeqtoolsUtils_a_DEPENDENCIES) 
	-rm -f libSeqtoolsUtils.a
	$(libSeqtoolsUtils_a_AR) libSeqtoolsUtils.a $(libSeqtoolsUtils_a_OBJECTS) $(libSeqtoolsUtils_a_LIBADD)
	$(RANLIB) libSeqtoolsUtils.a
libpfetch.a: $(libpfetch_a_OBJECTS) $(libpfetch_a_DEPENDENCIES) 
	-rm -f libpfetch.a
	$(libpfetch_a_AR) libpfetch.a $(libpfetch_a_OBJECTS) $(libpfetch_a_LIBADD)
	$(RANLIB) libpfetch.a
install-binPROGRAMS: $(bin_PROGRAMS)
	@$(NORMAL_INSTALL)
	test -z "$(bindir)" || $(MKDIR_P) "$(DESTDIR)$(bindir)"
	@list='$(bin_PROGRAMS)'; test -n "$(bindir)" || list=; \
	for p in $$list; do echo "$$p $$p"; done | \
	sed 's/$(EXEEXT)$$//' | \
	while read p p1; do if test -f $$p; \
	  then echo "$$p"; echo "$$p"; else :; fi; \
	done | \
	sed -e 'p;s,.*/,,;n;h' -e 's|.*|.|' \
	    -e 'p;x;s,.*/,,;s/$(EXEEXT)$$//;$(transform);s/$$/$(EXEEXT)/' | \
	sed 'N;N;N;s,\n, ,g' | \
	$(AWK) 'BEGIN { files["."] = ""; dirs["."] = 1 } \
	  { d=$$3; if (dirs[d] != 1) { print "d", d; dirs[d] = 1 } \
	    if ($$2 == $$4) files[d] = files[d] " " $$1; \
	    else { print "f", $$3 "/" $$4, $$1; } } \
	  END { for (d in files) print "f", d, files[d] }' | \
	while read type dir files; do \
	    if test "$$dir" = .; then dir=; else dir=/$$dir; fi; \
	    test -z "$$files" || { \
	      echo " $(INSTALL_PROGRAM_ENV) $(INSTALL_PROGRAM) $$files '$(DESTDIR)$(bindir)$$dir'"; \
	      $(INSTALL_PROGRAM_ENV) $(INSTALL_PROGRAM) $$files "$(DESTDIR)$(bindir)$$dir" || exit $$?; \
	    } \
	; done

uninstall-binPROGRAMS:
	@$(NORMAL_UNINSTALL)
	@list='$(bin_PROGRAMS)'; test -n "$(bindir)" || list=; \
	files=`for p in $$list; do echo "$$p"; done | \
	  sed -e 'h;s,^.*/,,;s/$(EXEEXT)$$//;$(transform)' \
	      -e 's/$$/$(EXEEXT)/' `; \
	test -n "$$list" || exit 0; \
	echo " ( cd '$(DESTDIR)$(bindir)' && rm -f" $$files ")"; \
	cd "$(DESTDIR)$(bindir)" && rm -f $$files

clean-binPROGRAMS:
	-test -z "$(bin_PROGRAMS)" || rm -f $(bin_PROGRAMS)
belvu$(EXEEXT): $(belvu_OBJECTS) $(belvu_DEPENDENCIES) 
	@rm -f belvu$(EXEEXT)
	$(LINK) $(belvu_OBJECTS) $(belvu_LDADD) $(LIBS)
blixem$(EXEEXT): $(blixem_OBJECTS) $(blixem_DEPENDENCIES) 
	@rm -f blixem$(EXEEXT)
	$(LINK) $(blixem_OBJECTS) $(blixem_LDADD) $(LIBS)
blixemh$(EXEEXT): $(blixemh_OBJECTS) $(blixemh_DEPENDENCIES) 
	@rm -f blixemh$(EXEEXT)
	$(LINK) $(blixemh_OBJECTS) $(blixemh_LDADD) $(LIBS)
dotter$(EXEEXT): $(dotter_OBJECTS) $(dotter_DEPENDENCIES) 
	@rm -f dotter$(EXEEXT)
	$(LINK) $(dotter_OBJECTS) $(dotter_LDADD) $(LIBS)

mostlyclean-compile:
	-rm -f *.$(OBJEXT)

distclean-compile:
	-rm -f *.tab.c

@AMDEP_TRUE@@am__include@ @am__quote@./$(DEPDIR)/alignmenttool.Po@am__quote@
@AMDEP_TRUE@@am__include@ @am__quote@./$(DEPDIR)/belvu.Po@am__quote@
@AMDEP_TRUE@@am__include@ @am__quote@./$(DEPDIR)/belvuAlignment.Po@am__quote@
@AMDEP_TRUE@@am__include@ @am__quote@./$(DEPDIR)/belvuConsPlot.Po@am__quote@
@AMDEP_TRUE@@am__include@ @am__quote@./$(DEPDIR)/belvuMain.Po@am__quote@
@AMDEP_TRUE@@am__include@ @am__quote@./$(DEPDIR)/belvuTree.Po@am__quote@
@AMDEP_TRUE@@am__include@ @am__quote@./$(DEPDIR)/belvuWindow.Po@am__quote@
@AMDEP_TRUE@@am__include@ @am__quote@./$(DEPDIR)/bigpicture.Po@am__quote@
@AMDEP_TRUE@@am__include@ @am__quote@./$(DEPDIR)/bigpicturegrid.Po@am__quote@
@AMDEP_TRUE@@am__include@ @am__quote@./$(DEPDIR)/blixem-blxFetch.Po@am__quote@
@AMDEP_TRUE@@am__include@ @am__quote@./$(DEPDIR)/blixem-blxmain.Po@am__quote@
@AMDEP_TRUE@@am__include@ @am__quote@./$(DEPDIR)/blixem-blxview.Po@am__quote@
@AMDEP_TRUE@@am__include@ @am__quote@./$(DEPDIR)/blixemh-blxFetch.Po@am__quote@
@AMDEP_TRUE@@am__include@ @am__quote@./$(DEPDIR)/blixemh-blxmain.Po@am__quote@
@AMDEP_TRUE@@am__include@ @am__quote@./$(DEPDIR)/blixemh-blxview.Po@am__quote@
@AMDEP_TRUE@@am__include@ @am__quote@./$(DEPDIR)/blxFetchDb.Po@am__quote@
@AMDEP_TRUE@@am__include@ @am__quote@./$(DEPDIR)/blxGff3Parser.Po@am__quote@
@AMDEP_TRUE@@am__include@ @am__quote@./$(DEPDIR)/blxdotter.Po@am__quote@
@AMDEP_TRUE@@am__include@ @am__quote@./$(DEPDIR)/blxmsp.Po@am__quote@
@AMDEP_TRUE@@am__include@ @am__quote@./$(DEPDIR)/blxparser.Po@am__quote@
@AMDEP_TRUE@@am__include@ @am__quote@./$(DEPDIR)/blxwindow.Po@am__quote@
@AMDEP_TRUE@@am__include@ @am__quote@./$(DEPDIR)/coverageview.Po@am__quote@
@AMDEP_TRUE@@am__include@ @am__quote@./$(DEPDIR)/detailview.Po@am__quote@
@AMDEP_TRUE@@am__include@ @am__quote@./$(DEPDIR)/detailviewtree.Po@am__quote@
@AMDEP_TRUE@@am__include@ @am__quote@./$(DEPDIR)/dotplot.Po@am__quote@
@AMDEP_TRUE@@am__include@ @am__quote@./$(DEPDIR)/dotter.Po@am__quote@
@AMDEP_TRUE@@am__include@ @am__quote@./$(DEPDIR)/dotterKarlin.Po@am__quote@
@AMDEP_TRUE@@am__include@ @am__quote@./$(DEPDIR)/dotterMain.Po@am__quote@
@AMDEP_TRUE@@am__include@ @am__quote@./$(DEPDIR)/exonview.Po@am__quote@
@AMDEP_TRUE@@am__include@ @am__quote@./$(DEPDIR)/greyramptool.Po@am__quote@
@AMDEP_TRUE@@am__include@ @am__quote@./$(DEPDIR)/libcurlobject.Po@am__quote@
@AMDEP_TRUE@@am__include@ @am__quote@./$(DEPDIR)/libpfetch-cmarshal.Po@am__quote@
@AMDEP_TRUE@@am__include@ @am__quote@./$(DEPDIR)/libpfetch-utils.Po@am__quote@
@AMDEP_TRUE@@am__include@ @am__quote@./$(DEPDIR)/libpfetch.Po@am__quote@
@AMDEP_TRUE@@am__include@ @am__quote@./$(DEPDIR)/seqtoolsExonView.Po@am__quote@
@AMDEP_TRUE@@am__include@ @am__quote@./$(DEPDIR)/seqtoolsWebBrowser.Po@am__quote@
@AMDEP_TRUE@@am__include@ @am__quote@./$(DEPDIR)/sequencecellrenderer.Po@am__quote@
@AMDEP_TRUE@@am__include@ @am__quote@./$(DEPDIR)/translate.Po@am__quote@
@AMDEP_TRUE@@am__include@ @am__quote@./$(DEPDIR)/utilities.Po@am__quote@

.c.o:
@am__fastdepCC_TRUE@	$(COMPILE) -MT $@ -MD -MP -MF $(DEPDIR)/$*.Tpo -c -o $@ $<
@am__fastdepCC_TRUE@	$(am__mv) $(DEPDIR)/$*.Tpo $(DEPDIR)/$*.Po
@AMDEP_TRUE@@am__fastdepCC_FALSE@	source='$<' object='$@' libtool=no @AMDEPBACKSLASH@
@AMDEP_TRUE@@am__fastdepCC_FALSE@	DEPDIR=$(DEPDIR) $(CCDEPMODE) $(depcomp) @AMDEPBACKSLASH@
@am__fastdepCC_FALSE@	$(COMPILE) -c $<

.c.obj:
@am__fastdepCC_TRUE@	$(COMPILE) -MT $@ -MD -MP -MF $(DEPDIR)/$*.Tpo -c -o $@ `$(CYGPATH_W) '$<'`
@am__fastdepCC_TRUE@	$(am__mv) $(DEPDIR)/$*.Tpo $(DEPDIR)/$*.Po
@AMDEP_TRUE@@am__fastdepCC_FALSE@	source='$<' object='$@' libtool=no @AMDEPBACKSLASH@
@AMDEP_TRUE@@am__fastdepCC_FALSE@	DEPDIR=$(DEPDIR) $(CCDEPMODE) $(depcomp) @AMDEPBACKSLASH@
@am__fastdepCC_FALSE@	$(COMPILE) -c `$(CYGPATH_W) '$<'`

belvu.o: $(BELVU)/belvu.c
@am__fastdepCC_TRUE@	$(CC) $(DEFS) $(DEFAULT_INCLUDES) $(INCLUDES) $(AM_CPPFLAGS) $(CPPFLAGS) $(AM_CFLAGS) $(CFLAGS) -MT belvu.o -MD -MP -MF $(DEPDIR)/belvu.Tpo -c -o belvu.o `test -f '$(BELVU)/belvu.c' || echo '$(srcdir)/'`$(BELVU)/belvu.c
@am__fastdepCC_TRUE@	$(am__mv) $(DEPDIR)/belvu.Tpo $(DEPDIR)/belvu.Po
@AMDEP_TRUE@@am__fastdepCC_FALSE@	source='$(BELVU)/belvu.c' object='belvu.o' libtool=no @AMDEPBACKSLASH@
@AMDEP_TRUE@@am__fastdepCC_FALSE@	DEPDIR=$(DEPDIR) $(CCDEPMODE) $(depcomp) @AMDEPBACKSLASH@
@am__fastdepCC_FALSE@	$(CC) $(DEFS) $(DEFAULT_INCLUDES) $(INCLUDES) $(AM_CPPFLAGS) $(CPPFLAGS) $(AM_CFLAGS) $(CFLAGS) -c -o belvu.o `test -f '$(BELVU)/belvu.c' || echo '$(srcdir)/'`$(BELVU)/belvu.c

belvu.obj: $(BELVU)/belvu.c
@am__fastdepCC_TRUE@	$(CC) $(DEFS) $(DEFAULT_INCLUDES) $(INCLUDES) $(AM_CPPFLAGS) $(CPPFLAGS) $(AM_CFLAGS) $(CFLAGS) -MT belvu.obj -MD -MP -MF $(DEPDIR)/belvu.Tpo -c -o belvu.obj `if test -f '$(BELVU)/belvu.c'; then $(CYGPATH_W) '$(BELVU)/belvu.c'; else $(CYGPATH_W) '$(srcdir)/$(BELVU)/belvu.c'; fi`
@am__fastdepCC_TRUE@	$(am__mv) $(DEPDIR)/belvu.Tpo $(DEPDIR)/belvu.Po
@AMDEP_TRUE@@am__fastdepCC_FALSE@	source='$(BELVU)/belvu.c' object='belvu.obj' libtool=no @AMDEPBACKSLASH@
@AMDEP_TRUE@@am__fastdepCC_FALSE@	DEPDIR=$(DEPDIR) $(CCDEPMODE) $(depcomp) @AMDEPBACKSLASH@
@am__fastdepCC_FALSE@	$(CC) $(DEFS) $(DEFAULT_INCLUDES) $(INCLUDES) $(AM_CPPFLAGS) $(CPPFLAGS) $(AM_CFLAGS) $(CFLAGS) -c -o belvu.obj `if test -f '$(BELVU)/belvu.c'; then $(CYGPATH_W) '$(BELVU)/belvu.c'; else $(CYGPATH_W) '$(srcdir)/$(BELVU)/belvu.c'; fi`

belvuWindow.o: $(BELVU)/belvuWindow.c
@am__fastdepCC_TRUE@	$(CC) $(DEFS) $(DEFAULT_INCLUDES) $(INCLUDES) $(AM_CPPFLAGS) $(CPPFLAGS) $(AM_CFLAGS) $(CFLAGS) -MT belvuWindow.o -MD -MP -MF $(DEPDIR)/belvuWindow.Tpo -c -o belvuWindow.o `test -f '$(BELVU)/belvuWindow.c' || echo '$(srcdir)/'`$(BELVU)/belvuWindow.c
@am__fastdepCC_TRUE@	$(am__mv) $(DEPDIR)/belvuWindow.Tpo $(DEPDIR)/belvuWindow.Po
@AMDEP_TRUE@@am__fastdepCC_FALSE@	source='$(BELVU)/belvuWindow.c' object='belvuWindow.o' libtool=no @AMDEPBACKSLASH@
@AMDEP_TRUE@@am__fastdepCC_FALSE@	DEPDIR=$(DEPDIR) $(CCDEPMODE) $(depcomp) @AMDEPBACKSLASH@
@am__fastdepCC_FALSE@	$(CC) $(DEFS) $(DEFAULT_INCLUDES) $(INCLUDES) $(AM_CPPFLAGS) $(CPPFLAGS) $(AM_CFLAGS) $(CFLAGS) -c -o belvuWindow.o `test -f '$(BELVU)/belvuWindow.c' || echo '$(srcdir)/'`$(BELVU)/belvuWindow.c

belvuWindow.obj: $(BELVU)/belvuWindow.c
@am__fastdepCC_TRUE@	$(CC) $(DEFS) $(DEFAULT_INCLUDES) $(INCLUDES) $(AM_CPPFLAGS) $(CPPFLAGS) $(AM_CFLAGS) $(CFLAGS) -MT belvuWindow.obj -MD -MP -MF $(DEPDIR)/belvuWindow.Tpo -c -o belvuWindow.obj `if test -f '$(BELVU)/belvuWindow.c'; then $(CYGPATH_W) '$(BELVU)/belvuWindow.c'; else $(CYGPATH_W) '$(srcdir)/$(BELVU)/belvuWindow.c'; fi`
@am__fastdepCC_TRUE@	$(am__mv) $(DEPDIR)/belvuWindow.Tpo $(DEPDIR)/belvuWindow.Po
@AMDEP_TRUE@@am__fastdepCC_FALSE@	source='$(BELVU)/belvuWindow.c' object='belvuWindow.obj' libtool=no @AMDEPBACKSLASH@
@AMDEP_TRUE@@am__fastdepCC_FALSE@	DEPDIR=$(DEPDIR) $(CCDEPMODE) $(depcomp) @AMDEPBACKSLASH@
@am__fastdepCC_FALSE@	$(CC) $(DEFS) $(DEFAULT_INCLUDES) $(INCLUDES) $(AM_CPPFLAGS) $(CPPFLAGS) $(AM_CFLAGS) $(CFLAGS) -c -o belvuWindow.obj `if test -f '$(BELVU)/belvuWindow.c'; then $(CYGPATH_W) '$(BELVU)/belvuWindow.c'; else $(CYGPATH_W) '$(srcdir)/$(BELVU)/belvuWindow.c'; fi`

belvuAlignment.o: $(BELVU)/belvuAlignment.c
@am__fastdepCC_TRUE@	$(CC) $(DEFS) $(DEFAULT_INCLUDES) $(INCLUDES) $(AM_CPPFLAGS) $(CPPFLAGS) $(AM_CFLAGS) $(CFLAGS) -MT belvuAlignment.o -MD -MP -MF $(DEPDIR)/belvuAlignment.Tpo -c -o belvuAlignment.o `test -f '$(BELVU)/belvuAlignment.c' || echo '$(srcdir)/'`$(BELVU)/belvuAlignment.c
@am__fastdepCC_TRUE@	$(am__mv) $(DEPDIR)/belvuAlignment.Tpo $(DEPDIR)/belvuAlignment.Po
@AMDEP_TRUE@@am__fastdepCC_FALSE@	source='$(BELVU)/belvuAlignment.c' object='belvuAlignment.o' libtool=no @AMDEPBACKSLASH@
@AMDEP_TRUE@@am__fastdepCC_FALSE@	DEPDIR=$(DEPDIR) $(CCDEPMODE) $(depcomp) @AMDEPBACKSLASH@
@am__fastdepCC_FALSE@	$(CC) $(DEFS) $(DEFAULT_INCLUDES) $(INCLUDES) $(AM_CPPFLAGS) $(CPPFLAGS) $(AM_CFLAGS) $(CFLAGS) -c -o belvuAlignment.o `test -f '$(BELVU)/belvuAlignment.c' || echo '$(srcdir)/'`$(BELVU)/belvuAlignment.c

belvuAlignment.obj: $(BELVU)/belvuAlignment.c
@am__fastdepCC_TRUE@	$(CC) $(DEFS) $(DEFAULT_INCLUDES) $(INCLUDES) $(AM_CPPFLAGS) $(CPPFLAGS) $(AM_CFLAGS) $(CFLAGS) -MT belvuAlignment.obj -MD -MP -MF $(DEPDIR)/belvuAlignment.Tpo -c -o belvuAlignment.obj `if test -f '$(BELVU)/belvuAlignment.c'; then $(CYGPATH_W) '$(BELVU)/belvuAlignment.c'; else $(CYGPATH_W) '$(srcdir)/$(BELVU)/belvuAlignment.c'; fi`
@am__fastdepCC_TRUE@	$(am__mv) $(DEPDIR)/belvuAlignment.Tpo $(DEPDIR)/belvuAlignment.Po
@AMDEP_TRUE@@am__fastdepCC_FALSE@	source='$(BELVU)/belvuAlignment.c' object='belvuAlignment.obj' libtool=no @AMDEPBACKSLASH@
@AMDEP_TRUE@@am__fastdepCC_FALSE@	DEPDIR=$(DEPDIR) $(CCDEPMODE) $(depcomp) @AMDEPBACKSLASH@
@am__fastdepCC_FALSE@	$(CC) $(DEFS) $(DEFAULT_INCLUDES) $(INCLUDES) $(AM_CPPFLAGS) $(CPPFLAGS) $(AM_CFLAGS) $(CFLAGS) -c -o belvuAlignment.obj `if test -f '$(BELVU)/belvuAlignment.c'; then $(CYGPATH_W) '$(BELVU)/belvuAlignment.c'; else $(CYGPATH_W) '$(srcdir)/$(BELVU)/belvuAlignment.c'; fi`

belvuTree.o: $(BELVU)/belvuTree.c
@am__fastdepCC_TRUE@	$(CC) $(DEFS) $(DEFAULT_INCLUDES) $(INCLUDES) $(AM_CPPFLAGS) $(CPPFLAGS) $(AM_CFLAGS) $(CFLAGS) -MT belvuTree.o -MD -MP -MF $(DEPDIR)/belvuTree.Tpo -c -o belvuTree.o `test -f '$(BELVU)/belvuTree.c' || echo '$(srcdir)/'`$(BELVU)/belvuTree.c
@am__fastdepCC_TRUE@	$(am__mv) $(DEPDIR)/belvuTree.Tpo $(DEPDIR)/belvuTree.Po
@AMDEP_TRUE@@am__fastdepCC_FALSE@	source='$(BELVU)/belvuTree.c' object='belvuTree.o' libtool=no @AMDEPBACKSLASH@
@AMDEP_TRUE@@am__fastdepCC_FALSE@	DEPDIR=$(DEPDIR) $(CCDEPMODE) $(depcomp) @AMDEPBACKSLASH@
@am__fastdepCC_FALSE@	$(CC) $(DEFS) $(DEFAULT_INCLUDES) $(INCLUDES) $(AM_CPPFLAGS) $(CPPFLAGS) $(AM_CFLAGS) $(CFLAGS) -c -o belvuTree.o `test -f '$(BELVU)/belvuTree.c' || echo '$(srcdir)/'`$(BELVU)/belvuTree.c

belvuTree.obj: $(BELVU)/belvuTree.c
@am__fastdepCC_TRUE@	$(CC) $(DEFS) $(DEFAULT_INCLUDES) $(INCLUDES) $(AM_CPPFLAGS) $(CPPFLAGS) $(AM_CFLAGS) $(CFLAGS) -MT belvuTree.obj -MD -MP -MF $(DEPDIR)/belvuTree.Tpo -c -o belvuTree.obj `if test -f '$(BELVU)/belvuTree.c'; then $(CYGPATH_W) '$(BELVU)/belvuTree.c'; else $(CYGPATH_W) '$(srcdir)/$(BELVU)/belvuTree.c'; fi`
@am__fastdepCC_TRUE@	$(am__mv) $(DEPDIR)/belvuTree.Tpo $(DEPDIR)/belvuTree.Po
@AMDEP_TRUE@@am__fastdepCC_FALSE@	source='$(BELVU)/belvuTree.c' object='belvuTree.obj' libtool=no @AMDEPBACKSLASH@
@AMDEP_TRUE@@am__fastdepCC_FALSE@	DEPDIR=$(DEPDIR) $(CCDEPMODE) $(depcomp) @AMDEPBACKSLASH@
@am__fastdepCC_FALSE@	$(CC) $(DEFS) $(DEFAULT_INCLUDES) $(INCLUDES) $(AM_CPPFLAGS) $(CPPFLAGS) $(AM_CFLAGS) $(CFLAGS) -c -o belvuTree.obj `if test -f '$(BELVU)/belvuTree.c'; then $(CYGPATH_W) '$(BELVU)/belvuTree.c'; else $(CYGPATH_W) '$(srcdir)/$(BELVU)/belvuTree.c'; fi`

belvuConsPlot.o: $(BELVU)/belvuConsPlot.c
@am__fastdepCC_TRUE@	$(CC) $(DEFS) $(DEFAULT_INCLUDES) $(INCLUDES) $(AM_CPPFLAGS) $(CPPFLAGS) $(AM_CFLAGS) $(CFLAGS) -MT belvuConsPlot.o -MD -MP -MF $(DEPDIR)/belvuConsPlot.Tpo -c -o belvuConsPlot.o `test -f '$(BELVU)/belvuConsPlot.c' || echo '$(srcdir)/'`$(BELVU)/belvuConsPlot.c
@am__fastdepCC_TRUE@	$(am__mv) $(DEPDIR)/belvuConsPlot.Tpo $(DEPDIR)/belvuConsPlot.Po
@AMDEP_TRUE@@am__fastdepCC_FALSE@	source='$(BELVU)/belvuConsPlot.c' object='belvuConsPlot.o' libtool=no @AMDEPBACKSLASH@
@AMDEP_TRUE@@am__fastdepCC_FALSE@	DEPDIR=$(DEPDIR) $(CCDEPMODE) $(depcomp) @AMDEPBACKSLASH@
@am__fastdepCC_FALSE@	$(CC) $(DEFS) $(DEFAULT_INCLUDES) $(INCLUDES) $(AM_CPPFLAGS) $(CPPFLAGS) $(AM_CFLAGS) $(CFLAGS) -c -o belvuConsPlot.o `test -f '$(BELVU)/belvuConsPlot.c' || echo '$(srcdir)/'`$(BELVU)/belvuConsPlot.c

belvuConsPlot.obj: $(BELVU)/belvuConsPlot.c
@am__fastdepCC_TRUE@	$(CC) $(DEFS) $(DEFAULT_INCLUDES) $(INCLUDES) $(AM_CPPFLAGS) $(CPPFLAGS) $(AM_CFLAGS) $(CFLAGS) -MT belvuConsPlot.obj -MD -MP -MF $(DEPDIR)/belvuConsPlot.Tpo -c -o belvuConsPlot.obj `if test -f '$(BELVU)/belvuConsPlot.c'; then $(CYGPATH_W) '$(BELVU)/belvuConsPlot.c'; else $(CYGPATH_W) '$(srcdir)/$(BELVU)/belvuConsPlot.c'; fi`
@am__fastdepCC_TRUE@	$(am__mv) $(DEPDIR)/belvuConsPlot.Tpo $(DEPDIR)/belvuConsPlot.Po
@AMDEP_TRUE@@am__fastdepCC_FALSE@	source='$(BELVU)/belvuConsPlot.c' object='belvuConsPlot.obj' libtool=no @AMDEPBACKSLASH@
@AMDEP_TRUE@@am__fastdepCC_FALSE@	DEPDIR=$(DEPDIR) $(CCDEPMODE) $(depcomp) @AMDEPBACKSLASH@
@am__fastdepCC_FALSE@	$(CC) $(DEFS) $(DEFAULT_INCLUDES) $(INCLUDES) $(AM_CPPFLAGS) $(CPPFLAGS) $(AM_CFLAGS) $(CFLAGS) -c -o belvuConsPlot.obj `if test -f '$(BELVU)/belvuConsPlot.c'; then $(CYGPATH_W) '$(BELVU)/belvuConsPlot.c'; else $(CYGPATH_W) '$(srcdir)/$(BELVU)/belvuConsPlot.c'; fi`

sequencecellrenderer.o: $(BLIXEM)/sequencecellrenderer.c
@am__fastdepCC_TRUE@	$(CC) $(DEFS) $(DEFAULT_INCLUDES) $(INCLUDES) $(AM_CPPFLAGS) $(CPPFLAGS) $(AM_CFLAGS) $(CFLAGS) -MT sequencecellrenderer.o -MD -MP -MF $(DEPDIR)/sequencecellrenderer.Tpo -c -o sequencecellrenderer.o `test -f '$(BLIXEM)/sequencecellrenderer.c' || echo '$(srcdir)/'`$(BLIXEM)/sequencecellrenderer.c
@am__fastdepCC_TRUE@	$(am__mv) $(DEPDIR)/sequencecellrenderer.Tpo $(DEPDIR)/sequencecellrenderer.Po
@AMDEP_TRUE@@am__fastdepCC_FALSE@	source='$(BLIXEM)/sequencecellrenderer.c' object='sequencecellrenderer.o' libtool=no @AMDEPBACKSLASH@
@AMDEP_TRUE@@am__fastdepCC_FALSE@	DEPDIR=$(DEPDIR) $(CCDEPMODE) $(depcomp) @AMDEPBACKSLASH@
@am__fastdepCC_FALSE@	$(CC) $(DEFS) $(DEFAULT_INCLUDES) $(INCLUDES) $(AM_CPPFLAGS) $(CPPFLAGS) $(AM_CFLAGS) $(CFLAGS) -c -o sequencecellrenderer.o `test -f '$(BLIXEM)/sequencecellrenderer.c' || echo '$(srcdir)/'`$(BLIXEM)/sequencecellrenderer.c

sequencecellrenderer.obj: $(BLIXEM)/sequencecellrenderer.c
@am__fastdepCC_TRUE@	$(CC) $(DEFS) $(DEFAULT_INCLUDES) $(INCLUDES) $(AM_CPPFLAGS) $(CPPFLAGS) $(AM_CFLAGS) $(CFLAGS) -MT sequencecellrenderer.obj -MD -MP -MF $(DEPDIR)/sequencecellrenderer.Tpo -c -o sequencecellrenderer.obj `if test -f '$(BLIXEM)/sequencecellrenderer.c'; then $(CYGPATH_W) '$(BLIXEM)/sequencecellrenderer.c'; else $(CYGPATH_W) '$(srcdir)/$(BLIXEM)/sequencecellrenderer.c'; fi`
@am__fastdepCC_TRUE@	$(am__mv) $(DEPDIR)/sequencecellrenderer.Tpo $(DEPDIR)/sequencecellrenderer.Po
@AMDEP_TRUE@@am__fastdepCC_FALSE@	source='$(BLIXEM)/sequencecellrenderer.c' object='sequencecellrenderer.obj' libtool=no @AMDEPBACKSLASH@
@AMDEP_TRUE@@am__fastdepCC_FALSE@	DEPDIR=$(DEPDIR) $(CCDEPMODE) $(depcomp) @AMDEPBACKSLASH@
@am__fastdepCC_FALSE@	$(CC) $(DEFS) $(DEFAULT_INCLUDES) $(INCLUDES) $(AM_CPPFLAGS) $(CPPFLAGS) $(AM_CFLAGS) $(CFLAGS) -c -o sequencecellrenderer.obj `if test -f '$(BLIXEM)/sequencecellrenderer.c'; then $(CYGPATH_W) '$(BLIXEM)/sequencecellrenderer.c'; else $(CYGPATH_W) '$(srcdir)/$(BLIXEM)/sequencecellrenderer.c'; fi`

bigpicture.o: $(BLIXEM)/bigpicture.c
@am__fastdepCC_TRUE@	$(CC) $(DEFS) $(DEFAULT_INCLUDES) $(INCLUDES) $(AM_CPPFLAGS) $(CPPFLAGS) $(AM_CFLAGS) $(CFLAGS) -MT bigpicture.o -MD -MP -MF $(DEPDIR)/bigpicture.Tpo -c -o bigpicture.o `test -f '$(BLIXEM)/bigpicture.c' || echo '$(srcdir)/'`$(BLIXEM)/bigpicture.c
@am__fastdepCC_TRUE@	$(am__mv) $(DEPDIR)/bigpicture.Tpo $(DEPDIR)/bigpicture.Po
@AMDEP_TRUE@@am__fastdepCC_FALSE@	source='$(BLIXEM)/bigpicture.c' object='bigpicture.o' libtool=no @AMDEPBACKSLASH@
@AMDEP_TRUE@@am__fastdepCC_FALSE@	DEPDIR=$(DEPDIR) $(CCDEPMODE) $(depcomp) @AMDEPBACKSLASH@
@am__fastdepCC_FALSE@	$(CC) $(DEFS) $(DEFAULT_INCLUDES) $(INCLUDES) $(AM_CPPFLAGS) $(CPPFLAGS) $(AM_CFLAGS) $(CFLAGS) -c -o bigpicture.o `test -f '$(BLIXEM)/bigpicture.c' || echo '$(srcdir)/'`$(BLIXEM)/bigpicture.c

bigpicture.obj: $(BLIXEM)/bigpicture.c
@am__fastdepCC_TRUE@	$(CC) $(DEFS) $(DEFAULT_INCLUDES) $(INCLUDES) $(AM_CPPFLAGS) $(CPPFLAGS) $(AM_CFLAGS) $(CFLAGS) -MT bigpicture.obj -MD -MP -MF $(DEPDIR)/bigpicture.Tpo -c -o bigpicture.obj `if test -f '$(BLIXEM)/bigpicture.c'; then $(CYGPATH_W) '$(BLIXEM)/bigpicture.c'; else $(CYGPATH_W) '$(srcdir)/$(BLIXEM)/bigpicture.c'; fi`
@am__fastdepCC_TRUE@	$(am__mv) $(DEPDIR)/bigpicture.Tpo $(DEPDIR)/bigpicture.Po
@AMDEP_TRUE@@am__fastdepCC_FALSE@	source='$(BLIXEM)/bigpicture.c' object='bigpicture.obj' libtool=no @AMDEPBACKSLASH@
@AMDEP_TRUE@@am__fastdepCC_FALSE@	DEPDIR=$(DEPDIR) $(CCDEPMODE) $(depcomp) @AMDEPBACKSLASH@
@am__fastdepCC_FALSE@	$(CC) $(DEFS) $(DEFAULT_INCLUDES) $(INCLUDES) $(AM_CPPFLAGS) $(CPPFLAGS) $(AM_CFLAGS) $(CFLAGS) -c -o bigpicture.obj `if test -f '$(BLIXEM)/bigpicture.c'; then $(CYGPATH_W) '$(BLIXEM)/bigpicture.c'; else $(CYGPATH_W) '$(srcdir)/$(BLIXEM)/bigpicture.c'; fi`

bigpicturegrid.o: $(BLIXEM)/bigpicturegrid.c
@am__fastdepCC_TRUE@	$(CC) $(DEFS) $(DEFAULT_INCLUDES) $(INCLUDES) $(AM_CPPFLAGS) $(CPPFLAGS) $(AM_CFLAGS) $(CFLAGS) -MT bigpicturegrid.o -MD -MP -MF $(DEPDIR)/bigpicturegrid.Tpo -c -o bigpicturegrid.o `test -f '$(BLIXEM)/bigpicturegrid.c' || echo '$(srcdir)/'`$(BLIXEM)/bigpicturegrid.c
@am__fastdepCC_TRUE@	$(am__mv) $(DEPDIR)/bigpicturegrid.Tpo $(DEPDIR)/bigpicturegrid.Po
@AMDEP_TRUE@@am__fastdepCC_FALSE@	source='$(BLIXEM)/bigpicturegrid.c' object='bigpicturegrid.o' libtool=no @AMDEPBACKSLASH@
@AMDEP_TRUE@@am__fastdepCC_FALSE@	DEPDIR=$(DEPDIR) $(CCDEPMODE) $(depcomp) @AMDEPBACKSLASH@
@am__fastdepCC_FALSE@	$(CC) $(DEFS) $(DEFAULT_INCLUDES) $(INCLUDES) $(AM_CPPFLAGS) $(CPPFLAGS) $(AM_CFLAGS) $(CFLAGS) -c -o bigpicturegrid.o `test -f '$(BLIXEM)/bigpicturegrid.c' || echo '$(srcdir)/'`$(BLIXEM)/bigpicturegrid.c

bigpicturegrid.obj: $(BLIXEM)/bigpicturegrid.c
@am__fastdepCC_TRUE@	$(CC) $(DEFS) $(DEFAULT_INCLUDES) $(INCLUDES) $(AM_CPPFLAGS) $(CPPFLAGS) $(AM_CFLAGS) $(CFLAGS) -MT bigpicturegrid.obj -MD -MP -MF $(DEPDIR)/bigpicturegrid.Tpo -c -o bigpicturegrid.obj `if test -f '$(BLIXEM)/bigpicturegrid.c'; then $(CYGPATH_W) '$(BLIXEM)/bigpicturegrid.c'; else $(CYGPATH_W) '$(srcdir)/$(BLIXEM)/bigpicturegrid.c'; fi`
@am__fastdepCC_TRUE@	$(am__mv) $(DEPDIR)/bigpicturegrid.Tpo $(DEPDIR)/bigpicturegrid.Po
@AMDEP_TRUE@@am__fastdepCC_FALSE@	source='$(BLIXEM)/bigpicturegrid.c' object='bigpicturegrid.obj' libtool=no @AMDEPBACKSLASH@
@AMDEP_TRUE@@am__fastdepCC_FALSE@	DEPDIR=$(DEPDIR) $(CCDEPMODE) $(depcomp) @AMDEPBACKSLASH@
@am__fastdepCC_FALSE@	$(CC) $(DEFS) $(DEFAULT_INCLUDES) $(INCLUDES) $(AM_CPPFLAGS) $(CPPFLAGS) $(AM_CFLAGS) $(CFLAGS) -c -o bigpicturegrid.obj `if test -f '$(BLIXEM)/bigpicturegrid.c'; then $(CYGPATH_W) '$(BLIXEM)/bigpicturegrid.c'; else $(CYGPATH_W) '$(srcdir)/$(BLIXEM)/bigpicturegrid.c'; fi`

detailview.o: $(BLIXEM)/detailview.c
@am__fastdepCC_TRUE@	$(CC) $(DEFS) $(DEFAULT_INCLUDES) $(INCLUDES) $(AM_CPPFLAGS) $(CPPFLAGS) $(AM_CFLAGS) $(CFLAGS) -MT detailview.o -MD -MP -MF $(DEPDIR)/detailview.Tpo -c -o detailview.o `test -f '$(BLIXEM)/detailview.c' || echo '$(srcdir)/'`$(BLIXEM)/detailview.c
@am__fastdepCC_TRUE@	$(am__mv) $(DEPDIR)/detailview.Tpo $(DEPDIR)/detailview.Po
@AMDEP_TRUE@@am__fastdepCC_FALSE@	source='$(BLIXEM)/detailview.c' object='detailview.o' libtool=no @AMDEPBACKSLASH@
@AMDEP_TRUE@@am__fastdepCC_FALSE@	DEPDIR=$(DEPDIR) $(CCDEPMODE) $(depcomp) @AMDEPBACKSLASH@
@am__fastdepCC_FALSE@	$(CC) $(DEFS) $(DEFAULT_INCLUDES) $(INCLUDES) $(AM_CPPFLAGS) $(CPPFLAGS) $(AM_CFLAGS) $(CFLAGS) -c -o detailview.o `test -f '$(BLIXEM)/detailview.c' || echo '$(srcdir)/'`$(BLIXEM)/detailview.c

detailview.obj: $(BLIXEM)/detailview.c
@am__fastdepCC_TRUE@	$(CC) $(DEFS) $(DEFAULT_INCLUDES) $(INCLUDES) $(AM_CPPFLAGS) $(CPPFLAGS) $(AM_CFLAGS) $(CFLAGS) -MT detailview.obj -MD -MP -MF $(DEPDIR)/detailview.Tpo -c -o detailview.obj `if test -f '$(BLIXEM)/detailview.c'; then $(CYGPATH_W) '$(BLIXEM)/detailview.c'; else $(CYGPATH_W) '$(srcdir)/$(BLIXEM)/detailview.c'; fi`
@am__fastdepCC_TRUE@	$(am__mv) $(DEPDIR)/detailview.Tpo $(DEPDIR)/detailview.Po
@AMDEP_TRUE@@am__fastdepCC_FALSE@	source='$(BLIXEM)/detailview.c' object='detailview.obj' libtool=no @AMDEPBACKSLASH@
@AMDEP_TRUE@@am__fastdepCC_FALSE@	DEPDIR=$(DEPDIR) $(CCDEPMODE) $(depcomp) @AMDEPBACKSLASH@
@am__fastdepCC_FALSE@	$(CC) $(DEFS) $(DEFAULT_INCLUDES) $(INCLUDES) $(AM_CPPFLAGS) $(CPPFLAGS) $(AM_CFLAGS) $(CFLAGS) -c -o detailview.obj `if test -f '$(BLIXEM)/detailview.c'; then $(CYGPATH_W) '$(BLIXEM)/detailview.c'; else $(CYGPATH_W) '$(srcdir)/$(BLIXEM)/detailview.c'; fi`

detailviewtree.o: $(BLIXEM)/detailviewtree.c
@am__fastdepCC_TRUE@	$(CC) $(DEFS) $(DEFAULT_INCLUDES) $(INCLUDES) $(AM_CPPFLAGS) $(CPPFLAGS) $(AM_CFLAGS) $(CFLAGS) -MT detailviewtree.o -MD -MP -MF $(DEPDIR)/detailviewtree.Tpo -c -o detailviewtree.o `test -f '$(BLIXEM)/detailviewtree.c' || echo '$(srcdir)/'`$(BLIXEM)/detailviewtree.c
@am__fastdepCC_TRUE@	$(am__mv) $(DEPDIR)/detailviewtree.Tpo $(DEPDIR)/detailviewtree.Po
@AMDEP_TRUE@@am__fastdepCC_FALSE@	source='$(BLIXEM)/detailviewtree.c' object='detailviewtree.o' libtool=no @AMDEPBACKSLASH@
@AMDEP_TRUE@@am__fastdepCC_FALSE@	DEPDIR=$(DEPDIR) $(CCDEPMODE) $(depcomp) @AMDEPBACKSLASH@
@am__fastdepCC_FALSE@	$(CC) $(DEFS) $(DEFAULT_INCLUDES) $(INCLUDES) $(AM_CPPFLAGS) $(CPPFLAGS) $(AM_CFLAGS) $(CFLAGS) -c -o detailviewtree.o `test -f '$(BLIXEM)/detailviewtree.c' || echo '$(srcdir)/'`$(BLIXEM)/detailviewtree.c

detailviewtree.obj: $(BLIXEM)/detailviewtree.c
@am__fastdepCC_TRUE@	$(CC) $(DEFS) $(DEFAULT_INCLUDES) $(INCLUDES) $(AM_CPPFLAGS) $(CPPFLAGS) $(AM_CFLAGS) $(CFLAGS) -MT detailviewtree.obj -MD -MP -MF $(DEPDIR)/detailviewtree.Tpo -c -o detailviewtree.obj `if test -f '$(BLIXEM)/detailviewtree.c'; then $(CYGPATH_W) '$(BLIXEM)/detailviewtree.c'; else $(CYGPATH_W) '$(srcdir)/$(BLIXEM)/detailviewtree.c'; fi`
@am__fastdepCC_TRUE@	$(am__mv) $(DEPDIR)/detailviewtree.Tpo $(DEPDIR)/detailviewtree.Po
@AMDEP_TRUE@@am__fastdepCC_FALSE@	source='$(BLIXEM)/detailviewtree.c' object='detailviewtree.obj' libtool=no @AMDEPBACKSLASH@
@AMDEP_TRUE@@am__fastdepCC_FALSE@	DEPDIR=$(DEPDIR) $(CCDEPMODE) $(depcomp) @AMDEPBACKSLASH@
@am__fastdepCC_FALSE@	$(CC) $(DEFS) $(DEFAULT_INCLUDES) $(INCLUDES) $(AM_CPPFLAGS) $(CPPFLAGS) $(AM_CFLAGS) $(CFLAGS) -c -o detailviewtree.obj `if test -f '$(BLIXEM)/detailviewtree.c'; then $(CYGPATH_W) '$(BLIXEM)/detailviewtree.c'; else $(CYGPATH_W) '$(srcdir)/$(BLIXEM)/detailviewtree.c'; fi`

blxwindow.o: $(BLIXEM)/blxwindow.c
@am__fastdepCC_TRUE@	$(CC) $(DEFS) $(DEFAULT_INCLUDES) $(INCLUDES) $(AM_CPPFLAGS) $(CPPFLAGS) $(AM_CFLAGS) $(CFLAGS) -MT blxwindow.o -MD -MP -MF $(DEPDIR)/blxwindow.Tpo -c -o blxwindow.o `test -f '$(BLIXEM)/blxwindow.c' || echo '$(srcdir)/'`$(BLIXEM)/blxwindow.c
@am__fastdepCC_TRUE@	$(am__mv) $(DEPDIR)/blxwindow.Tpo $(DEPDIR)/blxwindow.Po
@AMDEP_TRUE@@am__fastdepCC_FALSE@	source='$(BLIXEM)/blxwindow.c' object='blxwindow.o' libtool=no @AMDEPBACKSLASH@
@AMDEP_TRUE@@am__fastdepCC_FALSE@	DEPDIR=$(DEPDIR) $(CCDEPMODE) $(depcomp) @AMDEPBACKSLASH@
@am__fastdepCC_FALSE@	$(CC) $(DEFS) $(DEFAULT_INCLUDES) $(INCLUDES) $(AM_CPPFLAGS) $(CPPFLAGS) $(AM_CFLAGS) $(CFLAGS) -c -o blxwindow.o `test -f '$(BLIXEM)/blxwindow.c' || echo '$(srcdir)/'`$(BLIXEM)/blxwindow.c

blxwindow.obj: $(BLIXEM)/blxwindow.c
@am__fastdepCC_TRUE@	$(CC) $(DEFS) $(DEFAULT_INCLUDES) $(INCLUDES) $(AM_CPPFLAGS) $(CPPFLAGS) $(AM_CFLAGS) $(CFLAGS) -MT blxwindow.obj -MD -MP -MF $(DEPDIR)/blxwindow.Tpo -c -o blxwindow.obj `if test -f '$(BLIXEM)/blxwindow.c'; then $(CYGPATH_W) '$(BLIXEM)/blxwindow.c'; else $(CYGPATH_W) '$(srcdir)/$(BLIXEM)/blxwindow.c'; fi`
@am__fastdepCC_TRUE@	$(am__mv) $(DEPDIR)/blxwindow.Tpo $(DEPDIR)/blxwindow.Po
@AMDEP_TRUE@@am__fastdepCC_FALSE@	source='$(BLIXEM)/blxwindow.c' object='blxwindow.obj' libtool=no @AMDEPBACKSLASH@
@AMDEP_TRUE@@am__fastdepCC_FALSE@	DEPDIR=$(DEPDIR) $(CCDEPMODE) $(depcomp) @AMDEPBACKSLASH@
@am__fastdepCC_FALSE@	$(CC) $(DEFS) $(DEFAULT_INCLUDES) $(INCLUDES) $(AM_CPPFLAGS) $(CPPFLAGS) $(AM_CFLAGS) $(CFLAGS) -c -o blxwindow.obj `if test -f '$(BLIXEM)/blxwindow.c'; then $(CYGPATH_W) '$(BLIXEM)/blxwindow.c'; else $(CYGPATH_W) '$(srcdir)/$(BLIXEM)/blxwindow.c'; fi`

exonview.o: $(BLIXEM)/exonview.c
@am__fastdepCC_TRUE@	$(CC) $(DEFS) $(DEFAULT_INCLUDES) $(INCLUDES) $(AM_CPPFLAGS) $(CPPFLAGS) $(AM_CFLAGS) $(CFLAGS) -MT exonview.o -MD -MP -MF $(DEPDIR)/exonview.Tpo -c -o exonview.o `test -f '$(BLIXEM)/exonview.c' || echo '$(srcdir)/'`$(BLIXEM)/exonview.c
@am__fastdepCC_TRUE@	$(am__mv) $(DEPDIR)/exonview.Tpo $(DEPDIR)/exonview.Po
@AMDEP_TRUE@@am__fastdepCC_FALSE@	source='$(BLIXEM)/exonview.c' object='exonview.o' libtool=no @AMDEPBACKSLASH@
@AMDEP_TRUE@@am__fastdepCC_FALSE@	DEPDIR=$(DEPDIR) $(CCDEPMODE) $(depcomp) @AMDEPBACKSLASH@
@am__fastdepCC_FALSE@	$(CC) $(DEFS) $(DEFAULT_INCLUDES) $(INCLUDES) $(AM_CPPFLAGS) $(CPPFLAGS) $(AM_CFLAGS) $(CFLAGS) -c -o exonview.o `test -f '$(BLIXEM)/exonview.c' || echo '$(srcdir)/'`$(BLIXEM)/exonview.c

exonview.obj: $(BLIXEM)/exonview.c
@am__fastdepCC_TRUE@	$(CC) $(DEFS) $(DEFAULT_INCLUDES) $(INCLUDES) $(AM_CPPFLAGS) $(CPPFLAGS) $(AM_CFLAGS) $(CFLAGS) -MT exonview.obj -MD -MP -MF $(DEPDIR)/exonview.Tpo -c -o exonview.obj `if test -f '$(BLIXEM)/exonview.c'; then $(CYGPATH_W) '$(BLIXEM)/exonview.c'; else $(CYGPATH_W) '$(srcdir)/$(BLIXEM)/exonview.c'; fi`
@am__fastdepCC_TRUE@	$(am__mv) $(DEPDIR)/exonview.Tpo $(DEPDIR)/exonview.Po
@AMDEP_TRUE@@am__fastdepCC_FALSE@	source='$(BLIXEM)/exonview.c' object='exonview.obj' libtool=no @AMDEPBACKSLASH@
@AMDEP_TRUE@@am__fastdepCC_FALSE@	DEPDIR=$(DEPDIR) $(CCDEPMODE) $(depcomp) @AMDEPBACKSLASH@
@am__fastdepCC_FALSE@	$(CC) $(DEFS) $(DEFAULT_INCLUDES) $(INCLUDES) $(AM_CPPFLAGS) $(CPPFLAGS) $(AM_CFLAGS) $(CFLAGS) -c -o exonview.obj `if test -f '$(BLIXEM)/exonview.c'; then $(CYGPATH_W) '$(BLIXEM)/exonview.c'; else $(CYGPATH_W) '$(srcdir)/$(BLIXEM)/exonview.c'; fi`

coverageview.o: $(BLIXEM)/coverageview.c
@am__fastdepCC_TRUE@	$(CC) $(DEFS) $(DEFAULT_INCLUDES) $(INCLUDES) $(AM_CPPFLAGS) $(CPPFLAGS) $(AM_CFLAGS) $(CFLAGS) -MT coverageview.o -MD -MP -MF $(DEPDIR)/coverageview.Tpo -c -o coverageview.o `test -f '$(BLIXEM)/coverageview.c' || echo '$(srcdir)/'`$(BLIXEM)/coverageview.c
@am__fastdepCC_TRUE@	$(am__mv) $(DEPDIR)/coverageview.Tpo $(DEPDIR)/coverageview.Po
@AMDEP_TRUE@@am__fastdepCC_FALSE@	source='$(BLIXEM)/coverageview.c' object='coverageview.o' libtool=no @AMDEPBACKSLASH@
@AMDEP_TRUE@@am__fastdepCC_FALSE@	DEPDIR=$(DEPDIR) $(CCDEPMODE) $(depcomp) @AMDEPBACKSLASH@
@am__fastdepCC_FALSE@	$(CC) $(DEFS) $(DEFAULT_INCLUDES) $(INCLUDES) $(AM_CPPFLAGS) $(CPPFLAGS) $(AM_CFLAGS) $(CFLAGS) -c -o coverageview.o `test -f '$(BLIXEM)/coverageview.c' || echo '$(srcdir)/'`$(BLIXEM)/coverageview.c

coverageview.obj: $(BLIXEM)/coverageview.c
@am__fastdepCC_TRUE@	$(CC) $(DEFS) $(DEFAULT_INCLUDES) $(INCLUDES) $(AM_CPPFLAGS) $(CPPFLAGS) $(AM_CFLAGS) $(CFLAGS) -MT coverageview.obj -MD -MP -MF $(DEPDIR)/coverageview.Tpo -c -o coverageview.obj `if test -f '$(BLIXEM)/coverageview.c'; then $(CYGPATH_W) '$(BLIXEM)/coverageview.c'; else $(CYGPATH_W) '$(srcdir)/$(BLIXEM)/coverageview.c'; fi`
@am__fastdepCC_TRUE@	$(am__mv) $(DEPDIR)/coverageview.Tpo $(DEPDIR)/coverageview.Po
@AMDEP_TRUE@@am__fastdepCC_FALSE@	source='$(BLIXEM)/coverageview.c' object='coverageview.obj' libtool=no @AMDEPBACKSLASH@
@AMDEP_TRUE@@am__fastdepCC_FALSE@	DEPDIR=$(DEPDIR) $(CCDEPMODE) $(depcomp) @AMDEPBACKSLASH@
@am__fastdepCC_FALSE@	$(CC) $(DEFS) $(DEFAULT_INCLUDES) $(INCLUDES) $(AM_CPPFLAGS) $(CPPFLAGS) $(AM_CFLAGS) $(CFLAGS) -c -o coverageview.obj `if test -f '$(BLIXEM)/coverageview.c'; then $(CYGPATH_W) '$(BLIXEM)/coverageview.c'; else $(CYGPATH_W) '$(srcdir)/$(BLIXEM)/coverageview.c'; fi`

blxdotter.o: $(BLIXEM)/blxdotter.c
@am__fastdepCC_TRUE@	$(CC) $(DEFS) $(DEFAULT_INCLUDES) $(INCLUDES) $(AM_CPPFLAGS) $(CPPFLAGS) $(AM_CFLAGS) $(CFLAGS) -MT blxdotter.o -MD -MP -MF $(DEPDIR)/blxdotter.Tpo -c -o blxdotter.o `test -f '$(BLIXEM)/blxdotter.c' || echo '$(srcdir)/'`$(BLIXEM)/blxdotter.c
@am__fastdepCC_TRUE@	$(am__mv) $(DEPDIR)/blxdotter.Tpo $(DEPDIR)/blxdotter.Po
@AMDEP_TRUE@@am__fastdepCC_FALSE@	source='$(BLIXEM)/blxdotter.c' object='blxdotter.o' libtool=no @AMDEPBACKSLASH@
@AMDEP_TRUE@@am__fastdepCC_FALSE@	DEPDIR=$(DEPDIR) $(CCDEPMODE) $(depcomp) @AMDEPBACKSLASH@
@am__fastdepCC_FALSE@	$(CC) $(DEFS) $(DEFAULT_INCLUDES) $(INCLUDES) $(AM_CPPFLAGS) $(CPPFLAGS) $(AM_CFLAGS) $(CFLAGS) -c -o blxdotter.o `test -f '$(BLIXEM)/blxdotter.c' || echo '$(srcdir)/'`$(BLIXEM)/blxdotter.c

blxdotter.obj: $(BLIXEM)/blxdotter.c
@am__fastdepCC_TRUE@	$(CC) $(DEFS) $(DEFAULT_INCLUDES) $(INCLUDES) $(AM_CPPFLAGS) $(CPPFLAGS) $(AM_CFLAGS) $(CFLAGS) -MT blxdotter.obj -MD -MP -MF $(DEPDIR)/blxdotter.Tpo -c -o blxdotter.obj `if test -f '$(BLIXEM)/blxdotter.c'; then $(CYGPATH_W) '$(BLIXEM)/blxdotter.c'; else $(CYGPATH_W) '$(srcdir)/$(BLIXEM)/blxdotter.c'; fi`
@am__fastdepCC_TRUE@	$(am__mv) $(DEPDIR)/blxdotter.Tpo $(DEPDIR)/blxdotter.Po
@AMDEP_TRUE@@am__fastdepCC_FALSE@	source='$(BLIXEM)/blxdotter.c' object='blxdotter.obj' libtool=no @AMDEPBACKSLASH@
@AMDEP_TRUE@@am__fastdepCC_FALSE@	DEPDIR=$(DEPDIR) $(CCDEPMODE) $(depcomp) @AMDEPBACKSLASH@
@am__fastdepCC_FALSE@	$(CC) $(DEFS) $(DEFAULT_INCLUDES) $(INCLUDES) $(AM_CPPFLAGS) $(CPPFLAGS) $(AM_CFLAGS) $(CFLAGS) -c -o blxdotter.obj `if test -f '$(BLIXEM)/blxdotter.c'; then $(CYGPATH_W) '$(BLIXEM)/blxdotter.c'; else $(CYGPATH_W) '$(srcdir)/$(BLIXEM)/blxdotter.c'; fi`

blxFetchDb.o: $(BLIXEM)/blxFetchDb.c
@am__fastdepCC_TRUE@	$(CC) $(DEFS) $(DEFAULT_INCLUDES) $(INCLUDES) $(AM_CPPFLAGS) $(CPPFLAGS) $(AM_CFLAGS) $(CFLAGS) -MT blxFetchDb.o -MD -MP -MF $(DEPDIR)/blxFetchDb.Tpo -c -o blxFetchDb.o `test -f '$(BLIXEM)/blxFetchDb.c' || echo '$(srcdir)/'`$(BLIXEM)/blxFetchDb.c
@am__fastdepCC_TRUE@	$(am__mv) $(DEPDIR)/blxFetchDb.Tpo $(DEPDIR)/blxFetchDb.Po
@AMDEP_TRUE@@am__fastdepCC_FALSE@	source='$(BLIXEM)/blxFetchDb.c' object='blxFetchDb.o' libtool=no @AMDEPBACKSLASH@
@AMDEP_TRUE@@am__fastdepCC_FALSE@	DEPDIR=$(DEPDIR) $(CCDEPMODE) $(depcomp) @AMDEPBACKSLASH@
@am__fastdepCC_FALSE@	$(CC) $(DEFS) $(DEFAULT_INCLUDES) $(INCLUDES) $(AM_CPPFLAGS) $(CPPFLAGS) $(AM_CFLAGS) $(CFLAGS) -c -o blxFetchDb.o `test -f '$(BLIXEM)/blxFetchDb.c' || echo '$(srcdir)/'`$(BLIXEM)/blxFetchDb.c

blxFetchDb.obj: $(BLIXEM)/blxFetchDb.c
@am__fastdepCC_TRUE@	$(CC) $(DEFS) $(DEFAULT_INCLUDES) $(INCLUDES) $(AM_CPPFLAGS) $(CPPFLAGS) $(AM_CFLAGS) $(CFLAGS) -MT blxFetchDb.obj -MD -MP -MF $(DEPDIR)/blxFetchDb.Tpo -c -o blxFetchDb.obj `if test -f '$(BLIXEM)/blxFetchDb.c'; then $(CYGPATH_W) '$(BLIXEM)/blxFetchDb.c'; else $(CYGPATH_W) '$(srcdir)/$(BLIXEM)/blxFetchDb.c'; fi`
@am__fastdepCC_TRUE@	$(am__mv) $(DEPDIR)/blxFetchDb.Tpo $(DEPDIR)/blxFetchDb.Po
@AMDEP_TRUE@@am__fastdepCC_FALSE@	source='$(BLIXEM)/blxFetchDb.c' object='blxFetchDb.obj' libtool=no @AMDEPBACKSLASH@
@AMDEP_TRUE@@am__fastdepCC_FALSE@	DEPDIR=$(DEPDIR) $(CCDEPMODE) $(depcomp) @AMDEPBACKSLASH@
@am__fastdepCC_FALSE@	$(CC) $(DEFS) $(DEFAULT_INCLUDES) $(INCLUDES) $(AM_CPPFLAGS) $(CPPFLAGS) $(AM_CFLAGS) $(CFLAGS) -c -o blxFetchDb.obj `if test -f '$(BLIXEM)/blxFetchDb.c'; then $(CYGPATH_W) '$(BLIXEM)/blxFetchDb.c'; else $(CYGPATH_W) '$(srcdir)/$(BLIXEM)/blxFetchDb.c'; fi`

greyramptool.o: $(DOTTER)/greyramptool.c
@am__fastdepCC_TRUE@	$(CC) $(DEFS) $(DEFAULT_INCLUDES) $(INCLUDES) $(AM_CPPFLAGS) $(CPPFLAGS) $(AM_CFLAGS) $(CFLAGS) -MT greyramptool.o -MD -MP -MF $(DEPDIR)/greyramptool.Tpo -c -o greyramptool.o `test -f '$(DOTTER)/greyramptool.c' || echo '$(srcdir)/'`$(DOTTER)/greyramptool.c
@am__fastdepCC_TRUE@	$(am__mv) $(DEPDIR)/greyramptool.Tpo $(DEPDIR)/greyramptool.Po
@AMDEP_TRUE@@am__fastdepCC_FALSE@	source='$(DOTTER)/greyramptool.c' object='greyramptool.o' libtool=no @AMDEPBACKSLASH@
@AMDEP_TRUE@@am__fastdepCC_FALSE@	DEPDIR=$(DEPDIR) $(CCDEPMODE) $(depcomp) @AMDEPBACKSLASH@
@am__fastdepCC_FALSE@	$(CC) $(DEFS) $(DEFAULT_INCLUDES) $(INCLUDES) $(AM_CPPFLAGS) $(CPPFLAGS) $(AM_CFLAGS) $(CFLAGS) -c -o greyramptool.o `test -f '$(DOTTER)/greyramptool.c' || echo '$(srcdir)/'`$(DOTTER)/greyramptool.c

greyramptool.obj: $(DOTTER)/greyramptool.c
@am__fastdepCC_TRUE@	$(CC) $(DEFS) $(DEFAULT_INCLUDES) $(INCLUDES) $(AM_CPPFLAGS) $(CPPFLAGS) $(AM_CFLAGS) $(CFLAGS) -MT greyramptool.obj -MD -MP -MF $(DEPDIR)/greyramptool.Tpo -c -o greyramptool.obj `if test -f '$(DOTTER)/greyramptool.c'; then $(CYGPATH_W) '$(DOTTER)/greyramptool.c'; else $(CYGPATH_W) '$(srcdir)/$(DOTTER)/greyramptool.c'; fi`
@am__fastdepCC_TRUE@	$(am__mv) $(DEPDIR)/greyramptool.Tpo $(DEPDIR)/greyramptool.Po
@AMDEP_TRUE@@am__fastdepCC_FALSE@	source='$(DOTTER)/greyramptool.c' object='greyramptool.obj' libtool=no @AMDEPBACKSLASH@
@AMDEP_TRUE@@am__fastdepCC_FALSE@	DEPDIR=$(DEPDIR) $(CCDEPMODE) $(depcomp) @AMDEPBACKSLASH@
@am__fastdepCC_FALSE@	$(CC) $(DEFS) $(DEFAULT_INCLUDES) $(INCLUDES) $(AM_CPPFLAGS) $(CPPFLAGS) $(AM_CFLAGS) $(CFLAGS) -c -o greyramptool.obj `if test -f '$(DOTTER)/greyramptool.c'; then $(CYGPATH_W) '$(DOTTER)/greyramptool.c'; else $(CYGPATH_W) '$(srcdir)/$(DOTTER)/greyramptool.c'; fi`

alignmenttool.o: $(DOTTER)/alignmenttool.c
@am__fastdepCC_TRUE@	$(CC) $(DEFS) $(DEFAULT_INCLUDES) $(INCLUDES) $(AM_CPPFLAGS) $(CPPFLAGS) $(AM_CFLAGS) $(CFLAGS) -MT alignmenttool.o -MD -MP -MF $(DEPDIR)/alignmenttool.Tpo -c -o alignmenttool.o `test -f '$(DOTTER)/alignmenttool.c' || echo '$(srcdir)/'`$(DOTTER)/alignmenttool.c
@am__fastdepCC_TRUE@	$(am__mv) $(DEPDIR)/alignmenttool.Tpo $(DEPDIR)/alignmenttool.Po
@AMDEP_TRUE@@am__fastdepCC_FALSE@	source='$(DOTTER)/alignmenttool.c' object='alignmenttool.o' libtool=no @AMDEPBACKSLASH@
@AMDEP_TRUE@@am__fastdepCC_FALSE@	DEPDIR=$(DEPDIR) $(CCDEPMODE) $(depcomp) @AMDEPBACKSLASH@
@am__fastdepCC_FALSE@	$(CC) $(DEFS) $(DEFAULT_INCLUDES) $(INCLUDES) $(AM_CPPFLAGS) $(CPPFLAGS) $(AM_CFLAGS) $(CFLAGS) -c -o alignmenttool.o `test -f '$(DOTTER)/alignmenttool.c' || echo '$(srcdir)/'`$(DOTTER)/alignmenttool.c

alignmenttool.obj: $(DOTTER)/alignmenttool.c
@am__fastdepCC_TRUE@	$(CC) $(DEFS) $(DEFAULT_INCLUDES) $(INCLUDES) $(AM_CPPFLAGS) $(CPPFLAGS) $(AM_CFLAGS) $(CFLAGS) -MT alignmenttool.obj -MD -MP -MF $(DEPDIR)/alignmenttool.Tpo -c -o alignmenttool.obj `if test -f '$(DOTTER)/alignmenttool.c'; then $(CYGPATH_W) '$(DOTTER)/alignmenttool.c'; else $(CYGPATH_W) '$(srcdir)/$(DOTTER)/alignmenttool.c'; fi`
@am__fastdepCC_TRUE@	$(am__mv) $(DEPDIR)/alignmenttool.Tpo $(DEPDIR)/alignmenttool.Po
@AMDEP_TRUE@@am__fastdepCC_FALSE@	source='$(DOTTER)/alignmenttool.c' object='alignmenttool.obj' libtool=no @AMDEPBACKSLASH@
@AMDEP_TRUE@@am__fastdepCC_FALSE@	DEPDIR=$(DEPDIR) $(CCDEPMODE) $(depcomp) @AMDEPBACKSLASH@
@am__fastdepCC_FALSE@	$(CC) $(DEFS) $(DEFAULT_INCLUDES) $(INCLUDES) $(AM_CPPFLAGS) $(CPPFLAGS) $(AM_CFLAGS) $(CFLAGS) -c -o alignmenttool.obj `if test -f '$(DOTTER)/alignmenttool.c'; then $(CYGPATH_W) '$(DOTTER)/alignmenttool.c'; else $(CYGPATH_W) '$(srcdir)/$(DOTTER)/alignmenttool.c'; fi`

dotplot.o: $(DOTTER)/dotplot.c
@am__fastdepCC_TRUE@	$(CC) $(DEFS) $(DEFAULT_INCLUDES) $(INCLUDES) $(AM_CPPFLAGS) $(CPPFLAGS) $(AM_CFLAGS) $(CFLAGS) -MT dotplot.o -MD -MP -MF $(DEPDIR)/dotplot.Tpo -c -o dotplot.o `test -f '$(DOTTER)/dotplot.c' || echo '$(srcdir)/'`$(DOTTER)/dotplot.c
@am__fastdepCC_TRUE@	$(am__mv) $(DEPDIR)/dotplot.Tpo $(DEPDIR)/dotplot.Po
@AMDEP_TRUE@@am__fastdepCC_FALSE@	source='$(DOTTER)/dotplot.c' object='dotplot.o' libtool=no @AMDEPBACKSLASH@
@AMDEP_TRUE@@am__fastdepCC_FALSE@	DEPDIR=$(DEPDIR) $(CCDEPMODE) $(depcomp) @AMDEPBACKSLASH@
@am__fastdepCC_FALSE@	$(CC) $(DEFS) $(DEFAULT_INCLUDES) $(INCLUDES) $(AM_CPPFLAGS) $(CPPFLAGS) $(AM_CFLAGS) $(CFLAGS) -c -o dotplot.o `test -f '$(DOTTER)/dotplot.c' || echo '$(srcdir)/'`$(DOTTER)/dotplot.c

dotplot.obj: $(DOTTER)/dotplot.c
@am__fastdepCC_TRUE@	$(CC) $(DEFS) $(DEFAULT_INCLUDES) $(INCLUDES) $(AM_CPPFLAGS) $(CPPFLAGS) $(AM_CFLAGS) $(CFLAGS) -MT dotplot.obj -MD -MP -MF $(DEPDIR)/dotplot.Tpo -c -o dotplot.obj `if test -f '$(DOTTER)/dotplot.c'; then $(CYGPATH_W) '$(DOTTER)/dotplot.c'; else $(CYGPATH_W) '$(srcdir)/$(DOTTER)/dotplot.c'; fi`
@am__fastdepCC_TRUE@	$(am__mv) $(DEPDIR)/dotplot.Tpo $(DEPDIR)/dotplot.Po
@AMDEP_TRUE@@am__fastdepCC_FALSE@	source='$(DOTTER)/dotplot.c' object='dotplot.obj' libtool=no @AMDEPBACKSLASH@
@AMDEP_TRUE@@am__fastdepCC_FALSE@	DEPDIR=$(DEPDIR) $(CCDEPMODE) $(depcomp) @AMDEPBACKSLASH@
@am__fastdepCC_FALSE@	$(CC) $(DEFS) $(DEFAULT_INCLUDES) $(INCLUDES) $(AM_CPPFLAGS) $(CPPFLAGS) $(AM_CFLAGS) $(CFLAGS) -c -o dotplot.obj `if test -f '$(DOTTER)/dotplot.c'; then $(CYGPATH_W) '$(DOTTER)/dotplot.c'; else $(CYGPATH_W) '$(srcdir)/$(DOTTER)/dotplot.c'; fi`

dotter.o: $(DOTTER)/dotter.c
@am__fastdepCC_TRUE@	$(CC) $(DEFS) $(DEFAULT_INCLUDES) $(INCLUDES) $(AM_CPPFLAGS) $(CPPFLAGS) $(AM_CFLAGS) $(CFLAGS) -MT dotter.o -MD -MP -MF $(DEPDIR)/dotter.Tpo -c -o dotter.o `test -f '$(DOTTER)/dotter.c' || echo '$(srcdir)/'`$(DOTTER)/dotter.c
@am__fastdepCC_TRUE@	$(am__mv) $(DEPDIR)/dotter.Tpo $(DEPDIR)/dotter.Po
@AMDEP_TRUE@@am__fastdepCC_FALSE@	source='$(DOTTER)/dotter.c' object='dotter.o' libtool=no @AMDEPBACKSLASH@
@AMDEP_TRUE@@am__fastdepCC_FALSE@	DEPDIR=$(DEPDIR) $(CCDEPMODE) $(depcomp) @AMDEPBACKSLASH@
@am__fastdepCC_FALSE@	$(CC) $(DEFS) $(DEFAULT_INCLUDES) $(INCLUDES) $(AM_CPPFLAGS) $(CPPFLAGS) $(AM_CFLAGS) $(CFLAGS) -c -o dotter.o `test -f '$(DOTTER)/dotter.c' || echo '$(srcdir)/'`$(DOTTER)/dotter.c

dotter.obj: $(DOTTER)/dotter.c
@am__fastdepCC_TRUE@	$(CC) $(DEFS) $(DEFAULT_INCLUDES) $(INCLUDES) $(AM_CPPFLAGS) $(CPPFLAGS) $(AM_CFLAGS) $(CFLAGS) -MT dotter.obj -MD -MP -MF $(DEPDIR)/dotter.Tpo -c -o dotter.obj `if test -f '$(DOTTER)/dotter.c'; then $(CYGPATH_W) '$(DOTTER)/dotter.c'; else $(CYGPATH_W) '$(srcdir)/$(DOTTER)/dotter.c'; fi`
@am__fastdepCC_TRUE@	$(am__mv) $(DEPDIR)/dotter.Tpo $(DEPDIR)/dotter.Po
@AMDEP_TRUE@@am__fastdepCC_FALSE@	source='$(DOTTER)/dotter.c' object='dotter.obj' libtool=no @AMDEPBACKSLASH@
@AMDEP_TRUE@@am__fastdepCC_FALSE@	DEPDIR=$(DEPDIR) $(CCDEPMODE) $(depcomp) @AMDEPBACKSLASH@
@am__fastdepCC_FALSE@	$(CC) $(DEFS) $(DEFAULT_INCLUDES) $(INCLUDES) $(AM_CPPFLAGS) $(CPPFLAGS) $(AM_CFLAGS) $(CFLAGS) -c -o dotter.obj `if test -f '$(DOTTER)/dotter.c'; then $(CYGPATH_W) '$(DOTTER)/dotter.c'; else $(CYGPATH_W) '$(srcdir)/$(DOTTER)/dotter.c'; fi`

dotterKarlin.o: $(DOTTER)/dotterKarlin.c
@am__fastdepCC_TRUE@	$(CC) $(DEFS) $(DEFAULT_INCLUDES) $(INCLUDES) $(AM_CPPFLAGS) $(CPPFLAGS) $(AM_CFLAGS) $(CFLAGS) -MT dotterKarlin.o -MD -MP -MF $(DEPDIR)/dotterKarlin.Tpo -c -o dotterKarlin.o `test -f '$(DOTTER)/dotterKarlin.c' || echo '$(srcdir)/'`$(DOTTER)/dotterKarlin.c
@am__fastdepCC_TRUE@	$(am__mv) $(DEPDIR)/dotterKarlin.Tpo $(DEPDIR)/dotterKarlin.Po
@AMDEP_TRUE@@am__fastdepCC_FALSE@	source='$(DOTTER)/dotterKarlin.c' object='dotterKarlin.o' libtool=no @AMDEPBACKSLASH@
@AMDEP_TRUE@@am__fastdepCC_FALSE@	DEPDIR=$(DEPDIR) $(CCDEPMODE) $(depcomp) @AMDEPBACKSLASH@
@am__fastdepCC_FALSE@	$(CC) $(DEFS) $(DEFAULT_INCLUDES) $(INCLUDES) $(AM_CPPFLAGS) $(CPPFLAGS) $(AM_CFLAGS) $(CFLAGS) -c -o dotterKarlin.o `test -f '$(DOTTER)/dotterKarlin.c' || echo '$(srcdir)/'`$(DOTTER)/dotterKarlin.c

dotterKarlin.obj: $(DOTTER)/dotterKarlin.c
@am__fastdepCC_TRUE@	$(CC) $(DEFS) $(DEFAULT_INCLUDES) $(INCLUDES) $(AM_CPPFLAGS) $(CPPFLAGS) $(AM_CFLAGS) $(CFLAGS) -MT dotterKarlin.obj -MD -MP -MF $(DEPDIR)/dotterKarlin.Tpo -c -o dotterKarlin.obj `if test -f '$(DOTTER)/dotterKarlin.c'; then $(CYGPATH_W) '$(DOTTER)/dotterKarlin.c'; else $(CYGPATH_W) '$(srcdir)/$(DOTTER)/dotterKarlin.c'; fi`
@am__fastdepCC_TRUE@	$(am__mv) $(DEPDIR)/dotterKarlin.Tpo $(DEPDIR)/dotterKarlin.Po
@AMDEP_TRUE@@am__fastdepCC_FALSE@	source='$(DOTTER)/dotterKarlin.c' object='dotterKarlin.obj' libtool=no @AMDEPBACKSLASH@
@AMDEP_TRUE@@am__fastdepCC_FALSE@	DEPDIR=$(DEPDIR) $(CCDEPMODE) $(depcomp) @AMDEPBACKSLASH@
@am__fastdepCC_FALSE@	$(CC) $(DEFS) $(DEFAULT_INCLUDES) $(INCLUDES) $(AM_CPPFLAGS) $(CPPFLAGS) $(AM_CFLAGS) $(CFLAGS) -c -o dotterKarlin.obj `if test -f '$(DOTTER)/dotterKarlin.c'; then $(CYGPATH_W) '$(DOTTER)/dotterKarlin.c'; else $(CYGPATH_W) '$(srcdir)/$(DOTTER)/dotterKarlin.c'; fi`

seqtoolsExonView.o: $(DOTTER)/seqtoolsExonView.c
@am__fastdepCC_TRUE@	$(CC) $(DEFS) $(DEFAULT_INCLUDES) $(INCLUDES) $(AM_CPPFLAGS) $(CPPFLAGS) $(AM_CFLAGS) $(CFLAGS) -MT seqtoolsExonView.o -MD -MP -MF $(DEPDIR)/seqtoolsExonView.Tpo -c -o seqtoolsExonView.o `test -f '$(DOTTER)/seqtoolsExonView.c' || echo '$(srcdir)/'`$(DOTTER)/seqtoolsExonView.c
@am__fastdepCC_TRUE@	$(am__mv) $(DEPDIR)/seqtoolsExonView.Tpo $(DEPDIR)/seqtoolsExonView.Po
@AMDEP_TRUE@@am__fastdepCC_FALSE@	source='$(DOTTER)/seqtoolsExonView.c' object='seqtoolsExonView.o' libtool=no @AMDEPBACKSLASH@
@AMDEP_TRUE@@am__fastdepCC_FALSE@	DEPDIR=$(DEPDIR) $(CCDEPMODE) $(depcomp) @AMDEPBACKSLASH@
@am__fastdepCC_FALSE@	$(CC) $(DEFS) $(DEFAULT_INCLUDES) $(INCLUDES) $(AM_CPPFLAGS) $(CPPFLAGS) $(AM_CFLAGS) $(CFLAGS) -c -o seqtoolsExonView.o `test -f '$(DOTTER)/seqtoolsExonView.c' || echo '$(srcdir)/'`$(DOTTER)/seqtoolsExonView.c

seqtoolsExonView.obj: $(DOTTER)/seqtoolsExonView.c
@am__fastdepCC_TRUE@	$(CC) $(DEFS) $(DEFAULT_INCLUDES) $(INCLUDES) $(AM_CPPFLAGS) $(CPPFLAGS) $(AM_CFLAGS) $(CFLAGS) -MT seqtoolsExonView.obj -MD -MP -MF $(DEPDIR)/seqtoolsExonView.Tpo -c -o seqtoolsExonView.obj `if test -f '$(DOTTER)/seqtoolsExonView.c'; then $(CYGPATH_W) '$(DOTTER)/seqtoolsExonView.c'; else $(CYGPATH_W) '$(srcdir)/$(DOTTER)/seqtoolsExonView.c'; fi`
@am__fastdepCC_TRUE@	$(am__mv) $(DEPDIR)/seqtoolsExonView.Tpo $(DEPDIR)/seqtoolsExonView.Po
@AMDEP_TRUE@@am__fastdepCC_FALSE@	source='$(DOTTER)/seqtoolsExonView.c' object='seqtoolsExonView.obj' libtool=no @AMDEPBACKSLASH@
@AMDEP_TRUE@@am__fastdepCC_FALSE@	DEPDIR=$(DEPDIR) $(CCDEPMODE) $(depcomp) @AMDEPBACKSLASH@
@am__fastdepCC_FALSE@	$(CC) $(DEFS) $(DEFAULT_INCLUDES) $(INCLUDES) $(AM_CPPFLAGS) $(CPPFLAGS) $(AM_CFLAGS) $(CFLAGS) -c -o seqtoolsExonView.obj `if test -f '$(DOTTER)/seqtoolsExonView.c'; then $(CYGPATH_W) '$(DOTTER)/seqtoolsExonView.c'; else $(CYGPATH_W) '$(srcdir)/$(DOTTER)/seqtoolsExonView.c'; fi`

utilities.o: $(UTILS)/utilities.c
@am__fastdepCC_TRUE@	$(CC) $(DEFS) $(DEFAULT_INCLUDES) $(INCLUDES) $(AM_CPPFLAGS) $(CPPFLAGS) $(AM_CFLAGS) $(CFLAGS) -MT utilities.o -MD -MP -MF $(DEPDIR)/utilities.Tpo -c -o utilities.o `test -f '$(UTILS)/utilities.c' || echo '$(srcdir)/'`$(UTILS)/utilities.c
@am__fastdepCC_TRUE@	$(am__mv) $(DEPDIR)/utilities.Tpo $(DEPDIR)/utilities.Po
@AMDEP_TRUE@@am__fastdepCC_FALSE@	source='$(UTILS)/utilities.c' object='utilities.o' libtool=no @AMDEPBACKSLASH@
@AMDEP_TRUE@@am__fastdepCC_FALSE@	DEPDIR=$(DEPDIR) $(CCDEPMODE) $(depcomp) @AMDEPBACKSLASH@
@am__fastdepCC_FALSE@	$(CC) $(DEFS) $(DEFAULT_INCLUDES) $(INCLUDES) $(AM_CPPFLAGS) $(CPPFLAGS) $(AM_CFLAGS) $(CFLAGS) -c -o utilities.o `test -f '$(UTILS)/utilities.c' || echo '$(srcdir)/'`$(UTILS)/utilities.c

utilities.obj: $(UTILS)/utilities.c
@am__fastdepCC_TRUE@	$(CC) $(DEFS) $(DEFAULT_INCLUDES) $(INCLUDES) $(AM_CPPFLAGS) $(CPPFLAGS) $(AM_CFLAGS) $(CFLAGS) -MT utilities.obj -MD -MP -MF $(DEPDIR)/utilities.Tpo -c -o utilities.obj `if test -f '$(UTILS)/utilities.c'; then $(CYGPATH_W) '$(UTILS)/utilities.c'; else $(CYGPATH_W) '$(srcdir)/$(UTILS)/utilities.c'; fi`
@am__fastdepCC_TRUE@	$(am__mv) $(DEPDIR)/utilities.Tpo $(DEPDIR)/utilities.Po
@AMDEP_TRUE@@am__fastdepCC_FALSE@	source='$(UTILS)/utilities.c' object='utilities.obj' libtool=no @AMDEPBACKSLASH@
@AMDEP_TRUE@@am__fastdepCC_FALSE@	DEPDIR=$(DEPDIR) $(CCDEPMODE) $(depcomp) @AMDEPBACKSLASH@
@am__fastdepCC_FALSE@	$(CC) $(DEFS) $(DEFAULT_INCLUDES) $(INCLUDES) $(AM_CPPFLAGS) $(CPPFLAGS) $(AM_CFLAGS) $(CFLAGS) -c -o utilities.obj `if test -f '$(UTILS)/utilities.c'; then $(CYGPATH_W) '$(UTILS)/utilities.c'; else $(CYGPATH_W) '$(srcdir)/$(UTILS)/utilities.c'; fi`

blxmsp.o: $(UTILS)/blxmsp.c
@am__fastdepCC_TRUE@	$(CC) $(DEFS) $(DEFAULT_INCLUDES) $(INCLUDES) $(AM_CPPFLAGS) $(CPPFLAGS) $(AM_CFLAGS) $(CFLAGS) -MT blxmsp.o -MD -MP -MF $(DEPDIR)/blxmsp.Tpo -c -o blxmsp.o `test -f '$(UTILS)/blxmsp.c' || echo '$(srcdir)/'`$(UTILS)/blxmsp.c
@am__fastdepCC_TRUE@	$(am__mv) $(DEPDIR)/blxmsp.Tpo $(DEPDIR)/blxmsp.Po
@AMDEP_TRUE@@am__fastdepCC_FALSE@	source='$(UTILS)/blxmsp.c' object='blxmsp.o' libtool=no @AMDEPBACKSLASH@
@AMDEP_TRUE@@am__fastdepCC_FALSE@	DEPDIR=$(DEPDIR) $(CCDEPMODE) $(depcomp) @AMDEPBACKSLASH@
@am__fastdepCC_FALSE@	$(CC) $(DEFS) $(DEFAULT_INCLUDES) $(INCLUDES) $(AM_CPPFLAGS) $(CPPFLAGS) $(AM_CFLAGS) $(CFLAGS) -c -o blxmsp.o `test -f '$(UTILS)/blxmsp.c' || echo '$(srcdir)/'`$(UTILS)/blxmsp.c

blxmsp.obj: $(UTILS)/blxmsp.c
@am__fastdepCC_TRUE@	$(CC) $(DEFS) $(DEFAULT_INCLUDES) $(INCLUDES) $(AM_CPPFLAGS) $(CPPFLAGS) $(AM_CFLAGS) $(CFLAGS) -MT blxmsp.obj -MD -MP -MF $(DEPDIR)/blxmsp.Tpo -c -o blxmsp.obj `if test -f '$(UTILS)/blxmsp.c'; then $(CYGPATH_W) '$(UTILS)/blxmsp.c'; else $(CYGPATH_W) '$(srcdir)/$(UTILS)/blxmsp.c'; fi`
@am__fastdepCC_TRUE@	$(am__mv) $(DEPDIR)/blxmsp.Tpo $(DEPDIR)/blxmsp.Po
@AMDEP_TRUE@@am__fastdepCC_FALSE@	source='$(UTILS)/blxmsp.c' object='blxmsp.obj' libtool=no @AMDEPBACKSLASH@
@AMDEP_TRUE@@am__fastdepCC_FALSE@	DEPDIR=$(DEPDIR) $(CCDEPMODE) $(depcomp) @AMDEPBACKSLASH@
@am__fastdepCC_FALSE@	$(CC) $(DEFS) $(DEFAULT_INCLUDES) $(INCLUDES) $(AM_CPPFLAGS) $(CPPFLAGS) $(AM_CFLAGS) $(CFLAGS) -c -o blxmsp.obj `if test -f '$(UTILS)/blxmsp.c'; then $(CYGPATH_W) '$(UTILS)/blxmsp.c'; else $(CYGPATH_W) '$(srcdir)/$(UTILS)/blxmsp.c'; fi`

translate.o: $(UTILS)/translate.c
@am__fastdepCC_TRUE@	$(CC) $(DEFS) $(DEFAULT_INCLUDES) $(INCLUDES) $(AM_CPPFLAGS) $(CPPFLAGS) $(AM_CFLAGS) $(CFLAGS) -MT translate.o -MD -MP -MF $(DEPDIR)/translate.Tpo -c -o translate.o `test -f '$(UTILS)/translate.c' || echo '$(srcdir)/'`$(UTILS)/translate.c
@am__fastdepCC_TRUE@	$(am__mv) $(DEPDIR)/translate.Tpo $(DEPDIR)/translate.Po
@AMDEP_TRUE@@am__fastdepCC_FALSE@	source='$(UTILS)/translate.c' object='translate.o' libtool=no @AMDEPBACKSLASH@
@AMDEP_TRUE@@am__fastdepCC_FALSE@	DEPDIR=$(DEPDIR) $(CCDEPMODE) $(depcomp) @AMDEPBACKSLASH@
@am__fastdepCC_FALSE@	$(CC) $(DEFS) $(DEFAULT_INCLUDES) $(INCLUDES) $(AM_CPPFLAGS) $(CPPFLAGS) $(AM_CFLAGS) $(CFLAGS) -c -o translate.o `test -f '$(UTILS)/translate.c' || echo '$(srcdir)/'`$(UTILS)/translate.c

translate.obj: $(UTILS)/translate.c
@am__fastdepCC_TRUE@	$(CC) $(DEFS) $(DEFAULT_INCLUDES) $(INCLUDES) $(AM_CPPFLAGS) $(CPPFLAGS) $(AM_CFLAGS) $(CFLAGS) -MT translate.obj -MD -MP -MF $(DEPDIR)/translate.Tpo -c -o translate.obj `if test -f '$(UTILS)/translate.c'; then $(CYGPATH_W) '$(UTILS)/translate.c'; else $(CYGPATH_W) '$(srcdir)/$(UTILS)/translate.c'; fi`
@am__fastdepCC_TRUE@	$(am__mv) $(DEPDIR)/translate.Tpo $(DEPDIR)/translate.Po
@AMDEP_TRUE@@am__fastdepCC_FALSE@	source='$(UTILS)/translate.c' object='translate.obj' libtool=no @AMDEPBACKSLASH@
@AMDEP_TRUE@@am__fastdepCC_FALSE@	DEPDIR=$(DEPDIR) $(CCDEPMODE) $(depcomp) @AMDEPBACKSLASH@
@am__fastdepCC_FALSE@	$(CC) $(DEFS) $(DEFAULT_INCLUDES) $(INCLUDES) $(AM_CPPFLAGS) $(CPPFLAGS) $(AM_CFLAGS) $(CFLAGS) -c -o translate.obj `if test -f '$(UTILS)/translate.c'; then $(CYGPATH_W) '$(UTILS)/translate.c'; else $(CYGPATH_W) '$(srcdir)/$(UTILS)/translate.c'; fi`

seqtoolsWebBrowser.o: $(UTILS)/seqtoolsWebBrowser.c
@am__fastdepCC_TRUE@	$(CC) $(DEFS) $(DEFAULT_INCLUDES) $(INCLUDES) $(AM_CPPFLAGS) $(CPPFLAGS) $(AM_CFLAGS) $(CFLAGS) -MT seqtoolsWebBrowser.o -MD -MP -MF $(DEPDIR)/seqtoolsWebBrowser.Tpo -c -o seqtoolsWebBrowser.o `test -f '$(UTILS)/seqtoolsWebBrowser.c' || echo '$(srcdir)/'`$(UTILS)/seqtoolsWebBrowser.c
@am__fastdepCC_TRUE@	$(am__mv) $(DEPDIR)/seqtoolsWebBrowser.Tpo $(DEPDIR)/seqtoolsWebBrowser.Po
@AMDEP_TRUE@@am__fastdepCC_FALSE@	source='$(UTILS)/seqtoolsWebBrowser.c' object='seqtoolsWebBrowser.o' libtool=no @AMDEPBACKSLASH@
@AMDEP_TRUE@@am__fastdepCC_FALSE@	DEPDIR=$(DEPDIR) $(CCDEPMODE) $(depcomp) @AMDEPBACKSLASH@
@am__fastdepCC_FALSE@	$(CC) $(DEFS) $(DEFAULT_INCLUDES) $(INCLUDES) $(AM_CPPFLAGS) $(CPPFLAGS) $(AM_CFLAGS) $(CFLAGS) -c -o seqtoolsWebBrowser.o `test -f '$(UTILS)/seqtoolsWebBrowser.c' || echo '$(srcdir)/'`$(UTILS)/seqtoolsWebBrowser.c

seqtoolsWebBrowser.obj: $(UTILS)/seqtoolsWebBrowser.c
@am__fastdepCC_TRUE@	$(CC) $(DEFS) $(DEFAULT_INCLUDES) $(INCLUDES) $(AM_CPPFLAGS) $(CPPFLAGS) $(AM_CFLAGS) $(CFLAGS) -MT seqtoolsWebBrowser.obj -MD -MP -MF $(DEPDIR)/seqtoolsWebBrowser.Tpo -c -o seqtoolsWebBrowser.obj `if test -f '$(UTILS)/seqtoolsWebBrowser.c'; then $(CYGPATH_W) '$(UTILS)/seqtoolsWebBrowser.c'; else $(CYGPATH_W) '$(srcdir)/$(UTILS)/seqtoolsWebBrowser.c'; fi`
@am__fastdepCC_TRUE@	$(am__mv) $(DEPDIR)/seqtoolsWebBrowser.Tpo $(DEPDIR)/seqtoolsWebBrowser.Po
@AMDEP_TRUE@@am__fastdepCC_FALSE@	source='$(UTILS)/seqtoolsWebBrowser.c' object='seqtoolsWebBrowser.obj' libtool=no @AMDEPBACKSLASH@
@AMDEP_TRUE@@am__fastdepCC_FALSE@	DEPDIR=$(DEPDIR) $(CCDEPMODE) $(depcomp) @AMDEPBACKSLASH@
@am__fastdepCC_FALSE@	$(CC) $(DEFS) $(DEFAULT_INCLUDES) $(INCLUDES) $(AM_CPPFLAGS) $(CPPFLAGS) $(AM_CFLAGS) $(CFLAGS) -c -o seqtoolsWebBrowser.obj `if test -f '$(UTILS)/seqtoolsWebBrowser.c'; then $(CYGPATH_W) '$(UTILS)/seqtoolsWebBrowser.c'; else $(CYGPATH_W) '$(srcdir)/$(UTILS)/seqtoolsWebBrowser.c'; fi`

blxGff3Parser.o: $(UTILS)/blxGff3Parser.c
@am__fastdepCC_TRUE@	$(CC) $(DEFS) $(DEFAULT_INCLUDES) $(INCLUDES) $(AM_CPPFLAGS) $(CPPFLAGS) $(AM_CFLAGS) $(CFLAGS) -MT blxGff3Parser.o -MD -MP -MF $(DEPDIR)/blxGff3Parser.Tpo -c -o blxGff3Parser.o `test -f '$(UTILS)/blxGff3Parser.c' || echo '$(srcdir)/'`$(UTILS)/blxGff3Parser.c
@am__fastdepCC_TRUE@	$(am__mv) $(DEPDIR)/blxGff3Parser.Tpo $(DEPDIR)/blxGff3Parser.Po
@AMDEP_TRUE@@am__fastdepCC_FALSE@	source='$(UTILS)/blxGff3Parser.c' object='blxGff3Parser.o' libtool=no @AMDEPBACKSLASH@
@AMDEP_TRUE@@am__fastdepCC_FALSE@	DEPDIR=$(DEPDIR) $(CCDEPMODE) $(depcomp) @AMDEPBACKSLASH@
@am__fastdepCC_FALSE@	$(CC) $(DEFS) $(DEFAULT_INCLUDES) $(INCLUDES) $(AM_CPPFLAGS) $(CPPFLAGS) $(AM_CFLAGS) $(CFLAGS) -c -o blxGff3Parser.o `test -f '$(UTILS)/blxGff3Parser.c' || echo '$(srcdir)/'`$(UTILS)/blxGff3Parser.c

blxGff3Parser.obj: $(UTILS)/blxGff3Parser.c
@am__fastdepCC_TRUE@	$(CC) $(DEFS) $(DEFAULT_INCLUDES) $(INCLUDES) $(AM_CPPFLAGS) $(CPPFLAGS) $(AM_CFLAGS) $(CFLAGS) -MT blxGff3Parser.obj -MD -MP -MF $(DEPDIR)/blxGff3Parser.Tpo -c -o blxGff3Parser.obj `if test -f '$(UTILS)/blxGff3Parser.c'; then $(CYGPATH_W) '$(UTILS)/blxGff3Parser.c'; else $(CYGPATH_W) '$(srcdir)/$(UTILS)/blxGff3Parser.c'; fi`
@am__fastdepCC_TRUE@	$(am__mv) $(DEPDIR)/blxGff3Parser.Tpo $(DEPDIR)/blxGff3Parser.Po
@AMDEP_TRUE@@am__fastdepCC_FALSE@	source='$(UTILS)/blxGff3Parser.c' object='blxGff3Parser.obj' libtool=no @AMDEPBACKSLASH@
@AMDEP_TRUE@@am__fastdepCC_FALSE@	DEPDIR=$(DEPDIR) $(CCDEPMODE) $(depcomp) @AMDEPBACKSLASH@
@am__fastdepCC_FALSE@	$(CC) $(DEFS) $(DEFAULT_INCLUDES) $(INCLUDES) $(AM_CPPFLAGS) $(CPPFLAGS) $(AM_CFLAGS) $(CFLAGS) -c -o blxGff3Parser.obj `if test -f '$(UTILS)/blxGff3Parser.c'; then $(CYGPATH_W) '$(UTILS)/blxGff3Parser.c'; else $(CYGPATH_W) '$(srcdir)/$(UTILS)/blxGff3Parser.c'; fi`

blxparser.o: $(UTILS)/blxparser.c
@am__fastdepCC_TRUE@	$(CC) $(DEFS) $(DEFAULT_INCLUDES) $(INCLUDES) $(AM_CPPFLAGS) $(CPPFLAGS) $(AM_CFLAGS) $(CFLAGS) -MT blxparser.o -MD -MP -MF $(DEPDIR)/blxparser.Tpo -c -o blxparser.o `test -f '$(UTILS)/blxparser.c' || echo '$(srcdir)/'`$(UTILS)/blxparser.c
@am__fastdepCC_TRUE@	$(am__mv) $(DEPDIR)/blxparser.Tpo $(DEPDIR)/blxparser.Po
@AMDEP_TRUE@@am__fastdepCC_FALSE@	source='$(UTILS)/blxparser.c' object='blxparser.o' libtool=no @AMDEPBACKSLASH@
@AMDEP_TRUE@@am__fastdepCC_FALSE@	DEPDIR=$(DEPDIR) $(CCDEPMODE) $(depcomp) @AMDEPBACKSLASH@
@am__fastdepCC_FALSE@	$(CC) $(DEFS) $(DEFAULT_INCLUDES) $(INCLUDES) $(AM_CPPFLAGS) $(CPPFLAGS) $(AM_CFLAGS) $(CFLAGS) -c -o blxparser.o `test -f '$(UTILS)/blxparser.c' || echo '$(srcdir)/'`$(UTILS)/blxparser.c

blxparser.obj: $(UTILS)/blxparser.c
@am__fastdepCC_TRUE@	$(CC) $(DEFS) $(DEFAULT_INCLUDES) $(INCLUDES) $(AM_CPPFLAGS) $(CPPFLAGS) $(AM_CFLAGS) $(CFLAGS) -MT blxparser.obj -MD -MP -MF $(DEPDIR)/blxparser.Tpo -c -o blxparser.obj `if test -f '$(UTILS)/blxparser.c'; then $(CYGPATH_W) '$(UTILS)/blxparser.c'; else $(CYGPATH_W) '$(srcdir)/$(UTILS)/blxparser.c'; fi`
@am__fastdepCC_TRUE@	$(am__mv) $(DEPDIR)/blxparser.Tpo $(DEPDIR)/blxparser.Po
@AMDEP_TRUE@@am__fastdepCC_FALSE@	source='$(UTILS)/blxparser.c' object='blxparser.obj' libtool=no @AMDEPBACKSLASH@
@AMDEP_TRUE@@am__fastdepCC_FALSE@	DEPDIR=$(DEPDIR) $(CCDEPMODE) $(depcomp) @AMDEPBACKSLASH@
@am__fastdepCC_FALSE@	$(CC) $(DEFS) $(DEFAULT_INCLUDES) $(INCLUDES) $(AM_CPPFLAGS) $(CPPFLAGS) $(AM_CFLAGS) $(CFLAGS) -c -o blxparser.obj `if test -f '$(UTILS)/blxparser.c'; then $(CYGPATH_W) '$(UTILS)/blxparser.c'; else $(CYGPATH_W) '$(srcdir)/$(UTILS)/blxparser.c'; fi`

libpfetch-utils.o: $(PFETCH)/libpfetch-utils.c
@am__fastdepCC_TRUE@	$(CC) $(DEFS) $(DEFAULT_INCLUDES) $(INCLUDES) $(AM_CPPFLAGS) $(CPPFLAGS) $(AM_CFLAGS) $(CFLAGS) -MT libpfetch-utils.o -MD -MP -MF $(DEPDIR)/libpfetch-utils.Tpo -c -o libpfetch-utils.o `test -f '$(PFETCH)/libpfetch-utils.c' || echo '$(srcdir)/'`$(PFETCH)/libpfetch-utils.c
@am__fastdepCC_TRUE@	$(am__mv) $(DEPDIR)/libpfetch-utils.Tpo $(DEPDIR)/libpfetch-utils.Po
@AMDEP_TRUE@@am__fastdepCC_FALSE@	source='$(PFETCH)/libpfetch-utils.c' object='libpfetch-utils.o' libtool=no @AMDEPBACKSLASH@
@AMDEP_TRUE@@am__fastdepCC_FALSE@	DEPDIR=$(DEPDIR) $(CCDEPMODE) $(depcomp) @AMDEPBACKSLASH@
@am__fastdepCC_FALSE@	$(CC) $(DEFS) $(DEFAULT_INCLUDES) $(INCLUDES) $(AM_CPPFLAGS) $(CPPFLAGS) $(AM_CFLAGS) $(CFLAGS) -c -o libpfetch-utils.o `test -f '$(PFETCH)/libpfetch-utils.c' || echo '$(srcdir)/'`$(PFETCH)/libpfetch-utils.c

libpfetch-utils.obj: $(PFETCH)/libpfetch-utils.c
@am__fastdepCC_TRUE@	$(CC) $(DEFS) $(DEFAULT_INCLUDES) $(INCLUDES) $(AM_CPPFLAGS) $(CPPFLAGS) $(AM_CFLAGS) $(CFLAGS) -MT libpfetch-utils.obj -MD -MP -MF $(DEPDIR)/libpfetch-utils.Tpo -c -o libpfetch-utils.obj `if test -f '$(PFETCH)/libpfetch-utils.c'; then $(CYGPATH_W) '$(PFETCH)/libpfetch-utils.c'; else $(CYGPATH_W) '$(srcdir)/$(PFETCH)/libpfetch-utils.c'; fi`
@am__fastdepCC_TRUE@	$(am__mv) $(DEPDIR)/libpfetch-utils.Tpo $(DEPDIR)/libpfetch-utils.Po
@AMDEP_TRUE@@am__fastdepCC_FALSE@	source='$(PFETCH)/libpfetch-utils.c' object='libpfetch-utils.obj' libtool=no @AMDEPBACKSLASH@
@AMDEP_TRUE@@am__fastdepCC_FALSE@	DEPDIR=$(DEPDIR) $(CCDEPMODE) $(depcomp) @AMDEPBACKSLASH@
@am__fastdepCC_FALSE@	$(CC) $(DEFS) $(DEFAULT_INCLUDES) $(INCLUDES) $(AM_CPPFLAGS) $(CPPFLAGS) $(AM_CFLAGS) $(CFLAGS) -c -o libpfetch-utils.obj `if test -f '$(PFETCH)/libpfetch-utils.c'; then $(CYGPATH_W) '$(PFETCH)/libpfetch-utils.c'; else $(CYGPATH_W) '$(srcdir)/$(PFETCH)/libpfetch-utils.c'; fi`

libpfetch.o: $(PFETCH)/libpfetch.c
@am__fastdepCC_TRUE@	$(CC) $(DEFS) $(DEFAULT_INCLUDES) $(INCLUDES) $(AM_CPPFLAGS) $(CPPFLAGS) $(AM_CFLAGS) $(CFLAGS) -MT libpfetch.o -MD -MP -MF $(DEPDIR)/libpfetch.Tpo -c -o libpfetch.o `test -f '$(PFETCH)/libpfetch.c' || echo '$(srcdir)/'`$(PFETCH)/libpfetch.c
@am__fastdepCC_TRUE@	$(am__mv) $(DEPDIR)/libpfetch.Tpo $(DEPDIR)/libpfetch.Po
@AMDEP_TRUE@@am__fastdepCC_FALSE@	source='$(PFETCH)/libpfetch.c' object='libpfetch.o' libtool=no @AMDEPBACKSLASH@
@AMDEP_TRUE@@am__fastdepCC_FALSE@	DEPDIR=$(DEPDIR) $(CCDEPMODE) $(depcomp) @AMDEPBACKSLASH@
@am__fastdepCC_FALSE@	$(CC) $(DEFS) $(DEFAULT_INCLUDES) $(INCLUDES) $(AM_CPPFLAGS) $(CPPFLAGS) $(AM_CFLAGS) $(CFLAGS) -c -o libpfetch.o `test -f '$(PFETCH)/libpfetch.c' || echo '$(srcdir)/'`$(PFETCH)/libpfetch.c

libpfetch.obj: $(PFETCH)/libpfetch.c
@am__fastdepCC_TRUE@	$(CC) $(DEFS) $(DEFAULT_INCLUDES) $(INCLUDES) $(AM_CPPFLAGS) $(CPPFLAGS) $(AM_CFLAGS) $(CFLAGS) -MT libpfetch.obj -MD -MP -MF $(DEPDIR)/libpfetch.Tpo -c -o libpfetch.obj `if test -f '$(PFETCH)/libpfetch.c'; then $(CYGPATH_W) '$(PFETCH)/libpfetch.c'; else $(CYGPATH_W) '$(srcdir)/$(PFETCH)/libpfetch.c'; fi`
@am__fastdepCC_TRUE@	$(am__mv) $(DEPDIR)/libpfetch.Tpo $(DEPDIR)/libpfetch.Po
@AMDEP_TRUE@@am__fastdepCC_FALSE@	source='$(PFETCH)/libpfetch.c' object='libpfetch.obj' libtool=no @AMDEPBACKSLASH@
@AMDEP_TRUE@@am__fastdepCC_FALSE@	DEPDIR=$(DEPDIR) $(CCDEPMODE) $(depcomp) @AMDEPBACKSLASH@
@am__fastdepCC_FALSE@	$(CC) $(DEFS) $(DEFAULT_INCLUDES) $(INCLUDES) $(AM_CPPFLAGS) $(CPPFLAGS) $(AM_CFLAGS) $(CFLAGS) -c -o libpfetch.obj `if test -f '$(PFETCH)/libpfetch.c'; then $(CYGPATH_W) '$(PFETCH)/libpfetch.c'; else $(CYGPATH_W) '$(srcdir)/$(PFETCH)/libpfetch.c'; fi`

libpfetch-cmarshal.o: $(PFETCH)/libpfetch-cmarshal.c
@am__fastdepCC_TRUE@	$(CC) $(DEFS) $(DEFAULT_INCLUDES) $(INCLUDES) $(AM_CPPFLAGS) $(CPPFLAGS) $(AM_CFLAGS) $(CFLAGS) -MT libpfetch-cmarshal.o -MD -MP -MF $(DEPDIR)/libpfetch-cmarshal.Tpo -c -o libpfetch-cmarshal.o `test -f '$(PFETCH)/libpfetch-cmarshal.c' || echo '$(srcdir)/'`$(PFETCH)/libpfetch-cmarshal.c
@am__fastdepCC_TRUE@	$(am__mv) $(DEPDIR)/libpfetch-cmarshal.Tpo $(DEPDIR)/libpfetch-cmarshal.Po
@AMDEP_TRUE@@am__fastdepCC_FALSE@	source='$(PFETCH)/libpfetch-cmarshal.c' object='libpfetch-cmarshal.o' libtool=no @AMDEPBACKSLASH@
@AMDEP_TRUE@@am__fastdepCC_FALSE@	DEPDIR=$(DEPDIR) $(CCDEPMODE) $(depcomp) @AMDEPBACKSLASH@
@am__fastdepCC_FALSE@	$(CC) $(DEFS) $(DEFAULT_INCLUDES) $(INCLUDES) $(AM_CPPFLAGS) $(CPPFLAGS) $(AM_CFLAGS) $(CFLAGS) -c -o libpfetch-cmarshal.o `test -f '$(PFETCH)/libpfetch-cmarshal.c' || echo '$(srcdir)/'`$(PFETCH)/libpfetch-cmarshal.c

libpfetch-cmarshal.obj: $(PFETCH)/libpfetch-cmarshal.c
@am__fastdepCC_TRUE@	$(CC) $(DEFS) $(DEFAULT_INCLUDES) $(INCLUDES) $(AM_CPPFLAGS) $(CPPFLAGS) $(AM_CFLAGS) $(CFLAGS) -MT libpfetch-cmarshal.obj -MD -MP -MF $(DEPDIR)/libpfetch-cmarshal.Tpo -c -o libpfetch-cmarshal.obj `if test -f '$(PFETCH)/libpfetch-cmarshal.c'; then $(CYGPATH_W) '$(PFETCH)/libpfetch-cmarshal.c'; else $(CYGPATH_W) '$(srcdir)/$(PFETCH)/libpfetch-cmarshal.c'; fi`
@am__fastdepCC_TRUE@	$(am__mv) $(DEPDIR)/libpfetch-cmarshal.Tpo $(DEPDIR)/libpfetch-cmarshal.Po
@AMDEP_TRUE@@am__fastdepCC_FALSE@	source='$(PFETCH)/libpfetch-cmarshal.c' object='libpfetch-cmarshal.obj' libtool=no @AMDEPBACKSLASH@
@AMDEP_TRUE@@am__fastdepCC_FALSE@	DEPDIR=$(DEPDIR) $(CCDEPMODE) $(depcomp) @AMDEPBACKSLASH@
@am__fastdepCC_FALSE@	$(CC) $(DEFS) $(DEFAULT_INCLUDES) $(INCLUDES) $(AM_CPPFLAGS) $(CPPFLAGS) $(AM_CFLAGS) $(CFLAGS) -c -o libpfetch-cmarshal.obj `if test -f '$(PFETCH)/libpfetch-cmarshal.c'; then $(CYGPATH_W) '$(PFETCH)/libpfetch-cmarshal.c'; else $(CYGPATH_W) '$(srcdir)/$(PFETCH)/libpfetch-cmarshal.c'; fi`

libcurlobject.o: $(PFETCH)/libcurlobject.c
@am__fastdepCC_TRUE@	$(CC) $(DEFS) $(DEFAULT_INCLUDES) $(INCLUDES) $(AM_CPPFLAGS) $(CPPFLAGS) $(AM_CFLAGS) $(CFLAGS) -MT libcurlobject.o -MD -MP -MF $(DEPDIR)/libcurlobject.Tpo -c -o libcurlobject.o `test -f '$(PFETCH)/libcurlobject.c' || echo '$(srcdir)/'`$(PFETCH)/libcurlobject.c
@am__fastdepCC_TRUE@	$(am__mv) $(DEPDIR)/libcurlobject.Tpo $(DEPDIR)/libcurlobject.Po
@AMDEP_TRUE@@am__fastdepCC_FALSE@	source='$(PFETCH)/libcurlobject.c' object='libcurlobject.o' libtool=no @AMDEPBACKSLASH@
@AMDEP_TRUE@@am__fastdepCC_FALSE@	DEPDIR=$(DEPDIR) $(CCDEPMODE) $(depcomp) @AMDEPBACKSLASH@
@am__fastdepCC_FALSE@	$(CC) $(DEFS) $(DEFAULT_INCLUDES) $(INCLUDES) $(AM_CPPFLAGS) $(CPPFLAGS) $(AM_CFLAGS) $(CFLAGS) -c -o libcurlobject.o `test -f '$(PFETCH)/libcurlobject.c' || echo '$(srcdir)/'`$(PFETCH)/libcurlobject.c

libcurlobject.obj: $(PFETCH)/libcurlobject.c
@am__fastdepCC_TRUE@	$(CC) $(DEFS) $(DEFAULT_INCLUDES) $(INCLUDES) $(AM_CPPFLAGS) $(CPPFLAGS) $(AM_CFLAGS) $(CFLAGS) -MT libcurlobject.obj -MD -MP -MF $(DEPDIR)/libcurlobject.Tpo -c -o libcurlobject.obj `if test -f '$(PFETCH)/libcurlobject.c'; then $(CYGPATH_W) '$(PFETCH)/libcurlobject.c'; else $(CYGPATH_W) '$(srcdir)/$(PFETCH)/libcurlobject.c'; fi`
@am__fastdepCC_TRUE@	$(am__mv) $(DEPDIR)/libcurlobject.Tpo $(DEPDIR)/libcurlobject.Po
@AMDEP_TRUE@@am__fastdepCC_FALSE@	source='$(PFETCH)/libcurlobject.c' object='libcurlobject.obj' libtool=no @AMDEPBACKSLASH@
@AMDEP_TRUE@@am__fastdepCC_FALSE@	DEPDIR=$(DEPDIR) $(CCDEPMODE) $(depcomp) @AMDEPBACKSLASH@
@am__fastdepCC_FALSE@	$(CC) $(DEFS) $(DEFAULT_INCLUDES) $(INCLUDES) $(AM_CPPFLAGS) $(CPPFLAGS) $(AM_CFLAGS) $(CFLAGS) -c -o libcurlobject.obj `if test -f '$(PFETCH)/libcurlobject.c'; then $(CYGPATH_W) '$(PFETCH)/libcurlobject.c'; else $(CYGPATH_W) '$(srcdir)/$(PFETCH)/libcurlobject.c'; fi`

belvuMain.o: $(top_srcdir)/belvuApp/belvuMain.c
@am__fastdepCC_TRUE@	$(CC) $(DEFS) $(DEFAULT_INCLUDES) $(INCLUDES) $(AM_CPPFLAGS) $(CPPFLAGS) $(AM_CFLAGS) $(CFLAGS) -MT belvuMain.o -MD -MP -MF $(DEPDIR)/belvuMain.Tpo -c -o belvuMain.o `test -f '$(top_srcdir)/belvuApp/belvuMain.c' || echo '$(srcdir)/'`$(top_srcdir)/belvuApp/belvuMain.c
@am__fastdepCC_TRUE@	$(am__mv) $(DEPDIR)/belvuMain.Tpo $(DEPDIR)/belvuMain.Po
@AMDEP_TRUE@@am__fastdepCC_FALSE@	source='$(top_srcdir)/belvuApp/belvuMain.c' object='belvuMain.o' libtool=no @AMDEPBACKSLASH@
@AMDEP_TRUE@@am__fastdepCC_FALSE@	DEPDIR=$(DEPDIR) $(CCDEPMODE) $(depcomp) @AMDEPBACKSLASH@
@am__fastdepCC_FALSE@	$(CC) $(DEFS) $(DEFAULT_INCLUDES) $(INCLUDES) $(AM_CPPFLAGS) $(CPPFLAGS) $(AM_CFLAGS) $(CFLAGS) -c -o belvuMain.o `test -f '$(top_srcdir)/belvuApp/belvuMain.c' || echo '$(srcdir)/'`$(top_srcdir)/belvuApp/belvuMain.c

belvuMain.obj: $(top_srcdir)/belvuApp/belvuMain.c
@am__fastdepCC_TRUE@	$(CC) $(DEFS) $(DEFAULT_INCLUDES) $(INCLUDES) $(AM_CPPFLAGS) $(CPPFLAGS) $(AM_CFLAGS) $(CFLAGS) -MT belvuMain.obj -MD -MP -MF $(DEPDIR)/belvuMain.Tpo -c -o belvuMain.obj `if test -f '$(top_srcdir)/belvuApp/belvuMain.c'; then $(CYGPATH_W) '$(top_srcdir)/belvuApp/belvuMain.c'; else $(CYGPATH_W) '$(srcdir)/$(top_srcdir)/belvuApp/belvuMain.c'; fi`
@am__fastdepCC_TRUE@	$(am__mv) $(DEPDIR)/belvuMain.Tpo $(DEPDIR)/belvuMain.Po
@AMDEP_TRUE@@am__fastdepCC_FALSE@	source='$(top_srcdir)/belvuApp/belvuMain.c' object='belvuMain.obj' libtool=no @AMDEPBACKSLASH@
@AMDEP_TRUE@@am__fastdepCC_FALSE@	DEPDIR=$(DEPDIR) $(CCDEPMODE) $(depcomp) @AMDEPBACKSLASH@
@am__fastdepCC_FALSE@	$(CC) $(DEFS) $(DEFAULT_INCLUDES) $(INCLUDES) $(AM_CPPFLAGS) $(CPPFLAGS) $(AM_CFLAGS) $(CFLAGS) -c -o belvuMain.obj `if test -f '$(top_srcdir)/belvuApp/belvuMain.c'; then $(CYGPATH_W) '$(top_srcdir)/belvuApp/belvuMain.c'; else $(CYGPATH_W) '$(srcdir)/$(top_srcdir)/belvuApp/belvuMain.c'; fi`

blixem-blxmain.o: $(top_srcdir)/blixemApp/blxmain.c
@am__fastdepCC_TRUE@	$(CC) $(DEFS) $(DEFAULT_INCLUDES) $(INCLUDES) $(blixem_CPPFLAGS) $(CPPFLAGS) $(AM_CFLAGS) $(CFLAGS) -MT blixem-blxmain.o -MD -MP -MF $(DEPDIR)/blixem-blxmain.Tpo -c -o blixem-blxmain.o `test -f '$(top_srcdir)/blixemApp/blxmain.c' || echo '$(srcdir)/'`$(top_srcdir)/blixemApp/blxmain.c
@am__fastdepCC_TRUE@	$(am__mv) $(DEPDIR)/blixem-blxmain.Tpo $(DEPDIR)/blixem-blxmain.Po
@AMDEP_TRUE@@am__fastdepCC_FALSE@	source='$(top_srcdir)/blixemApp/blxmain.c' object='blixem-blxmain.o' libtool=no @AMDEPBACKSLASH@
@AMDEP_TRUE@@am__fastdepCC_FALSE@	DEPDIR=$(DEPDIR) $(CCDEPMODE) $(depcomp) @AMDEPBACKSLASH@
@am__fastdepCC_FALSE@	$(CC) $(DEFS) $(DEFAULT_INCLUDES) $(INCLUDES) $(blixem_CPPFLAGS) $(CPPFLAGS) $(AM_CFLAGS) $(CFLAGS) -c -o blixem-blxmain.o `test -f '$(top_srcdir)/blixemApp/blxmain.c' || echo '$(srcdir)/'`$(top_srcdir)/blixemApp/blxmain.c

blixem-blxmain.obj: $(top_srcdir)/blixemApp/blxmain.c
@am__fastdepCC_TRUE@	$(CC) $(DEFS) $(DEFAULT_INCLUDES) $(INCLUDES) $(blixem_CPPFLAGS) $(CPPFLAGS) $(AM_CFLAGS) $(CFLAGS) -MT blixem-blxmain.obj -MD -MP -MF $(DEPDIR)/blixem-blxmain.Tpo -c -o blixem-blxmain.obj `if test -f '$(top_srcdir)/blixemApp/blxmain.c'; then $(CYGPATH_W) '$(top_srcdir)/blixemApp/blxmain.c'; else $(CYGPATH_W) '$(srcdir)/$(top_srcdir)/blixemApp/blxmain.c'; fi`
@am__fastdepCC_TRUE@	$(am__mv) $(DEPDIR)/blixem-blxmain.Tpo $(DEPDIR)/blixem-blxmain.Po
@AMDEP_TRUE@@am__fastdepCC_FALSE@	source='$(top_srcdir)/blixemApp/blxmain.c' object='blixem-blxmain.obj' libtool=no @AMDEPBACKSLASH@
@AMDEP_TRUE@@am__fastdepCC_FALSE@	DEPDIR=$(DEPDIR) $(CCDEPMODE) $(depcomp) @AMDEPBACKSLASH@
@am__fastdepCC_FALSE@	$(CC) $(DEFS) $(DEFAULT_INCLUDES) $(INCLUDES) $(blixem_CPPFLAGS) $(CPPFLAGS) $(AM_CFLAGS) $(CFLAGS) -c -o blixem-blxmain.obj `if test -f '$(top_srcdir)/blixemApp/blxmain.c'; then $(CYGPATH_W) '$(top_srcdir)/blixemApp/blxmain.c'; else $(CYGPATH_W) '$(srcdir)/$(top_srcdir)/blixemApp/blxmain.c'; fi`

blixem-blxview.o: $(top_srcdir)/blixemApp/blxview.c
@am__fastdepCC_TRUE@	$(CC) $(DEFS) $(DEFAULT_INCLUDES) $(INCLUDES) $(blixem_CPPFLAGS) $(CPPFLAGS) $(AM_CFLAGS) $(CFLAGS) -MT blixem-blxview.o -MD -MP -MF $(DEPDIR)/blixem-blxview.Tpo -c -o blixem-blxview.o `test -f '$(top_srcdir)/blixemApp/blxview.c' || echo '$(srcdir)/'`$(top_srcdir)/blixemApp/blxview.c
@am__fastdepCC_TRUE@	$(am__mv) $(DEPDIR)/blixem-blxview.Tpo $(DEPDIR)/blixem-blxview.Po
@AMDEP_TRUE@@am__fastdepCC_FALSE@	source='$(top_srcdir)/blixemApp/blxview.c' object='blixem-blxview.o' libtool=no @AMDEPBACKSLASH@
@AMDEP_TRUE@@am__fastdepCC_FALSE@	DEPDIR=$(DEPDIR) $(CCDEPMODE) $(depcomp) @AMDEPBACKSLASH@
@am__fastdepCC_FALSE@	$(CC) $(DEFS) $(DEFAULT_INCLUDES) $(INCLUDES) $(blixem_CPPFLAGS) $(CPPFLAGS) $(AM_CFLAGS) $(CFLAGS) -c -o blixem-blxview.o `test -f '$(top_srcdir)/blixemApp/blxview.c' || echo '$(srcdir)/'`$(top_srcdir)/blixemApp/blxview.c

blixem-blxview.obj: $(top_srcdir)/blixemApp/blxview.c
@am__fastdepCC_TRUE@	$(CC) $(DEFS) $(DEFAULT_INCLUDES) $(INCLUDES) $(blixem_CPPFLAGS) $(CPPFLAGS) $(AM_CFLAGS) $(CFLAGS) -MT blixem-blxview.obj -MD -MP -MF $(DEPDIR)/blixem-blxview.Tpo -c -o blixem-blxview.obj `if test -f '$(top_srcdir)/blixemApp/blxview.c'; then $(CYGPATH_W) '$(top_srcdir)/blixemApp/blxview.c'; else $(CYGPATH_W) '$(srcdir)/$(top_srcdir)/blixemApp/blxview.c'; fi`
@am__fastdepCC_TRUE@	$(am__mv) $(DEPDIR)/blixem-blxview.Tpo $(DEPDIR)/blixem-blxview.Po
@AMDEP_TRUE@@am__fastdepCC_FALSE@	source='$(top_srcdir)/blixemApp/blxview.c' object='blixem-blxview.obj' libtool=no @AMDEPBACKSLASH@
@AMDEP_TRUE@@am__fastdepCC_FALSE@	DEPDIR=$(DEPDIR) $(CCDEPMODE) $(depcomp) @AMDEPBACKSLASH@
@am__fastdepCC_FALSE@	$(CC) $(DEFS) $(DEFAULT_INCLUDES) $(INCLUDES) $(blixem_CPPFLAGS) $(CPPFLAGS) $(AM_CFLAGS) $(CFLAGS) -c -o blixem-blxview.obj `if test -f '$(top_srcdir)/blixemApp/blxview.c'; then $(CYGPATH_W) '$(top_srcdir)/blixemApp/blxview.c'; else $(CYGPATH_W) '$(srcdir)/$(top_srcdir)/blixemApp/blxview.c'; fi`

blixem-blxFetch.o: $(top_srcdir)/blixemApp/blxFetch.c
@am__fastdepCC_TRUE@	$(CC) $(DEFS) $(DEFAULT_INCLUDES) $(INCLUDES) $(blixem_CPPFLAGS) $(CPPFLAGS) $(AM_CFLAGS) $(CFLAGS) -MT blixem-blxFetch.o -MD -MP -MF $(DEPDIR)/blixem-blxFetch.Tpo -c -o blixem-blxFetch.o `test -f '$(top_srcdir)/blixemApp/blxFetch.c' || echo '$(srcdir)/'`$(top_srcdir)/blixemApp/blxFetch.c
@am__fastdepCC_TRUE@	$(am__mv) $(DEPDIR)/blixem-blxFetch.Tpo $(DEPDIR)/blixem-blxFetch.Po
@AMDEP_TRUE@@am__fastdepCC_FALSE@	source='$(top_srcdir)/blixemApp/blxFetch.c' object='blixem-blxFetch.o' libtool=no @AMDEPBACKSLASH@
@AMDEP_TRUE@@am__fastdepCC_FALSE@	DEPDIR=$(DEPDIR) $(CCDEPMODE) $(depcomp) @AMDEPBACKSLASH@
@am__fastdepCC_FALSE@	$(CC) $(DEFS) $(DEFAULT_INCLUDES) $(INCLUDES) $(blixem_CPPFLAGS) $(CPPFLAGS) $(AM_CFLAGS) $(CFLAGS) -c -o blixem-blxFetch.o `test -f '$(top_srcdir)/blixemApp/blxFetch.c' || echo '$(srcdir)/'`$(top_srcdir)/blixemApp/blxFetch.c

blixem-blxFetch.obj: $(top_srcdir)/blixemApp/blxFetch.c
@am__fastdepCC_TRUE@	$(CC) $(DEFS) $(DEFAULT_INCLUDES) $(INCLUDES) $(blixem_CPPFLAGS) $(CPPFLAGS) $(AM_CFLAGS) $(CFLAGS) -MT blixem-blxFetch.obj -MD -MP -MF $(DEPDIR)/blixem-blxFetch.Tpo -c -o blixem-blxFetch.obj `if test -f '$(top_srcdir)/blixemApp/blxFetch.c'; then $(CYGPATH_W) '$(top_srcdir)/blixemApp/blxFetch.c'; else $(CYGPATH_W) '$(srcdir)/$(top_srcdir)/blixemApp/blxFetch.c'; fi`
@am__fastdepCC_TRUE@	$(am__mv) $(DEPDIR)/blixem-blxFetch.Tpo $(DEPDIR)/blixem-blxFetch.Po
@AMDEP_TRUE@@am__fastdepCC_FALSE@	source='$(top_srcdir)/blixemApp/blxFetch.c' object='blixem-blxFetch.obj' libtool=no @AMDEPBACKSLASH@
@AMDEP_TRUE@@am__fastdepCC_FALSE@	DEPDIR=$(DEPDIR) $(CCDEPMODE) $(depcomp) @AMDEPBACKSLASH@
@am__fastdepCC_FALSE@	$(CC) $(DEFS) $(DEFAULT_INCLUDES) $(INCLUDES) $(blixem_CPPFLAGS) $(CPPFLAGS) $(AM_CFLAGS) $(CFLAGS) -c -o blixem-blxFetch.obj `if test -f '$(top_srcdir)/blixemApp/blxFetch.c'; then $(CYGPATH_W) '$(top_srcdir)/blixemApp/blxFetch.c'; else $(CYGPATH_W) '$(srcdir)/$(top_srcdir)/blixemApp/blxFetch.c'; fi`

blixemh-blxmain.o: $(top_srcdir)/blixemApp/blxmain.c
@am__fastdepCC_TRUE@	$(CC) $(DEFS) $(DEFAULT_INCLUDES) $(INCLUDES) $(blixemh_CPPFLAGS) $(CPPFLAGS) $(AM_CFLAGS) $(CFLAGS) -MT blixemh-blxmain.o -MD -MP -MF $(DEPDIR)/blixemh-blxmain.Tpo -c -o blixemh-blxmain.o `test -f '$(top_srcdir)/blixemApp/blxmain.c' || echo '$(srcdir)/'`$(top_srcdir)/blixemApp/blxmain.c
@am__fastdepCC_TRUE@	$(am__mv) $(DEPDIR)/blixemh-blxmain.Tpo $(DEPDIR)/blixemh-blxmain.Po
@AMDEP_TRUE@@am__fastdepCC_FALSE@	source='$(top_srcdir)/blixemApp/blxmain.c' object='blixemh-blxmain.o' libtool=no @AMDEPBACKSLASH@
@AMDEP_TRUE@@am__fastdepCC_FALSE@	DEPDIR=$(DEPDIR) $(CCDEPMODE) $(depcomp) @AMDEPBACKSLASH@
@am__fastdepCC_FALSE@	$(CC) $(DEFS) $(DEFAULT_INCLUDES) $(INCLUDES) $(blixemh_CPPFLAGS) $(CPPFLAGS) $(AM_CFLAGS) $(CFLAGS) -c -o blixemh-blxmain.o `test -f '$(top_srcdir)/blixemApp/blxmain.c' || echo '$(srcdir)/'`$(top_srcdir)/blixemApp/blxmain.c

blixemh-blxmain.obj: $(top_srcdir)/blixemApp/blxmain.c
@am__fastdepCC_TRUE@	$(CC) $(DEFS) $(DEFAULT_INCLUDES) $(INCLUDES) $(blixemh_CPPFLAGS) $(CPPFLAGS) $(AM_CFLAGS) $(CFLAGS) -MT blixemh-blxmain.obj -MD -MP -MF $(DEPDIR)/blixemh-blxmain.Tpo -c -o blixemh-blxmain.obj `if test -f '$(top_srcdir)/blixemApp/blxmain.c'; then $(CYGPATH_W) '$(top_srcdir)/blixemApp/blxmain.c'; else $(CYGPATH_W) '$(srcdir)/$(top_srcdir)/blixemApp/blxmain.c'; fi`
@am__fastdepCC_TRUE@	$(am__mv) $(DEPDIR)/blixemh-blxmain.Tpo $(DEPDIR)/blixemh-blxmain.Po
@AMDEP_TRUE@@am__fastdepCC_FALSE@	source='$(top_srcdir)/blixemApp/blxmain.c' object='blixemh-blxmain.obj' libtool=no @AMDEPBACKSLASH@
@AMDEP_TRUE@@am__fastdepCC_FALSE@	DEPDIR=$(DEPDIR) $(CCDEPMODE) $(depcomp) @AMDEPBACKSLASH@
@am__fastdepCC_FALSE@	$(CC) $(DEFS) $(DEFAULT_INCLUDES) $(INCLUDES) $(blixemh_CPPFLAGS) $(CPPFLAGS) $(AM_CFLAGS) $(CFLAGS) -c -o blixemh-blxmain.obj `if test -f '$(top_srcdir)/blixemApp/blxmain.c'; then $(CYGPATH_W) '$(top_srcdir)/blixemApp/blxmain.c'; else $(CYGPATH_W) '$(srcdir)/$(top_srcdir)/blixemApp/blxmain.c'; fi`

blixemh-blxview.o: $(top_srcdir)/blixemApp/blxview.c
@am__fastdepCC_TRUE@	$(CC) $(DEFS) $(DEFAULT_INCLUDES) $(INCLUDES) $(blixemh_CPPFLAGS) $(CPPFLAGS) $(AM_CFLAGS) $(CFLAGS) -MT blixemh-blxview.o -MD -MP -MF $(DEPDIR)/blixemh-blxview.Tpo -c -o blixemh-blxview.o `test -f '$(top_srcdir)/blixemApp/blxview.c' || echo '$(srcdir)/'`$(top_srcdir)/blixemApp/blxview.c
@am__fastdepCC_TRUE@	$(am__mv) $(DEPDIR)/blixemh-blxview.Tpo $(DEPDIR)/blixemh-blxview.Po
@AMDEP_TRUE@@am__fastdepCC_FALSE@	source='$(top_srcdir)/blixemApp/blxview.c' object='blixemh-blxview.o' libtool=no @AMDEPBACKSLASH@
@AMDEP_TRUE@@am__fastdepCC_FALSE@	DEPDIR=$(DEPDIR) $(CCDEPMODE) $(depcomp) @AMDEPBACKSLASH@
@am__fastdepCC_FALSE@	$(CC) $(DEFS) $(DEFAULT_INCLUDES) $(INCLUDES) $(blixemh_CPPFLAGS) $(CPPFLAGS) $(AM_CFLAGS) $(CFLAGS) -c -o blixemh-blxview.o `test -f '$(top_srcdir)/blixemApp/blxview.c' || echo '$(srcdir)/'`$(top_srcdir)/blixemApp/blxview.c

blixemh-blxview.obj: $(top_srcdir)/blixemApp/blxview.c
@am__fastdepCC_TRUE@	$(CC) $(DEFS) $(DEFAULT_INCLUDES) $(INCLUDES) $(blixemh_CPPFLAGS) $(CPPFLAGS) $(AM_CFLAGS) $(CFLAGS) -MT blixemh-blxview.obj -MD -MP -MF $(DEPDIR)/blixemh-blxview.Tpo -c -o blixemh-blxview.obj `if test -f '$(top_srcdir)/blixemApp/blxview.c'; then $(CYGPATH_W) '$(top_srcdir)/blixemApp/blxview.c'; else $(CYGPATH_W) '$(srcdir)/$(top_srcdir)/blixemApp/blxview.c'; fi`
@am__fastdepCC_TRUE@	$(am__mv) $(DEPDIR)/blixemh-blxview.Tpo $(DEPDIR)/blixemh-blxview.Po
@AMDEP_TRUE@@am__fastdepCC_FALSE@	source='$(top_srcdir)/blixemApp/blxview.c' object='blixemh-blxview.obj' libtool=no @AMDEPBACKSLASH@
@AMDEP_TRUE@@am__fastdepCC_FALSE@	DEPDIR=$(DEPDIR) $(CCDEPMODE) $(depcomp) @AMDEPBACKSLASH@
@am__fastdepCC_FALSE@	$(CC) $(DEFS) $(DEFAULT_INCLUDES) $(INCLUDES) $(blixemh_CPPFLAGS) $(CPPFLAGS) $(AM_CFLAGS) $(CFLAGS) -c -o blixemh-blxview.obj `if test -f '$(top_srcdir)/blixemApp/blxview.c'; then $(CYGPATH_W) '$(top_srcdir)/blixemApp/blxview.c'; else $(CYGPATH_W) '$(srcdir)/$(top_srcdir)/blixemApp/blxview.c'; fi`

blixemh-blxFetch.o: $(top_srcdir)/blixemApp/blxFetch.c
@am__fastdepCC_TRUE@	$(CC) $(DEFS) $(DEFAULT_INCLUDES) $(INCLUDES) $(blixemh_CPPFLAGS) $(CPPFLAGS) $(AM_CFLAGS) $(CFLAGS) -MT blixemh-blxFetch.o -MD -MP -MF $(DEPDIR)/blixemh-blxFetch.Tpo -c -o blixemh-blxFetch.o `test -f '$(top_srcdir)/blixemApp/blxFetch.c' || echo '$(srcdir)/'`$(top_srcdir)/blixemApp/blxFetch.c
@am__fastdepCC_TRUE@	$(am__mv) $(DEPDIR)/blixemh-blxFetch.Tpo $(DEPDIR)/blixemh-blxFetch.Po
@AMDEP_TRUE@@am__fastdepCC_FALSE@	source='$(top_srcdir)/blixemApp/blxFetch.c' object='blixemh-blxFetch.o' libtool=no @AMDEPBACKSLASH@
@AMDEP_TRUE@@am__fastdepCC_FALSE@	DEPDIR=$(DEPDIR) $(CCDEPMODE) $(depcomp) @AMDEPBACKSLASH@
@am__fastdepCC_FALSE@	$(CC) $(DEFS) $(DEFAULT_INCLUDES) $(INCLUDES) $(blixemh_CPPFLAGS) $(CPPFLAGS) $(AM_CFLAGS) $(CFLAGS) -c -o blixemh-blxFetch.o `test -f '$(top_srcdir)/blixemApp/blxFetch.c' || echo '$(srcdir)/'`$(top_srcdir)/blixemApp/blxFetch.c

blixemh-blxFetch.obj: $(top_srcdir)/blixemApp/blxFetch.c
@am__fastdepCC_TRUE@	$(CC) $(DEFS) $(DEFAULT_INCLUDES) $(INCLUDES) $(blixemh_CPPFLAGS) $(CPPFLAGS) $(AM_CFLAGS) $(CFLAGS) -MT blixemh-blxFetch.obj -MD -MP -MF $(DEPDIR)/blixemh-blxFetch.Tpo -c -o blixemh-blxFetch.obj `if test -f '$(top_srcdir)/blixemApp/blxFetch.c'; then $(CYGPATH_W) '$(top_srcdir)/blixemApp/blxFetch.c'; else $(CYGPATH_W) '$(srcdir)/$(top_srcdir)/blixemApp/blxFetch.c'; fi`
@am__fastdepCC_TRUE@	$(am__mv) $(DEPDIR)/blixemh-blxFetch.Tpo $(DEPDIR)/blixemh-blxFetch.Po
@AMDEP_TRUE@@am__fastdepCC_FALSE@	source='$(top_srcdir)/blixemApp/blxFetch.c' object='blixemh-blxFetch.obj' libtool=no @AMDEPBACKSLASH@
@AMDEP_TRUE@@am__fastdepCC_FALSE@	DEPDIR=$(DEPDIR) $(CCDEPMODE) $(depcomp) @AMDEPBACKSLASH@
@am__fastdepCC_FALSE@	$(CC) $(DEFS) $(DEFAULT_INCLUDES) $(INCLUDES) $(blixemh_CPPFLAGS) $(CPPFLAGS) $(AM_CFLAGS) $(CFLAGS) -c -o blixemh-blxFetch.obj `if test -f '$(top_srcdir)/blixemApp/blxFetch.c'; then $(CYGPATH_W) '$(top_srcdir)/blixemApp/blxFetch.c'; else $(CYGPATH_W) '$(srcdir)/$(top_srcdir)/blixemApp/blxFetch.c'; fi`

dotterMain.o: $(top_srcdir)/dotterApp/dotterMain.c
@am__fastdepCC_TRUE@	$(CC) $(DEFS) $(DEFAULT_INCLUDES) $(INCLUDES) $(AM_CPPFLAGS) $(CPPFLAGS) $(AM_CFLAGS) $(CFLAGS) -MT dotterMain.o -MD -MP -MF $(DEPDIR)/dotterMain.Tpo -c -o dotterMain.o `test -f '$(top_srcdir)/dotterApp/dotterMain.c' || echo '$(srcdir)/'`$(top_srcdir)/dotterApp/dotterMain.c
@am__fastdepCC_TRUE@	$(am__mv) $(DEPDIR)/dotterMain.Tpo $(DEPDIR)/dotterMain.Po
@AMDEP_TRUE@@am__fastdepCC_FALSE@	source='$(top_srcdir)/dotterApp/dotterMain.c' object='dotterMain.o' libtool=no @AMDEPBACKSLASH@
@AMDEP_TRUE@@am__fastdepCC_FALSE@	DEPDIR=$(DEPDIR) $(CCDEPMODE) $(depcomp) @AMDEPBACKSLASH@
@am__fastdepCC_FALSE@	$(CC) $(DEFS) $(DEFAULT_INCLUDES) $(INCLUDES) $(AM_CPPFLAGS) $(CPPFLAGS) $(AM_CFLAGS) $(CFLAGS) -c -o dotterMain.o `test -f '$(top_srcdir)/dotterApp/dotterMain.c' || echo '$(srcdir)/'`$(top_srcdir)/dotterApp/dotterMain.c

dotterMain.obj: $(top_srcdir)/dotterApp/dotterMain.c
@am__fastdepCC_TRUE@	$(CC) $(DEFS) $(DEFAULT_INCLUDES) $(INCLUDES) $(AM_CPPFLAGS) $(CPPFLAGS) $(AM_CFLAGS) $(CFLAGS) -MT dotterMain.obj -MD -MP -MF $(DEPDIR)/dotterMain.Tpo -c -o dotterMain.obj `if test -f '$(top_srcdir)/dotterApp/dotterMain.c'; then $(CYGPATH_W) '$(top_srcdir)/dotterApp/dotterMain.c'; else $(CYGPATH_W) '$(srcdir)/$(top_srcdir)/dotterApp/dotterMain.c'; fi`
@am__fastdepCC_TRUE@	$(am__mv) $(DEPDIR)/dotterMain.Tpo $(DEPDIR)/dotterMain.Po
@AMDEP_TRUE@@am__fastdepCC_FALSE@	source='$(top_srcdir)/dotterApp/dotterMain.c' object='dotterMain.obj' libtool=no @AMDEPBACKSLASH@
@AMDEP_TRUE@@am__fastdepCC_FALSE@	DEPDIR=$(DEPDIR) $(CCDEPMODE) $(depcomp) @AMDEPBACKSLASH@
@am__fastdepCC_FALSE@	$(CC) $(DEFS) $(DEFAULT_INCLUDES) $(INCLUDES) $(AM_CPPFLAGS) $(CPPFLAGS) $(AM_CFLAGS) $(CFLAGS) -c -o dotterMain.obj `if test -f '$(top_srcdir)/dotterApp/dotterMain.c'; then $(CYGPATH_W) '$(top_srcdir)/dotterApp/dotterMain.c'; else $(CYGPATH_W) '$(srcdir)/$(top_srcdir)/dotterApp/dotterMain.c'; fi`
install-dist_docDATA: $(dist_doc_DATA)
	@$(NORMAL_INSTALL)
	test -z "$(docdir)" || $(MKDIR_P) "$(DESTDIR)$(docdir)"
	@list='$(dist_doc_DATA)'; test -n "$(docdir)" || list=; \
	for p in $$list; do \
	  if test -f "$$p"; then d=; else d="$(srcdir)/"; fi; \
	  echo "$$d$$p"; \
	done | $(am__base_list) | \
	while read files; do \
	  echo " $(INSTALL_DATA) $$files '$(DESTDIR)$(docdir)'"; \
	  $(INSTALL_DATA) $$files "$(DESTDIR)$(docdir)" || exit $$?; \
	done

uninstall-dist_docDATA:
	@$(NORMAL_UNINSTALL)
	@list='$(dist_doc_DATA)'; test -n "$(docdir)" || list=; \
	files=`for p in $$list; do echo $$p; done | sed -e 's|^.*/||'`; \
	test -n "$$files" || exit 0; \
	echo " ( cd '$(DESTDIR)$(docdir)' && rm -f" $$files ")"; \
	cd "$(DESTDIR)$(docdir)" && rm -f $$files

ID: $(HEADERS) $(SOURCES) $(LISP) $(TAGS_FILES)
	list='$(SOURCES) $(HEADERS) $(LISP) $(TAGS_FILES)'; \
	unique=`for i in $$list; do \
	    if test -f "$$i"; then echo $$i; else echo $(srcdir)/$$i; fi; \
	  done | \
	  $(AWK) '{ files[$$0] = 1; nonempty = 1; } \
	      END { if (nonempty) { for (i in files) print i; }; }'`; \
	mkid -fID $$unique
tags: TAGS

TAGS:  $(HEADERS) $(SOURCES) config.h.in $(TAGS_DEPENDENCIES) \
		$(TAGS_FILES) $(LISP)
	set x; \
	here=`pwd`; \
	list='$(SOURCES) $(HEADERS) config.h.in $(LISP) $(TAGS_FILES)'; \
	unique=`for i in $$list; do \
	    if test -f "$$i"; then echo $$i; else echo $(srcdir)/$$i; fi; \
	  done | \
	  $(AWK) '{ files[$$0] = 1; nonempty = 1; } \
	      END { if (nonempty) { for (i in files) print i; }; }'`; \
	shift; \
	if test -z "$(ETAGS_ARGS)$$*$$unique"; then :; else \
	  test -n "$$unique" || unique=$$empty_fix; \
	  if test $$# -gt 0; then \
	    $(ETAGS) $(ETAGSFLAGS) $(AM_ETAGSFLAGS) $(ETAGS_ARGS) \
	      "$$@" $$unique; \
	  else \
	    $(ETAGS) $(ETAGSFLAGS) $(AM_ETAGSFLAGS) $(ETAGS_ARGS) \
	      $$unique; \
	  fi; \
	fi
ctags: CTAGS
CTAGS:  $(HEADERS) $(SOURCES) config.h.in $(TAGS_DEPENDENCIES) \
		$(TAGS_FILES) $(LISP)
	list='$(SOURCES) $(HEADERS) config.h.in $(LISP) $(TAGS_FILES)'; \
	unique=`for i in $$list; do \
	    if test -f "$$i"; then echo $$i; else echo $(srcdir)/$$i; fi; \
	  done | \
	  $(AWK) '{ files[$$0] = 1; nonempty = 1; } \
	      END { if (nonempty) { for (i in files) print i; }; }'`; \
	test -z "$(CTAGS_ARGS)$$unique" \
	  || $(CTAGS) $(CTAGSFLAGS) $(AM_CTAGSFLAGS) $(CTAGS_ARGS) \
	     $$unique

GTAGS:
	here=`$(am__cd) $(top_builddir) && pwd` \
	  && $(am__cd) $(top_srcdir) \
	  && gtags -i $(GTAGS_ARGS) "$$here"

distclean-tags:
	-rm -f TAGS ID GTAGS GRTAGS GSYMS GPATH tags

distdir: $(DISTFILES)
	$(am__remove_distdir)
	test -d "$(distdir)" || mkdir "$(distdir)"
	@srcdirstrip=`echo "$(srcdir)" | sed 's/[].[^$$\\*]/\\\\&/g'`; \
	topsrcdirstrip=`echo "$(top_srcdir)" | sed 's/[].[^$$\\*]/\\\\&/g'`; \
	list='$(DISTFILES)'; \
	  dist_files=`for file in $$list; do echo $$file; done | \
	  sed -e "s|^$$srcdirstrip/||;t" \
	      -e "s|^$$topsrcdirstrip/|$(top_builddir)/|;t"`; \
	case $$dist_files in \
	  */*) $(MKDIR_P) `echo "$$dist_files" | \
			   sed '/\//!d;s|^|$(distdir)/|;s,/[^/]*$$,,' | \
			   sort -u` ;; \
	esac; \
	for file in $$dist_files; do \
	  if test -f $$file || test -d $$file; then d=.; else d=$(srcdir); fi; \
	  if test -d $$d/$$file; then \
	    dir=`echo "/$$file" | sed -e 's,/[^/]*$$,,'`; \
	    if test -d "$(distdir)/$$file"; then \
	      find "$(distdir)/$$file" -type d ! -perm -700 -exec chmod u+rwx {} \;; \
	    fi; \
	    if test -d $(srcdir)/$$file && test $$d != $(srcdir); then \
	      cp -fpR $(srcdir)/$$file "$(distdir)$$dir" || exit 1; \
	      find "$(distdir)/$$file" -type d ! -perm -700 -exec chmod u+rwx {} \;; \
	    fi; \
	    cp -fpR $$d/$$file "$(distdir)$$dir" || exit 1; \
	  else \
	    test -f "$(distdir)/$$file" \
	    || cp -p $$d/$$file "$(distdir)/$$file" \
	    || exit 1; \
	  fi; \
	done
	-test -n "$(am__skip_mode_fix)" \
	|| find "$(distdir)" -type d ! -perm -755 \
		-exec chmod u+rwx,go+rx {} \; -o \
	  ! -type d ! -perm -444 -links 1 -exec chmod a+r {} \; -o \
	  ! -type d ! -perm -400 -exec chmod a+r {} \; -o \
	  ! -type d ! -perm -444 -exec $(install_sh) -c -m a+r {} {} \; \
	|| chmod -R a+r "$(distdir)"
dist-gzip: distdir
	tardir=$(distdir) && $(am__tar) | GZIP=$(GZIP_ENV) gzip -c >$(distdir).tar.gz
	$(am__remove_distdir)

dist-bzip2: distdir
	tardir=$(distdir) && $(am__tar) | bzip2 -9 -c >$(distdir).tar.bz2
	$(am__remove_distdir)

dist-lzma: distdir
	tardir=$(distdir) && $(am__tar) | lzma -9 -c >$(distdir).tar.lzma
	$(am__remove_distdir)

dist-xz: distdir
	tardir=$(distdir) && $(am__tar) | xz -c >$(distdir).tar.xz
	$(am__remove_distdir)

dist-tarZ: distdir
	tardir=$(distdir) && $(am__tar) | compress -c >$(distdir).tar.Z
	$(am__remove_distdir)

dist-shar: distdir
	shar $(distdir) | GZIP=$(GZIP_ENV) gzip -c >$(distdir).shar.gz
	$(am__remove_distdir)

dist-zip: distdir
	-rm -f $(distdir).zip
	zip -rq $(distdir).zip $(distdir)
	$(am__remove_distdir)

dist dist-all: distdir
	tardir=$(distdir) && $(am__tar) | GZIP=$(GZIP_ENV) gzip -c >$(distdir).tar.gz
	$(am__remove_distdir)

# This target untars the dist file and tries a VPATH configuration.  Then
# it guarantees that the distribution is self-contained by making another
# tarfile.
distcheck: dist
	case '$(DIST_ARCHIVES)' in \
	*.tar.gz*) \
	  GZIP=$(GZIP_ENV) gzip -dc $(distdir).tar.gz | $(am__untar) ;;\
	*.tar.bz2*) \
	  bzip2 -dc $(distdir).tar.bz2 | $(am__untar) ;;\
	*.tar.lzma*) \
	  lzma -dc $(distdir).tar.lzma | $(am__untar) ;;\
	*.tar.xz*) \
	  xz -dc $(distdir).tar.xz | $(am__untar) ;;\
	*.tar.Z*) \
	  uncompress -c $(distdir).tar.Z | $(am__untar) ;;\
	*.shar.gz*) \
	  GZIP=$(GZIP_ENV) gzip -dc $(distdir).shar.gz | unshar ;;\
	*.zip*) \
	  unzip $(distdir).zip ;;\
	esac
	chmod -R a-w $(distdir); chmod a+w $(distdir)
	mkdir $(distdir)/_build
	mkdir $(distdir)/_inst
	chmod a-w $(distdir)
	test -d $(distdir)/_build || exit 0; \
	dc_install_base=`$(am__cd) $(distdir)/_inst && pwd | sed -e 's,^[^:\\/]:[\\/],/,'` \
	  && dc_destdir="$${TMPDIR-/tmp}/am-dc-$$$$/" \
	  && am__cwd=`pwd` \
	  && $(am__cd) $(distdir)/_build \
	  && ../configure --srcdir=.. --prefix="$$dc_install_base" \
	    $(DISTCHECK_CONFIGURE_FLAGS) \
	  && $(MAKE) $(AM_MAKEFLAGS) \
	  && $(MAKE) $(AM_MAKEFLAGS) dvi \
	  && $(MAKE) $(AM_MAKEFLAGS) check \
	  && $(MAKE) $(AM_MAKEFLAGS) install \
	  && $(MAKE) $(AM_MAKEFLAGS) installcheck \
	  && $(MAKE) $(AM_MAKEFLAGS) uninstall \
	  && $(MAKE) $(AM_MAKEFLAGS) distuninstallcheck_dir="$$dc_install_base" \
	        distuninstallcheck \
	  && chmod -R a-w "$$dc_install_base" \
	  && ({ \
	       (cd ../.. && umask 077 && mkdir "$$dc_destdir") \
	       && $(MAKE) $(AM_MAKEFLAGS) DESTDIR="$$dc_destdir" install \
	       && $(MAKE) $(AM_MAKEFLAGS) DESTDIR="$$dc_destdir" uninstall \
	       && $(MAKE) $(AM_MAKEFLAGS) DESTDIR="$$dc_destdir" \
	            distuninstallcheck_dir="$$dc_destdir" distuninstallcheck; \
	      } || { rm -rf "$$dc_destdir"; exit 1; }) \
	  && rm -rf "$$dc_destdir" \
	  && $(MAKE) $(AM_MAKEFLAGS) dist \
	  && rm -rf $(DIST_ARCHIVES) \
	  && $(MAKE) $(AM_MAKEFLAGS) distcleancheck \
	  && cd "$$am__cwd" \
	  || exit 1
	$(am__remove_distdir)
	@(echo "$(distdir) archives ready for distribution: "; \
	  list='$(DIST_ARCHIVES)'; for i in $$list; do echo $$i; done) | \
	  sed -e 1h -e 1s/./=/g -e 1p -e 1x -e '$$p' -e '$$x'
distuninstallcheck:
	@$(am__cd) '$(distuninstallcheck_dir)' \
	&& test `$(distuninstallcheck_listfiles) | wc -l` -le 1 \
	   || { echo "ERROR: files left after uninstall:" ; \
	        if test -n "$(DESTDIR)"; then \
	          echo "  (check DESTDIR support)"; \
	        fi ; \
	        $(distuninstallcheck_listfiles) ; \
	        exit 1; } >&2
distcleancheck: distclean
	@if test '$(srcdir)' = . ; then \
	  echo "ERROR: distcleancheck can only run from a VPATH build" ; \
	  exit 1 ; \
	fi
	@test `$(distcleancheck_listfiles) | wc -l` -eq 0 \
	  || { echo "ERROR: files left in build directory after distclean:" ; \
	       $(distcleancheck_listfiles) ; \
	       exit 1; } >&2
check-am: all-am
check: $(BUILT_SOURCES)
	$(MAKE) $(AM_MAKEFLAGS) check-am
all-am: Makefile $(LIBRARIES) $(PROGRAMS) $(DATA) config.h
installdirs:
	for dir in "$(DESTDIR)$(bindir)" "$(DESTDIR)$(docdir)"; do \
	  test -z "$$dir" || $(MKDIR_P) "$$dir"; \
	done
install: $(BUILT_SOURCES)
	$(MAKE) $(AM_MAKEFLAGS) install-am
install-exec: install-exec-am
install-data: install-data-am
uninstall: uninstall-am

install-am: all-am
	@$(MAKE) $(AM_MAKEFLAGS) install-exec-am install-data-am

installcheck: installcheck-am
install-strip:
	$(MAKE) $(AM_MAKEFLAGS) INSTALL_PROGRAM="$(INSTALL_STRIP_PROGRAM)" \
	  install_sh_PROGRAM="$(INSTALL_STRIP_PROGRAM)" INSTALL_STRIP_FLAG=-s \
	  `test -z '$(STRIP)' || \
	    echo "INSTALL_PROGRAM_ENV=STRIPPROG='$(STRIP)'"` install
mostlyclean-generic:

clean-generic:
	-test -z "$(CLEANFILES)" || rm -f $(CLEANFILES)

distclean-generic:
	-test -z "$(CONFIG_CLEAN_FILES)" || rm -f $(CONFIG_CLEAN_FILES)
	-test . = "$(srcdir)" || test -z "$(CONFIG_CLEAN_VPATH_FILES)" || rm -f $(CONFIG_CLEAN_VPATH_FILES)

maintainer-clean-generic:
	@echo "This command is intended for maintainers to use"
	@echo "it deletes files that may require special tools to rebuild."
	-test -z "$(BUILT_SOURCES)" || rm -f $(BUILT_SOURCES)
clean: clean-am

clean-am: clean-binPROGRAMS clean-generic clean-noinstLIBRARIES \
	mostlyclean-am

distclean: distclean-am
	-rm -f $(am__CONFIG_DISTCLEAN_FILES)
	-rm -rf ./$(DEPDIR)
	-rm -f Makefile
distclean-am: clean-am distclean-compile distclean-generic \
	distclean-hdr distclean-tags

dvi: dvi-am

dvi-am:

html: html-am

html-am:

info: info-am

info-am:

install-data-am: install-dist_docDATA

install-dvi: install-dvi-am

install-dvi-am:

install-exec-am: install-binPROGRAMS

install-html: install-html-am

install-html-am:

install-info: install-info-am

install-info-am:

install-man:

install-pdf: install-pdf-am

install-pdf-am:

install-ps: install-ps-am

install-ps-am:

installcheck-am:

maintainer-clean: maintainer-clean-am
	-rm -f $(am__CONFIG_DISTCLEAN_FILES)
	-rm -rf $(top_srcdir)/autom4te.cache
	-rm -rf ./$(DEPDIR)
	-rm -f Makefile
maintainer-clean-am: distclean-am maintainer-clean-generic

mostlyclean: mostlyclean-am

mostlyclean-am: mostlyclean-compile mostlyclean-generic

pdf: pdf-am

pdf-am:

ps: ps-am

ps-am:

uninstall-am: uninstall-binPROGRAMS uninstall-dist_docDATA

.MAKE: all check install install-am install-strip

.PHONY: CTAGS GTAGS all all-am am--refresh check check-am clean \
	clean-binPROGRAMS clean-generic clean-noinstLIBRARIES ctags \
	dist dist-all dist-bzip2 dist-gzip dist-lzma dist-shar \
	dist-tarZ dist-xz dist-zip distcheck distclean \
	distclean-compile distclean-generic distclean-hdr \
	distclean-tags distcleancheck distdir distuninstallcheck dvi \
	dvi-am html html-am info info-am install install-am \
	install-binPROGRAMS install-data install-data-am \
	install-dist_docDATA install-dvi install-dvi-am install-exec \
	install-exec-am install-html install-html-am install-info \
	install-info-am install-man install-pdf install-pdf-am \
	install-ps install-ps-am install-strip installcheck \
	installcheck-am installdirs maintainer-clean \
	maintainer-clean-generic mostlyclean mostlyclean-compile \
	mostlyclean-generic pdf pdf-am ps ps-am tags uninstall \
	uninstall-am uninstall-binPROGRAMS uninstall-dist_docDATA

.list.h:
	$(GENMARSHAL_COMMAND) --header $< >$@
.list.c:
	$(GENMARSHAL_COMMAND) --body $< >$@

# Tell versions [3.59,3.63) of GNU make to not export all variables.
# Otherwise a system limit (for SysV at least) may be exceeded.
.NOEXPORT:
