# Supplementary material for: SeqTools: visual tools for manual analysis of sequence alignments
Source: BMC Res Notes. 2016 Jan 22;9:39. doi: 10.1186/s13104-016-1847-3 (PMC4724122; doi:10.1186/s13104-016-1847-3)
Supplement: Supplementary file 1 — 10.1186/s13104-016-1847-2 A tarball of the current production release of the SeqTools source code at the time of writing. [file 13104_2016_1847_MOESM1_ESM.gz › seqtools-4.32.1/seqtoolsUtils/blxGff3Parser.h]

/*  File: blxGff3parser.h
 *  Author: Gemma Barson
 *  Copyright (c) 2010 - 2012 Genome Research Ltd
 * ---------------------------------------------------------------------------
 * SeqTools is free software; you can redistribute it and/or
 * modify it under the terms of the GNU General Public License
 * as published by the Free Software Foundation; either version 3
 * of the License, or (at your option) any later version.
 * 
 * This program is distributed in the hope that it will be useful,
 * but WITHOUT ANY WARRANTY; without even the implied warranty of
 * MERCHANTABILITY or FITNESS FOR A PARTICULAR PURPOSE.  See the
 * GNU General Public License for more details.
 * 
 * You should have received a copy of the GNU General Public License
 * along with this program; if not, write to the Free Software
 * Foundation, Inc., 59 Temple Place - Suite 330, Boston, MA  02111-1307, USA.
 * or see the on-line version at http://www.gnu.org/copyleft/gpl.txt
 * ---------------------------------------------------------------------------
 * This file is part of the SeqTools sequence analysis package, 
 * written by
 *      Gemma Barson      (Sanger Institute, UK)  <gb10@sanger.ac.uk>
 * 
 * based on original code by
 *      Erik Sonnhammer   (SBC, Sweden)           <Erik.Sonnhammer@sbc.su.se>
 * 
 * and utilizing code taken from the AceDB and ZMap packages, written by
 *      Richard Durbin    (Sanger Institute, UK)  <rd@sanger.ac.uk>
 *      Jean Thierry-Mieg (CRBM du CNRS, France)  <mieg@kaa.crbm.cnrs-mop.fr>
 *      Ed Griffiths      (Sanger Institute, UK)  <edgrif@sanger.ac.uk>
 *      Roy Storey        (Sanger Institute, UK)  <rds@sanger.ac.uk>
 *      Malcolm Hinsley   (Sanger Institute, UK)  <mh17@sanger.ac.uk>
 *
 * Description: GFF v3 file format parser.
 *----------------------------------------------------------------------------
 */

#ifndef BLX_GFF_P_H
#define BLX_GFF_P_H

#include <gtk/gtk.h>
#include <seqtoolsUtils/blxmsp.h>

/* We follow glib convention in error domain naming:
 *          "The error domain is called <NAMESPACE>_<MODULE>_ERROR" */
#define BLX_GFF_ERROR "BLX_GFF_ERROR"


/* This struct contains info about a GFF type: its name and SO id, and the blixem
 * type that it corresponds to */
typedef struct _BlxGffType
  {
    char *name;         /* the type name as given in the GFF file, e.g. nucleotide_match */
    char *soId;         /* the type's SO Id, as given in the GFF file, e.g. SO:0000347 */
    BlxMspType blxType; /* the Blixem object type that the GFF type corresponds to */
  } BlxGffType;


/* This enum is to record the type of data currently being parsed by the parser. An input file can 
 * contain multiple types of data. The start of a new section of data is indicated by a header 
 * line beginning with a hash and a known type name, e.g. "# exblx_x" or "##gff-version   3"
 *
 * FS and SFS (Feature Series) data type names have "FS" or "SFS" followed by a specific format 
 * type, e.g. "# SFS type=SEG". 
 *
 * For some data types, additional data is included in the header line(s) as well as in the 'body' 
 * section below it. For these, there are two data types in the enum, one postfixed with _HEADER 
 * and one with _BODY. When the header line is detected the initial type is set to the _HEADER enum, 
 * and when we are finished processing the header information it is set to _BODY, so that we go on
 * to process the body of the data on the next loop through. For types with no information in the 
 * header, there is only a _BODY enum.
 */
typedef enum
  {
    PARSER_START,                  /* indicates that we haven't started processing yet */
    PARSER_ERROR,                  /* indiates an error state */
    
    GFF_3_HEADER,                  /* GFF 3 header */
    GFF_3_BODY,                    /* GFF 3 data */
    
    FASTA_SEQ_HEADER,              /* FASTA sequence header */
    FASTA_SEQ_BODY,                /* Sequence data in FASTA format */
    FASTA_SEQ_IGNORE,              /* A FASTA sequence we're not interested in */
    
    EXBLX_BODY,                    /* Old style sequence entries. */
    SEQBL_BODY,                    /* Old style sequence entries. */
    EXBLX_X_BODY,                  /* New style sequence entries with gaps and match strand. (_X stands for eXtended.) */ 
    SEQBL_X_BODY,                  /* New style sequence entries with gaps and match strand. (_X stands for eXtended.) */
    
    FS_HSP_BODY,                   /* feature-series HSP data */
    
    FS_GSP_HEADER,                 /* feature-series GSP data header */
    FS_GSP_BODY,                   /* feature-series GSP data */
    
    FS_GFF_BODY,                   /* feature-series GFF data */
    
    FS_SEG_BODY,                   /* feature-series segment data */
    
    FS_XY_HEADER,                  /* feature-series XY data header */
    FS_XY_BODY,                    /* feature-series XY data */
    
    FS_SEQ_HEADER,                 /* feature-series sequence data header */
    FS_SEQ_BODY                    /* feature-series sequence data */
  } BlxParserState ;


/* External functions */
void parseGff3Header(const int lineNum,
                     MSP **lastMsp, 
                     MSP **mspList, 
                     BlxParserState *parserState, 
                     GString *line_string, 
                     GList **seqList,
                     char *refSeqName,
                     IntRange *refSeqRange,
                     GError **error);

void parseGff3Body(const int lineNum,
                   GArray* featureLists[],
                   MSP **lastMsp, 
		   MSP **mspList, 
		   BlxParserState *parserState, 
		   GString *line_string, 
		   GList **seqList,
                   GList *columnList,
                   GSList *supportedTypes,
                   GSList *styles,
                   const int resFactor,
                   GKeyFile *keyFile,
                   const IntRange* const refSeqRange,
                   GHashTable *lookupTable);

void parseFastaSeqHeader(char *line, const int lineNum,
                         char **refSeq, char *refSeqName, IntRange *refSeqRange,
                         char ***readSeq, int *readSeqLen, int *readSeqMaxLen,
                         BlxParserState *parserState);
                         
                         
GSList*                            blxCreateSupportedGffTypeList(const BlxSeqType seqType);
void                               blxDestroyGffTypeList(GSList **supportedTypes);
BlxDataType*                       getBlxDataType(GQuark dataType, const char *source, GKeyFile *keyFile, GError **error);


#endif /* BLX_GFF_P_H */
