# Supplementary material for: SeqTools: visual tools for manual analysis of sequence alignments
Source: BMC Res Notes. 2016 Jan 22;9:39. doi: 10.1186/s13104-016-1847-3 (PMC4724122; doi:10.1186/s13104-016-1847-3)
Supplement: Supplementary file 1 — 10.1186/s13104-016-1847-2 A tarball of the current production release of the SeqTools source code at the time of writing. [file 13104_2016_1847_MOESM1_ESM.gz › seqtools-4.32.1/seqtoolsUtils/seqtoolsWebBrowser.c]

/*  File: seqtoolsWebBrowser.c
 *  Author: Gemma Barson
 *  Copyright (c) 2010 - 2012 Genome Research Ltd
 * ---------------------------------------------------------------------------
 * SeqTools is free software; you can redistribute it and/or
 * modify it under the terms of the GNU General Public License
 * as published by the Free Software Foundation; either version 3
 * of the License, or (at your option) any later version.
 * 
 * This program is distributed in the hope that it will be useful,
 * but WITHOUT ANY WARRANTY; without even the implied warranty of
 * MERCHANTABILITY or FITNESS FOR A PARTICULAR PURPOSE.  See the
 * GNU General Public License for more details.
 * 
 * You should have received a copy of the GNU General Public License
 * along with this program; if not, write to the Free Software
 * Foundation, Inc., 59 Temple Place - Suite 330, Boston, MA  02111-1307, USA.
 * or see the on-line version at http://www.gnu.org/copyleft/gpl.txt
 * ---------------------------------------------------------------------------
 * This file is part of the SeqTools sequence analysis package, 
 * written by
 *      Gemma Barson      (Sanger Institute, UK)  <gb10@sanger.ac.uk>
 * 
 * based on original code by
 *      Erik Sonnhammer   (SBC, Sweden)           <Erik.Sonnhammer@sbc.su.se>
 * 
 * and utilizing code taken from the AceDB and ZMap packages, written by
 *      Richard Durbin    (Sanger Institute, UK)  <rd@sanger.ac.uk>
 *      Jean Thierry-Mieg (CRBM du CNRS, France)  <mieg@kaa.crbm.cnrs-mop.fr>
 *      Ed Griffiths      (Sanger Institute, UK)  <edgrif@sanger.ac.uk>
 *      Roy Storey        (Sanger Institute, UK)  <rds@sanger.ac.uk>
 *      Malcolm Hinsley   (Sanger Institute, UK)  <mh17@sanger.ac.uk>
 *
 * Description: Functions to display a URL in a web browser. Copied from
 *              zmapWebBrowser.c
 *
 * Exported functions: See utilities.h
 *----------------------------------------------------------------------------
 */

#include <seqtoolsUtils/utilities.h>
#include <sys/utsname.h>
#include <glib.h>
#include <stdlib.h>
#include <string.h>

/* Describes various browsers, crude at the moment, we will probably need more options later. */
typedef struct
  {
    const char *system ;					    /* system name as in "uname -s" */
    const char *executable ;					    /* executable name or full path. */
    const char *open_command ;					    /* alternative command to start browser. */
  } BrowserConfigStruct, *BrowserConfig ;


static char *findBrowser(BrowserConfig browsers, BrowserConfig *browser_out, GError **error) ;
static void makeBrowserCmd(GString *cmd, BrowserConfig best_browser, char *url) ;
static char *translateURLChars(const char *orig_link) ;
static gboolean seqtools_g_string_replace(GString *string, const char *target, char *source);


/* Records information for running a specific browser. The intent here is to add enough
 * information to allow us to use stuff like Netscapes "open" subcommand which opens the
 * url in an already running netscape if there is one, otherwise in a new netscape.
 * 
 * (see w2/graphgdkremote.c in acedb for some useful stuff.)
 * 
 * (See manpage for more options for "open" on the Mac, e.g. we could specify to always
 * use Safari via the -a flag...which would also deal with badly specified urls...)
 * 
 * In the open_command the %U is substituted with the URL.
 * 
 * Note that if open_command is NULL then the executable name is simply combined with
 * the URL in the expected way to form the command:    "executable  URL"
 * 
 * 
 * Here's one from gnome...this will start in a new window or start a new browser as required.
 * /usr/bin/gnome-moz-remote --newwin www.acedb.org
 * 
 * 
 *  */
#define BROWSER_PATTERN "%U"

/* List of browsers for different systems, you can have more than one browser for a system. */
static BrowserConfigStruct browsers_G[] =
{
{"Linux",  "xdg-open",  "xdg-open \""BROWSER_PATTERN"\""},
{"Linux",  "iceweasel",  "iceweasel -new-window \""BROWSER_PATTERN"\""},
{"Linux",  "firefox",  "firefox -browser \""BROWSER_PATTERN"\""},
{"Linux",  "mozilla",  "mozilla -remote 'openurl(\""BROWSER_PATTERN"\",new-window)' || mozilla \""BROWSER_PATTERN"\""},
{"OSF",    "netscape", NULL},
{"Darwin", "/Applications/Safari.app/Contents/MacOS/Safari", "open \""BROWSER_PATTERN"\""},
{NULL, NULL}					    /* Terminator record. */
} ;


/* Error handling stuff. */
static const char *domain_G = "SEQTOOLS_WEB" ;
enum {BROWSER_NOT_FOUND, BROWSER_COMMAND_FAILED, BROWSER_UNAME_FAILED, BROWSER_NOT_REGISTERED} ;
static GQuark err_domain_G = 0 ;


/*! @addtogroup seqtoolsutils
 * @{ || 
 *  */


/*!
 * Launches a web browser to display the specified link. The browser is chosen
 * from an internal list of browsers for different machines. As so much can go
 * wrong this function returns FALSE and a GError struct when an error occurs.
 * You should call this function like this:
 * 
 *     GError *error = NULL ;
 * 
 *     if (!(seqtoolsLaunchWebBrowser("www.acedb.org", &error)))
 *       { || 
 *         printf("Error: %s\n", error->message) ;
 * 
 *         g_error_free(error) ;
 *       }
 *
 * @param    link              url to be shown in browser.
 * @param    error             pointer to NULL GError pointer for return of errors.
 * @return   gboolean          TRUE if launch of browser successful.
 */
gboolean seqtoolsLaunchWebBrowser(const char *link, GError **error)
{
  gboolean result = FALSE ;
  BrowserConfig best_browser = NULL ;
  char *browser = NULL ;
  
  g_assert(link && *link && error && !(*error)) ; 
  
  if (!err_domain_G)
    err_domain_G = g_quark_from_string(domain_G) ;
  
  
  /* Check we have a registered browser for this system. */
  browser = findBrowser(browsers_G, &best_browser, error) ;
  
  
  
  /* Run the browser in a separate process. */
  if (browser)
    {
      char *url ;
      GString *sys_cmd ;
      int sys_rc ;
      
      /* Translate troublesome chars to their url escape sequences, see translateURLChars() for explanation. */
      url = translateURLChars(link) ;  
      
      sys_cmd = g_string_sized_new(1024) ;		    /* Should be long enough for most urls. */
      
      if (best_browser->open_command)
	{
	  makeBrowserCmd(sys_cmd, best_browser, url) ;
	}
      else 
	{
	  g_string_printf(sys_cmd, "%s \"%s\"", browser, url) ;
	}
      
      /* Make sure browser is run in background by the shell so we do not wait.
       * NOTE that because we do not wait for the command to be executed,
       * we cannot tell if the command actually worked, only that the shell
       * got exec'd */
      g_string_append(sys_cmd, " &") ;    
      
      /* We could do much more to interpret what exactly failed here... */
      if ((sys_rc = system(sys_cmd->str)) == EXIT_SUCCESS)
	{
	  result = TRUE ;
	}
      else   
	{
	  *error = g_error_new(err_domain_G, BROWSER_COMMAND_FAILED,
			       "Failed to run command \"%s\".", sys_cmd->str) ;
	}
      
      g_string_free(sys_cmd, TRUE) ;
      g_free(url) ;
    }
  
  
  return result ;
}


/*! @} end of seqtoolsutils docs. */


/* 
 *                Internal functions.
 */


/* Gets the system name and then finds browsers for that system from our || 
 * our internal list, if it finds the browser is in the users path then
 * returns the path otherwise returns NULL and sets error to give details
 * of what went wrong. */
static char *findBrowser(BrowserConfig browsers_in, BrowserConfig *browser_out, GError **error)
{
  char *browser = NULL ;
  struct utsname unamebuf ;
  gboolean browser_in_list = FALSE ;
  
  if (uname(&unamebuf) == -1)
    {
      *error = g_error_new_literal(err_domain_G, BROWSER_UNAME_FAILED,
				   "uname() call to find system name failed") ;
    }
  else 
    {
      BrowserConfig curr_browser = browsers_in ;
      
      while (curr_browser->system != NULL)
	{
	  if (g_ascii_strcasecmp(curr_browser->system, unamebuf.sysname) == 0)
	    {
	      browser_in_list = TRUE ; 
              
	      /* Look for the browser in the users path. */
	      if ((browser = g_find_program_in_path(curr_browser->executable)))
		{
		  *browser_out = curr_browser ;
                  
		  break ;
		}
	    }
          
	  curr_browser++ ;
	}
    }
  
  if (!browser)
    {
      if (browser_in_list)
	{
	  *error = g_error_new(err_domain_G, BROWSER_NOT_FOUND,
			       "Browser(s) registered with SeqTools for this system (%s)"
			       " but none found in $PATH or they were not executable.", unamebuf.sysname) ;
	}
      else
	{
	  *error = g_error_new(err_domain_G, BROWSER_NOT_REGISTERED,
			       "No browser registered for system %s", unamebuf.sysname) ;
	}
    }
  
  return browser ;
}


static void makeBrowserCmd(GString *cmd, BrowserConfig best_browser, char *url)
{
  gboolean found ;
  
  cmd = g_string_append(cmd, best_browser->open_command) ;
  
  found = seqtools_g_string_replace(cmd, BROWSER_PATTERN, url) ;
  
  g_assert(found) ;					    /* Must find at least one pattern. */
  
  return ;
}


/* URL standards provide escape sequences for all chars which gets round problems
 * with them being wrongly interpreted. This function translates chars in the url
 * that give us problems for various reasons:
 *
 * If we use the netscape or Mozilla "OpenURL" remote commands to display links, then sadly the
 * syntax for this command is: "OpenURL(URL[,new-window])" and stupid
 * netscape/mozilla will think that any "," in the url (i.e. lots of cgi links have
 * "," to separate args !) is the "," for its OpenURL command and will then
 * usually report a syntax error in the OpenURL command.                   
 *                                                                         
 * To get round this we translate any "," into "%2C" which is the standard 
 * code for a "," in urls (thanks to Roger Pettet for this)....YUCH.
 * 
 * Some urls have single quotes in them, if you pass the whole string through
 * to the shell these get wrongly interpreted by the shell in its normal
 * string fashion so we translate them all to "%27".
 * 
 * mh17: for security we need to patch out other shell special characters such as '|', ';', '`'. >,< should be harmless
 * Anything that allows a user to run another command is a no-no
 * This gets inefficient (perl and php might do this better)
 * we can quote the url, but that opens the door to interpretation, better to code metachars as hex.
 "
 * The returned string should be g_free'd when no longer needed.
 *
 *    mh17: second thoughts: don't use, these rely on quoting: thrid thoughts: no amount of escaped quoting seems to work
 */
static char *translateURLChars(const char *orig_link)
{
  char *url = NULL ;
  
#if TRANSLATE
  
  GString *link ;
  char *target, *source ;
  
  link = g_string_new(orig_link) ;
  
  target = " " ;
  source = "%20" ;
  seqtools_g_string_replace(link, target, source) ;
  
  target = ";" ;
  source = "%3B" ;
  seqtools_g_string_replace(link, target, source) ;
  
  target = "," ;
  source = "%2C" ;
  seqtools_g_string_replace(link, target, source) ;
  
  target = "'" ;
  source = "%27" ;
  seqtools_g_string_replace(link, target, source) ;
  
  target = "&" ;
  source = "%26" ;
  seqtools_g_string_replace(link, target, source) ;
  
  target = "|" ;
  source = "%7C" ;
  seqtools_g_string_replace(link, target, source) ;
  
  target = "`" ;
  source = "%60" ;
  seqtools_g_string_replace(link, target, source) ;
  
  url = g_string_free(link, FALSE) ;
#else
  url = g_strdup(orig_link);
#endif
  return url ;
}


/*!
 * Substitute one string for another in a GString.
 *
 * You should note that this routine simply uses the existing GString erase/insert
 * functions and so may not be incredibly efficient. If the target string was not
 * found the GString remains unaltered and FALSE is returned.
 *
 * @param string                 A valid GString.
 * @param target                 The string to be replaced.
 * @param source                 The string to be inserted.
 * @return                       TRUE if a string was replaced, FALSE otherwise.
 *  */
static gboolean seqtools_g_string_replace(GString *string, const char *target, char *source)
{
  gboolean result = FALSE ;
  int source_len ;
  int target_len ;
  int target_pos ;
  char *template_ptr ;
  
  
  target_len = strlen(target) ;
  source_len = strlen(source) ;
  
  template_ptr = string->str ;
  while ((template_ptr = strstr(template_ptr, target)))
    {
      result = TRUE ;
      
      target_pos = template_ptr - string->str ;
      
      string = g_string_erase(string, target_pos, target_len) ;
      
      string = g_string_insert(string, target_pos, source) ;
      
      template_ptr = string->str + target_pos + source_len ; /* Shouldn't go off the end. */
    }
  
  return result ;
}
