# Supplementary material for: SeqTools: visual tools for manual analysis of sequence alignments
Source: BMC Res Notes. 2016 Jan 22;9:39. doi: 10.1186/s13104-016-1847-3 (PMC4724122; doi:10.1186/s13104-016-1847-3)
Supplement: Supplementary file 1 — 10.1186/s13104-016-1847-2 A tarball of the current production release of the SeqTools source code at the time of writing. [file 13104_2016_1847_MOESM1_ESM.gz › seqtools-4.32.1/test/data/ALIGN.fasta]

>Q9UPQ9.4
MREKEQEREEQLMEDKKRKKEDKKKKEATQ-KVTEQKTKVPEVTKP-----SLS-QPTAASP-------IGSSPSP--------------------PVNGGNNAKR-VAVPNGQPP----------------------------SAA-----------------------------RYMPREVPPRFRCQ----QDHKVLLKRGQPPPPSCMLLGGGAGPPP-CTAP-GANPNNA--QVTG-ALLQSESGTAPDSTLGGA-AASNYANSTWGSGASSNN-----GTSPNPIHIWDKVIVDG-SDMEEWPCIAS-KD-TESSSENTTDNNS--ASNPGSEKS-TL------------PGSTTS--------NK------------GKGSQCQS----ASS----------------GNECNLGVWK------SDPK-A------K--------------SVQSSNSTTE-NNNGLGNW-------RNVSG--QDR---------IGPGSGFS------NFNPNSNPSAWPALVQEGTSRKG----------------------------ALETDNSNSSAQ---------VSTVG-QTSR----------EQQ--SKMENAGVNFV-------------------VSGREQAQIHN--TDGPKNGNT--------NSLNLSSPNP--MENKGMPF-GMGLGNTSR----STDAPSQSTG-------DR-------KTGS--VGSWGAARGPSGTDTVSGQSNSGNNGNNGKEREDSWKG---ASVQKS-TG--SKNDSWDNNN---RSTGGSWNFGPQDS-----NDNKWGEGNKM-T-------------------SGVSQGEWKQPTGSD------------ELKI-GEWSG--PNQPNSS------TGAWDNQK-----GHPLPENQ--GNAQAPCWGRSSSSTGS--EVGG--QSTGS-NHKAGSSDSHNSGRRSYRPTH-PDCQAVLQTLLSRTDLDPRVLSNTGWGQTQIKQDTVWDIEEVPRPEG---KSDK-G-------TEG-------WESAAT----QT---KNSGGWGDAPSQ------SN------QMK---SGW-----GELSAST---EWKD------------PKNT----GGWND-----YK-N----N----N--SSN-------------------------------------------------------------WGG---GR-----PDE--K----TPSSWNE--NPS--KDQGWGGGR--QPNQGWS---S-G------------------KNGWGEEV-------D-------QTKN--SNWE---SS--AS----K----PVSG-WGEGGQNEI----------GTW-GN-GGN-----ASLASKG-GW-ED-CKR-----------SPAWNETGR-------QPNSWNKQHQQQ-QPP--QQPP-PPQP----EASGS--W--GGPPP-PPPGNVRPSNSSWSS-GPQ---PAT--P--------------KDE--EPSGWEEPS----PQ---SISRKM--DIDDGTS-AW--GD--------PNS-Y-NYK---N--VNLWDK-NSQG------------------------------GP-AP-----RE-PN---LPTP-M----------------------------------TSK-SASV-------WS--------------K-----STP-----PA---PDN--GTSA---------------------WGEP-----NESSPG----------------WGEM-DDT---------GA----S-TTGWGN-TPA---------NAP-------NAMKPNS-KSMQDGWGE----------SD-GPVT----G-----A-RHPSWEEEED--G-------GV---WN--TTGS-------QGSASSHN--------------------------------------SASWGQ------GGKK--QM----KCSL-K--GGNN---------------DSW-MNPLA-KQ------FSNMGLLSQTEDN-------PSSKMDLSVGSLS---DKKFDVD---------------KRAMN-LG--DFNDIMRKDRSG----FRPPN-SKD---M--GTTDSGPYFEKLTLPF---SNQDG-CLG-DEAPCSP-----FSPSP---SYK--------------LSPSGSTL----PNVSLGAIG------TGLN----PQNF-AARQ----GGSH-GLFG--NS--TAQSRG--LH------T----PVQPL-NSS---PSLRAQV----P--P----QF-----IS-PQVSASMLKQF-PNSGLSP-----GLFNVG-------------------------------PQLSPQQ--IAML--SQL--PQIPQF---QLAC-------QLLL-QQQ-------Q-QQQLLQN---QRK--ISQAVR--QQQEQQL--------ARM----VS-AL--QQQ--QQQ-QQRQ----------------PGM-----K---------------HSPSH-------PVG-------PK-PHLD-N----M-VPNALNVGL-PD-L--QT-K---GP-----------IPGY---GSGFSSG----GMDYGMVGG---KE-A-GTESRFK---QWT--SMMEGLPSVATQ-EAN-MHKNGA-IVA------P---GKT-------------RG-GSPYNQFDI------IP--------------------------GDTLGG-HTGPAGDSWLP-AKS------PPTNKIG--S---------K-SSNA-------S-------------W----------------------PPEFQPGVPWKG--IQ----NI-DPESDPYVTPGSVLGG-TATSPI--VDTDHQLLRDNTTGS----N----S-SLNTSLPSPGAWPYSASDNSF----T-NVHSTSA----------KFP-DYKSTWSP----DPI-----GHNPTHLSNKMWKNHISS-------RN--T--TPLP-RPPPGLTNPK---PS--------SPW-------------SSTA----------PR--------SVRGW-G-----------TQD---SR---LAS-ASTWSDG------GSVRP-----S-YWLVLHNLTPQ-------------------IDGSTLRT---ICMQH--GPLLT-----F------H------L------N-----L-----T------Q------GT---ALIRYSTKQEAAKAQTALHMCVL---GNTT--I---L-AEF-ATDD----E-----VS---RFLAQAQPPTPAATPSA-P-----AAG---WQSLE---TG---------Q----NQSD--PVGPALNLFG---GSTGLG----QW-SSS--AGGSSG---ADL--AG--ASLWG----PPNY---SS-SL-WGVPTVEDPHRMGSPAPL---LPGDLLGGGSDSI
>A8MYY3.2/16-949
-QEKEQEREEQLMEDKKRKKEDKKKKEATQ-KVTEQKTKVPEVTKP-----SLS-QPTAASP-------IGSSPSP--------------------PVNGGNNAKR-VAVPNGQPP----------------------------SAA-----------------------------RYMPREVPPRFRCQ----QDHKVLLKRGQPPPPSCMLLGGGAGPPP-CTAP-GANPNNA--QVTG-ALLQSESGTAPDSTLGGA-AASNYANSTWGSGASSNN-----GTSPNPIHIWDKVIVDG-SDMEEWPCIAS-KD-TESSSENTTDNNS--ASNPGSEKS-TL------------PGSTTS--------NK------------GKGSQCQS----ASS----------------GNECNLGVWK------SDPK-A------K--------------SVQSSNSTTE-NNNGLGNW-------RNVSG--QDR---------IGPGSGFS------NFNPNSNPSAWPALVQEGTSRKG----------------------------ALETDNSNSSAQ---------VSTVG-QTSR----------EQQ--SKMENAGVNFV-------------------VSGREQAQIHN--TDGPKNGNT--------NSLNLSSPNP--MENKGMPF-GMGLGNTSR----STDAPSQSTG-------DR-------KTGS--VGSWGAARGPSGTDTVSGQSNSGNNGNNGKEREDSWKG---ASVQKS-TG--SKNDSWDNNN---RSTGGSWNFGPQDS-----NDNKWGEGNKM-T-------------------SGVSQGEWKQPTGSD------------ELKI-GEWSG--PNQPNSS------TGAWDNQK-----GHPLPENQ--GNAQAPCWGRSSSSTGS--EVGG--QSTGS-NHKAGSSDSHNSGRRSYRPTH-PDCQAVLQTLLSRTDLDPRVLSNTGWGQTQIKQDTVWDIEEVPRPEG---KSDK-G-------TEG-------WESAAT----QT---KNSGGWGDAPSQ------SN------QMK---SGW-----GELSAST---EWKD------------PKNT----GGWND-----YK-N----N----N--SSN-------------------------------------------------------------WGG---GR-----PDE--K----TPSSWNE--NPS--KDQGWGGGR--QPNQGWS---S-G------------------KNGWGEEV-------D-------QTKN--SNWE---SS--AS----K----PVSG-WGEGGQNEI----------GTW-GN-GGN-----ASLASKG-GW-ED-CKR-----------SPAWNETGR-------QPNSWNKQHQQQ-QPP--QQPP-PPQP----EASGS--W--GGPPP-PPPGNVRPSNSSWSS-GPQ---PAT--P--------------KDE--EPSGWEEPS----PQ---SISRKM--DIDDGTS-AW--GD--------PNS-Y-NYK---N--VNLWDK-NSQG------------------------------GP-AP-----RE-PN---LPTP-M----------------------------------TSK-SAS---------------------------------------------------------------------------------------------------------------------------------------------------------------------------------------------------------------------------------------------------------------------------------------------------------------------------------------------------------------------------------------------------------------------------------------------------------------------------------------------------------------------------------------------------------------------------------------------------------------------------------------------------------------------------------------------------------------------------------------------------------------------------------------------------------------------------------------------------------------------------------------------------------------------------------------------------------------------------------------------------------------------------------------------------------------------------------------------------------------------------------------------------------------------------------------------------------------------------------------------------------------------------------------------------------------------------------------------------------------------------------------------------------------------------------------------------------------------------------------------------------------------------------------------------------------------------------------------------------------------------------------------------------------------------------------------------------------------------------------------------------------------------------------------------------------------------------------------------------------------------------------------------
>A8MYY3.2/946-1098
-----------------------------------------------------------------------------------------------------------------------------------------------------------------------------------------------------------------------------------------------------------------------------------------------------------------------------------------------------------------------------------------------------------------------------------------------------------------------------------------------------------------------------------------------------------------------------------------------------------------------------------------------------------------------------------------------------------------------------------------------------------------------------------------------------------------------------------------------------------------------------------------------------------------------------------------------------------------------------------------------------------------------------------------------------------------------------------------------------------------------------------------------------------------------------------------------------------------------------------------------------------------------------------------------------------------------------------------------------------------------------------------------------------------------------------------------------------------------------------------------------------------------------------------------------------------------------------------------------------------------------------------------------------------------------------------------------------------------------------------------------------------------------------------------------------------------------------------------------------------------------------------------------------------------------------------------KSASDS-KSMQDGWGE----------SD-GPVT----G-----A-RHPSWEEEED--G-------GV---WN--TTGS-------QGSASSHN--------------------------------------SASWGQ------GGKK--QM----KCSL-K--GGNN---------------DSW-MNPLA-KQ------FSNMGLLSQTEDN-------PSSKMDLSVGSLS---DKKFDVD---------------KRAMN-LG--DFNDIMRKDRSG----FRPPN-SKD---M--GTTDSGPYFEK--------------------------------------------------------------------------------------------------------------------------------------------------------------------------------------------------------------------------------------------------------------------------------------------------------------------------------------------------------------------------------------------------------------------------------------------------------------------------------------------------------------------------------------------------------------------------------------------------------------------------------------------------------------------------------------------------------------------------------------------------------------------------------------------------------------------------------------------------------------------------------------------------------------------------------------------------------------------------------------------------------------------------------------------------------------------------------------------------------------------------------------------------------------------------------------------------------------------------------------------------------------------------------------------------------------------------------------------------------------------------------------------------------------
>A8MYY3.2/1098-1737
-----------------------------------------------------------------------------------------------------------------------------------------------------------------------------------------------------------------------------------------------------------------------------------------------------------------------------------------------------------------------------------------------------------------------------------------------------------------------------------------------------------------------------------------------------------------------------------------------------------------------------------------------------------------------------------------------------------------------------------------------------------------------------------------------------------------------------------------------------------------------------------------------------------------------------------------------------------------------------------------------------------------------------------------------------------------------------------------------------------------------------------------------------------------------------------------------------------------------------------------------------------------------------------------------------------------------------------------------------------------------------------------------------------------------------------------------------------------------------------------------------------------------------------------------------------------------------------------------------------------------------------------------------------------------------------------------------------------------------------------------------------------------------------------------------------------------------------------------------------------------------------------------------------------------------------------------------------------------------------------------------------------------------------------------------------------------------------------------------------------------------------------------------------------------------------------------------------------------------------------------------------------------------------------------------------------------------------------------------------------------K----GGSH-GLFG--NS--TAQSRG--LH------T----PVQPL-NSS---PSLRAQV----P--P----QF-----IS-PQVSASMLKQF-PNSGLSP-----GLFNVG-------------------------------PQLSPQQ--IAML--SQL--PQIPQF---QLAC-------QLLL-QQQ-------Q-QQQLLQN---QRK--ISQAVR--QQQEQQL--------ARM----VS-AL--QQQ--QQQ-QQRQ----------------PGM-----K---------------HSPSH-------PVG-------PK-PHLD-N----M-VPNALNVGL-PD-L--QT-K---GP-----------IPGY---GSGFSSG----GMDYGMVGG---KE-A-GTESRFK---QWT--SMMEGLPSVATQ-EAN-MHKNGA-IVA------P---GKT-------------RG-GSPYNQFDI------IP--------------------------GDTLGG-HTGPAGDSWLP-AKS------PPTNKIG--S---------K-SSNA-------S-------------W----------------------PPEFQPGVPWKG--IQ----NI-DPESDPYVTPGSVLGG-TATSPI--VDTDHQLLRDNTTGS----N----S-SLNTSLPSPGAWPYSASDNSF----T-NVHSTSA----------KFP-DYKSTWSP----DPI-----GHNPTHLSNKMWKNHISS-------RN--T--TPLP-RPPPGLTNPK---PS--------SPW-------------SSTA----------PR--------SVRGW-G-----------TQD---SR---LAS-ASTWSDG------GSVRP-----S-YWLVLHNLTPQ-------------------IDGSTLRT---ICMQH--GPLLT-----F------H------L------N-----L-----T------Q------GT---ALIRYSTKQEAAKAQTALHMCVL---GNTT--I---L-AEF-ATDD----E-----VS---RFLAQAQPPTPAATPSA-P-----AAG---WQSLE---TG---------Q----NQSD--PVGPALNLFG---GSTGLG----QW-SSS--AGGSSG---ADL--AG--ASLWG----PPNY---SS-SL-WGVPTVEDPHRMGSPAPL---LPGDLLGGGSDSI
>B0QY77.1/1-879
---------------------------------------------------------------------------------------------------------------------------------------------------------------------------------------------------------------------------------------------------------------------------------------------------------------------------------------------------------------------------------------------------------------------------------------WK------SDPK-A------K--------------SVQSSNSTTE-NNNGLGNW-------RNVSG--QDR---------IGPGSGFS------NFNPNSNPSAWPALVQEGTSRKG----------------------------ALETDNSNSSAQ---------VSTVG-QTSR----------EQQ--SKMENAGVNFV-------------------VSGREQAQIHN--TDGPKNGNT--------NSLNLSSPNP--MENKGMPF-GMGLGNTSR----STDAPSQSTG-------DR-------KTGS--VGSWGAARGPSGTDTVSGQSNSGNNGNNGKEREDSWKG---ASVQKS-TG--SKNDSWDNNN---RSTGGSWNFGPQDS-----NDNKWGEGNKM-T-------------------SGVSQGEWKQPTGSD------------ELKI-GEWSG--PNQPNSS------TGAWDNQK-----GHPLPENQ--GNAQAPCWGRSSSSTGS--EVGG--QSTGS-NHKAGSSDSHNSGRRSYRPTH-PDCQAVLQTLLSRTDLDPRVLSNTGWGQTQIKQDTVWDIEEVPRPEG---KSDK-G-------TEG-------WESAAT----QT---KNSGGWGDAPSQ------SN------QMK---SGW-----GELSAST---EWKD------------PKNT----GGWND-----YK-N----N----N--SSN-------------------------------------------------------------WGG---GR-----PDE--K----TPSSWNE--NPS--KDQGWGGGR--QPNQGWS---S-G------------------KNGWGEEV-------D-------QTKN--SNWE---SS--AS----K----PVSG-WGEGGQNEI----------GTW-GN-GGN-----ASLASKG-GW-ED-CKR-----------SPAWNETGR-------QPNSWNKQHQQQ-QPP--QQPP-PPQP----EASGS--W--GGPPP-PPPGNVRPSNSSWSS-GPQ---PAT--P--------------KDE--EPSGWEEPS----PQ---SISRKM--DIDDGTS-AW--GD--------PNS-Y-NYK---N--VNLWDK-NSQG------------------------------GP-AP-----RE-PN---LPTP-M----------------------------------TSK-SASV-------WS--------------K-----STP-----PA---PDN--GTSA---------------------WGEP-----NESSPG----------------WGEM-DDT---------GA----S-TTGWGN-TPA---------NAP-------NAMKPNS-KSMQDGWGE----------SD-GPVT----G-----A-RHPSWEEEED--G-------GV---WN--TTGS-------QGSASSHN--------------------------------------SASWGQ------GGKK--QM----KCSL-K--GGNN---------------DSW-MNPLA-KQ------FSNMGLLSQTEDN-------PSSKMDLSVGSLS---DKKFDVD---------------KRAMN-LG--DFNDIMRKDRSG----FRPPN-SKD---M--GTTDSGPYFEK--------------------------------------------------------------------------------------------------------------------------------------------------------------------------------------------------------------------------------------------------------------------------------------------------------------------------------------------------------------------------------------------------------------------------------------------------------------------------------------------------------------------------------------------------------------------------------------------------------------------------------------------------------------------------------------------------------------------------------------------------------------------------------------------------------------------------------------------------------------------------------------------------------------------------------------------------------------------------------------------------------------------------------------------------------------------------------------------------------------------------------------------------------------------------------------------------------------------------------------------------------------------------------------------------------------------------------------------------------------------------------------------------------------
>B0QY77.1/879-1390
-----------------------------------------------------------------------------------------------------------------------------------------------------------------------------------------------------------------------------------------------------------------------------------------------------------------------------------------------------------------------------------------------------------------------------------------------------------------------------------------------------------------------------------------------------------------------------------------------------------------------------------------------------------------------------------------------------------------------------------------------------------------------------------------------------------------------------------------------------------------------------------------------------------------------------------------------------------------------------------------------------------------------------------------------------------------------------------------------------------------------------------------------------------------------------------------------------------------------------------------------------------------------------------------------------------------------------------------------------------------------------------------------------------------------------------------------------------------------------------------------------------------------------------------------------------------------------------------------------------------------------------------------------------------------------------------------------------------------------------------------------------------------------------------------------------------------------------------------------------------------------------------------------------------------------------------------------------------------------------------------------------------------------------------------------------------------------------------------------------------------------------------------------------------------------------------------------------------------------------------------------------------------------------------------------------------------------------------------------------------------K----GGSH-GLFG--NS--TAQSRG--LH------T----PVQPL-NSS---PSLRAQV----P--P----QF-----IS-PQVSASMLKQF-PNSGLSP-----GLFNVG-------------------------------PQLSPQQ--IAML--SQL--PQIPQF---QLAC-------QLLL-QQQ-------Q-QQQLLQN---QRK--ISQAVR--QQQEQQL--------ARM----VS-AL--QQQ--QQQ-QQRQ----------------PGM-----K---------------HSPSH-------PVG-------PK-PHLD-N----M-VPNALNVGL-PD-L--QT-K---GP-----------IPGY---GSGFSSG----GMDYGMVGG---KE-A-GTESRFK---QWT--SMMEGLPSVATQ-EAN-MHKNGA-IVA------P---GKT-------------RG-GSPYNQFDI------IP--------------------------GDTLGG-HTGPAGDSWLP-AKS------PPTNKIG--S---------K-SSNA-------S-------------W----------------------PPEFQPGVPWKG--IQ----NI-DPESDPYVTPGSVLGG-TATSPI--VDTDHQLLRDNTTGS----N----S-SLNTSLPSPGAWPYSASDNSF----T-NVHSTSA----------KFP-DYKSTWSP----DPI-----GHNPTHLSNKMWKNHISS-------RN--T--TPLP-RPPPGLTNPK---PS--------SPW-------------SSTA----------PR--------SVRGW-G-----------TQD---SR---LAS-ASTWSDG------GSVRP-----S-YWLVLHNLTPQ-------------------IDGSTLRT---ICMQH--GPLLT-----F------H------L------N-----L-----T------Q------GT---ALIRYSTKQEAAKAQTALHM--------------------------------------------------------------------------------------------------------------------------------------------------------------------------------------------------------------
>B1ATC3.1/2-1028
------------EEKKKKKQEDKKKKEGAQKKAADQKTKVPELTKT-----CSS-QPQPAGT-------SPSTSTS--------------------TISSGSNGKR--ASACGQQP----------------------------AAS-----------------------------RYLPREVPPRFR-Q----QEQKQLLKRGQPLPTGGLT---SLNSAQ-AAGPAGASPPPL--PGAG-A-QQHPSKLQQDLGHSG--LVDHYENSHWGQHPSYRS-----EAN----CSWDKVIIDR-TEPEVWPSIPV-TE-TESASECPTDTDS--ASNCGSENS-SM-----------ATGSAQS--------SFPSHLKKTNGSHGTNGALVQS----PSNQSALG------AGGTNGNGGVARVWGVATSSSSGLA-H------C--------------SVGGGDGKMD-NMIGDGRS-------QNCWG--ASN---------SNAGINL-------NLNPNANPAAWPVLGHEGTVATGNPS---------------------SICSPVSAIGQNMGSQNG-----NPVGALG-AWGNL--------LPQE--SAEPQTSTSQN-------------------VSFSVQPQNLN--TDGPNNTNPMN---SSPNPINAMQTNG--LPNWGMAV-GMGAIIPPH----LQGLPGANGSSV---SQGS-------GSGG--EGMGSSVWGLSPGNPATGSTNCGFSQGNG----DTVNS---ALSAKQ-NG--SSSAVQKEG-----NGGNAWDSGPPAG----PGILAWGRGSGT-NG-----------------IGNIHSGAWGHPSRSS------------SNGVNGEWGK-PPNQHSSSDISGKGSTGWDSAS----AASQTPALQ-PGSEHMNSWAKATSSGTT--ASEG--SSDGSGNHNEGSTGREGTGEGRRRDKG-VLDQGHIQ--LPRNDLDPRVLSNSGWGQTPVKQNTAWEFEESPRSER---KNDN-G-------TEA-------WGSIAT----QP---SNSGGKTDGSIMN----STN-----TSSV---SGWVSSPPAAVPANT---SWGDSN-------NKAPSGP----GVWGD-----SI-S----S----T--AVNNAAAT---------------------------------------------------KSGHAWSG---TV-----NQE--D----KSPTWGE-PQKP--KSQNWGDGQ--RANPAWS---T-G------------------AGDWADSSSVLGHLGD-------GKKN-GSGWD---AD--GN----R----SGSG-WNDATRCGT----------SGW-GS-GTN-----AKVNPGT-NW-GE-SLK-----------------PGP-------QQN-WA---------------H-KPQD----NNVSN--W--GGA------ASVKQTGTGWIG-GPL---PVK--Q--------------KDS-SEATGWEEPS----PP---SIRRKM--EIDDGTS-AW--GD--------PST-Y-NNK---T--VNMWDR-NNPV------------------------------IQ-SS----TTA-PA---TPTT-P----------------------------------TSS-ST-T-------HR--------------A-----ETP-----PS---HQA--GTQL---------------------NRSPL---LGPVSSG----------------WGEM-PSV---------HS----KAENSWGE-PSS--------------------------------------------------------------------------------------------------------------------------------------------------------------------------------------------------------------------------------------------------------------------------------------------------------------------------------------------------------------------------------------------------------------------------------------------------------------------------------------------------------------------------------------------------------------------------------------------------------------------------------------------------------------------------------------------------------------------------------------------------------------------------------------------------------------------------------------------------------------------------------------------------------------------------------------------------------------------------------------------------------------------------------------------------------------------------------------------------------------------------------------------------------------------------------------------------------------------------------------------------------------------------------------------------------------------------------------------------------------------------------------------------------------------------------------------------------------------------------------------------------------------------------------------------------------------------------------------------------------------------------------------------------------------------------------------------------------------------------------------------------
>B1ATC3.1/1015-1647
--------------------------------------------------------------------------------------------------------------------------------------------------------------------------------------------------------------------------------------------------------------------------------------------------------------------------------------------------------------------------------------------------------------------------------------------------------------------------------------------------------------------------------------------------------------------------------------------------------------------------------------------------------------------------------------------------------------------------------------------------------------------------------------------------------------------------------------------------------------------------------------------------------------------------------------------------------------------------------------------------------------------------------------------------------------------------------------------------------------------------------------------------------------------------------------------------------------------------------------------------------------------------------------------------------------------------------------------------------------------------------------------------------------------------------------------------------------------------------------------------------------------------------------------------------------------------------------------------------------------------------------------------------------------------------------------------------------------------------------V----------------------------------HSK-AENS-------WG--------------E----PSSP-----CT--LVDN--GTAA---------------------WGKP-----PSSGSG----------------WDHP-AEP---------V-----V-PFGRAS-APA---------AAP-------ALCKPAS-KSMQEGWGS----------GA--DEM----N-----L-GTSQWEDE-D--G-------DM---WN--NAAS-------QESSSS----------------------------------------CSSWGN------TSKK--GL----QKGM-KTPGKQD---------------EAWIMSRLI-KQ------LTDMGFPREPAEEAL---KSNSMNLDQAMSALL---EKKVDMD---------------KRGLG-MT--DYNGMVTKP-LG----CRPPI-SKE---S---SMDRPTFLDKLTLSF---SNQDG-GLV-EEPTTSP-----FLPSP---SLK--------------LPLSNSAL----PSQALGGVA------SGLG----MQNLNSSRQI--PSGNL-GVFG--NS-GAAQART--MQ------Q---PPVQPL-NSS--QPSLRAQV-------P----QF-----LS-PQVQAQLLQFAAKNIGLSP-----ALLT---------------------------------SPINPQH--MTML--NQL--Y---QL---QLAY-------QRL----Q-------I-QQQMLQA---QRN--VSGPMR--Q-QEQQV--------ART----IT-NL--QQQ--IQQ-HQRQLAQALL---VKQPPPPPPP-----P---------------HLSLH-------PSA-------GK-SGME-S----F-PPPPQAPGL-PD-L--QT-K---EQQSSPNTFAPYPLAGL---NPNMNVN----SIDMSSGLSV-KDP-S-QSQSRLP---QWTHPNSMGNLSSAASPLDQN-PSKHGA-IPGGLSIGPP---GKS-------------SI-DDSYGRYDL------IQ--------------------------NSESPASPPVAVPHSWSR-AKS------D-SDKIS------------N-GSSI-------S-------------W----------------------PPEFHPGVPWKG--LQ----NI-DPENDPDVTPGSVPTGPTINTTI--QDVNRYLLKS--GGK---------------------------------------------------------------------------------------------------------------------------------------------------------------------------------------------------------------------------------------------------------------------------------------------------------------------------------------------------------------------------------------------------------------------------------------------------------------------------------------------------------------------------------------------------------------------------------------------
>B1ATC3.1/1646-1899
----------------------------------------------------------------------------------------------------------------------------------------------------------------------------------------------------------------------------------------------------------------------------------------------------------------------------------------------------------------------------------------------------------------------------------------------------------------------------------------------------------------------------------------------------------------------------------------------------------------------------------------------------------------------------------------------------------------------------------------------------------------------------------------------------------------------------------------------------------------------------------------------------------------------------------------------------------------------------------------------------------------------------------------------------------------------------------------------------------------------------------------------------------------------------------------------------------------------------------------------------------------------------------------------------------------------------------------------------------------------------------------------------------------------------------------------------------------------------------------------------------------------------------------------------------------------------------------------------------------------------------------------------------------------------------------------------------------------------------------------------------------------------------------------------------------------------------------------------------------------------------------------------------------------------------------------------------------------------------------------------------------------------------------------------------------------------------------------------------------------------------------------------------------------------------------------------------------------------------------------------------------------------------------------------------------------------------------------------------------------------------------------------------------------------------------------------------------------------------------------------------------------------------------------------------------------------------------------------------------------------------------------------------------------------------------------------------------------------------------------------------------------------------------------------------------------------------------------------------------------------------------------------------------------------------------------------------------------------------------------------------------------------------------------------------------------------------------------------------------------------------G----------KLS-DIKSTWSS----GPA-----SHTQASLSHELWKVPRNT--------------TAPT-RPPPGLANPK---PS--------STW-------------GTSP----------------------LGW-T-----------SS---------YSS-GSAWSTD------TSGRT-----S-SWLVLRNLTPQ-------------------IDGSTLRT---LCLQH--GPLIT-----F------H------L------N-----L-----T------Q------GN---AVVRYSSKEEAAKAQKSLHMCVL---GNTT--I---L-AEF-AGEE----E-----VN---RFLAQGQALPP-------------TSS---WQSSS--GGS---------Q----PRLG--TSGSTHGLVR---SD--TA----HW-NTP--CLSGKG--------SS--ELLWG---GVPQY---SS-SL-WGPPSAEDARVIGSPTPLNTLLPGDLLSGES---
>B3N1G0.1/6-1260
--------------------------------------------------------------------------------------------------------------------------------------------------------------------------------------------------------------------------------------------------------------------------------------------------------------------------------------------------------------------------------------------------------------------------------------------------------------------------------------------------------------------------------------------------------------------------------------------------------------------------------------------------------------------------------------------------------------------------------------------------------------------------------------------------------------------------------------------------------------------------------------------------------------------------------------------------------------------------------------------------------------------------------------------FSQDGWGCQHVNQDTNWEVPSSPEPAN---KDAA-G-------PPL-------WK--------PN---INNGTDLWESNL------RN------GGQ---PTA-----QQV-PKP---SWGHT----------PSSNL---GGTWGE-----DD-D----N----TDASSV-------------------------------------------------------------WVG---GS-----VSN--S-----GAAVGV--NQS-GVNVGPGGVV-ASTGPQWS---Q-G------------------VVGLGSSG-------TSGA-NITGATSVTAAGG---SN--TN----N----TGNG-WGDPRDIRP----------LTA-GG-ASSI--DIRNVDHRG-GN-GS-TASDPRDIRMIDPRDPIRGDPRGISGRLNGTSEMWGHHPQMTHNQM--QNMN-KLVG----QSVTS--A--GTGVG-GSTGPGIPGGPGPNS-VPV---STN--IATQWGPAQAVGSKDISK--QISGWEEPS----PP---PQRRSI-PNYDDGTS-LW--GQ--------QPR-V-PSA---S--GHWKDI-NDSI------------------------------NR-GG-----HL-MR---GQNQ-SVGIGITGVGNSNVPVGANPNNPNINSVIGPQARLASV-GGVQ-------HK--------------PD---GSTM-----WV---HSN--NVSG----------------------RNP-----VTGVTS----------------WGED-SHN---------VS----VGAPTAGA-VPV---------SNW-------VDEKSNT-SLVQNSWTDAGSVGVSWGGK--QTKS----N-----N-TSAGWSTTAG--V-------GV---V-----DS-------GDISSDWN--------------------------------------THS-GI------VGKS--QQ----QPKL-A--GMNVGM-----------VLNAD-MIKQS-KQY---RILIENGYKKEDVERAL---LSANMNIEEAADILR--TNSTMTMDG------------WRRHDET-IG--SYSDHSSSTSSG----VFPGR-YPV---G--SSQPSMSFPPNNLMNT--GGGNNN-PNM-TALQVQK-----YLNQG---PHG--------------VAVGPQPV----GNASALSVG------FGQN----ASNT-AVAA----ATSV-NIAS--NS--NNQPSG--QQ------------IRML-GQ-----QIQLAI----H--S----GF-----IS-SQILTQPLTQA-TLNLLNQ-----LLSNIK-------------------------------HLQAAQQ-SLARG--GNA--N---PM---AVNV-------A-IA-KYK-------Q-QIQNLQN---QIN--AQQSVY--VKQQNV-----------P----PT-SQ--QQQ--AQA-QQHQ----------------T-------------------------------------------------HLN-N----S--------AN-DY-L--RG-H---DP-----------INNL---QNNFPEL----NLNKQGGFQ---GT-S-NQQSRLN---QWK--LP------VLDK-DIN-AESSEF-SRA------P---GAT-------------KQ-NITSNAGNIGS--LGLQ--------------------------NDGTWS-TGRSIGDGWPD-ASS------DNENKDW--SVAP--QSTAS-SVYT-------D-------------L----------------------VQEFEPGKPWKG--SQ----IK-SIEDDPSITPGSVARS-PLSINS--APKEADIFN--STGK----N----S-P--TDLP-----PLSLSSSTW----S---FNPNQ----------NFP-S---SWSD----T--------NSQSGSTSELWTSPLNK--------------SSSR-GPPPGLTASS---NKS------GNGG-------------STTSTS-----TAISG--------GANGW-L-----------QTRG-GSV---QAT-STTWSGG------NAPWS-----S-SWLLLKNLTAQ-------------------IDGSTLRT---LCMQH--GPLVS-----F------H------L------Y-----L-----S------Q------GI---ALCKYATREEANKAQMALNNCVL---ANTT--I---F-AES-PNEN----E-----VQ---NIMQHLPQQPPLATTST-------STT---GTVVT---SS---------N----SSSS--SVP--SSLSG----NSSNG----NS-NGN--SGGCIG---NSS--VS--GSSVG----ISNS---NA-NV-VSSNLVNA--------------------------
>B3P9S0.1/6-1293
--------------------------------------------------------------------------------------------------------------------------------------------------------------------------------------------------------------------------------------------------------------------------------------------------------------------------------------------------------------------------------------------------------------------------------------------------------------------------------------------------------------------------------------------------------------------------------------------------------------------------------------------------------------------------------------------------------------------------------------------------------------------------------------------------------------------------------------------------------------------------------------------------------------------------------------------------------------------------------------------------------------------------------------------FSQDGWGCQHVNQDTNWEVPSSPEPAN---KDAA-G-------PPM-------WK--------PS---INNGTDLWESNLRNGGQPTA------QQVP-KPSW-----GHTPSSNLGGTWGEDD--------DGADSS----SVWTG-----GS-V----S----N--AVSGATVGVNQAGVN------------------------------------VGPGGVVSSGAPQWGQ---GV-----VGV--G----LGSTGGN--GSS--NLTGTSGVA--TGSSGNS--SN-T------------------GNGWGDPR-------E-------IRPL-AVGGS---MD-IRN----V----EHRG-GNGSGATSS----------DPRDIR-MID-----PRDPIRG-DPRGI-SGRLN-------GTSEMWGHHPQ-------ISH--NQLQGIN-KMV--GQSV-ATAS----TNIGTSSS--GIGPGGPGPGTVSGNIPTQWG-PAQ---PVS--VGV---------SGPKDMSKQISGWEEPS----PP---PQRRSI-PNYDDGTS-LW--GQ--------QTR-V-PPA---S--GHWKDM-TDSI------------------------------GR-SS-----HL-MR---GQSQ-TGGIG--------------------------LAGVGNS-NVPV-------GG--------------N----PNNP-----IS---SVV--GPQTRIQ--------------SVGGVQHK-----PDGGAM----------------WVHS-SNVGG----RNNVP----A-VTTWGD-DTH---------NVN-------VGAPSGA-SVSSNNWVD----------D--KSNS----T-----L-AQNSWSDPAP--V-------GV--NWG--NKQS-------KPPANSTSSGWSTAA-----------------------SVVDGVDLGSEWNTHG--GIIGKS--QQ----QQKL-A--GLNVG------------MVNVI-NAEII-KQSKQYRILVENGFKKEDVERAL---VIANMNIEEAADMLR--ANSSLSMDG------------WRRHDES-LG--SYADHTSSTSSGG-FAGRYPVNSGQ--PS--MSFPHNNLMNNMAGTA---VTGGG-NNN-ANMTALQV--QKYLNQG---QHG--------------VAVGPQAV----GNSSAVSVG------FGQN----TSNA-TVAA----AASV-NIAA--NT--NNQPSG--QQ------------IRML-GQ-----QIQLAI----H--S----GF-----IS-SQILTQPLTQT-TLNLLNQ-----LLSNIK-------------------------------HLQAAQQ-SLARG--GNA--N---PM---AVNV-------A-IS-KYK-------Q-QIQNLQN---QIN--AQQAVY--VKQQNM----------QP----TS-QQ--QQQ--QQP-QQQQ----------------HPS----------------------------------------------VHLS-N----S--------GN-DY-L--RG-H---DA-----------INNL---QNNFSEL----NINKPSGYQ---GA-S-NQQSRLN---QWK--LP------VLDK-EIN-SDSAEF-SRA------P---GAT-------------KQ-NLTGNSSNISS--LGLQ--------------------------NDSTWS-TGRNIGDGWPD-PSS------DNENKDW--S---------V-AQPT-------SAAT------AYTDL----------------------VQEFEPGKPWKG--SQ----IK-SIEDDPSITPGSVARS-PLSINS--TPKDADIFA---TGK----N----S-P--TDLP-----PLSLSSSTW----S---FNPNQ----------NFP-S----WSD----NS--------QQCAATSELWTSPLNK--------------SSSR-GPPPGLTANS---NK--------SGN-------------GGNSCTST--PTTITG--------GANGW-L-----------QAR---SGG-VPTT-NTTWTGG------NTSWG-----S-SWLLLRNLTAQ-------------------IDGPTLRT---LCMQH--GPLVS-----F------H------P------Y-----L-----N------Q------GI---ALCKYTTREEANKAQMALNNCVL---ANTT--I---F-AES-PSEN----E-----VQ---NIM-QHLSQTSSSTSSS-G-----TGA---GNGVG---IG---------S----SANN-VNSGSGACLSG---NNSGNG----NG-NSS--ASGACSGNNGNS--SG--NNSGG----GGGS---SC-SN-NTITTVANSSLLGSS-------------------
>B4E231.1/1-251
------------------------------------------------------------------------------------------------------------------------------------------------------------------------------------------------------------------------------------------------------------------------------------------------------------------------------------------------------------------------------------------------------------------------------------------------------------------------------------------------------------------------------------------------------------------------------------------------------------------------------------------------------------------------------------------------------------------------------------------------------------------------------------------------------------------------------------------------------------------------------------------------------------------------------------------------------------------------------------------------------------------------------------------------------------------------------------------------------------------------------------------------------------------------------------------------------------------------------------------------------------------------------------------------------------------------------------------------------------------------------------------------------------------------------------------------------------------------------------------------------------------------------------------------------------------------------------------------------------------------------M--DIDDGTS-AW--GD--------PNS-Y-NYK---N--VNLWDK-NSQG------------------------------GP-AP-----RE-PN---LPTP-M----------------------------------TSK-SASV-------WS--------------K-----STP-----PA---PDN--GTSA---------------------WGEP-----NESSPG----------------WGEM-DDT---------GA----S-TTGWGN-TPA---------NAP-------NAMKPNS-KSMQDGWGE----------SD-GPVT----G-----A-RHPSWEEEED--G-------GV---WN--TTGS-------QGSASSHN--------------------------------------SASWGQ------GGKK--QM----KCSL-K--GGNN---------------DSW-MNPLA-KQ------FSNMGLLSQTEDN-------PSSKMDLSVGSLS---DKKFDVD---------------KRAMN-LG--DFNDIMRKDRSG----FRPPN-SKD---M--GTTDSGPYFEK--------------------------------------------------------------------------------------------------------------------------------------------------------------------------------------------------------------------------------------------------------------------------------------------------------------------------------------------------------------------------------------------------------------------------------------------------------------------------------------------------------------------------------------------------------------------------------------------------------------------------------------------------------------------------------------------------------------------------------------------------------------------------------------------------------------------------------------------------------------------------------------------------------------------------------------------------------------------------------------------------------------------------------------------------------------------------------------------------------------------------------------------------------------------------------------------------------------------------------------------------------------------------------------------------------------------------------------------------------------------------------------------------------------
>B4E231.1/251-762
-----------------------------------------------------------------------------------------------------------------------------------------------------------------------------------------------------------------------------------------------------------------------------------------------------------------------------------------------------------------------------------------------------------------------------------------------------------------------------------------------------------------------------------------------------------------------------------------------------------------------------------------------------------------------------------------------------------------------------------------------------------------------------------------------------------------------------------------------------------------------------------------------------------------------------------------------------------------------------------------------------------------------------------------------------------------------------------------------------------------------------------------------------------------------------------------------------------------------------------------------------------------------------------------------------------------------------------------------------------------------------------------------------------------------------------------------------------------------------------------------------------------------------------------------------------------------------------------------------------------------------------------------------------------------------------------------------------------------------------------------------------------------------------------------------------------------------------------------------------------------------------------------------------------------------------------------------------------------------------------------------------------------------------------------------------------------------------------------------------------------------------------------------------------------------------------------------------------------------------------------------------------------------------------------------------------------------------------------------------------------K----GGSH-GLFG--NS--TAQSRG--LH------T----PVQPL-NSS---PSLRAQV----P--P----QF-----IS-PQVSASMLKQF-PNSGLSP-----GLFNVG-------------------------------PQLSPQQ--IAML--SQL--PQIPQF---QLAC-------QLLL-QQQ-------Q-QQQLLQN---QRK--ISQAVR--QQQEQQL--------ARM----VS-AL--QQQ--QQQ-QQRQ----------------PGM-----K---------------HSPSH-------PVG-------PK-PHLD-N----M-VPNALNVGL-PD-L--QT-K---GP-----------IPGY---GSGFSSG----GMDYGMVGG---KE-A-GTESRFK---QWT--SMMEGLPSVATQ-EAN-MHKNGA-IVA------P---GKT-------------RG-GSPYNQFDI------IP--------------------------GDTLGG-HTGPAGDSWLP-AKS------PPTNKIG--S---------K-SSNA-------S-------------W----------------------PPEFQPGVPWKG--IQ----NI-DPESDPYVTPGSVLGG-TATSPI--VDTDHQLLRDNTTGS----N----S-SLNTSLPSPGAWPYSASDNSF----T-NVHSTSA----------KFP-DYKSTWSP----DPI-----GHNPTHLSNKMWKNHISS-------RN--T--TPLP-RPPPGLTNPK---PS--------SPW-------------SSTA----------PR--------SVRGW-G-----------TQD---SR---LAS-ASTWSDG------GSVRP-----S-YWLVLHNLTPQ-------------------IDGSTLRT---ICMQH--GPLLT-----F------H------L------N-----L-----T------Q------GT---ALIRYSTKQEAAKAQTALHM--------------------------------------------------------------------------------------------------------------------------------------------------------------------------------------------------------------
>B4IIY1.1/6-1290
--------------------------------------------------------------------------------------------------------------------------------------------------------------------------------------------------------------------------------------------------------------------------------------------------------------------------------------------------------------------------------------------------------------------------------------------------------------------------------------------------------------------------------------------------------------------------------------------------------------------------------------------------------------------------------------------------------------------------------------------------------------------------------------------------------------------------------------------------------------------------------------------------------------------------------------------------------------------------------------------------------------------------------------------FSQDGWGCQHVNQDTNWEVPSSPEPAN---KDAP-G-------PPM-------WK--------PS---INNGTDLWESNLRNGGQPTA------QQVP-KPSW-----GHTPSSNLGGTWGEDD--------DGADSS----SVWTG-----GSVS----N----T--GSGAAVGVNQAGVNV-------------------------------------GPGGVVSSGGPQWGQ---GV-----VGV--G----LGSTGGN--GSS--NITGTSGVA--TGSSGNS--SN-A------------------GNGWGDPR-------E-------IRPL-GVGGS---MD-IRN----V----EHRG-GNGSGATSS----------DPRDIR-MID-----PRDPIRG-DPRGI-SGRLN-------GTSEMWGHHPQ-------MSH--NQLQGIN-KMV--GQNV-ATAS----TNVGT--SGTGIGPGGPGPGTVSANMPTQWG-PAQ---PVS--VGV---------SGPKDMSKQISGWEEPS----PP---PQRRSI-PNYDDGTS-LW--GQ--------QTR-V-PAA---S--GHWKDM-TDSI------------------------------GR-SS-----HL-MR---GQSQ-TGGIG--------------------------IAGVGNS-NVPV-------GA--------------N----PSNP-----IS---SVV--GPQARIP--------------SVGGVQHK-----PDGGAM----------------WVHS-GNVGG----RNNVA----A-VTTWGD-DTH---------SVN-------VGAPSGG-SVTSNNWVD----------D--KSNS----T-----L-AQNSWSDPAP--V-------GV--SWG--NKQS-------KPPANSASSGWSTAA-----------------------GVVDGVDLGSEWNTHG--GIIGKS--QQ----QQKL-A--GLNVG------------MVNVI-NAEII-KQSKQYRILVENGFKKEDVERAL---VIANMNIEEAADMLR--ANSSLSMDG------------WRRHDES-LG--SYADHTSSTSSGG-FAGRYPVNSGQ--PS--MSFPHNNLMNNMGGTA---GSGGG-NNN-ANMTALQV--QKYLNQG---QHG--------------VAVGPQAV----GNSSAVSVG------FGQN----TSNA-AVAG----AASV-NIAA--NT--NNQPSG--QQ------------IRML-GQ-----QIQLAI----H--S----GF-----IS-SQILTQPLTQT-TLNLLNQ-----LLSNIK-------------------------------HLQAAQQ-SLARG--GNA--N---PM---AVNV-------A-IS-KYK-------L-QIQNLQN---QIN--AQQAVY--VKQQNM----------QP----TS------QQ--QQP-QQQQ----------------LSS-----V-----------------------------------------HLS-N----S--------GN-DY-L--RG-H---DA-----------INNL---QGNFSEL----NINKPSGYQ---GA-S-NQQSRLN---QWK--LP------VLDK-EIN-SDSTEF-SRA------P---GAT-------------KQ-NLTANTSNISS--LGLQ--------------------------NDSTWS-TGRSIGDGWPD-PSS------DNENKDW--S---------V-AQPT-------SAAT------AYTDL----------------------VQEFEPGKPWKG--SQ----IK-SIEDDPSITPGSVARS-PLSINS--TPKDADIFA--NTGK----N----S-P--TDLP-----PLSLSSSTW----S---FNPNQ----------NYP-S--HSWSD----NS--------QQCTATSELWTSPLNK--------------SSSR-GPPPGLTANS---NK--------SAN-------------CNTSTP-----TTITG--------GANGW-L-----------QPR---SGS-VQPT-NTNWTGG------NTTWG-----S-SWLLLKNLTAQ-------------------IDGPTLRT---LCMQH--GPLVS-----F------H------P------Y-----L-----N------Q------GI---ALCKYTTREEANKAQMALNNCVL---ANTT--I---F-AES-PSET----E-----VQ---SIM-QHLPQTPSSTSSC-G-----TSG---GNVGG---VG---------T----SANN-ANSGSGACQSG---NSSGNG----NG-SAS--GAISGN---NGN--ST--GNNSA----AGGG---SS-SN-NTITTVANSNLVGSSGSV----------------
>B4PW21.1/6-1287
--------------------------------------------------------------------------------------------------------------------------------------------------------------------------------------------------------------------------------------------------------------------------------------------------------------------------------------------------------------------------------------------------------------------------------------------------------------------------------------------------------------------------------------------------------------------------------------------------------------------------------------------------------------------------------------------------------------------------------------------------------------------------------------------------------------------------------------------------------------------------------------------------------------------------------------------------------------------------------------------------------------------------------------------FSQDGWGCQHVNQDTNWEVPSSPEPAN---KDAA-G-------PPM-------WK--------PS---INNGTDLWESNLRNGGQPTA------QQVP-KPSW-----GHTPSSNLGGTWGEDD--------DGADSS----SVWTG-----GSVS----N----A--GSGAAVGVNQAGVNV-------------------------------------GPGGVVSSGGPQWGQ---GV-----VGG--G----LGSTGGN--GSS--NLTGTPGVA--TGNSGNS--SN-T------------------GNGWGDPR-------E-------IRPL-AVGGS---MD-IRN----V----EHRG-GNGSGATSS----------DPRDIR-MID-----PRDPIRG-DPRGI-SGRLN-------GTSEMWGHHPQ-------MSH--NQLQGIT-KMV--GQSV-ATAS----TNVGT--S--GSGV--GPGG----PGPGPVS-GNI---PTQ--WGPAQPV-SVGVSGPKDMSKQISGWEEPS----PP---PQRRSV-PNYDDGTS-LW--GQ--------QTR-V-SAA---S--GHWKDM-TDSI------------------------------GR-SS-----HL-MR---GQNQ-TGGIG--------------------------IAGVGNS-NVPV-------SG--------------N----PNNP-----IS---SVV--GPQARIP--------------SVGGVQHK-----PDGGAM----------------WVHS-SNVGG----RNNVA----A-VNTWGD-DTH---------NVN-------VGAPSVG-SVSSNNWVD----------D--KSNS----T-----L-AQNSWSDPAP--V-------GV--NWG--NKQS-------KPPASSTSSGWSSAA-----------------------GVVDGVDLGSEWNTHG--GIIGKS--QQ----QQKL-A--GLNVG------------MVNVI-NAEII-KQSKQYRILVENGFKKEDVERAL---IIANMNIEEAADMLR---ANSSFPDG------------WRRHDES-LG--SYADHPSSTSSGG-FAGRYPVNSGQ--PS--MAFPHNNLMNNIGGTA--GGGNNN-TNM-TALQVQK-----YLNQG---QHG--------------VAVGPQAV----GNSSAASVG------FGQN----TSNA-TVAV----AASV-NIAG--NT--NNQPSG--QQ------------IRML-GQ-----QIQLAI----H--S----GF-----IS-SQILTQPLTQT-TLNLLNQ-----LLSNIK-------------------------------HLQAAQQ-SLARG--GNA--N---PM---AVNV-------A-IS-KYK-------Q-QIQNLQN---QIN--AQQAIY--VKQQNM----------QP----TS-----QQQ--QSQ-QQQH----------------P----------------------------------------------S-VHLS-N----S--------GN-DY-L--RG-H---DA-----------INNL---QSNFSEL----NINKPSGYQ---GA-S-NQQSRLN---QWK--LP------VLDK-EIN-SDSTEF-SRA------P---GAT-------------KQ-NLTGNSNNISS--LGLQ--------------------------NDSTWS-TGRNIGDGWPD-PSS------DNENKDW--S---------V-AQPT-------SAAT------AYTDL----------------------VQEFEPGKPWKG--SQ----IK-SIEDDPSITPGSVARS-PLSINS--TPKDADIFA---TGK----N----S-P--TDLP-----PLSLSSSTW----S---FNPNQ----------NFP-S----WSD----NS--------QQCAATSELWTSSLNK--------------SSSR-GPPPGLTANS---NK--------SGN-------------GGNSCTST--PTTVAG--------GANGW-L-----------QGR---SGG-VQTT-NTTWTGG------NSSWG-----S-SWLLLKNLTAQ-------------------IDGPTLRT---LCMQH--GPLVS-----F------H------P------Y-----L-----S------Q------GI---ALCKYTTREEANKAQMALNNCVL---ANTT--I---F-AES-PSEN----E-----VQ---NIM-QHLSQTPSSTSSS-G-----TGA---GNGVG---VG---------T----SANN-VNSGPGACLSG---NSSGNG----NG-TSS--ASGACSGNNGNS--SG--NNSSG----GGGN---SC-SN-NTITTVANSSLLGSS-------------------
>B4R2G2.1/6-1156
--------------------------------------------------------------------------------------------------------------------------------------------------------------------------------------------------------------------------------------------------------------------------------------------------------------------------------------------------------------------------------------------------------------------------------------------------------------------------------------------------------------------------------------------------------------------------------------------------------------------------------------------------------------------------------------------------------------------------------------------------------------------------------------------------------------------------------------------------------------------------------------------------------------------------------------------------------------------------------------------------------------------------------------------FSQDGWGCQHVNQDTNWEVPSSPEPAN---KDAP-G-------PPM-------WK--------PS---INNGTDLWESNL------RN------GGQ---PTA-----QQVP-KP---SWGH------------T-----------------PS-S----N----L--GGT-------------------------------------------------------------WGG--------------------------N--GSS--NITGTSGVA--TGSSGNS--SN-A------------------GNGWGDPR-------E-------IRPL-GVGGS---MD-IRN----V----EHRG-GNGSGATSS----------DPRDIR-MID-----PRDPIRG-DPRGI-SGRLN-------GTSEMWGHHPQ-------MSH--NQLQGIN-KMV--GQNV-ATAS----TNVGT--SGTGIGPGGPGPGTVSANMPTQWG-PAQ---PVS--VGV---------SGPKDMSKQISGWEEPS----PP---PQRRSI-PNYDDGTS-LW--GQ--------QTR-V-PAA---S--GHWKDM-TDSI------------------------------GR-SS-----HL-MR---GQSQ-TGGIG--------------------------IAGVGNS-NVPV-------GA--------------N----PSNP-----IS---SVV--GLQARIP--------------SVGGVQHK-----PDGGAM----------------WVHS-GNVGG----RNNVA----A-VTTWGD-DTH---------SVN-------VGAPSGG-SVTSNNWVD----------D--KSNS----T-----L-AQNSWSDPAP--V-------GV--SWG--NKQS-------KPPANSASSGWSTAA-----------------------GVVDGVDLGSEWNAHG--GIIGKS--QQ----QQKL-A--GLNVG------------MVNVI-NAEII-KQSKQYRILVENGFKKEDVERAL---VIANMNIEEAADMLR--ANSSLSMDG------------WRRHDES-LG--SYADHTSSTSSGG-FAGRYPVNSGQ--PS--MSFPHNNLMNNMGGTA---GSGGG-NNN-ANMTALQV--QKYLNQG---QHG--------------VAVGPQAV----GNSSAVSVG------FGQN----TSNA-AVAG----AASV-NIAA--NT--NNQPSG--QQ------------IRML-GQ-----QIQLAI----H--S----GF-----IS-SQILTQPLTQT-TLNLLNQ-----LLSNIK-------------------------------HLQAAQQ-SLARG--GNA--N---PM---AVNV-------A-IS-KYK-------L-QIQNLQN---QIN--AQQAVY--VKQQNM----------QP----TS------QQ--QQP-QQQQ----------------LFS-----V---------------H--------------------------LS-N----S--------GN-DY-L--RG-H---DA-----------INNL---QGNFSEL----NINKPSGYQ---GA-S-NQQSRLN---QWK--LP------VLDK-EIN-SDSTEF-SRA------P---GAT-------------KQ-NLTANTSNISS--LGLQ--------------------------NDSTWS-TGRSIGDGWPD-PSS------DNENKDW--S---------V-AQPT-------SAAT------AYTDL----------------------VQEFEPGKPWKG--SQ----IK-SIEDDPSITPGSVARS-PLSINS--TPKDADIFA--NTGK----N----S-P--TDLP-----PLSLSSSTW----S---FNPNQ----------NYP-S--HSWSD----NS--------QQCTATSELWTSPLNK--------------SSSR-GPPPGLTANS---NK--------SAN-------------SNTSTP-----TTITG--------GANGW-L-----------QPR---SGS-VQPT-NTNWTGG------NTTWG-----S-SWLLLKNLTAQ-------------------IDGPTLRT---LCMQH--GPLVS-----F------H------P------Y-----L-----N------Q------GI---ALCKYTTREEANKAQMALNNCVL---ANTT--I---F-AES-PSET----E-----VQ---SIM-QHLPQTPSSASSC-G-----TSG---GER------------------------------------------------------------------------------------------------------------------------------------
>B5ME23.2/16-165
-QEKEQEREEQLMEDKKRKKEDKKKKEATQ-KVTEQKTKVPEVTKP-----SLS-QPTAASP-------IGSSPSP--------------------PVNGGNNAKR-VAVPNGQPP----------------------------SAA-----------------------------RYMPREVPPRFRCQ----QDHKVLLKRGQPPPPSCMLLGGGAGPPP-CTAP-GANPNNA--QVTG-ALLQSESGTA-----------------------------------------------------------------------------------------------------------------------------------------------------------------------------------------------------------------------------------------------------------------------------------------------------------------------------------------------------------------------------------------------------------------------------------------------------------------------------------------------------------------------------------------------------------------------------------------------------------------------------------------------------------------------------------------------------------------------------------------------------------------------------------------------------------------------------------------------------------------------------------------------------------------------------------------------------------------------------------------------------------------------------------------------------------------------------------------------------------------------------------------------------------------------------------------------------------------------------------------------------------------------------------------------------------------------------------------------------------------------------------------------------------------------------------------------------------------------------------------------------------------------------------------------------------------------------------------------------------------------------------------------------------------------------------------------------------------------------------------------------------------------------------------------------------------------------------------------------------------------------------------------------------------------------------------------------------------------------------------------------------------------------------------------------------------------------------------------------------------------------------------------------------------------------------------------------------------------------------------------------------------------------------------------------------------------------------------------------------------------------------------------------------------------------------------------------------------------------------------------------------------------------------------------------------------------------------------------------------------------------------------------------------------------------------------------------------------------------------------------------------------------------------------------------------------------------------------------------------------------------------------------------------------------------------------------------------------------------------------------------------------------------------------------------------------------------------------------------------------------------------------------------------------------------------------------------------------------------------------------------------------------------------------------------------------------------------------------------------------------------------------------------------------------
>B5ME23.2/165-368
------------------------------------------------------------------------------------------------------------------------------------------------------------------------------------------------------------------------------------------------------------------------------------------------------------------------------------------------------------------------------------------------------------------------------------------------------------------------------------------------------------------------------------------------------------------------------------------------------------------------------------------------------------------------------------------------------------------------------------------------------------------------------------------------------------------------------------------------------------------------------------------------------------------------------------------------------------------------------------------------------------------------------------------------------------------------------------------------------------------------------------------------------------------------------------------------------------------------------------------------------------------------------------------------------------------------------------------------------------------------------------------------------------------------------------------------------------------------------------------------------------------------------------------------------------------------------------------------------------------------------------------------------------------------------------------------------------------------------------------------------------------------------APV-------WS--------------K-----STP-----PA---PDN--GTSA---------------------WGEP-----NESSPG----------------WGEM-DDT---------GA----S-TTGWGN-TPA---------NAP-------NAMKPNS-KSMQDGWGE----------SD-GPVT----G-----A-RHPSWEEEED--G-------GV---WN--TTGS-------QGSASSHN--------------------------------------SASWGQ------GGKK--QM----KCSL-K--GGNN---------------DSW-MNPLA-KQ------FSNMGLLSQTEDN-------PSSKMDLSVGVLS---DKKFDVD---------------KRAMN-LG--DFNDIMRKDRSG----FRPPN-SKD---M--GTTDSGPYFEK--------------------------------------------------------------------------------------------------------------------------------------------------------------------------------------------------------------------------------------------------------------------------------------------------------------------------------------------------------------------------------------------------------------------------------------------------------------------------------------------------------------------------------------------------------------------------------------------------------------------------------------------------------------------------------------------------------------------------------------------------------------------------------------------------------------------------------------------------------------------------------------------------------------------------------------------------------------------------------------------------------------------------------------------------------------------------------------------------------------------------------------------------------------------------------------------------------------------------------------------------------------------------------------------------------------------------------------------------------------------------------------------------------------
>B5ME23.2/368-1007
-----------------------------------------------------------------------------------------------------------------------------------------------------------------------------------------------------------------------------------------------------------------------------------------------------------------------------------------------------------------------------------------------------------------------------------------------------------------------------------------------------------------------------------------------------------------------------------------------------------------------------------------------------------------------------------------------------------------------------------------------------------------------------------------------------------------------------------------------------------------------------------------------------------------------------------------------------------------------------------------------------------------------------------------------------------------------------------------------------------------------------------------------------------------------------------------------------------------------------------------------------------------------------------------------------------------------------------------------------------------------------------------------------------------------------------------------------------------------------------------------------------------------------------------------------------------------------------------------------------------------------------------------------------------------------------------------------------------------------------------------------------------------------------------------------------------------------------------------------------------------------------------------------------------------------------------------------------------------------------------------------------------------------------------------------------------------------------------------------------------------------------------------------------------------------------------------------------------------------------------------------------------------------------------------------------------------------------------------------------------------K----GGSH-GLFG--NS--TAQSRG--LH------T----PVQPL-NSS---PSLRAQV----P--P----QF-----IS-PQVSASMLKQF-PNSGLSP-----GLFNVG-------------------------------PQLSPQQ--IAML--SQL--PQIPQF---QLAC-------QLLL-QQQ-------Q-QQQLLQN---QRK--ISQAVR--QQQEQQL--------ARM----VS-AL--QQQ--QQQ-QQRQ----------------PGM-----K---------------HSPSH-------PVG-------PK-PHLD-N----M-VPNALNVGL-PD-L--QT-K---GP-----------IPGY---GSGFSSG----GMDYGMVGG---KE-A-GTESRFK---QWT--SMMEGLPSVATQ-EAN-MHKNGA-IVA------P---GKT-------------RG-GSPYNQFDI------IP--------------------------GDTLGG-HTGPAGDSWLP-AKS------PPTNKIG--S---------K-SSNA-------S-------------W----------------------PPEFQPGVPWKG--IQ----NI-DPESDPYVTPGSVLGG-TATSPI--VDTDHQLLRDNTTGS----N----S-SLNTSLPSPGAWPYSASDNSF----T-NVHSTSA----------KFP-DYKSTWSP----DPI-----GHNPTHLSNKMWKNHISS-------RN--T--TPLP-RPPPGLTNPK---PS--------SPW-------------SSTA----------PR--------SVRGW-G-----------TQD---SR---LAS-ASTWSDG------GSVRP-----S-YWLVLHNLTPQ-------------------IDGSTLRT---ICMQH--GPLLT-----F------H------L------N-----L-----T------Q------GT---ALIRYSTKQEAAKAQTALHMCVL---GNTT--I---L-AEF-ATDD----E-----VS---RFLAQAQPPTPAATPSA-P-----AAG---WQSLE---TG---------Q----NQSD--PVGPALNLFG---GSTGLG----QW-SSS--AGGSSG---ADL--AG--ASLWG----PPNY---SS-SL-WGVPTVEDPHRMGSPAPL---LPGDLLGGGSDSI
>B7ZC94.1/2-868
------------------------------------------------------------------------------------------------------------------------------------------------------------------------------------------------------------------------------------------------------------------------------------------------EANCSWDKVIIDR-TEPEVWPSIPV-TE-TESASECPTDTDS--ASNCGSENS-SM-----------ATGSAQS--------SFPSHLKKTNGSHGTNGALVQS----PSNQSALG------AGGTNGNGGVARVWGVATSSSSGLA-H------C--------------SVGGGDGKMD-NMIGDGRS-------QNCWG--ASN---------SNAGINL-------NLNPNANPAAWPVLGHEGTVATGNPS---------------------SICSPVSAIGQNMGSQNG-----NPVGALG-AWGNL--------LPQE--SAEPQTSTSQN-------------------VSFSVQPQNLN--TDGPNNTNPMN---SSPNPINAMQTNG--LPNWGMAV-GMGAIIPPH----LQGLPGANGSSV---SQGS-------GSGG--EGMGSSVWGLSPGNPATGSTNCGFSQGNG----DTVNS---ALSAKQ-NG--SSSAVQKEG-----NGGNAWDSGPPAG----PGILAWGRGSGT-NG-----------------IGNIHSGAWGHPSRSS------------SNGVNGEWGK-PPNQHSSSDISGKGSTGWDSAS----AASQTPALQ-PGSEHMNSWAKATSSGTT--ASEG--SSDGSGNHNEGSTGREGTGEGRRRDKG-VLDQGHIQ--LPRNDLDPRVLSNSGWGQTPVKQNTAWEFEESPRSER---KNDN-G-------TEA-------WGSIAT----QP---SNSGGKTDGSIMN----STN-----TSSV---SGWVSSPPAAVPANT---SWGDSN-------NKAPSGP----GVWGD-----SI-S----S----T--AVNNAAAT---------------------------------------------------KSGHAWSG---TV-----NQE--D----KSPTWGE-PQKP--KSQNWGDGQ--RANPAWS---T-G------------------AGDWADSSSVLGHLGD-------GKKN-GSGWD---AD--GN----R----SGSG-WNDATRCGT----------SGW-GS-GTN-----AKVNPGT-NW-GE-SLK-----------------PGP-------QQN-WA---------------H-KPQD----NNVSN--W--GGA------ASVKQTGTGWIG-GPL---PVK--Q--------------KDS-SEATGWEEPS----PP---SIRRKM--EIDDGTS-AW--GD--------PST-Y-NNK---T--VNMWDR-NNPV------------------------------IQ-SS----TTA-PA---TPTT-P----------------------------------TSS-ST-T-------HR--------------A-----ETP-----PS---HQA--GTQL---------------------NRSPL---LGPVSSG----------------WGEM-PSV---------HS----KAENSWGE-PSS--------------------------------------------------------------------------------------------------------------------------------------------------------------------------------------------------------------------------------------------------------------------------------------------------------------------------------------------------------------------------------------------------------------------------------------------------------------------------------------------------------------------------------------------------------------------------------------------------------------------------------------------------------------------------------------------------------------------------------------------------------------------------------------------------------------------------------------------------------------------------------------------------------------------------------------------------------------------------------------------------------------------------------------------------------------------------------------------------------------------------------------------------------------------------------------------------------------------------------------------------------------------------------------------------------------------------------------------------------------------------------------------------------------------------------------------------------------------------------------------------------------------------------------------------------------------------------------------------------------------------------------------------------------------------------------------------------------------------------------------------------
>B7ZC94.1/855-1477
--------------------------------------------------------------------------------------------------------------------------------------------------------------------------------------------------------------------------------------------------------------------------------------------------------------------------------------------------------------------------------------------------------------------------------------------------------------------------------------------------------------------------------------------------------------------------------------------------------------------------------------------------------------------------------------------------------------------------------------------------------------------------------------------------------------------------------------------------------------------------------------------------------------------------------------------------------------------------------------------------------------------------------------------------------------------------------------------------------------------------------------------------------------------------------------------------------------------------------------------------------------------------------------------------------------------------------------------------------------------------------------------------------------------------------------------------------------------------------------------------------------------------------------------------------------------------------------------------------------------------------------------------------------------------------------------------------------------------------------V----------------------------------HSK-AENS-------WG--------------E----PSSP-----CT--LVDN--GTAA---------------------WGKP-----PSSGSG----------------WDHP-AEP---------V-----V-PFGRAS-APA---------AAP-------ALCKPAS-KSMQEGWGS----------GA--DEM----N-----L-GTSQWEDE-D--G-------DM---WN--NAAS-------QESSSS----------------------------------------CSSWGN------TSKK--GL----QKGM-KTPGKQD---------------EAWIMSRLI-KQ------LTDMGFPREPAEEAL---KSNSMNLDQAMSALL---EKKVDMD---------------KRGLG-MT--DYNGMVTKP-LG----CRPPI-SKE---S---SMDRPTFLDK-----------DG-GLV-EEPTTSP-----FLPSP---SLK--------------LPLSNSAL----PSQALGGVA------SGLG----MQNLNSSRQI--PSGNL-GVFG--NS-GAAQART--MQ------Q---PPVQPL-NSS--QPSLRAQV-------P----QF-----LS-PQVQAQLLQFAAKNIGLSP-----ALLT---------------------------------SPINPQH--MTML--NQL--Y---QL---QLAY-------QRL----Q-------I-QQQMLQA---QRN--VSGPMR--Q-QEQQV--------ART----IT-NL--QQQ--IQQ-HQRQLAQALL---VKQPPPPPPP-----P---------------HLSLH-------PSA-------GK-SGME-S----F-PPPPQAPGL-PD-L--QT-K---EQQSSPNTFAPYPLAGL---NPNMNVN----SIDMSSGLSV-KDP-S-QSQSRLP---QWTHPNSMGNLSSAASPLDQN-PSKHGA-IPGGLSIGPP---GKS-------------SI-DDSYGRYDL------IQ--------------------------NSESPASPPVAVPHSWSR-AKS------D-SDKIS------------N-GSSI-------S-------------W----------------------PPEFHPGVPWKG--LQ----NI-DPENDPDVTPGSVPTGPTINTTI--QDVNRYLLKS--G-----------------------------------------------------------------------------------------------------------------------------------------------------------------------------------------------------------------------------------------------------------------------------------------------------------------------------------------------------------------------------------------------------------------------------------------------------------------------------------------------------------------------------------------------------------------------------------------------
>B7ZC94.1/1478-1731
----------------------------------------------------------------------------------------------------------------------------------------------------------------------------------------------------------------------------------------------------------------------------------------------------------------------------------------------------------------------------------------------------------------------------------------------------------------------------------------------------------------------------------------------------------------------------------------------------------------------------------------------------------------------------------------------------------------------------------------------------------------------------------------------------------------------------------------------------------------------------------------------------------------------------------------------------------------------------------------------------------------------------------------------------------------------------------------------------------------------------------------------------------------------------------------------------------------------------------------------------------------------------------------------------------------------------------------------------------------------------------------------------------------------------------------------------------------------------------------------------------------------------------------------------------------------------------------------------------------------------------------------------------------------------------------------------------------------------------------------------------------------------------------------------------------------------------------------------------------------------------------------------------------------------------------------------------------------------------------------------------------------------------------------------------------------------------------------------------------------------------------------------------------------------------------------------------------------------------------------------------------------------------------------------------------------------------------------------------------------------------------------------------------------------------------------------------------------------------------------------------------------------------------------------------------------------------------------------------------------------------------------------------------------------------------------------------------------------------------------------------------------------------------------------------------------------------------------------------------------------------------------------------------------------------------------------------------------------------------------------------------------------------------------------------------------------------------------------------------------------------G----------KLS-DIKSTWSS----GPA-----SHTQASLSHELWKVPRNT--------------TAPT-RPPPGLANPK---PS--------STW-------------GTSP----------------------LGW-T-----------SS---------YSS-GSAWSTD------TSGRT-----S-SWLVLRNLTPQ-------------------IDGSTLRT---LCLQH--GPLIT-----F------H------L------N-----L-----T------Q------GN---AVVRYSSKEEAAKAQKSLHMCVL---GNTT--I---L-AEF-AGEE----E-----VN---RFLAQGQALPP-------------TSS---WQSSS--GGS---------Q----PRLG--TSGSTHGLVR---SD--TA----HW-NTP--CLSGKG--------SS--ELLWG---GVPQY---SS-SL-WGPPSAEDARVIGSPTPLNTLLPGDLLSGES---
>C9J5L7.1/16-949
-QEKEQEREEQLMEDKKRKKEDKKKKEATQ-KVTEQKTKVPEVTKP-----SLS-QPTAASP-------IGSSPSP--------------------PVNGGNNAKR-VAVPNGQPP----------------------------SAA-----------------------------RYMPREVPPRFRCQ----QDHKVLLKRGQPPPPSCMLLGGGAGPPP-CTAP-GANPNNA--QVTG-ALLQSESGTAPDSTLGGA-AASNYANSTWGSGASSNN-----GTSPNPIHIWDKVIVDG-SDMEEWPCIAS-KD-TESSSENTTDNNS--ASNPGSEKS-TL------------PGSTTS--------NK------------GKGSQCQS----ASS----------------GNECNLGVWK------SDPK-A------K--------------SVQSSNSTTE-NNNGLGNW-------RNVSG--QDR---------IGPGSGFS------NFNPNSNPSAWPALVQEGTSRKG----------------------------ALETDNSNSSAQ---------VSTVG-QTSR----------EQQ--SKMENAGVNFV-------------------VSGREQAQIHN--TDGPKNGNT--------NSLNLSSPNP--MENKGMPF-GMGLGNTSR----STDAPSQSTG-------DR-------KTGS--VGSWGAARGPSGTDTVSGQSNSGNNGNNGKEREDSWKG---ASVQKS-TG--SKNDSWDNNN---RSTGGSWNFGPQDS-----NDNKWGEGNKM-T-------------------SGVSQGEWKQPTGSD------------ELKI-GEWSG--PNQPNSS------TGAWDNQK-----GHPLPENQ--GNAQAPCWGRSSSSTGS--EVGG--QSTGS-NHKAGSSDSHNSGRRSYRPTH-PDCQAVLQTLLSRTDLDPRVLSNTGWGQTQIKQDTVWDIEEVPRPEG---KSDK-G-------TEG-------WESAAT----QT---KNSGGWGDAPSQ------SN------QMK---SGW-----GELSAST---EWKD------------PKNT----GGWND-----YK-N----N----N--SSN-------------------------------------------------------------WGG---GR-----PDE--K----TPSSWNE--NPS--KDQGWGGGR--QPNQGWS---S-G------------------KNGWGEEV-------D-------QTKN--SNWE---SS--AS----K----PVSG-WGEGGQNEI----------GTW-GN-GGN-----ASLASKG-GW-ED-CKR-----------SPAWNETGR-------QPNSWNKQHQQQ-QPP--QQPP-PPQP----EASGS--W--GGPPP-PPPGNVRPSNSSWSS-GPQ---PAT--P--------------KDE--EPSGWEEPS----PQ---SISRKM--DIDDGTS-AW--GD--------PNS-Y-NYK---N--VNLWDK-NSQG------------------------------GP-AP-----RE-PN---LPTP-M----------------------------------TSK-SAS---------------------------------------------------------------------------------------------------------------------------------------------------------------------------------------------------------------------------------------------------------------------------------------------------------------------------------------------------------------------------------------------------------------------------------------------------------------------------------------------------------------------------------------------------------------------------------------------------------------------------------------------------------------------------------------------------------------------------------------------------------------------------------------------------------------------------------------------------------------------------------------------------------------------------------------------------------------------------------------------------------------------------------------------------------------------------------------------------------------------------------------------------------------------------------------------------------------------------------------------------------------------------------------------------------------------------------------------------------------------------------------------------------------------------------------------------------------------------------------------------------------------------------------------------------------------------------------------------------------------------------------------------------------------------------------------------------------------------------------------------------------------------------------------------------------------------------------------------------------------------------------------------
>C9J5L7.1/946-1098
-----------------------------------------------------------------------------------------------------------------------------------------------------------------------------------------------------------------------------------------------------------------------------------------------------------------------------------------------------------------------------------------------------------------------------------------------------------------------------------------------------------------------------------------------------------------------------------------------------------------------------------------------------------------------------------------------------------------------------------------------------------------------------------------------------------------------------------------------------------------------------------------------------------------------------------------------------------------------------------------------------------------------------------------------------------------------------------------------------------------------------------------------------------------------------------------------------------------------------------------------------------------------------------------------------------------------------------------------------------------------------------------------------------------------------------------------------------------------------------------------------------------------------------------------------------------------------------------------------------------------------------------------------------------------------------------------------------------------------------------------------------------------------------------------------------------------------------------------------------------------------------------------------------------------------------------------KSASDS-KSMQDGWGE----------SD-GPVT----G-----A-RHPSWEEEED--G-------GV---WN--TTGS-------QGSASSHN--------------------------------------SASWGQ------GGKK--QM----KCSL-K--GGNN---------------DSW-MNPLA-KQ------FSNMGLLSQTEDN-------PSSKMDLSVGVLS---DKKFDVD---------------KRAMN-LG--DFNDIMRKDRSG----FRPPN-SKD---M--GTTDSGPYFEK--------------------------------------------------------------------------------------------------------------------------------------------------------------------------------------------------------------------------------------------------------------------------------------------------------------------------------------------------------------------------------------------------------------------------------------------------------------------------------------------------------------------------------------------------------------------------------------------------------------------------------------------------------------------------------------------------------------------------------------------------------------------------------------------------------------------------------------------------------------------------------------------------------------------------------------------------------------------------------------------------------------------------------------------------------------------------------------------------------------------------------------------------------------------------------------------------------------------------------------------------------------------------------------------------------------------------------------------------------------------------------------------------------------
>C9J5L7.1/1098-1737
-----------------------------------------------------------------------------------------------------------------------------------------------------------------------------------------------------------------------------------------------------------------------------------------------------------------------------------------------------------------------------------------------------------------------------------------------------------------------------------------------------------------------------------------------------------------------------------------------------------------------------------------------------------------------------------------------------------------------------------------------------------------------------------------------------------------------------------------------------------------------------------------------------------------------------------------------------------------------------------------------------------------------------------------------------------------------------------------------------------------------------------------------------------------------------------------------------------------------------------------------------------------------------------------------------------------------------------------------------------------------------------------------------------------------------------------------------------------------------------------------------------------------------------------------------------------------------------------------------------------------------------------------------------------------------------------------------------------------------------------------------------------------------------------------------------------------------------------------------------------------------------------------------------------------------------------------------------------------------------------------------------------------------------------------------------------------------------------------------------------------------------------------------------------------------------------------------------------------------------------------------------------------------------------------------------------------------------------------------------------------K----GGSH-GLFG--NS--TAQSRG--LH------T----PVQPL-NSS---PSLRAQV----P--P----QF-----IS-PQVSASMLKQF-PNSGLSP-----GLFNVG-------------------------------PQLSPQQ--IAML--SQL--PQIPQF---QLAC-------QLLL-QQQ-------Q-QQQLLQN---QRK--ISQAVR--QQQEQQL--------ARM----VS-AL--QQQ--QQQ-QQRQ----------------PGM-----K---------------HSPSH-------PVG-------PK-PHLD-N----M-VPNALNVGL-PD-L--QT-K---GP-----------IPGY---GSGFSSG----GMDYGMVGG---KE-A-GTESRFK---QWT--SMMEGLPSVATQ-EAN-MHKNGA-IVA------P---GKT-------------RG-GSPYNQFDI------IP--------------------------GDTLGG-HTGPAGDSWLP-AKS------PPTNKIG--S---------K-SSNA-------S-------------W----------------------PPEFQPGVPWKG--IQ----NI-DPESDPYVTPGSVLGG-TATSPI--VDTDHQLLRDNTTGS----N----S-SLNTSLPSPGAWPYSASDNSF----T-NVHSTSA----------KFP-DYKSTWSP----DPI-----GHNPTHLSNKMWKNHISS-------RN--T--TPLP-RPPPGLTNPK---PS--------SPW-------------SSTA----------PR--------SVRGW-G-----------TQD---SR---LAS-ASTWSDG------GSVRP-----S-YWLVLHNLTPQ-------------------IDGSTLRT---ICMQH--GPLLT-----F------H------L------N-----L-----T------Q------GT---ALIRYSTKQEAAKAQTALHMCVL---GNTT--I---L-AEF-ATDD----E-----VS---RFLAQAQPPTPAATPSA-P-----AAG---WQSLE---TG---------Q----NQSD--PVGPALNLFG---GSTGLG----QW-SSS--AGGSSG---ADL--AG--ASLWG----PPNY---SS-SL-WGVPTVEDPHRMGSPAPL---LPGDLLGGGSDSI
>C9JA83.1/3-471
-----------------------------------------------------------------------------------------------------------------------------------------------------------------------------------------------------------------------------------------------------------------------------------------------------------------------------------------------------------------------------------------------------------------------------------------------------------------------------------------------------------------------------------------------------------------------------------------------------------------------------------------------------------------------------------------------------------------------------------------------------------------------------------------------------------------------------------------------------------------------------------------------------------------------------------------------------------------------------------------------------------------------------------------------------------------------------------------------------------------------------------------------------------------------------------------------------------------K--SNQ-------------------------------------------------------------WGN---CK-----EEK---------AAWND--SQK--NKQGWGDGQ--KSSQGWS--VS-A------------------SDNWGETS-------RNNHWGEANKKS--SSGG---SD--SD----R----SVSG-WNELGKTSS----------FTW-GN-NIN-----PN--NSS-GW-DE-SSKP--------TPSQGWGDPPKS-----NQSLGWGD---SS-KPV--SSPDWNKQQ----DIVGS--W--GIPP-----ATGKPPGTGWLG-GPI---PAP--A--------------KEE--EPTGWEEPS----PE---SIRRKM--EIDDGTS-AW--GD--------PSK-Y-NYK---N--VNMWNK-NVPN------------------------------GN-SR-----SD-QQ---AQVH-QLLTP--------------------------ASAISNK-EASSGSGWGEPWG--------------E----PSTP-----AT--TVDN--GTSA---------------------WGKP-----IDSGPS----------------WGEP-IAA---------AS----S-TSTWGS-SSV---------GPQ-------ALSKSGP-KSMQDGWCG----------DD-MPLP----G-----N-RPTGWEEEED--VE-----IGM---WN--SNSS-------QELNSSLNWPP-------------------------------YTKKMSSKGL------SGKK--RRR--ERGMM-K--GGNKQ-------------EEAW-INPFV-KQ------FSNISFSRDSPEEN-----VQSNKMDLSGGMLQ---DKRMEID---------------KHSLN-IG--DYNRTVGKG-PG----SRPQI-SKE---S---SMERNPYFDKNGNP----------------------------------------------------------------------------------------------------------------------------------------------------------------------------------------------------------------------------------------------------------------------------------------------------------------------------------------------------------------------------------------------------------------------------------------------------------------------------------------------------------------------------------------------------------------------------------------------------------------------------------------------------------------------------------------------------------------------------------------------------------------------------------------------------------------------------------------------------------------------------------------------------------------------------------------------------------------------------------------------------------------------------------------------------------------------------------------------------------------------------------------------------------------------------------------------------------------------------------------------------------------------------------------------------------------------------------------------------------------------------------------------------------
>C9JA83.1/468-1101
----------------------------------------------------------------------------------------------------------------------------------------------------------------------------------------------------------------------------------------------------------------------------------------------------------------------------------------------------------------------------------------------------------------------------------------------------------------------------------------------------------------------------------------------------------------------------------------------------------------------------------------------------------------------------------------------------------------------------------------------------------------------------------------------------------------------------------------------------------------------------------------------------------------------------------------------------------------------------------------------------------------------------------------------------------------------------------------------------------------------------------------------------------------------------------------------------------------------------------------------------------------------------------------------------------------------------------------------------------------------------------------------------------------------------------------------------------------------------------------------------------------------------------------------------------------------------------------------------------------------------------------------------------------------------------------------------------------------------------------------------------------------------------------------------------------------------------------------------------------------------------------------------------------------------------------------------------------------------------------------------------------------------------------------------------------------------------------------------------------------------------------------------------------------------------------------------------------------------------------------------------------------------------------------------------------------------------------------------------------------------NGNP-SMFGVGNT--AAQPRG--MQ------Q---PPAQPL-SSS--QPNLRAQV----P--P----PL-----LS-PQVPVSLLKYA-PNNG--------G---LN-------------------------------PLFGPQQ--VAML--NQL--SQLNQL---SQIS-------Q-LQ-RLL-------A-QQQRAQS---QRS--VPSGNR--PQQDQQ---------GRP----LS-VQ--QQM--MQQSRQLDPN-----------LLVKQQ-----T---------------PPSQQ-------QPL-------HQ-PAMK-S----F-LDNVMPHTT-PE-L--Q--K---GP-----------SPIN--AFSNFPIGL-NSNLNVNMDMN---SI-K-EPQSRLR---KWT--T-VDSISVNTSL-DQN-SSKHGA-IS-------S---GFR-------------LE-ESPFVPYDF------MN--------------------------SSTSPASPPGSIGDGWPR-AKS------PN----G--------------SSSV-------N-------------W----------------------PPEFRPGEPWKG--YP----NI-DPETDPYVTPGSVINN-LSINTV--REVDH--LRDRNSGS----S----S-SLNTTLPSTSAWSSIRASNYNVPLSS-TAQSTSA----------RNS-DSKLTWSP----GSV-----T--NTSLAHELWKVPLPP-------KN--I--TAPS-RPPPGLTGQK---PP-------LSTW-------------DNSP----------LR--------IGGGW-G-----------NSD---AR---YTP-GSSWGES------SSGRI-----T-NWLVLKNLTPQ-------------------IDGSTLRT---LCMQH--GPLIT-----F------H------L------N-----L-----P------H------GN---ALVRYSSKEEVVKAQKSLHMCVL---GNTT--I---L-AEF-ASEE----E-----IS---RFFAQSQSLTP-------------SPG---WQSLG---SS---------Q----SRLG--SLD-CSHSFS---SRTDLN----HW-NGA-GLSGTNC---GDL--HG--TSLWG----TPHY---ST-SL-WGPPSSSDPRGISSPSPINAFLSVDHLGGGGESM
>C9JAR8.1/20-121
----LVQEEEQLMEEKKKKKDDKKKKEAAQKKATEQKIKVPEQIKP-----SVS-QPQPANS-------N-NGTST--------------------ATSTNNNAKR-ATANNQQPQ----------------------------QQQ----------------------------QQQQPQQQQPQQQPQ---PQPQQQQ---------------------------------------------------------------------------------------------------------------------------------------------------------------------------------------------------------------------------------------------------------------------------------------------------------------------------------------------------------------------------------------------------------------------------------------------------------------------------------------------------------------------------------------------------------------------------------------------------------------------------------------------------------------------------------------------------------------------------------------------------------------------------------------------------------------------------------------------------------------------------------------------------------------------------------------------------------------------------------------------------------------------------------------------------------------------------------------------------------------------------------------------------------------------------------------------------------------------------------------------------------------------------------------------------------------------------------------------------------------------------------------------------------------------------------------------------------------------------------------------------------------------------------------------------------------------------------------------------------------------------------------------------------------------------------------------------------------------------------------------------------------------------------------------------------------------------------------------------------------------------------------------------------------------------------------------------------------------------------------------------------------------------------------------------------------------------------------------------------------------------------------------------------------------------------------------------------------------------------------------------------------------------------------------------------------------------------------------------------------------------------------------------------------------------------------------------------------------------------------------------------------------------------------------------------------------------------------------------------------------------------------------------------------------------------------------------------------------------------------------------------------------------------------------------------------------------------------------------------------------------------------------------------------------------------------------------------------------------------------------------------------------------------------------------------------------------------------------------------------------------------------------------------------------------------------------------------------------------------------------------------------------------------------------------------------------------------------------------------------------------------------------------------------------------------------------------------------------------
>C9JAR8.1/119-1283
-----------------------------------------------------------------------------------------------------------QQQPQQQPQ----------------------------ALP-----------------------------RY-PREVPPRFRH-----QEHKQLLKRGQHFPVIAANLGSAVKVLN-SQSE-SSALTNQQPQNNG-EVQNSKNQSDINH---ST-SGSHYENSQRGPVSST-S-----DSSTN---CKNAVVSDL-SEKEAWPSAPG-SD-PELASEC-MDADS--ASSSESERNITIM----------ASGNTGG--------EKDGL-----RNSTGLGSQNKFVVGSSSNN--------------VGHGSSTGPWG------FSHG-AIISTCQV--------------SVDAPESKSESSNNRMNAW-------GTVSS--SSN---------G--GLNPS------TLNSASNHGAWPVLENNGLALKG----------------------------PVGSGSSGINIQ---------CSTIG-QMPN----------NQSINSKVSGGSTHGTWGSLQETCESEVSGTQKVSFSGQPQNITTE--MTGPNN-TT--------NFMTSSLPNSGSVQNNELPSSNTGAWRVSTMNHPQMQAPSGMNG-------TSLSHLSNGESKS--GGSYGTTWGAYGSN-YSGDKCSG---PNGQANGDTVNA---TLMQPGVNG--PMGTNFQVNT---NKGGGVWESGAANS-----QSTSWGSGNGA-N-------------------SGGSRRGWGTPAQNTG----------TNLPS-VEWNK-LPSNQHSN------DSANGNGKTF-TNGWKSTEEE--DQGSATSQTNEQSSVWA--KTGGTVESDGS-TESTGRLEEKGTGESQSRDRRKIDQHTLLQSIVNRTDLDPRVLSNSGWGQTPIKQNTAWDTETSPRGER---KTDN-G-------TEA-------WGSSAT----QT---FNSGACIDKTSP-----NGND----TSSV---SGW-----GDPKPAL---RWGD------------SKGSN-CQGGWED-----DS-A----ATGMVK--SNQ-------------------------------------------------------------WGN---CK-----EEK---------AAWND--SQK--NKQGWGDGQ--KSSQGWS--VS-A------------------SDNWGETS-------RNNHWGEANKKS--SSGG---SD--SD----R----SVSG-WNELGKTSS----------FTW-GN-NIN-----PN--NSS-GW-DE-SSKP--------TPSQGWGDPPKS-----NQSLGWGD---SS-KPV--SSPDWNKQQ----DIVGS--W--GIPP-----ATGKPPGTGWLG-GPI---PAP--A--------------KEE--EPTGWEEPS----PE---SIRRKM--EIDDGTS-AW--GD--------PSK-Y-NYK---N--VNMWNK-NVPN------------------------------GN-SR-----SD-QQ---AQVH-QLLTP--------------------------ASAISNK-EASSGSGWGEPWG--------------E----PSTP-----AT--TVDN--GTSA---------------------WGKP-----IDSGPS----------------WGEP-IAA---------AS----S-TSTWGS-SSV---------GPQ-------ALSKSGP-KSMQDGWCG----------DD-MPLP----G-----N-RPTGWEEEED--VE-----IGM---WN--SNSS-------QELNSSLNWPP-------------------------------YTKKMSSKGL------SGKK--RRR--ERGMM-K--GGNKQ-------------EEAW-INPFV-KQ------FSNISFSRDSPEEN-----VQSNKMDLSGGMLQ---DKRMEID---------------KHSLN-IG--DYNRTVGKG-PG----SRPQI-SKE---S---SMERNPYFDKNGNP----------------------------------------------------------------------------------------------------------------------------------------------------------------------------------------------------------------------------------------------------------------------------------------------------------------------------------------------------------------------------------------------------------------------------------------------------------------------------------------------------------------------------------------------------------------------------------------------------------------------------------------------------------------------------------------------------------------------------------------------------------------------------------------------------------------------------------------------------------------------------------------------------------------------------------------------------------------------------------------------------------------------------------------------------------------------------------------------------------------------------------------------------------------------------------------------------------------------------------------------------------------------------------------------------------------------------------------------------------------------------------------------------------
>C9JAR8.1/1280-1913
----------------------------------------------------------------------------------------------------------------------------------------------------------------------------------------------------------------------------------------------------------------------------------------------------------------------------------------------------------------------------------------------------------------------------------------------------------------------------------------------------------------------------------------------------------------------------------------------------------------------------------------------------------------------------------------------------------------------------------------------------------------------------------------------------------------------------------------------------------------------------------------------------------------------------------------------------------------------------------------------------------------------------------------------------------------------------------------------------------------------------------------------------------------------------------------------------------------------------------------------------------------------------------------------------------------------------------------------------------------------------------------------------------------------------------------------------------------------------------------------------------------------------------------------------------------------------------------------------------------------------------------------------------------------------------------------------------------------------------------------------------------------------------------------------------------------------------------------------------------------------------------------------------------------------------------------------------------------------------------------------------------------------------------------------------------------------------------------------------------------------------------------------------------------------------------------------------------------------------------------------------------------------------------------------------------------------------------------------------------------------NGNP-SMFGVGNT--AAQPRG--MQ------Q---PPAQPL-SSS--QPNLRAQV----P--P----PL-----LS-PQVPVSLLKYA-PNNG--------G---LN-------------------------------PLFGPQQ--VAML--NQL--SQLNQL---SQIS-------Q-LQ-RLL-------A-QQQRAQS---QRS--VPSGNR--PQQDQQ---------GRP----LS-VQ--QQM--MQQSRQLDPN-----------LLVKQQ-----T---------------PPSQQ-------QPL-------HQ-PAMK-S----F-LDNVMPHTT-PE-L--Q--K---GP-----------SPIN--AFSNFPIGL-NSNLNVNMDMN---SI-K-EPQSRLR---KWT--T-VDSISVNTSL-DQN-SSKHGA-IS-------S---GFR-------------LE-ESPFVPYDF------MN--------------------------SSTSPASPPGSIGDGWPR-AKS------PN----G--------------SSSV-------N-------------W----------------------PPEFRPGEPWKG--YP----NI-DPETDPYVTPGSVINN-LSINTV--REVDH--LRDRNSGS----S----S-SLNTTLPSTSAWSSIRASNYNVPLSS-TAQSTSA----------RNS-DSKLTWSP----GSV-----T--NTSLAHELWKVPLPP-------KN--I--TAPS-RPPPGLTGQK---PP-------LSTW-------------DNSP----------LR--------IGGGW-G-----------NSD---AR---YTP-GSSWGES------SSGRI-----T-NWLVLKNLTPQ-------------------IDGSTLRT---LCMQH--GPLIT-----F------H------L------N-----L-----P------H------GN---ALVRYSSKEEVVKAQKSLHMCVL---GNTT--I---L-AEF-ASEE----E-----IS---RFFAQSQSLTP-------------SPG---WQSLG---SS---------Q----SRLG--SLD-CSHSFS---SRTDLN----HW-NGA-GLSGTNC---GDL--HG--TSLWG----TPHY---ST-SL-WGPPSSSDPRGISSPSPINAFLSVDHLGGGGESM
>D2GZL8.1/5-902
--------------------------------------SVPEVTKP-----SLS-QPTAASP-------IGSSPSP--------------------PVNGGNNAKR-VAVPNGQPP----------------------------SAA-----------------------------RYMPREVPPRFRCQ----QDHKVLLKRGQPPPPSCMLLGGGAGPPP-STAP-GANSNNA--QVTG-TPLQSDSGTAPESTLGGA-AASNYANSTWGPGASSNN-----GASPNPIHIWDKVIVDG-SDTEEWPCIAS-KD-TESSSENTTDNNS--ASNPGSEKS-TL------------PGSTTS--------NK------------GKGSQCQS----ASS----------------GNECNLGVWK------SDPK-T------K--------------SVQSSNSTTE-SNNGLGNW-------RNVSG--QDR---------IGPGSGFS------NFNPNSNPSAWPALVQEGNSRKG----------------------------ALETDTSNSSAQ---------VSTVG-QASR----------EQQ--SKMENAGVNFV-------------------VSGREQAQIHN--TDGPKNGNT--------NSLNLSSPNP--MENKGMPF-GMGLGNASR----STDAPSQSTG-------DR-------KTGS--VGSWGAARGPSGTDTASGQSNSGNNGNNGKDREDSWKG---ASVQKS-SG--SKNDSWDNNN---RSTGGSWNFGPQDS-----NDNKWGEGNKM-T-------------------SGVSQGEWKQPTGSD------------ELKI-GEWSG--PNQPNSS------TGAWDNQK-----GHPLPENQ--GNAQAPCWGRSSSSTGS--EVGG--QSTGS-NHKAGSSDSHNSGRRSYRPTH-PDCQAVLQTLLSRTDLDPRVLSNTGWGQTQIKQDTVWDIEEVPRPEG---KSDK-G-------TEG-------WESAAT----QT---KNSGGWGDAPSQ------SN------QMK---SGW-----GELSAST---EWKD------------PKNT----GGWND-----YK-N----N----N--SSN-------------------------------------------------------------WGG---GR-----PDE--K----TSSSWNE--NSS--KDQGWGGGR--QPNQGWT---S-G------------------KNGWGEEV-------D-------QAKN--SSWE---SS--AS----K----PVSG-WGEGGQNEI----------GTW-GN-SGN-----ASLASKG-GW-ED-CKR-----------SPAWTETGR-------QPNSWNKQHQQQ-QQP--QQPP-PPQP----EASGS--W--GGPPP-PPPGNGRPSNSNWSS-GPQ---PVT--P--------------KDE--EPSGWEEPS----PQ---SISRKM--DIDDGTS-AW--GD--------PNS-Y-NYK---N--VNLWDK-NSQG------------------------------GP-AP-----RE-PN---LPTP-M----------------------------------TSK-SAS---------------------------------------------------------------------------------------------------------------------------------------------------------------------------------------------------------------------------------------------------------------------------------------------------------------------------------------------------------------------------------------------------------------------------------------------------------------------------------------------------------------------------------------------------------------------------------------------------------------------------------------------------------------------------------------------------------------------------------------------------------------------------------------------------------------------------------------------------------------------------------------------------------------------------------------------------------------------------------------------------------------------------------------------------------------------------------------------------------------------------------------------------------------------------------------------------------------------------------------------------------------------------------------------------------------------------------------------------------------------------------------------------------------------------------------------------------------------------------------------------------------------------------------------------------------------------------------------------------------------------------------------------------------------------------------------------------------------------------------------------------------------------------------------------------------------------------------------------------------------------------------------------
>D2GZL8.1/900-1051
------------------------------------------------------------------------------------------------------------------------------------------------------------------------------------------------------------------------------------------------------------------------------------------------------------------------------------------------------------------------------------------------------------------------------------------------------------------------------------------------------------------------------------------------------------------------------------------------------------------------------------------------------------------------------------------------------------------------------------------------------------------------------------------------------------------------------------------------------------------------------------------------------------------------------------------------------------------------------------------------------------------------------------------------------------------------------------------------------------------------------------------------------------------------------------------------------------------------------------------------------------------------------------------------------------------------------------------------------------------------------------------------------------------------------------------------------------------------------------------------------------------------------------------------------------------------------------------------------------------------------------------------------------------------------------------------------------------------------------------------------------------------------------------------------------------------------------------------------------------------------------------------------------------------------------------------SASDS-KSMQDGWGE----------SD-GPVT----G-----T-RHPSWEEEDD--G-------GV---WN--TAGS-------QGSASSHN--------------------------------------SASWGQ------GGKK--QM----KCSL-K--GGNN---------------DSW-MNPLA-KQ------FSNMGLLSQTEEN-------PGSKMDLSVGSLP---DKKFDVD---------------KRAMN-LG--DFNDIMRKDRSG----FRPPN-SKD---M--GTTDSGPYFEK--------------------------------------------------------------------------------------------------------------------------------------------------------------------------------------------------------------------------------------------------------------------------------------------------------------------------------------------------------------------------------------------------------------------------------------------------------------------------------------------------------------------------------------------------------------------------------------------------------------------------------------------------------------------------------------------------------------------------------------------------------------------------------------------------------------------------------------------------------------------------------------------------------------------------------------------------------------------------------------------------------------------------------------------------------------------------------------------------------------------------------------------------------------------------------------------------------------------------------------------------------------------------------------------------------------------------------------------------------------------------------------------------------------
>D2GZL8.1/1051-1690
-----------------------------------------------------------------------------------------------------------------------------------------------------------------------------------------------------------------------------------------------------------------------------------------------------------------------------------------------------------------------------------------------------------------------------------------------------------------------------------------------------------------------------------------------------------------------------------------------------------------------------------------------------------------------------------------------------------------------------------------------------------------------------------------------------------------------------------------------------------------------------------------------------------------------------------------------------------------------------------------------------------------------------------------------------------------------------------------------------------------------------------------------------------------------------------------------------------------------------------------------------------------------------------------------------------------------------------------------------------------------------------------------------------------------------------------------------------------------------------------------------------------------------------------------------------------------------------------------------------------------------------------------------------------------------------------------------------------------------------------------------------------------------------------------------------------------------------------------------------------------------------------------------------------------------------------------------------------------------------------------------------------------------------------------------------------------------------------------------------------------------------------------------------------------------------------------------------------------------------------------------------------------------------------------------------------------------------------------------------------------K----GGNH-GLFG--NS--TAQSRG--MH------T----PVQPL-NSS---PNLRAQV----P--P----QF-----IS-PQVSASMLKQF-PNSGLNP-----GLFNVG-------------------------------PQLSPQQ--IAML--SQL--PQIPQF---QLAC-------QLLL-QQQ-------Q-QQQLLQN---QRK--LSQAVR--QQQEQQL--------ARM----VS-AL--QQQ--QQQ-QQRQ----------------PGM-----K---------------HSPSH-------PVG-------PK-PHLD-N----M-VPNALNVGL-PD-L--QT-K---GP-----------IPGY---GSGFSSG----GMDYGMVGG---KE-A-GTESRFK---QWT--SMMEGLPSVATQ-EAN-MHKNGA-IVA------P---GKT-------------RG-GSPYNQFDI------IP--------------------------SDTLGG-HTGPAGDSWLP-AKS------PPTNKIG--S---------K-SSNA-------S-------------W----------------------PPEFQPGVPWKG--IQ----NI-DPESDPYVTPGSVLGG-TATSPI--VDTDHQLLRDNTTGS----N----S-SLNTSLPSPGAWPYSASDNSF----T-NVHSTSA----------KFP-DYKSTWSP----DPI-----GHNPTHLSNKMWKNHISS-------RN--T--TPLP-RPPPGLTNPK---PS--------SPW-------------SSTA----------PR--------SVRGW-G-----------TQD---SR---LAS-ASTWSDG------GSVRP-----S-YWLVLHNLTPQ-------------------IDGSTLRT---ICMQH--GPLLT-----F------H------L------N-----L-----T------Q------GT---ALIRYNTKQEAAKAQTALHMCVL---GNTT--I---L-AEF-ATDD----E-----VS---RFLAQAQPPTPAATPSA-P-----TAG---WQSLE---TG---------Q----TQSD--PVGPALNLFG---GSTGLG----QW-SSS--AGGSSG---ADL--AG--ASLWG----PPNY---SS-SL-WGVPAVEDPHRMGSPAPL---LPGDLLGGGSDSI
>D2H997.1/2-866
-------------------------------------------------------------------------------------------------------------------------------------------------------------------------------------------------------------------------------------------------------------------------------------------------ASSSWDKVIIDR-TDKEAWPSITG-AE-TESASECTTDTDS--ASNCGSENS-SMATGSAQGTFTGHT--------------KKTN-----GNNGTNGALVQS----PSNQSALG------AGGANGNGNGARVWGVATGSSSGPA-H------C--------------SLSGGDGKMD-NMIGDGRS-------QNCWG--ASN---------SNAGINL-------NLNPNANPAAWPVLGHEGTVATGNPS---------------------SICSPVSAIGQNTGNQNG-----NPTGTLG-AWGNL--------LPQE--STEPQTSTSQN-------------------VSFSVQPQNLN--TDGPNNTNPMN---SSPNPVNAMQTNG--LPNWGMAV-GMGAIIPPH----LQGLPGANGSS-----VSQV-----SGSGG--EGISSSVWGLSPGNPATGSSNSGFNQGNG----DTVNS---ALSAKQ-NG--SSSAVQKEG-----SGGNAWDSGPPAG----PGLLAWGRGSGN-NS----------------NVSHIHSGAWGHPSRST------------SNGVNGEWGK-PPNQHSNSDINGKGSTGWDSPS----VSSQNPAIQ-PGSEHINSWAKAASSGTT--ASEG--SSDGSGSHNEGSSGREGAE-GRRRDKG-MIDQGHIQ--LPRNDLDPRVLSNTGWGQTPVKQNTAWEFEESPRSER---KNDN-G-------TEA-------WGCAAT----QP---SNSGGKSDGSIAN----STN-----TSSV---SGWASAPPAAGPANT---GWGDSS-------NKAPNGP----GVWGD-----SI-S----S----T--AVNNAAAA--------------------------------------------------AKSGHAWSG---AV-----NQE--D----KPPTWGE-PQKP--KSQNWGDGQ--KPNPAWS---A-G------------------GGDWADSSSVLGHLGD-------GKKN-GSGWD---AD--SN----R----SGSG-WNDTTRSGT----------SGW-GN-GTN-----AKVNPGT-NW-GE-SLK-----------------PGP-------QQN-WA---------------G-KPQD----NNVSN--W--GGA------ASVKQTGTGWIG-GPV---PVK--Q--------------KDS-SEATGWEEPS----PP---SIRRKM--EIDDGTS-AW--GD--------PSN-Y-NNK---T--VNMWDR-NNPG------------------------------VQ-SS-----TT-AA---ATTT-T----------------------------------TSS-ST---------DM--------------V-----ETP-----PP---HQA--STQL---------------------SRSPL---LGPVSAG----------------WGEM-PNV---------HS----KAESSWGE-PSS--------------------------------------------------------------------------------------------------------------------------------------------------------------------------------------------------------------------------------------------------------------------------------------------------------------------------------------------------------------------------------------------------------------------------------------------------------------------------------------------------------------------------------------------------------------------------------------------------------------------------------------------------------------------------------------------------------------------------------------------------------------------------------------------------------------------------------------------------------------------------------------------------------------------------------------------------------------------------------------------------------------------------------------------------------------------------------------------------------------------------------------------------------------------------------------------------------------------------------------------------------------------------------------------------------------------------------------------------------------------------------------------------------------------------------------------------------------------------------------------------------------------------------------------------------------------------------------------------------------------------------------------------------------------------------------------------------------------------------------------------------
>D2H997.1/853-1477
--------------------------------------------------------------------------------------------------------------------------------------------------------------------------------------------------------------------------------------------------------------------------------------------------------------------------------------------------------------------------------------------------------------------------------------------------------------------------------------------------------------------------------------------------------------------------------------------------------------------------------------------------------------------------------------------------------------------------------------------------------------------------------------------------------------------------------------------------------------------------------------------------------------------------------------------------------------------------------------------------------------------------------------------------------------------------------------------------------------------------------------------------------------------------------------------------------------------------------------------------------------------------------------------------------------------------------------------------------------------------------------------------------------------------------------------------------------------------------------------------------------------------------------------------------------------------------------------------------------------------------------------------------------------------------------------------------------------------------------V----------------------------------HSK-AESS-------WG--------------E-----PSS-----PSA-LVDN--GTAA---------------------WGKP-----PSSGSG----------------WGDQ-PAE---------PP----V-TFGRAS-APA---------AAP-------ALCKPAS-KSMQEGWGS----------G--GDDM----N-----L-GTSQWEDE-E--G-------GM---WN--NAAS-------QESTSS----------------------------------------CSSWGN------APKK--GL----PKGM-KTSGKQD---------------EAWIMSRLM-KQ------LTDMGFPREPAEEAL---KSNNMNLDQAMSALL---EKKVDVD---------------KRGLG-VT--DYNGVVTKA-LG----CRPPV-SKD---S---SGDRPTFLDK-----------DG-GLV-EEPTTSP-----FLPSP---SLK--------------LPLSNSAL----PNQALGGIA------SGLG----MQNLNSSRQM--PSGNL-GMFG--SG--AAQART--MQ------QPPQPPVQPL-SSS--QPSLRAQV-------P----PF-----LS-PQVQAQLLQFAAKNIGLNP-----ALLT---------------------------------SPINPQH--MTML--NQL--Y---QL---QLAY-------QRL----Q-------I-QQQMLQA---QRN--VSGPMR--Q-QEQQV--------ART----IT-NL--QQQ--IQQ-HQRQLAQAL------LVKPPPPP-----P---------------HLSLH-------PSA-------GK-SAMD-S----F-PPHPQAPGL-PD-L--QT-K---EPQSSPSTFAPYPLAGL---NPNMNVN----SMDMTGGLSV-KDP-S-QSQSRLP---QWTHPNPMDNLPGAASPLDQN-PSKHGA-IPGGLSIGPP---AKS-------------SI-DDSYGRYDL------IQ--------------------------NSESPASPPVAVPHSWSR-AKS------D-SDKIS------------N-GSSI-------N-------------W----------------------PPEFHPGVPWKG--LQ----NI-DPENDPDVTPGSVPTGPTINTTI--QDVNRYLLKS--GGK---------------------------------------------------------------------------------------------------------------------------------------------------------------------------------------------------------------------------------------------------------------------------------------------------------------------------------------------------------------------------------------------------------------------------------------------------------------------------------------------------------------------------------------------------------------------------------------------
>D2H997.1/1476-1729
----------------------------------------------------------------------------------------------------------------------------------------------------------------------------------------------------------------------------------------------------------------------------------------------------------------------------------------------------------------------------------------------------------------------------------------------------------------------------------------------------------------------------------------------------------------------------------------------------------------------------------------------------------------------------------------------------------------------------------------------------------------------------------------------------------------------------------------------------------------------------------------------------------------------------------------------------------------------------------------------------------------------------------------------------------------------------------------------------------------------------------------------------------------------------------------------------------------------------------------------------------------------------------------------------------------------------------------------------------------------------------------------------------------------------------------------------------------------------------------------------------------------------------------------------------------------------------------------------------------------------------------------------------------------------------------------------------------------------------------------------------------------------------------------------------------------------------------------------------------------------------------------------------------------------------------------------------------------------------------------------------------------------------------------------------------------------------------------------------------------------------------------------------------------------------------------------------------------------------------------------------------------------------------------------------------------------------------------------------------------------------------------------------------------------------------------------------------------------------------------------------------------------------------------------------------------------------------------------------------------------------------------------------------------------------------------------------------------------------------------------------------------------------------------------------------------------------------------------------------------------------------------------------------------------------------------------------------------------------------------------------------------------------------------------------------------------------------------------------------------------------G----------KLS-DIKSTWSS----GPA-----SHTQASLSHELWKVPRNT--------------TAPT-RPPPGLTNPK---PS--------STW-------------GASP----------------------LGW-T-----------SS---------YSS-GSAWSTD------TSGRT-----S-SWLVLRNLTPQ-------------------IDGSTLRT---LCLQH--GPLVT-----F------H------L------N-----L-----T------Q------GN---AVVRYSSKEEAAKAQKSLHMCVL---GNTT--I---L-AEF-AGEE----E-----VN---RFLAQGQALPP-------------TSS---WQSST--GTG---------Q----TRLG--AAGSSHGLVR---S--DTG----HW-SAP--CLAGKG--------SS--DLLWG---GVPQY---SS-SL-WGPPSSDDGRVIGSPTPLNTLLPGDLLSGES---
>D2I222.1/1-1905
---------------------------------------VPEQIKP-----SVS-QPQPANS-------N-NGTST--------------------ATSTNNNAKR-ATANNPQQQ----------------------------QQQQPQPPQQPQPPQPPQQPPQQPPQPAQALPRY-PREVPPRFRH-----QEHKQLLKRGQHFPVIAANLGSAVKVLS-SQSE-SSALTNQQPQNNG-EVQNSKNQSDINH---NT-SGSHYENSQRGPVSS-PS-----DSSTN---CKNAVVNDS-PEKEAWPSTPG-SD-PELASEC-MDADS--ASSSESERNITIM----------ASGSTGG--------EKDGLRNSTGLGSQSKFVVGSS----SNN---------------VGHGSSTGPWG------FSHG-AIISTCQV--------------SVDAPESKSESSNNRMNAW-------GTVSS--SSN---------G--GLNPS------TLNSASNHGAWPVLDNNGLALKG----------------------------PVGSGSSGINIQ---------CSTIG-QMPN----------NQSINSKVGGSSTHGTWGSLQETCESEVSGTQKVSFSGQPQNITTE--MTGPNN-TT--------NFMTSSLPNSGSVQNNELPS-NTGAWRVSTMNHPQIQAPSVMNG-------TSLSHLSNGEPKS--GGSYGTTWGAYGSN-YSGDKCSS---PNGQANGDTVNA---TLMQPGING--PMGTNFQVNT---NKGGGVWEPGAANS-----QSASWGSGNGA-N-------------------SGGSRRGWGTPAQNTG----------TNIPS-VEWSK-LPSNQHSN------DSANGNGKKF-TNGWKSTEEE--DQGSATSQTNEQNSVWA--KTGGTVESEGS-TESTGRLEEKATGENQSRDRRKIDQHTLLQSIVNRTDLDPRVLSNSGWGQTPIKQNTAWDTETSPRGER---KTDN-G-------TEA-------WGSSAT----QT---FNSGACIDKTSP-----TSND----TSSV---SGW-----GDPKPAL---RWGD------------SKGSS-CQGGWED-----DS-A----ATGMVK--SNQ-------------------------------------------------------------WGN---NK-----EEK---------SAWND--SQK--SKQGWGDGQ--KSNQGWS--VS-A------------------GDNWGETS-------RSNHWGEANKKS--SSGG---SD--SD----R----SVSG-WNELGKTSS----------FTW-GN-NIN-----PN--NSS-GW-DE-SSKP--------NASQGWGDPPKS-----NQSLGWGD---SS-KPV--SSPDWNKPQ----DIVGS--W--GIPP-----ATGKPPGTGWLG-GPI---PAP--T--------------KEE--EPTGWEEPS----PE---SIRRKM--EIDDGTS-AW--GD--------PSK-Y-NYK---N--VNMWNK-NVPN------------------------------GS-SR-----SD-QQ---AQVH-PLLPP--------------------------ASAISNK-EAGSGSGWGEPWG--------------E----PSTP-----AT--TVDN--GTSA---------------------WGKP-----IDSGPS----------------WGEP-IAA---------AS----N-TSTWGS-SSV---------GPQ-------ALSKSGP-KSMQDGWCG----------DD-MPLP----G-----N-RPTGWEEEED--VE-----IGM---WN--SNSS-------QELNSSLNWPP-------------------------------YTKKMSSKGL------SGKK--RRR--ERGTM-K--GGNKQ-------------EEAW-INPFV-KQ------FSNISFSRDSPEEN-----VQSNKMDLSGGMLQ---DKRMEID---------------KHSLN-IG--DYNRTVGKG-PG----SRPQI-SKE---S---SMERSPYFDK-----------DG-IVA-DESQNMQ-----FMSSQ---SMK--------------LPPSNSAL----PNQALGSIA-------GLG----MQNLNSVRQ----NGNP-SMFGVGNT--AAQPRG--MQ------Q---PPAQPL-SSS--QPNLRAQV----P--P----PL-----LS-PQVPVSLLKYA-PNNG--------G---LN-------------------------------PLFGPQQ--VAML--NQL--SQLNQL---SQIS-------Q-LQ-RLL-------A-QQQRAQS---QRS--VPSGNR--QQQDQQ---------GRP----LS-VQ--QQM--MQQSRQLDPS-----------LLVKQQ-----T---------------PPSQQ-------QPL-------HQ-PAMK-S----F-LENVMPHTT-PE-L--Q--K---GP-----------SPIN--AFSNFPIGL-NSNLNVNMDMN---SI-K-EPQSRLR---KWT--T-VDSISVNTSL-DQN-SSKHGA-IS-------S---GFR-------------LE-ESPFVPYDF------MN--------------------------SSTSPASPPGSIGDGWPR-AKS------PN----G--------------SSSV-------N-------------W----------------------PPEFRPGEPWKG--YP----NI-DPETDPYVTPGSVINN-LSINTV--REVDH--LRDRNSGS----S----S-SLNTTLPSTSAWSSIRASNYNVPLSS-TAQSTSA----------RNS-DSKLTWSP----GSV-----T--NTSLAHELWKVPLPP-------KN--I--TAPS-RPPPGLTGQK---PP-------LSTW-------------DNSP----------LR--------VGGGW-G-----------NSD---SR---YTP-GSSWGES------SSGRI-----T-NWLVLKNLTPQ-------------------IDGSTLRT---LCMQH--GPLIT-----F------H------L------N-----L-----P------H------GN---ALVRYSSKEEVVKAQKSLHMCVL---GNTT--I---L-AEF-ASEE----E-----IS---RFFAQSQSLTP-------------SPG---WQSLG---SS---------Q----SRLG--SLD-CSHSFS---SRTDLN----HW-NGA-GLSGTNC---GDL--HG--TSLWG----TPHY---ST-SL-WGPPSSSDPRGISSPSPINAFLSVDHLGGGGESM
>D3ZRA6.1/2-1000
------------EEKKKKKQEDKKKKEGAQKKAADQKTKVPELTKT-----CSS-QPQPAGT-------SPSTSTS--------------------TISSGSNGKR--ASACGQQP----------------------------AAS-----------------------------RYLPREVPPRFR-Q----QEQKQLLKRGQPLPTGSLT---SVSPAQ-AAGPAGASPPPL--PGAG-A-QQHPSKLQPDLGHSG--LAGHYENCHWGQHPSYRS-----EAD----CSWDKVIIDR-TDQELWPSTPV-TE-TESASECPTDTDS--ASNCGSENS-SM-----------ATGSTQS--------SFPGHPKKTNGSHGTNGTLVQS----PSNPSALG------AGAANGNGGMARVWGVATGSSSGLA-H------C--------------SVGGGDGKMD-NMIGDGRS-------QNCWG--ASN---------SNAGINL-------SLNPNANPAAWPVLGHEGTVATGNPS---------------------SICSPVSAIGQSMGSQNG-----NPVGTLG-AWGNL--------LPQE--STEPQTSTSQN-------------------VSFSVQPQNLN--TDGPNNTNPLNN--SSPNPINAMQTNG--LPNWGMAV-GMGAIIPPH----LQGLPGANGSSV---SQGS-------GSGG--EGMGSSVWGLSPGNPATGSTNCGFSQGNG---GDTVNS---ALSAKQ-NG--SSSAAQKEG-----NGGNAWDSGPPAG----PGILAWGRGNGNGI-------------------GNIHSGAWGHPSRSS------------SNGV-NEWAK-PPNQHSSSDINGKGSTGWDSAS----AASQTPALQ-PGSEHMNSWAKATSSGTT--ASEG--SSEGSGSHNEGSTGREGAGEGRRRDKG-VLDQGHIQ--LPRNDLDPRVLSNSGWGQTPVKQNTAWEFEESPRSER---KNDN-G-------TEA-------WGSVAT----QP---SNSGGKTDGSIMN----STN-----TSSV---SGWVSSPPAAVPANT---SWGDSN-------NKAPSGP----GVWGD-----SI-S----S----T--AVNNAAAT---------------------------------------------------KSGHAWSG---TV-----NQE--D----KSPTWGE-PQKP--KSQNWGDGQ--RANPAWS---A-G------------------AGDWADSPSVLGHLGD-------GKKS-GSGWD---AD--GS----R----SGSG-WNDATRCGT----------SGW-AS-GTN-----AKVNPGT-NW-GE-SLK-----------------PGP-------QQN-WA---------------H-KPQD----NNVSN--W--GGA------ASVKQTGTGWIG-GPL---PVK--Q--------------KDS-SEATGWEEPS----PP---SIRRKM--EVDDGTS-AW--GD--------PST-Y-NNK---T--VNMWDR-NNPV------------------------------IQ-SS----TTA-PA---TPTT-P----------------------------------TLS-ST-T-------HR--------------A-----ETP-----PS---HQA--GTQL---------------------NRSP----------------------------------------------------------------------------------------------------------------------------------------------------------------------------------------------------------------------------------------------------------------------------------------------------------------------------------------------------------------------------------------------------------------------------------------------------------------------------------------------------------------------------------------------------------------------------------------------------------------------------------------------------------------------------------------------------------------------------------------------------------------------------------------------------------------------------------------------------------------------------------------------------------------------------------------------------------------------------------------------------------------------------------------------------------------------------------------------------------------------------------------------------------------------------------------------------------------------------------------------------------------------------------------------------------------------------------------------------------------------------------------------------------------------------------------------------------------------------------------------------------------------------------------------------------------------------------------------------------------------------------------------------------------------------------------------------------------------------------------------------------------------------------------------------------------------
>D4A372.1/1-97
------------MEEKKRKKDDKKKKEAAQKKATEQKIKVPEQIKP-----SVS-QPQPANS-------D-NGTST--------------------ATSTNNNAKR-ATASNQQPP----------------------------PPP-----------------------------QQ-PQQQQQQQQQQ----QEQQQQQQQQQQ---------------------------------------------------------------------------------------------------------------------------------------------------------------------------------------------------------------------------------------------------------------------------------------------------------------------------------------------------------------------------------------------------------------------------------------------------------------------------------------------------------------------------------------------------------------------------------------------------------------------------------------------------------------------------------------------------------------------------------------------------------------------------------------------------------------------------------------------------------------------------------------------------------------------------------------------------------------------------------------------------------------------------------------------------------------------------------------------------------------------------------------------------------------------------------------------------------------------------------------------------------------------------------------------------------------------------------------------------------------------------------------------------------------------------------------------------------------------------------------------------------------------------------------------------------------------------------------------------------------------------------------------------------------------------------------------------------------------------------------------------------------------------------------------------------------------------------------------------------------------------------------------------------------------------------------------------------------------------------------------------------------------------------------------------------------------------------------------------------------------------------------------------------------------------------------------------------------------------------------------------------------------------------------------------------------------------------------------------------------------------------------------------------------------------------------------------------------------------------------------------------------------------------------------------------------------------------------------------------------------------------------------------------------------------------------------------------------------------------------------------------------------------------------------------------------------------------------------------------------------------------------------------------------------------------------------------------------------------------------------------------------------------------------------------------------------------------------------------------------------------------------------------------------------------------------------------------------------------------------------------------------------------------------------------------------------------------------------------------------------------------------------------------------------------------------------------------------------
>D4A372.1/95-1931
-----------------------------------------------------------------------------------------------------------QQQQQQQPQ----------------------------ALP-----------------------------RY-PREVPPRFRH-----QEHKQLLKRGQHFPVIAANLGSAVKVLN-SQSE-SSAVTNQQPQNNG-EVQNSKSQSDINH---NT-SGSHYENCQRGPVSST-S-----DCSTS---C-KNAVNDL-LEKEAWPSAPG-SD-PELASEC-IDADS--ASNSESERNITVM----------ASGNTGG--------EKDGLRNSTGLGPQSKFVVGSS----SNN---------------VGHGSSTGPWG------FPHG-AIISTCQV--------------SVDAPESKPESSNSRMNAW-------GTVSS--SSN---------G--GLNPS------TLNSASNHGAWPVLENNGLALKG----------------------------PVGSGNSGINIQ---------CSTIG-QMPN----------NQSINSKVSGSSTHGTWGSLQETCEPEVSGSQKVSFSGQPQNITTE--TTGPNN-TT--------NFMTSSLPNSGSVQNNELPTSNPGAWRVSTMNHPQIQAPSVLNG-------TSLSHLSNGESKT--GGSYGTTWGAYGSN-YSGDKCAG---PNGQANGDTVNA---TLMQPGING--PMGTNFQVST---NKGGGVWEPGTVNS-----QSSPWGSGNGA-N-------------------SGGSRRGWGSPAQNTG----------TSLSS-VEWNK-LPSNQHSN------DSANGNGSKKLTNGWKSTEED--DQGSGTSQTNEQNSVWA--KAGGTVESDGS-AESTGRLEEKVTGESQSRDRRKIDQHTLLQSIVNRTDLDPRVLSNSGWGQTPIKQNTAWDTETSPRGER---KTDN-G-------TEA-------WGSSAT----QT---FNSGACTDKTSP-----NSND----TSSV---SGW-----GDPKPTL---RWGD------------SKGSN-CQGGWED-----DS-A----ATGMIK--SNQ-------------------------------------------------------------WGH---CK-----EDK---------SAWND--SQK--NKQGWGDGQ--KSSQGWS--VS-A------------------SDNWGESS-------RSNHWGEANKKS--SSGG---SD--SD----R----SISG-WNELGKTSS----------FTW-GN-NIN-----PN--NSS-GW-DE-SSKP--------NSSQGWGDPPKC-----NQSLGWGD---SS-KPV--SSPDWNKQQ----DIVGS--W--GIPP-----ATSKPPGTGWLG-GPI---PAP--A--------------KEE--EPTGWEEPS----PE---SIRRKM--EIDDGTS-AW--GD--------PSK-Y-NYK---N--VNMWNK-NIPE------------------------------GS-SR-----SD-QQ---AQMH-RLLPA--------------------------ASAISSK-ETSSGSGWGEPWA--------------E----PSTP-----AT--TVDN--GTSA---------------------WGKP-----IDSGPS----------------WGEP-ITA---------AS----S-ASTWGS-NSV---------GPQ-------SLSKSGP-KSMQDGWCG----------ED-TPLP----G-----S-RPTGWEEEED--VE-----IGM---WN--SSSS-------QELNSSLNWPP-------------------------------YTKKMSSKGL------SGKK--RRR--ERGMM-K--GGNKQ-------------EDAW-INPFV-KQ------FSNISFSRDSPEEN-----VQSNKMDLSGGMLQ---DKRMEID---------------KHSLN-IG--DYNRAVGKG-PG----SRPQI-SKE---S---SMERNPYFDK-----------DG-IVA-DESQNMQ-----FMSSQ---SMK--------------LPPSNNAL----PNQALGSIA-------GLG----TQNLNSVRQ----NGNP-SMFGVGNT--AAQPRG--MQ------Q---PPAQPL-SSS--QPNLRAQV----P--P----PL-----LS-PQVPVSLLKYA-PNNG--------G---LN-------------------------------PLFGPQQ--VAML--NQL--SQLNQL---SQIS-------Q-LQ-RLL-------A-QQQRAQS---QRS--VPSANR--QQQDQQ---------GRP----LS-VQ--QQM--MQQSRQLD----------------PSLLV-KQQ---------------TPPSQ-------QPL-------HQ-PAMK-S----F-LDNVMPHTT-PE-L--QK-----GP-----------SPVN--AFSSFPIGL-NSNLNVNMDMN---SI-K-EPQSRLR---KWT--T-VDSMSVNTSL-DQN-SSKHGA-IS-------S---GFR-------------LE-ESPFVPYDF------MN--------------------------SSTSPASPPGSIGDGWPR-AKS------PN----G--------------SSSV-------N-------------W----------------------PPEFRPGEPWKG--YP----NI-DPETDPYVTPGSVINS-LSINTV--REVDH--LRDRNSGS----S----S-SLNTTLPSTSAWSSIRASNYNVPLSS-TAQSTSA----------RNS-DSKLTWSP----GSV-----T--NTSLAHELWKVPLPP-------KN--I--TAPS-RPPPGLTGQK---PP-------LSTW-------------DNSP----------LR--------VGGGW-G-----------NSD---AR---YTP-GSSWGES------SSGRI-----T-NWLVLKNLTPQ-------------------IDGSTLRT---LCMQH--GPLIT-----F------H------L------N-----L-----P------H------GN---ALVRYSSKEEVVKAQKSLHMCVL---GNTT--I---L-AEF-ASEE----E-----IS---RFFAQSQSLTP-------------SPG---WQSLG---SS---------Q----SRLG--SLD-CSHSFS---SRTDLN----HW-NGA-GLSGTNC---GDL--HG--TSLWG----TPHY---ST-SL-WGPPSSSDPRGISSPSPINAFLSVDHLA------
>Q05CE3.1/20-1014
----LVQEEEQLMEEKKKKKDDKKKKEAAQKKATEQKIKVPEQIKP-----SVS-QPQPANS-------D-NGTST--------------------ATSTNNNAKR-ATASNQQPPPPQQQ------------------QPQQEQ-QQQQP---------------------QALPRY-PREVPPRFRH-----QEHKQLLKRGQHFPVIAANLGSAVKVLN-SQSE-SSAVTNQQPQNNG-EVQNSKSQSDINH---NT-SGSHYENCQRGPVSST-S-----DCSTS---C-KNAVNDL-LEKEAWPSAPG-SD-PELAPEC-IDADS--ASNSESERNITVM----------ASGNTGG--------EKDGLRNSTGLGSQSKFVVGSS----SNN---------------VGHGSSTGPWG------FPHG-ALISTCQV--------------SVDAPESKPESSNNRMNAW-------GTVSS--SSN---------G--GLNPS------TLNSASNHGAWPVLENNGLALKG----------------------------PVGSGSSGINIQ---------CSTIG-QMPN----------NQNINSKVSGSSTHGTWGSLQETCEPEVSGTQKVSFSGQPQNITTE--TTGPNN-TT--------NFMTSSLPNSGSVQNNELPTSNPGAWRVSTMNHPQIQAPSVMNG-------TSLSHLSNGESKT--GGSYGTTWGAYGSN-YSGDKCAG---PNGQANGDTVNA---TLMQPGING--PMGTNFQVNT---NKGGGVWEPGTVNS-----QSSPWGSGNGA-N-------------------SGGSRRGWGSPAQNTG----------TGLSS-VEWNK-LPSNQHSN------DSANGNGKKL-TNGWKSTEED--DQGSATSQTNEQNSVWA--KAGGTVESDGS-AESTGRLEEKVTGESQSRDRRKIDQHTLLQSIVNRTDLDPRVLSNSGWGQTPIKQNTAWDTETSPRGER---KTDN-G-------TEA-------WGSSAT----QT---FNSGACTDKTSP-----NSND----TSSV---SGW-----GDPKPTL---RWGD------------SKGSN-CQGGWED-----DS-A----ATGMIK--SNQ-------------------------------------------------------------WGG---CK-----EDK---------STWND--SQK--SKQGWGDGQ--KSSQGWS--IS-A------------------GDNWGESS-------RSNHWGEANKKS--SSGG---SD--SD----R----SISG-WNELGKTSS----------FTW-GN-NIN-----PN--NSS-GW-DE-SSKP--------NSSQGWGYPPKC-----NQSLGWGD---SS-KPV--SSPDWNKQQ----DIVGS--W--GIPP-----ATSKPPGTGWLG-GPI---PAP--A--------------KEE--EPTGWEEPS----PE---SIRRKM--EIDDGTS-AW--GD--------PSK-Y-NYK---N--VNMWNK-NIPE------------------------------A-------------------------------------------------------------------------------------------------------------------------------------------------------------------------------------------------------------------------------------------------------------------------------------------------------------------------------------------------------------------------------------------------------------------------------------------------------------------------------------------------------------------------------------------------------------------------------------------------------------------------------------------------------------------------------------------------------------------------------------------------------------------------------------------------------------------------------------------------------------------------------------------------------------------------------------------------------------------------------------------------------------------------------------------------------------------------------------------------------------------------------------------------------------------------------------------------------------------------------------------------------------------------------------------------------------------------------------------------------------------------------------------------------------------------------------------------------------------------------------------------------------------------------------------------------------------------------------------------------------------------------------------------------------------------------------------------------------------------------------------------------------------------------------------------------------------------------------------------------------------------------------------------------------------------------------------------------------------
>Q29CP6.2/6-1291
--------------------------------------------------------------------------------------------------------------------------------------------------------------------------------------------------------------------------------------------------------------------------------------------------------------------------------------------------------------------------------------------------------------------------------------------------------------------------------------------------------------------------------------------------------------------------------------------------------------------------------------------------------------------------------------------------------------------------------------------------------------------------------------------------------------------------------------------------------------------------------------------------------------------------------------------------------------------------------------------------------------------------------------------FSQDGWGCQHVNQDTNWEVPSSPEPTN---KDAS-G-------PPM-------WK--------PS---VNNGTDLWESNL------RNGGQPPAQ-QIPKPSW-----GHTPSSNLGGTWGEDD--------DGADSS----SVWTG-----GSVN----N----T--GSGAAVGVNPSGVN--------------------------------------VGPAVVPSAGPQWGQ---GV-----VGVGVG----LGSTGGS--GSS--NITGTSGIG--AGGGNNA--GN-T------------------GNGWGDPR-------E-------IRPL--AGGGGGPMD-IRNVDHRD----ALRG-GGSAGAPSG----------DPRDIR-MID-----PRDPIRG-DPRGI-SGRLN-------GTSEMWGHHPQ-------MSH--NQLQNMN-KMV--GQVS-GSNV----GASSG--P--GIGPG-GP---GPGGVSGPVS-TNI---ATQ--WGPTQTV--GVGGGGTKD--KISGWEEPS----PP---PQRRNI-PNYDDGTS-LW--GQ--------QTR-V-PGGGGGG--GHWKDM-TDSISRNHLIRGQNQSVGIGIAGVGVGNTNVPVGG----------------------NPNNPMTS-------------------VVGPQTRLSSV-SGVQ-------HK--------------PD---GSTM-----WV---HSN--NVSG----------------------RNT-----VPGVTA----------------WGDD-SHNVGG--PGGGSV----S-GSNWVD-DKS---------SAGL-----AQNSWSDT-SSVGVGWGN----------KQ-SKLP----S----AS-GSSGWSTSSS--V-------GV---GV--VDG---------DLGSDWN--------------------------------------AHG-GI------VGKSQQQQ----QQKL-A--GLNVGMV---------NVLNTE-MIKQS-KQY---RILVENGFKKEDVERAL---VSANMNIEEAADMLR--ANSSLAMDG------------WRRHEES-LG--SYSDHSSSTSSGG-FAGRYPV-GAA---QPSMSFPPNNLMNSMAGAPVTGSGNNN-PNM-AAMQVQK-----YLSQG---PHG--------------VTVGPQAV----GNPSAVSVG------FGQS----SSNA-AVAA----AASV-NIAA--NT--NNQPSG--QQ------------IRML-GQ-----QIQLAI----H--S----GF-----IS-SQILTQPLTQT-TLNLLNQ-----LLSNIK-------------------------------HLQAAQQ-SLARG--GNA--N---PM---AVNV-------A-IA-KYK-------Q-QIQNLQN---QIN--AQQAVY--IKQQNL----------QP----NS-QQ--QQQ--QQQ-QQQQ----------------QQP-----Q---------------QQ------------H-------PT-AHLN-N----S--------GN-DY-M--RS-H---DA-----------INNL---QGNFSEL----NLNKPSGYQ---GA-S-NQQSRLN---QWK--LP------VLEK-DIN-ADSTDF-SRA------P---GAT-------------KQ-NLSSNSNNMGS--LGLQ--------------------------NDGTWS-TGRNIGDGWPD-PSS------DNENKDW--S---------V-AQPSTAAPAYTD-------------L----------------------VQEFEPGKPWKG--SQ----IK-SIEDDPSITPGSVARS-PLSINP--TPKDADIFA--NTGK----N----S-P--TDLP-----PLSLSSSTW----S---FNPNQ----------NFP-S----WSD----NS--------QQCASTSELWTSPLNK--------------ASSR-GPPPGLTTNA---NKSGNGVSGVTST-------------SSTI----------AG--------SANGW-L-----------QTR---SG--VPTT-NTTWTGG------NTSWS-----S-SWLLLKNLTAQ-------------------IDGPTLRT---LCMQH--GPLVS-----F------H------L------Y-----L-----N------Q------GI---ALCKYTTREEASKAQMALNNCVL---GNTT--I---F-AET-PSEN----E-----VQ---NIL-QHLPQVPSSTNSA-I----GSSV---GSSVG---TA---------P----ATSS--SVSSLSGNSS---NGNGN------G-NGG--GGGSGN---SSI--SG--SNPST----SVAN---SN-L------------------------------------
>Q3TRH0.1/1-49
------------------------------------------------------------------------------------------------------------------------------------------------------------------------------------------------------------------------------------------------------------------------------------------------------------------------------------------------------------------------------------------------------------------------------------------------------------------------------------------------------------------------------------------------------------------------------------------------------------------------------------------------------------------------------------------------------------------------------------------------------------------------------------------------------------------------------------------------------------------------------------------------------------------------------------------------------------------------------------------------------------------------------------------------------------------------------------------------------------------------------------------------------------------------------------------------------------------------------------------------------------------------------------------------------------------------------------------------------------------------------------------------------------------------------------------------------------------------------------------------------------------------------------------------------------------------------------------------------------------------------M--DIDDGTS-AW--GD--------PNS-Y-NYK---N--VNLWDK-NSQG------------------------------GP-AP-----RE-PN---LPTP-M----------------------------------TGK-SAS---------------------------------------------------------------------------------------------------------------------------------------------------------------------------------------------------------------------------------------------------------------------------------------------------------------------------------------------------------------------------------------------------------------------------------------------------------------------------------------------------------------------------------------------------------------------------------------------------------------------------------------------------------------------------------------------------------------------------------------------------------------------------------------------------------------------------------------------------------------------------------------------------------------------------------------------------------------------------------------------------------------------------------------------------------------------------------------------------------------------------------------------------------------------------------------------------------------------------------------------------------------------------------------------------------------------------------------------------------------------------------------------------------------------------------------------------------------------------------------------------------------------------------------------------------------------------------------------------------------------------------------------------------------------------------------------------------------------------------------------------------------------------------------------------------------------------------------------------------------------------------------------------
>Q3TRH0.1/46-194
-----------------------------------------------------------------------------------------------------------------------------------------------------------------------------------------------------------------------------------------------------------------------------------------------------------------------------------------------------------------------------------------------------------------------------------------------------------------------------------------------------------------------------------------------------------------------------------------------------------------------------------------------------------------------------------------------------------------------------------------------------------------------------------------------------------------------------------------------------------------------------------------------------------------------------------------------------------------------------------------------------------------------------------------------------------------------------------------------------------------------------------------------------------------------------------------------------------------------------------------------------------------------------------------------------------------------------------------------------------------------------------------------------------------------------------------------------------------------------------------------------------------------------------------------------------------------------------------------------------------------------------------------------------------------------------------------------------------------------------------------------------------------------------------------------------------------------------------------------------------------------------------------------------------------------------------------KSASDS-KSMQDGWGE----------SD-GPVT----G-----A-RHPSWEEEDD--G-------GV---WN--TAGS-------QGSTSSHN--------------------------------------SASWGQ------GGKK--QM----KCSL-K--GGNN---------------DSW-MNPLA-KQ------FSNMGLLSQTEDN-------PSSKMDLSV-------DKKFDVD---------------KRTMN-LG--DFNDIMRKDRPG----FRPPN-SKD---L--GTTDSGPYFEK--------------------------------------------------------------------------------------------------------------------------------------------------------------------------------------------------------------------------------------------------------------------------------------------------------------------------------------------------------------------------------------------------------------------------------------------------------------------------------------------------------------------------------------------------------------------------------------------------------------------------------------------------------------------------------------------------------------------------------------------------------------------------------------------------------------------------------------------------------------------------------------------------------------------------------------------------------------------------------------------------------------------------------------------------------------------------------------------------------------------------------------------------------------------------------------------------------------------------------------------------------------------------------------------------------------------------------------------------------------------------------------------------------------
>Q3TRH0.1/194-838
-----------------------------------------------------------------------------------------------------------------------------------------------------------------------------------------------------------------------------------------------------------------------------------------------------------------------------------------------------------------------------------------------------------------------------------------------------------------------------------------------------------------------------------------------------------------------------------------------------------------------------------------------------------------------------------------------------------------------------------------------------------------------------------------------------------------------------------------------------------------------------------------------------------------------------------------------------------------------------------------------------------------------------------------------------------------------------------------------------------------------------------------------------------------------------------------------------------------------------------------------------------------------------------------------------------------------------------------------------------------------------------------------------------------------------------------------------------------------------------------------------------------------------------------------------------------------------------------------------------------------------------------------------------------------------------------------------------------------------------------------------------------------------------------------------------------------------------------------------------------------------------------------------------------------------------------------------------------------------------------------------------------------------------------------------------------------------------------------------------------------------------------------------------------------------------------------------------------------------------------------------------------------------------------------------------------------------------------------------------------------K----GGSH-GLFG--NS--TAQSRG--LH------T----PVQPL-SSS---PGLRAQV----P--P----QF-----IS-PQVSASMLKQF-PNSGLNP-----GLFNVG-------------------------------PQLSPQQ--IAML--SQL--PQIPQF---QLAC-------QLLL-QQQ------QQ-QQQLLQN---QRK--ISQAVR--QQQEQQL--------ARM----VS-AL--QQQ--QQQ-QQQQQQ------------RQPSM-----K---------------HSPSH-------PVG-------PK-PHLD-N----M-VPNALNVGL-PD-L--PT-K---GP-----------IPGY---GSGFSSG----GMDYGMVGG---KE-A-GTESRFK---QWT--SMMEGLPSVATQ-EAT-MHKNGA-IVA------P---GKT-------------RG-GSPYNQFDI------IP--------------------------GDTLGG-HTGPAGDSWLP-AKS------PPTNKIG--S---------K-SSNA-------S-------------W----------------------PPEFQPGVPWKG--IQ----NI-DPESDPYVTPGSVLGG-TTTSPI--VDTDHQLLRDNTTGS----N----S-SLNTSLPSPGAWPYSASDNSF----T-NVHSTSA----------KFP-DYKSTWSP----DPI-----GHNPTHLSNKMWKNHISS-------RN--T--TPLT-RPPPGLTNPK---PA--------SPW-------------SSTA----------PR--------SVRGW-G-----------TQD---SR---IAS-ASTWSDG------GSVRP-----S-YWLVLHNLTPQ-------------------IDGSTLRT---ICMQH--GPLLT-----F------H------L------N-----L-----T------Q------GT---ALIRYSTKQEAAKAQTALHMCVL---GNTT--I---L-AEF-ATED----E-----VS---RFLAQAQPPTPAATPSA-P-----ATG---WQSLE---TS---------Q----NQAD--PVGPALNLFG---GSTGLG----QW-SSS--AGGSSG---ADL--AG--TSLWG----PPNY---SS-SL-WGVPTVEDPHRMGSPAPL---LPGDLLGGGSDSI
>Q3UHC0.2/4-818
------------------------------------------------------------------------------------------------------------------------------------------------------------------------------------------------------------------------------------------------------------------------------------------------------------------------------------------------GSAQS-SFPS--------HLKKTNGS--------HG------------TNGALVQS----PSNQSALG------AGGTNGNGGVARVWGVATSSSSGLA-H------C--------------SVGGGDGKMD-NMIGDGRS-------QNCWG--ASN---------SNAGINL-------NLNPNANPAAWPVLGHEGTVATGNPS---------------------SICSPVSAIGQNMGSQNG-----NPVGALG-AWGNL--------LPQE--SAEPQTSTSQN-------------------VSFSVQPQNLN--TDGPNNTNPMN---SSPNPINAMQTNG--LPNWGMAV-GMGAIIPPH----LQGLPGANGSSV---SQGS-------GSGG--EGMGSSVWGLSPGNPATGSTNCGFSQGNG----DTVNS---ALSAKQ-NG--SSSAVQKEG-----NGGNAWDSGPPAG----PGILAWGRGSGT-NG-----------------IGNIHSGAWGHPSRSS------------SNGVNGEWGK-PPNQHSSSDISGKGSTGWDSAS----AASQTPALQ-PGSEHMNSWAKATSSGTT--ASEG--SSDGSGNHNEGSTGREGTGEGRRRDKG-VLDQGHIQ--LPRNDLDPRVLSNSGWGQTPVKQNTAWEFEESPRSER---KNDN-G-------TEA-------WGSIAT----QP---SNSGGKTDGSIMN----STN-----TSSV---SGWVSSPPAAVPANT---SWGDSN-------NKAPSGP----GVWGD-----SI-S----S----T--AVNNAAAT---------------------------------------------------KSGHAWSG---TV-----NQE--D----KSPTWGE-PQKP--KSQNWGDGQ--RANPAWS---T-G------------------AGDWADSSSVLGHLGD-------GKKN-GSGWD---AD--GN----R----SGSG-WNDATRCGT----------SGW-GS-GTN-----AKVNPGT-NW-GE-SLK-----------------PGP-------QQN-WA---------------H-KPQD----NNVSN--W--GGA------ASVKQTGTGWIG-GPL---PVK--Q--------------KDS-SEATGWEEPS----PP---SIRRKM--EIDDGTS-AW--GD--------PST-Y-NNK---T--VNMWDR-NNPV------------------------------IQ-SS----TTA-PA---TPTT-P----------------------------------TSS-ST-T-------HR--------------A-----ETP-----PS---HQA--GTQL---------------------NRSPL---LGPVSSG----------------WGEM-PSV---------HS----KAENSWGE-PSS--------------------------------------------------------------------------------------------------------------------------------------------------------------------------------------------------------------------------------------------------------------------------------------------------------------------------------------------------------------------------------------------------------------------------------------------------------------------------------------------------------------------------------------------------------------------------------------------------------------------------------------------------------------------------------------------------------------------------------------------------------------------------------------------------------------------------------------------------------------------------------------------------------------------------------------------------------------------------------------------------------------------------------------------------------------------------------------------------------------------------------------------------------------------------------------------------------------------------------------------------------------------------------------------------------------------------------------------------------------------------------------------------------------------------------------------------------------------------------------------------------------------------------------------------------------------------------------------------------------------------------------------------------------------------------------------------------------------------------------------------------
>Q3UHC0.2/805-1437
--------------------------------------------------------------------------------------------------------------------------------------------------------------------------------------------------------------------------------------------------------------------------------------------------------------------------------------------------------------------------------------------------------------------------------------------------------------------------------------------------------------------------------------------------------------------------------------------------------------------------------------------------------------------------------------------------------------------------------------------------------------------------------------------------------------------------------------------------------------------------------------------------------------------------------------------------------------------------------------------------------------------------------------------------------------------------------------------------------------------------------------------------------------------------------------------------------------------------------------------------------------------------------------------------------------------------------------------------------------------------------------------------------------------------------------------------------------------------------------------------------------------------------------------------------------------------------------------------------------------------------------------------------------------------------------------------------------------------------------V----------------------------------HSK-AENS-------WG--------------E----PSSP-----CT--LVDN--GTAA---------------------WGKP-----PSSGSG----------------WDHP-AEP---------V-----V-PFGRAS-APA---------AAP-------ALCKPAS-KSMQEGWGS----------GA--DEM----N-----L-GTSQWEDE-D--G-------DM---WN--NAAS-------QESSSS----------------------------------------CSSWGN------TSKK--GL----QKGM-KTPGKQD---------------EAWIMSRLI-KQ------LTDMGFPREPAEEAL---KSNSMNLDQAMSALL---EKKVDMD---------------KRGLG-MT--DYNGMVTKP-LG----CRPPI-SKE---S---SMDRPTFLDKLTLSF---SNQDG-GLV-EEPTTSP-----FLPSP---SLK--------------LPLSNSAL----PSQALGGVA------SGLG----MQNLNSSRQI--PSGNL-GVFG--NS-GAAQART--MQ------Q---PPVQPL-NSS--QPSLRAQV-------P----QF-----LS-PQVQAQLLQFAAKNIGLSP-----ALLT---------------------------------SPINPQH--MTML--NQL--Y---QL---QLAY-------QRL----Q-------I-QQQMLQA---QRN--VSGPMR--Q-QEQQV--------ART----IT-NL--QQQ--IQQ-HQRQLAQALL---VKQPPPPPPP-----P---------------HLSLH-------PSA-------GK-SGME-S----F-PPPPQAPGL-PD-L--QT-K---EQQSSPNTFAPYPLAGL---NPNMNVN----SIDMSSGLSV-KDP-S-QSQSRLP---QWTHPNSMGNLSSAASPLDQN-PSKHGA-IPGGLSIGPP---GKS-------------SI-DDSYGRYDL------IQ--------------------------NSESPASPPVAVPHSWSR-AKS------D-SDKIS------------N-GSSI-------S-------------W----------------------PPEFHPGVPWKG--LQ----NI-DPENDPDVTPGSVPTGPTINTTI--QDVNRYLLKS--GGK---------------------------------------------------------------------------------------------------------------------------------------------------------------------------------------------------------------------------------------------------------------------------------------------------------------------------------------------------------------------------------------------------------------------------------------------------------------------------------------------------------------------------------------------------------------------------------------------
>Q3UHC0.2/1436-1689
----------------------------------------------------------------------------------------------------------------------------------------------------------------------------------------------------------------------------------------------------------------------------------------------------------------------------------------------------------------------------------------------------------------------------------------------------------------------------------------------------------------------------------------------------------------------------------------------------------------------------------------------------------------------------------------------------------------------------------------------------------------------------------------------------------------------------------------------------------------------------------------------------------------------------------------------------------------------------------------------------------------------------------------------------------------------------------------------------------------------------------------------------------------------------------------------------------------------------------------------------------------------------------------------------------------------------------------------------------------------------------------------------------------------------------------------------------------------------------------------------------------------------------------------------------------------------------------------------------------------------------------------------------------------------------------------------------------------------------------------------------------------------------------------------------------------------------------------------------------------------------------------------------------------------------------------------------------------------------------------------------------------------------------------------------------------------------------------------------------------------------------------------------------------------------------------------------------------------------------------------------------------------------------------------------------------------------------------------------------------------------------------------------------------------------------------------------------------------------------------------------------------------------------------------------------------------------------------------------------------------------------------------------------------------------------------------------------------------------------------------------------------------------------------------------------------------------------------------------------------------------------------------------------------------------------------------------------------------------------------------------------------------------------------------------------------------------------------------------------------------------G----------KLS-DIKSTWSS----GPA-----SHTQASLSHELWKVPRNT--------------TAPT-RPPPGLANPK---PS--------STW-------------GTSP----------------------LGW-T-----------SS---------YSS-GSAWSTD------TSGRT-----S-SWLVLRNLTPQ-------------------IDGSTLRT---LCLQH--GPLIT-----F------H------L------N-----L-----T------Q------GN---AVVRYSSKEEAAKAQKSLHMCVL---GNTT--I---L-AEF-AGEE----E-----VN---RFLAQGQALPP-------------TSS---WQSSS--GGS---------Q----PRLG--TSGSTHGLVR---SD--TA----HW-NTP--CLSGKG--------SS--ELLWG---GVPQY---SS-SL-WGPPSAEDARVIGSPTPLNTLLPGDLLSGES---
>Q3UHK8.1/20-1269
----LVQEEEQLMEEKKKKKDDKKKKEAAQKKATEQKIKVPEQIKP-----SVS-QPQPANS-------D-NGTST--------------------ATSTNNNAKR-ATASNQQPPPPQQQ------------------QPQQEQ-QQQQP---------------------QALPRY-PREVPPRFRH-----QEHKQLLKRGQHFPVIAANLGSAVKVLN-SQSE-SSAVTNQQPQNNG-EVQNSKSQSDINH---NT-SGSHYENCQRGPVSST-S-----DCSTS---C-KNAVNDL-LEKEAWPSAPG-SD-PELAPEC-IDADS--ASNSESERNITVM----------ASGNTGG--------EKDGLRNSTGLGSQSKFVVGSS----SNN---------------VGHGSSTGPWG------FPHG-ALISTCQV--------------SVDAPESKPESSNNRMNAW-------GTVSS--SSN---------G--GLNPS------TLNSASNHGAWPVLENNGLALKG----------------------------PVGSGSSGINIQ---------CSTIG-QMPN----------NQNINSKVSGSSTHGTWGSLQETCEPEVSGTQKVSFSGQPQNITTE--TTGPNN-TT--------NFMTSSLPNSGSVQNNELPTSNPGAWRVSTMNHPQIQAPSVMNG-------TSLSHLSNGESKT--GGSYGTTWGAYGSN-YSGDKCAG---PNGQANGDTVNA---TLMQPGING--PMGTNFQVNT---NKGGGVWEPGTVNS-----QSSPWGSGNGA-N-------------------SGGSRRGWESPAQNTG----------TGLSS-VEWNK-LPSNQHSN------DSANGNGKKL-TNGWKSTEED--DQGSATSQTNEQNSVWA--KAGGTVESDGS-AESTGRLEEKVTGESQSRDRRKIDQHTLLQSIVNRTDLDPRVLSNSGWGQTPIKQNTAWDTETSPRGER---KTDN-G-------TEA-------WGSSAT----QT---FNSGACTDKTSP-----NSND----TSSV---SGW-----GDPKPTL---RWGD------------SKGSN-CQGGWED-----DS-A----ATGMIK--SNQ-------------------------------------------------------------WGG---CK-----EDK---------STWND--SQK--SKQGWGDGQ--KSSQGWS--IS-A------------------GDNWGESS-------RSNHWGEANKKS--SSGG---SD--SD----R----SISG-WNELGKTSS----------FTW-GN-NIN-----PN--NSS-GW-DE-SSKP--------NSSQGWGDPPKC-----NQSLGWGD---SS-KPV--SSPDWNKQQ----DIVGS--W--GIPP-----ATSKPPGTGWLG-GPI---PAP--A--------------KEE--EPTGWEEPS----PE---SIRRKM--EIDDGTS-AW--GD--------PSK-Y-NYK---N--VNMWNK-NIPE------------------------------AS-GR-----SD-QQ---AQMH-RLLPA--------------------------ASAVSSK-ETSSGSGWGEPWA--------------E----PSTP-----AT--TVDN--GTSA---------------------WGKP-----IDSGPS----------------WGEP-ITA---------AS----N-ASTWGS-SSV---------GPQ-------SLSKSGP-KSMQDGWCG----------DD-MPLP----G-----S-RPTGWEEEED--VE-----IGM---WN--SNSS-------QELNSSLNWPP-------------------------------YTKKMSSKGL------SGKK--RRR--ERGMM-K--GGNKQ-------------EDAW-INPFV-KQ------FSNISFSRDSPEEN-----VQSNKMDLSGGMLQ---DKRMEID---------------KHSLN-IG--DYNRTVGKG-PG----SRPQI-SKE---S---SMERNPYFDKNGNPN---------------------------------------------------------------------------------------------------------------------------------------------------------------------------------------------------------------------------------------------------------------------------------------------------------------------------------------------------------------------------------------------------------------------------------------------------------------------------------------------------------------------------------------------------------------------------------------------------------------------------------------------------------------------------------------------------------------------------------------------------------------------------------------------------------------------------------------------------------------------------------------------------------------------------------------------------------------------------------------------------------------------------------------------------------------------------------------------------------------------------------------------------------------------------------------------------------------------------------------------------------------------------------------------------------------------------------------------------------------------------------------------------------
>Q3UHK8.1/1266-1896
-----------------------------------------------------------------------------------------------------------------------------------------------------------------------------------------------------------------------------------------------------------------------------------------------------------------------------------------------------------------------------------------------------------------------------------------------------------------------------------------------------------------------------------------------------------------------------------------------------------------------------------------------------------------------------------------------------------------------------------------------------------------------------------------------------------------------------------------------------------------------------------------------------------------------------------------------------------------------------------------------------------------------------------------------------------------------------------------------------------------------------------------------------------------------------------------------------------------------------------------------------------------------------------------------------------------------------------------------------------------------------------------------------------------------------------------------------------------------------------------------------------------------------------------------------------------------------------------------------------------------------------------------------------------------------------------------------------------------------------------------------------------------------------------------------------------------------------------------------------------------------------------------------------------------------------------------------------------------------------------------------------------------------------------------------------------------------------------------------------------------------------------------------------------------------------------------------------------------------------------------------------------------------------------------------------------------------------------------------------------------------GNP-NMFGVGNT--AAQPRG--MQ------Q---PPAQPL-SSS--QPNLRAQV----P--P----PL-----LS-PQVPVSLLKYA-PNNG--------G---LN-------------------------------PLFGPQQ--VAML--NQL--SQLNQL---SQIS-------Q-LQ-RLL-------A-QQQRAQS---QRS--APSANR--QQQDQQ---------GRP----LS-VQ--QQM--MQQSRQLD----------------PSLLV-KQQ---------------TPPSQ-------QPL-------HQ-PAMK-S----F-LDNVMPHTT-PE-L--Q--K---GP-----------SPVN--AFSNFPIGL-NSNLNVNMDMN---SI-K-EPQSRLR---KWT--T-VDSMSVNTSL-DQN-SSKHGA-IS-------S---GFR-------------LE-ESPFVPYDF------MN--------------------------SSTSPASPPGSIGDGWPR-AKS------PN----G--------------SSSV-------N-------------W----------------------PPEFRPGEPWKG--YP----NI-DPETDPYVTPGSVINS-LSINTV--REVDH--LRDRNSGS----S----S-SLNTTLPSTSAWSSIRASNYNVPLSS-TAQSTSA----------RNS-DSKLTWSP----GSV-----T--NTSLAHELWKVPLPP-------KN--I--TAPS-RPPPGLTGQK---PP-------LSTW-------------DNSP----------LR--------VGGGW-G-----------NSD---AR---YTP-GSSWGES------SSGRI-----T-NWLVLKNLTPQ-------------------IDGSTLRT---LCMQH--GPLIT-----F------H------L------N-----L-----P------H------GN---ALVRYSSKEEVVKAQKSLHMCVL---GNTT--I---L-AEF-ASEE----E-----IS---RFFAQSQSLTP-------------SPG---WQSLG---SS---------Q----SRLG--SLD-CSHSFS---SRTDVN----HW-NGA-GLSGANC---GDL--HG--TSLWG----TPHY---ST-SL-WGPPS-SDPRGISSPSPINAFLSVDHLGGGGESM
>Q4S9I4.1/33-1574
-----------------------------------------------------------------------------------------------------------------------------------------------------------------------------------------------------------------------------------------------------------------TGS-PCTGDGNSNWGKVLVDGSTDKSNNTS-TSSAVWPPSSFSCSSSSSSSGCGSG-SD-PELASEC-MDADS--SSLNGSEKH-LAAV-------TPVMMSSNA--------SS------------SVSSTASS----PSSSMVTSAVMIGVAVNGDGNGNSRHMLG------GGMG-T------VSGSNSGNVTGPPHFSVAGSSNIGSNNMGNHNNKPINSSVWGTQSG--SNVITTSGNTPCINGGMNPN------TLNPNANHGAWPQNLTPGPGPQG----------------------------QRPSQAQGMSSKLGVASPQGPALAWG-SMAA----------PNS--SMMEDSDVSNGTASNKV-------LGSSNSGNGGLQPTNLNTESNGPNNTIMMNTTTTTNATMTSSSPNS--IASPQLSG-DCSWGSVGG----GNGGPLANGNLSTPQQPQG-------ELGG--PGAFGTSWSATI-----------YPGDEGYPNADTVNSPNPALMQAG-NPKISSAAAYKSNNDQNNTEAPRWDQGATSNPNQPQNNASWGFNSNP-IPYSAGQAPENDAQTTMGPPAAGIPRPWGSSASSSSSSSSSSSTSNTKMSN-SEWGSATPGNNNSD------AGNLKGSSG--NNGWRSLENDAMGMAAAGSGNHSLGGVTGGWGRSG--GSEGSGESSGGRSSSDREGSQSKGGNR-RKATATVLSTLSRADLDPRVLSNSGWGQTPVRQNTAWDVTSTSDNQH---QCSR-G-------DER-------KQ---------S---STGSGWGTATPA------TS------SQTTGGSGW-----GDHPTSW---DSKA------------SGNGD-GHSGWDDGSGYKSS-N----N----T--GNT-------------------------------------------------------------WSN---NK-----PDR--------SNTWNN--APK--QQQGWSSSI-GNGSEGWS---N-GGDGA----------RSGANNHWGEPQ-------K-------GTGS--VGWD---SD--SD----R----SGSGCWSEPGRTNTNS------GSNTWVGS-GGSNTPDQSTPNPGS-NW-GD-SVH-----------K---SNPQS-------SSHSWGETMKNN-QGT--QNWG-EPNP----KPSNE--W--GNGPE-ASTS---RGTPGWLG-GPM---PTV-GQ--------------KDE--VSNGWEEPS----PE---SIRRRM--EIDDGTA-AW--GD--------PGK-S-SCT---F--YNFFSF-SHQILMSSYFTGKYGGGS-VHMWNGTAQTDQDPLGS-SS-----QR-QS---HPPH-SSKHLFS---------------------PCSPLHRTKVLESSS-------WG--------------DP--GIAPP-----VT---VDN--GTSA---------------------WGKP-----MDTSSS----------------WAEPSRDS---------RE----S-GCSWGG-QHK--------SGFPV-----LDSVTTAS-KPM-DTWCG----------DE-V--N----M--------GNSWDQEEE--VE-----IGM---WS--NSQQ-------DNRPNDQN--------------------------------------TWNYKH------KGSY--KM----NKPV----NKQD---------------EAW-MKPFI-NQ------FNNMNFPRDSP----------DDSMKVG---IS---DKRVDMG-------------------S-MG--DFNGVMGKN-PG----SRHQL-HKD---S---AMDRSPYYDKLSVSQ---STYDS-QTC-DELSANQ----SVSFSP---SHS--------------AQHMSCFD----PGPSSAHPN------TGAN----RQNV-NPMM----GGS---------G--VAQGRG-GPH------S----QVPP----Q---PNLRNQV----P--P----PI-----LP-SQVPPSLLKYP-GGNG--------A---LN-------------------------------PLFGAQQ--VAVL--NQL--TQLNHL---TQLN-------Q-IS-QLQ-------Q-QQQKAQS---QRV--MSMGRQ----SEQ----------TRP----IG-SS--SMM--QPP-RHLD----------------PSL----LK---------------QA-----------PP-------LK-PYLD-S----Y-LSHNSQEMQ-KD-A--AA-L---GS-----------YSNF---PLSLNSN-----LNVPLELA---GS-SGGALGYKE---PPQ--SKLKKLWATDPL-EQN-S-KPGA-IS-------S---GLR-------------LE-DSPF--YDI------LSSG---------------------PSPLSPPGQ-SMGSVGDGWPPRANS------PP-------P---------H-GNTV-------T-------------W----------------------PPEFRPGEPWKG--YP----NI-DPETDPYVTPGSVINN-LSINTV--RDTDHLRDRNNARPS----E----S-K---------------------------------------------------------------------------------------------------------------------------------------------------------------------------------------------------------------------------------------------------------------------------------------------------------------------------------------------------------------------------------------------------------------------------------------------------------------------------------------------------------------------------------------------------------------------------------
>Q4S9I4.1/1569-1835
-----------------------------------------------------------------------------------------------------------------------------------------------------------------------------------------------------------------------------------------------------------------------------------------------------------------------------------------------------------------------------------------------------------------------------------------------------------------------------------------------------------------------------------------------------------------------------------------------------------------------------------------------------------------------------------------------------------------------------------------------------------------------------------------------------------------------------------------------------------------------------------------------------------------------------------------------------------------------------------------------------------------------------------------------------------------------------------------------------------------------------------------------------------------------------------------------------------------------------------------------------------------------------------------------------------------------------------------------------------------------------------------------------------------------------------------------------------------------------------------------------------------------------------------------------------------------------------------------------------------------------------------------------------------------------------------------------------------------------------------------------------------------------------------------------------------------------------------------------------------------------------------------------------------------------------------------------------------------------------------------------------------------------------------------------------------------------------------------------------------------------------------------------------------------------------------------------------------------------------------------------------------------------------------------------------------------------------------------------------------------------------------------------------------------------------------------------------------------------------------------------------------------------------------------------------------------------------------------------------------------------------------------------------------------------------------------------------------------------------------------------------------------------------------------------------------------------------------------------------------------------------------------------------------------------------------------------------------------------------------------------------------------------------------------------------------------------------------------------------------------------------------------R-PSESKWSP----SGG-----SASNSSLAHELWKVPLPP-------KALSV--AAPT-RPPPGLTSQKLSSAS--------SGW-------------DGSA----------L---------RLGGW-G-----------SSE---SR---YTP-GSSWSDG------SSSSSSSSGRT-QWLVLKNLTPQ-------------------IDGSTLKT---LCMQH--GPLIT-----F------H------L------N-----L-----P------H------GN---AVVCYSSKDEAAKAQKSLHMCVL---GNTT--I---L-AEF-ASEE----E-----IN---RFFAQGQSLAT-------P-----SSG---WQAVG---SS---------Q----SRMD--QS---HHFPS---RAPEPS----QW-NSS------------DL--HS--SSLWG----GPNY---SS-SL-WGTPGGSEAGRISSPSPISSFLPVDHLTGGGDSM
>Q4T574.1/1-220
----------------------------------------------------------------------------------------------------------------------------------------------------------------------------------------------------------------------------------------------------------------------------------------------------SWDKVIIDR-SDTEAWPSISCSSD-LNHPV---VPECP--VGSASSNQD-TS------------AVTTTC--------SS------------SSLSMA-T----GAT----------------GQQAHYASLK------ANNN-M------T--------------GPGSANILTS-N-RGWGSD-------SKQDGVNSSQ---------VGTSGNWGSPNFNLNLNPNANPSAWPALGHEVSGGGGVVGPNS---------------ISSAPSLP-PGINGNGNIT---------KGSMG-GDDNGAGDWVGLVNANE--NDQQHSSTNTN-------------------LSFTMEPANLN--TDGPNRTNQ--------Q--------------------------------------------------------------------------------------------------------------------------------------------------------------------------------------------------------------------------------------------------------------------------------------------------------------------------------------------------------------------------------------------------------------------------------------------------------------------------------------------------------------------------------------------------------------------------------------------------------------------------------------------------------------------------------------------------------------------------------------------------------------------------------------------------------------------------------------------------------------------------------------------------------------------------------------------------------------------------------------------------------------------------------------------------------------------------------------------------------------------------------------------------------------------------------------------------------------------------------------------------------------------------------------------------------------------------------------------------------------------------------------------------------------------------------------------------------------------------------------------------------------------------------------------------------------------------------------------------------------------------------------------------------------------------------------------------------------------------------------------------------------------------------------------------------------------------------------------------------------------------------------------------------------------------------------------------------------------------------------------------------------------------------------------------------------------------------------------------------------------------------------------------------------------------------------------------------------------------------------------------------------------------------------------------------------------------------------------------------------------------------------------------------------------------------------------------------------------------------------------------------------------------------------------------------------------------------------------------------------------------------------------------------------------------------------------------------------------------------------------------------------------------------------------------------------------------------------------------------------------------------------------------------------------------------------------------------------------------------
>Q4T574.1/239-596
--------------------------------------------------------------------------------------------------------------------------------------------------------------------------------------------------------------------------------------------------------------------------------------------------------------------------------------------------------------------------------------------------------------------------------------------------------------------------------------------------------------------------------------------------------------------------------------------------------------------------------------------------------------------------------------------------------------------------------------------------------------------------------------------------------------------QS--PTESSQLNGD---TAGSSVWGSGETKA-----ADSPKDSGWDT-A-------------------SSGGICAWGRQGSGGGS--------CGSGGW-GEWGK--PSGDAS--------KAWDLGD-----AGSSGSGQ--D-QQIGSWG----------------QQPGTAPASEGSGDSIEDPITCHRDRS---SRMDLTPLLPRQDLDPRVLSNTGWGQTPIRQHTVWEMEEVVSDDG---KSTS-S-------SDT-------LGGSSS----SG---ATSATSGSTINL------VP------NQR---PGS-----GEKSDS-------E------------GSSS----SSWGA-----PP-R----Q----T--GSG-------------------------------------------------------------WQ-----E-----PPQ--S----LSKA--P--NDS--SSSGWVD-P--SPNSGPR---NGG------------------SPSWGSE-----------------DKA--PNWD---DN--VK----S----QHSS-WGDDPKSSH----------G-W-GNINGS-----SNGSTTG-DW-GE-AET-----------K----NNGS-------STTMWED-------GG--SGWKGNPRG---GTRGGG--W--GKPPP-TVNNNSWGE------------------------------------------------------------------------------------------------------------------------------------------------------------------------------------------------------------------------------------------------------------------------------------------------------------------------------------------------------------------------------------------------------------------------------------------------------------------------------------------------------------------------------------------------------------------------------------------------------------------------------------------------------------------------------------------------------------------------------------------------------------------------------------------------------------------------------------------------------------------------------------------------------------------------------------------------------------------------------------------------------------------------------------------------------------------------------------------------------------------------------------------------------------------------------------------------------------------------------------------------------------------------------------------------------------------------------------------------------------------------------------------------------------------------------------------------------------------------------------------------------------------------------------------------------------------------------------------------------------------------------------------------------------------------------------------------------------------------------------------------------------------------------------------------------------------------------------------------------------------------------------------------------------------------------------------------------------------------------------------------------------------------------------------------------------------------------------------------------------------
>Q4T574.1/639-850
----------------------------------------------------------------------------------------------------------------------------------------------------------------------------------------------------------------------------------------------------------------------------------------------------------------------------------------------------------------------------------------------------------------------------------------------------------------------------------------------------------------------------------------------------------------------------------------------------------------------------------------------------------------------------------------------------------------------------------------------------------------------------------------------------------------------------------------------------------------------------------------------------------------------------------------------------------------------------------------------------------------------------------------------------------------------------------------------------------------------------------------------------------------------------------------------------------------------------------------------------------------------------------------------------------------------------------------------------------------------------------------------------------------------------------------------------------------------------------------------------------------------------------------------------------------------------------------------------------------------------------------------------------------------------------------------------------------------------------P-S-V----------------------------------QSK-SEPA-------WG--------------E----PASP-----KS--AVDN--GTSA---------------------WGKP-----PGGVAG----------------WGDS-GHE---------PS----G-LYGRTNGPPA---------SA---------PGKPGP-KPMQDSWGN----------GE-D--M----G----------HWDAE-E--G-------DM---WN--SPTS-------QESSSSCN----------------------------------------SLGN------GPRK-IPN----KHKI-G--NKPD---------------EVWIMNRLI-KQ------LTDMGFPRDPAEEAL---KCNNMNLDQAMSALL---EKKMDLD---------------KRGMG-MS--DYSNGLNKP-IV----CRPSALSKD---P----SDR-AFFDKVRHYG---S-----------------------------------------------------------------------------------------------------------------------------------------------------------------------------------------------------------------------------------------------------------------------------------------------------------------------------------------------------------------------------------------------------------------------------------------------------------------------------------------------------------------------------------------------------------------------------------------------------------------------------------------------------------------------------------------------------------------------------------------------------------------------------------------------------------------------------------------------------------------------------------------------------------------------------------------------------------------------------------------------------------------------------------------------------------------------------------------------------------------------------------------------------------------------------------------------------------------------------------------------------------------------------------------------------------------------------------------------------------------------------------------------------
>Q4T574.1/894-1324
-------------------------------------------------------------------------------------------------------------------------------------------------------------------------------------------------------------------------------------------------------------------------------------------------------------------------------------------------------------------------------------------------------------------------------------------------------------------------------------------------------------------------------------------------------------------------------------------------------------------------------------------------------------------------------------------------------------------------------------------------------------------------------------------------------------------------------------------------------------------------------------------------------------------------------------------------------------------------------------------------------------------------------------------------------------------------------------------------------------------------------------------------------------------------------------------------------------------------------------------------------------------------------------------------------------------------------------------------------------------------------------------------------------------------------------------------------------------------------------------------------------------------------------------------------------------------------------------------------------------------------------------------------------------------------------------------------------------------------------------------------------------------------------------------------------------------------------------------------------------------------------------------------------------------------------------------------------------------------------------------------------------------------------------------------------------------------------------------------------------------------------------------------------------------------------------------------------------------------------------------------------------------P---HFQDG-VLS-DDCPPSP-----FLPSP---SLK--------------LPLANSSL----SGQGLGQGN------PGLA----MQNL-NNRQ----QIPS-GMFG--SS-GAAQNRA--MQQQPQPPQ---PPVPPL-SSS--QPSLRAQV-------P----QF-----LS-PQVQAQLLQFAAKNIGLNP-----ALLT---------------------------------SPINPQQ--MTLL--YQL--Q---QL---QVAY-------QRL----Q-------I-QQQMMQA---QRN--VSGPIR--Q-QEQQV--------ART----IT-NM--QQQ--IQQ-HQRQLYQA--------LLMKQ-Q-----QQLPSHSSSSSSSAGLHPPGG-------PVS-------SK-SILD-P----F-TGPHQASGL-ADSL--HT-K---EPPSSPNAYNTYPLSGL---NPNMNVN----CMEVGGLSL--KEP-S-QPQSRLS---QWTHSNSMDSLSGNPSNLENN-LNKHGA-ISAL---GPP---GKP------------PQL-DDSYSPYNL------MS--------------------------TSESPA-SPLVPPDSWGQ-GKS------P-SEKIS------------N-GTNI-------N-------------W----------------------PPEFCPGVPWKG--LQ----NI-DPENDPNMTPGSVPSGPTINTNI--HDVNRYLLRDRNGGK----L----S-----------------------------------------------------------------------------------------------------------------------------------------------------------------------------------------------------------------------------------------------------------------------------------------------------------------------------------------------------------------------------------------------------------------------------------------------------------------------------------------------------------------------------------------------------------------------------------
>Q4T574.1/1322-1578
---------------------------------------------------------------------------------------------------------------------------------------------------------------------------------------------------------------------------------------------------------------------------------------------------------------------------------------------------------------------------------------------------------------------------------------------------------------------------------------------------------------------------------------------------------------------------------------------------------------------------------------------------------------------------------------------------------------------------------------------------------------------------------------------------------------------------------------------------------------------------------------------------------------------------------------------------------------------------------------------------------------------------------------------------------------------------------------------------------------------------------------------------------------------------------------------------------------------------------------------------------------------------------------------------------------------------------------------------------------------------------------------------------------------------------------------------------------------------------------------------------------------------------------------------------------------------------------------------------------------------------------------------------------------------------------------------------------------------------------------------------------------------------------------------------------------------------------------------------------------------------------------------------------------------------------------------------------------------------------------------------------------------------------------------------------------------------------------------------------------------------------------------------------------------------------------------------------------------------------------------------------------------------------------------------------------------------------------------------------------------------------------------------------------------------------------------------------------------------------------------------------------------------------------------------------------------------------------------------------------------------------------------------------------------------------------------------------------------------------------------------------------------------------------------------------------------------------------------------------------------------------------------------------------------------------------------------------------------------------------------------------------------------------------------------------------------------------------------------------------------------------------KLS-DMKSTWSQ----GPI-----SQSQASLSHELWKVPQGP-------RS--S--TAPS-RPPPGLTNSK---PS--------STW-------------GGSS----------LG--------LAPGW-T-----------GSY---SS-----E-GTTWSTD------SGNRT-----S-SWLVLRNLTPQ-------------------IDGSTLRT---LCMQH--GPLIT-----F------H------L------N-----L-----T------Q------GN---AVVRYSSKDEAAKAQKSLHMCVL---GNTT--I---L-AEF-AGEE----E-----VN---RFFAQGQSLGANTTSWQ-A-----NPG---TNQNR---MG---------A----AQSH--SIG--------------------QW-GS---GGGGGG---KAS--GG--DLLWG----GVPQ---YS-SL-WGPPSGEDARVIGSPTPINTLLPGDLLSGES---
>Q8BKI2.2/38-1167
-QEKEQEREEQLMEDKKRKKEDKKKKEATQ-KVTEQKTKVPEVTKP-----SLS-QPTAASP-------IGSSPSP--------------------PVNGGNNAKR-VAVPNGQPP----------------------------SAA-----------------------------RYMPREVPPRFRCQ----QDHKVLLKRGQPPPPSCMLLGGGAGPPP-CTAP-GANPNNN-AQVTG-ALLQSESGTAPESTLGGA-AASNYANSTWGPGASSNS-----GASPNPIHIWDKVIVDG-SDMEEWPCIAS-KD-TESSSENTTDNNS--ASNPGSEKS-SL------------PGSTTS--------NK------------GKGSQCQA----ASS----------------GNECNLGVWK------SDPK-A------K--------------SVQPPNSTSD-SNNGLGNW-------RSTSG--QDR---------IGPGSGFS------NFNPNSNPSAWPALVQEGTSRKG----------------------------ALETESSSSSAQ---------VSTVG-QASR----------EQQ--SKMENAGVNFV-------------------VSGREQAQIHN--TDGPKNGNT--------NSLNLSSPNP--MENKGMPF-GMGLGNTSR----STDAPSQSTG-------DR-------KTGS--VGSWGAARGPSGTDTVSGQSNSGNNGNNGKDREDSWKG---ASVPKP-TG--SKSDSWDNNN---RSTGGSWNFGPQDN-----NDNKWGEGNKM-T-------------------SGVSQGEWKQPTGSD------------ELKI-GEWSG--PNQPNSS------TGAWDNQK-----GHPLPENQ--GNAQAPCWGRSSSSAGS--EVGG--QSTGS-NHKAGSSDSHNSGRRSYRPTH-PDCQAVLQTLLSRTDLDPRVLSNTGWGQTQIKQDTVWDIEEVPRPEG---KSDK-G-------TEG-------WESAAT----QT---KNSGGWGDAPSQ------SN------QMK---SGW-----GELSAST---EWKD------------PKST----GGWND-----YK-N----N----N--SSN-------------------------------------------------------------WGG---GR-----ADE--K----TPSSWNE--SSC--KDQGWGGGR--QPNQGWT---S-G------------------KNGWGEEV-------D-------QVKN--NNWE---SS--AN----K----PVSG-WGEGGQNEI----------GTW-GN-GGN-----TNLASKG-GW-ED-CKR-----------SPAWNETGR-------QPNSWNK---QH-QQQ--QQPP-PPQP----EASGS--W--GGPPP-PPQGNVRPSNSNWSS-GPQ---PTT--P--------------KDD--EPSGWEEPS----PQ---SISRKM--DIDDGTS-AW--GD--------PNS-Y-NYK---N--VNLWDK-NSQG------------------------------GP-AP-----RE-PN---LPTP-M----------------------------------TGK-SASV-------WS--------------K-----STP-----PA---PDN--GTSA---------------------WGEP-----NESSPG----------------WGEM-DDA---------GA----S-TTGWGN-TPA---------NAP-------NAMKPNS-KSMQDGWGE----------SD-GPVT----G-----A-RHPSWEEEDD--G-------GV---WN--TAGS-------QGSTSSHN--------------------------------------SASWGQ------GGKK--QM----KCSL-K--GGNN---------------DSW-MNPLA-KQ------FSNMGLLSQTEDN-------PSSKMDLSV-------DKKFDVD---------------KRTMN-LG--DFNDIMRKDRPG----FRPPN-SKD---L--GTTDSGPYFEK--------------------------------------------------------------------------------------------------------------------------------------------------------------------------------------------------------------------------------------------------------------------------------------------------------------------------------------------------------------------------------------------------------------------------------------------------------------------------------------------------------------------------------------------------------------------------------------------------------------------------------------------------------------------------------------------------------------------------------------------------------------------------------------------------------------------------------------------------------------------------------------------------------------------------------------------------------------------------------------------------------------------------------------------------------------------------------------------------------------------------------------------------------------------------------------------------------------------------------------------------------------------------------------------------------------------------------------------------------------------------------------------------------------
>Q8BKI2.2/1167-1810
-----------------------------------------------------------------------------------------------------------------------------------------------------------------------------------------------------------------------------------------------------------------------------------------------------------------------------------------------------------------------------------------------------------------------------------------------------------------------------------------------------------------------------------------------------------------------------------------------------------------------------------------------------------------------------------------------------------------------------------------------------------------------------------------------------------------------------------------------------------------------------------------------------------------------------------------------------------------------------------------------------------------------------------------------------------------------------------------------------------------------------------------------------------------------------------------------------------------------------------------------------------------------------------------------------------------------------------------------------------------------------------------------------------------------------------------------------------------------------------------------------------------------------------------------------------------------------------------------------------------------------------------------------------------------------------------------------------------------------------------------------------------------------------------------------------------------------------------------------------------------------------------------------------------------------------------------------------------------------------------------------------------------------------------------------------------------------------------------------------------------------------------------------------------------------------------------------------------------------------------------------------------------------------------------------------------------------------------------------------------------K----GGSH-GLFG--NS--TAQSRG--LH------T----PVQPL-SSS---PGLRAQV----P--P----QF-----IS-PQVSASMLKQF-PNSGLNP-----GLFNVG-------------------------------PQLSPQQ--IAML--SQL--PQIPQF---QLAC-------QLLL-QQQ------QQ-QQQLLQN---QRK--ISQAVR--QQQEQQL--------ARM----VS-AL--QQQ--QQQ-QQQQQ-------------RQPSM-----K---------------HSPSH-------PVG-------PK-PHLD-N----M-VPNALNVGL-PD-L--PT-K---GP-----------IPGY---GSGFSSG----GMDYGMVGG---KE-A-GTESRFK---QWT--SMMEGLPSVATQ-EAT-MHKNGA-IVA------P---GKT-------------RG-GSPYNQFDI------IP--------------------------GDTLGG-HTGPAGDSWLP-AKS------PPTNKIG--S---------K-SSNA-------S-------------W----------------------PPEFQPGVPWKG--IQ----NI-DPESDPYVTPGSVLGG-TTTSPI--VDTDHQLLRDNTTGS----N----S-SLNTSLPSPGAWPYSASDNSF----T-NVHSTSA----------KFP-DYKSTWSP----DPI-----GHNPTHLSNKMWKNHISS-------RN--T--TPLT-RPPPGLTNPK---PA--------SPW-------------SSTA----------PR--------SVRGW-G-----------TQD---SR---IAS-ASTWSDG------GSVRP-----S-YWLVLHNLTPQ-------------------IDGSTLRT---ICMQH--GPLLT-----F------H------L------N-----L-----T------Q------GT---ALIRYSTKQEAAKAQTALHMCVL---GNTT--I---L-AEF-ATED----E-----VS---RFLAQAQPPTPAATPSA-P-----ATG---WQSLE---TS---------Q----NQAD--PVGPALNLFG---GSTGLG----QW-SSS--AGGSSG---ADL--AG--TSLWG----PPNY---SS-SL-WGVPTVEDPHRMGSPAPL---LPGDLLGGGSDSI
>Q8BWL0.1/2-169
---------------------------------------------------------------------------------------------------------------------------------------------------------------------------------------------------------------------------------------------------------------------------------------------------------------------------------------------------------------------------------------------------------------------------------------------------------------------------------------------------------------------------------------------------------------------------------------------------------------------------------------------------------------------------------------------------------------------------------------------------------------------------------------------------------------------------------------------------------------------------------------------------------------------------------------------------------------------------------------------------------------------------------------------------------------------------------------------------------------------------------------------------------------------------------------------------------------------------------------------------------------------------------------------------------------------------------------------------------------------------------------------------------------------------------------------------------------------------------------------------------------------------------------------------------------------------------------------------------------------------------------------------------------------------------------------------------------------------------------------------------------------------------------------------------------------------------------------------------------------------------------------DDA---------GA----S-TTGWGN-TPA---------NAP-------NAMKPNS-KSMQDGWGE----------SD-GPVT----G-----A-RHPSWEEEDD--G-------GV---WN--TAGS-------QGSTSSHN--------------------------------------SASWGQ------GGKK--QM----KCSL-K--GGNN---------------DSW-MNPLA-KQ------FSNMGLLSQTEDN-------PSSKMDLSV-------DKKFDVD---------------KRTMN-LG--DFNDIMRKDRPG----FRPPN-SKD---L--GTTDSGPYFEK--------------------------------------------------------------------------------------------------------------------------------------------------------------------------------------------------------------------------------------------------------------------------------------------------------------------------------------------------------------------------------------------------------------------------------------------------------------------------------------------------------------------------------------------------------------------------------------------------------------------------------------------------------------------------------------------------------------------------------------------------------------------------------------------------------------------------------------------------------------------------------------------------------------------------------------------------------------------------------------------------------------------------------------------------------------------------------------------------------------------------------------------------------------------------------------------------------------------------------------------------------------------------------------------------------------------------------------------------------------------------------------------------------------
>Q8BWL0.1/169-812
-----------------------------------------------------------------------------------------------------------------------------------------------------------------------------------------------------------------------------------------------------------------------------------------------------------------------------------------------------------------------------------------------------------------------------------------------------------------------------------------------------------------------------------------------------------------------------------------------------------------------------------------------------------------------------------------------------------------------------------------------------------------------------------------------------------------------------------------------------------------------------------------------------------------------------------------------------------------------------------------------------------------------------------------------------------------------------------------------------------------------------------------------------------------------------------------------------------------------------------------------------------------------------------------------------------------------------------------------------------------------------------------------------------------------------------------------------------------------------------------------------------------------------------------------------------------------------------------------------------------------------------------------------------------------------------------------------------------------------------------------------------------------------------------------------------------------------------------------------------------------------------------------------------------------------------------------------------------------------------------------------------------------------------------------------------------------------------------------------------------------------------------------------------------------------------------------------------------------------------------------------------------------------------------------------------------------------------------------------------------------K----GGSH-GLFG--NS--TAQSRG--LH------T----PVQPL-SSS---PGLRAQV----P--P----QF-----IS-PQVSASMLKQF-PNSGLNP-----GLFNVG-------------------------------PQLSPQQ--IAML--SQL--PQIPQF---QLAC-------QLLL-QQQ------QQ-QQQLLQN---QRK--ISQAVR--QQQEQQL--------ARM----VS-AL--QQQ--QQQ-QQQQQ-------------RQPSM-----K---------------HSPSH-------PVG-------PK-PHLD-N----M-VPNALNVGL-PD-L--PT-K---GP-----------IPGY---GSGFSSG----GMDYGMVGG---KE-A-GTESRFK---QWT--SMMEGLPSVATQ-EAT-MHKNGA-IVA------P---GKT-------------RG-GSPYNQFDI------IP--------------------------GDTLGG-HTGPAGDSWLP-AKS------PPTNKIG--S---------K-SSNA-------S-------------W----------------------PPEFQPGVPWKG--IQ----NI-DPESDPYVTPGSVLGG-TTTSPI--VDTDHQLLRDNTTGS----N----S-SLNTSLPSPGAWPYSASDNSF----T-NVHSTSA----------KFP-DYKSTWSP----DPI-----GHNPTHLSNKMWKNHISS-------RN--T--TPLT-RPPPGLTNPK---PA--------SPW-------------SSTA----------PR--------SVRGW-G-----------TQD---SR---IAS-ASTWSDG------GSVRP-----S-YWLVLHNLTPQ-------------------IDGSTLRT---ICMQH--GPLLT-----F------H------L------N-----L-----T------Q------GT---ALIRYSTKQEAAKAQTALHMCVL---GNTT--I---L-AEF-ATED----E-----VS---RFLAQAQPPTPAATPSA-P-----ATG---WQSLE---TS---------Q----NQAD--PVGPALNLFG---GSTGLG----QW-SSS--AGGSSG---ADL--AG--TSLWG----PPNY---SS-SL-WGVPTVEDPHRMGSPAPL---LPGDLLGGGSDSI
>Q8NDV7.2/20-121
----LVQEEEQLMEEKKKKKDDKKKKEAAQKKATEQKIKVPEQIKP-----SVS-QPQPANS-------N-NGTST--------------------ATSTNNNAKR-ATANNQQPQ----------------------------QQQ----------------------------QQQQPQQQQPQQQPQ---PQPQQQQ---------------------------------------------------------------------------------------------------------------------------------------------------------------------------------------------------------------------------------------------------------------------------------------------------------------------------------------------------------------------------------------------------------------------------------------------------------------------------------------------------------------------------------------------------------------------------------------------------------------------------------------------------------------------------------------------------------------------------------------------------------------------------------------------------------------------------------------------------------------------------------------------------------------------------------------------------------------------------------------------------------------------------------------------------------------------------------------------------------------------------------------------------------------------------------------------------------------------------------------------------------------------------------------------------------------------------------------------------------------------------------------------------------------------------------------------------------------------------------------------------------------------------------------------------------------------------------------------------------------------------------------------------------------------------------------------------------------------------------------------------------------------------------------------------------------------------------------------------------------------------------------------------------------------------------------------------------------------------------------------------------------------------------------------------------------------------------------------------------------------------------------------------------------------------------------------------------------------------------------------------------------------------------------------------------------------------------------------------------------------------------------------------------------------------------------------------------------------------------------------------------------------------------------------------------------------------------------------------------------------------------------------------------------------------------------------------------------------------------------------------------------------------------------------------------------------------------------------------------------------------------------------------------------------------------------------------------------------------------------------------------------------------------------------------------------------------------------------------------------------------------------------------------------------------------------------------------------------------------------------------------------------------------------------------------------------------------------------------------------------------------------------------------------------------------------------------------------------------
>Q8NDV7.2/119-1962
-----------------------------------------------------------------------------------------------------------QQQPQQQPQ----------------------------ALP-----------------------------RY-PREVPPRFRH-----QEHKQLLKRGQHFPVIAANLGSAVKVLN-SQSE-SSALTNQQPQNNG-EVQNSKNQSDINH---ST-SGSHYENSQRGPVSST-S-----DSSTN---CKNAVVSDL-SEKEAWPSAPG-SD-PELASEC-MDADS--ASSSESERNITIM----------ASGNTGG--------EKDGL-----RNSTGLGSQNKFVVGSSSNN--------------VGHGSSTGPWG------FSHG-AIISTCQV--------------SVDAPESKSESSNNRMNAW-------GTVSS--SSN---------G--GLNPS------TLNSASNHGAWPVLENNGLALKG----------------------------PVGSGSSGINIQ---------CSTIG-QMPN----------NQSINSKVSGGSTHGTWGSLQETCESEVSGTQKVSFSGQPQNITTE--MTGPNN-TT--------NFMTSSLPNSGSVQNNELPSSNTGAWRVSTMNHPQMQAPSGMNG-------TSLSHLSNGESKS--GGSYGTTWGAYGSN-YSGDKCSG---PNGQANGDTVNA---TLMQPGVNG--PMGTNFQVNT---NKGGGVWESGAANS-----QSTSWGSGNGA-N-------------------SGGSRRGWGTPAQNTG----------TNLPS-VEWNK-LPSNQHSN------DSANGNGKTF-TNGWKSTEEE--DQGSATSQTNEQSSVWA--KTGGTVESDGS-TESTGRLEEKGTGESQSRDRRKIDQHTLLQSIVNRTDLDPRVLSNSGWGQTPIKQNTAWDTETSPRGER---KTDN-G-------TEA-------WGSSAT----QT---FNSGACIDKTSP-----NGND----TSSV---SGW-----GDPKPAL---RWGD------------SKGSN-CQGGWED-----DS-A----ATGMVK--SNQ-------------------------------------------------------------WGN---CK-----EEK---------AAWND--SQK--NKQGWGDGQ--KSSQGWS--VS-A------------------SDNWGETS-------RNNHWGEANKKS--SSGG---SD--SD----R----SVSG-WNELGKTSS----------FTW-GN-NIN-----PN--NSS-GW-DE-SSKP--------TPSQGWGDPPKS-----NQSLGWGD---SS-KPV--SSPDWNKQQ----DIVGS--W--GIPP-----ATGKPPGTGWLG-GPI---PAP--A--------------KEE--EPTGWEEPS----PE---SIRRKM--EIDDGTS-AW--GD--------PSK-Y-NYK---N--VNMWNK-NVPN------------------------------GN-SR-----SD-QQ---AQVH-QLLTP--------------------------ASAISNK-EASSGSGWGEPWG--------------E----PSTP-----AT--TVDN--GTSA---------------------WGKP-----IDSGPS----------------WGEP-IAA---------AS----S-TSTWGS-SSV---------GPQ-------ALSKSGP-KSMQDGWCG----------DD-MPLP----G-----N-RPTGWEEEED--VE-----IGM---WN--SNSS-------QELNSSLNWPP-------------------------------YTKKMSSKGL------SGKK--RRR--ERGMM-K--GGNKQ-------------EEAW-INPFV-KQ------FSNISFSRDSPEEN-----VQSNKMDLSGGMLQ---DKRMEID---------------KHSLN-IG--DYNRTVGKG-PG----SRPQI-SKE---S---SMERNPYFDK-----------DG-IVA-DESQNMQ-----FMSSQ---SMK--------------LPPSNSAL----PNQALGSIA-------GLG----MQNLNSVRQ----NGNP-SMFGVGNT--AAQPRG--MQ------Q---PPAQPL-SSS--QPNLRAQV----P--P----PL-----LS-PQVPVSLLKYA-PNNG--------G---LN-------------------------------PLFGPQQ--VAML--NQL--SQLNQL---SQIS-------Q-LQ-RLL-------A-QQQRAQS---QRS--VPSGNR--PQQDQQ---------GRP----LS-VQ--QQM--MQQSRQLDPN-----------LLVKQQ-----T---------------PPSQQ-------QPL-------HQ-PAMK-S----F-LDNVMPHTT-PE-L--Q--K---GP-----------SPIN--AFSNFPIGL-NSNLNVNMDMN---SI-K-EPQSRLR---KWT--T-VDSISVNTSL-DQN-SSKHGA-IS-------S---GFR-------------LE-ESPFVPYDF------MN--------------------------SSTSPASPPGSIGDGWPR-AKS------PN----G--------------SSSV-------N-------------W----------------------PPEFRPGEPWKG--YP----NI-DPETDPYVTPGSVINN-LSINTV--REVDH--LRDRNSGS----S----S-SLNTTLPSTSAWSSIRASNYNVPLSS-TAQSTSA----------RNS-DSKLTWSP----GSV-----T--NTSLAHELWKVPLPP-------KN--I--TAPS-RPPPGLTGQK---PP-------LSTW-------------DNSP----------LR--------IGGGW-G-----------NSD---AR---YTP-GSSWGES------SSGRI-----T-NWLVLKNLTPQ-------------------IDGSTLRT---LCMQH--GPLIT-----F------H------L------N-----L-----P------H------GN---ALVRYSSKEEVVKAQKSLHMCVL---GNTT--I---L-AEF-ASEE----E-----IS---RFFAQSQSLTP-------------SPG---WQSLG---SS---------Q----SRLG--SLD-CSHSFS---SRTDLN----HW-NGA-GLSGTNC---GDL--HG--TSLWG----TPHY---ST-SL-WGPPSSSDPRGISSPSPINAFLSVDHLGGGGESM
>Q8SY33.1/6-1289
--------------------------------------------------------------------------------------------------------------------------------------------------------------------------------------------------------------------------------------------------------------------------------------------------------------------------------------------------------------------------------------------------------------------------------------------------------------------------------------------------------------------------------------------------------------------------------------------------------------------------------------------------------------------------------------------------------------------------------------------------------------------------------------------------------------------------------------------------------------------------------------------------------------------------------------------------------------------------------------------------------------------------------------------FSQDGWGCQHVNQDTNWEVPSSPEPAN---KDAP-G-------PPM-------WK--------PS---INNGTDLWESNL------RNGGQPAAQQVP-KPSW-----GHTPSSNLGGTWGEDD--------DGADSS----SVWTG-----GAVS----N----A--GSGAAVGVNQAGVNV-------------------------------------GPGGVVSSGGPQWGQ---GV-----VGV--G----LGSTGGN--GSS--NITGSSGVA--TGSSGNS--SN-A------------------GNGWGDPR-------E-------IRPL-GVGGS---MD-IRN----V----EHRG-GNGSGATSS----------DPRDIR-MID-----PRDPIRG-DPRGI-SGRLN-------GTSEMWGHHPQ-------MSH--NQLQGIN-KMV--GQSV-ATAS----TSVGT--SGSGIGPGGPGPSTVSGNIPTQWG-PAQ---PVS--VGV---------SGPKDMSKQISGWEEPS----PP---PQRRSI-PNYDDGTS-LW--GQ--------QTR-V-PAA---S--GHWKDM-TDSI------------------------------GR-SS-----HL-MR---GQSQ-TGGIG--------------------------IAGVGNS-NVPV-------GA--------------N----PSNP-----IS---SVV--GPQARIP--------------SVGGVQHK-----PDGGAM----------------WVHS-GNVGG----RNNVA----A-VTTWGD-DTH---------SVN-------VGAPSSG-SVSSNNWVD----------D--KSNS----T-----L-AQNSWSDPAP--V-------GV--SWG--NKQS-------KPPSNSASSGWSTAA-----------------------GVVDGVDLGSEWNTHG--GIIGKS--QQ----QQKL-A--GLNVG------------MVNVI-NAEII-KQSKQYRILVENGFKKEDVERAL---VIANMNIEEAADMLR--ANSSLSMDG------------WRRHDES-LG--SYADHNSSTSSGG-FAGRYPVNSGQ--PS--MSFPHNNLMNNMGGTAV-TGGNNN-TNM-TALQVQK-----YLNQG---QHG--------------VAVGPQAV----GNSSAVSVG------FGQN----TSNA-AVAG----AASV-NIAA--NT--NNQPSG--QQ------------IRML-GQ-----QIQLAI----H--S----GF-----IS-SQILTQPLTQT-TLNLLNQ-----LLSNIK-------------------------------HLQAAQQ-SLTRG--GNV--N---PM---AVNV-------A-IS-KYK-------Q-QIQNLQN---QIN--AQQAVY--VKQQNM----------QP----TS-----QQQ--QPQ-QQQL----------------P----------------------------------------------S-VHLS-N----S--------GN-DY-L--RG-H---DA-----------INNL---QSNFSEL----NINKPSGYQ---GA-S-NQQSRLN---QWK--LP------VLDK-EIN-SDSTEF-SRA------P---GAT-------------KQ-NLTANTSNINS--LGLQ--------------------------NDSTWS-TGRSIGDGWPD-PSS------DNENKDW--S---------V-AQPT-------SAAT------AYTDL----------------------VQEFEPGKPWKG--SQ----IK-SIEDDPSITPGSVARS-PLSINS--TPKDADIFA--NTGK----N----S-P--TDLP-----PLSLSSSTW----S---FNPNQ----------NYP-S--HSWSD----NS--------QQCTATSELWTSPLNK--------------SSSR-GPPPGLTANS---NK--------SAN-------------SNASTP-----TTITG--------GANGW-L-----------QPR---SGG-VQTT-NTNWTGG------NTTWG-----S-SWLLLKNLTAQ-------------------IDGPTLRT---LCMQH--GPLVS-----F------H------P------Y-----L-----N------Q------GI---ALCKYTTREEANKAQMALNNCVL---ANTT--I---F-AES-PSEN----E-----VQ---SIM-QHLPQTPSSTSSS-G-----TSG---GNVGG---VG---------T----SANN-ANSGSAACLSG---NNSGNG----NG-SAS--GAGSGN---NGN--SS--CNNSA----AGGG---SS-SN-NTITTVANSNLVGSSGSV----------------
>Q9HCJ0.3/4-822
------------------------------------------------------------------------------------------------------------------------------------------------------------------------------------------------------------------------------------------------------------------------------------------------------------------------------------------------GSAQG-NF------------TGHTKK--------TNGN--------NGTNGALVQS----PSNQSALG------AGGANSNGSAARVWGVATGSSSGLA-H------C--------------SVSGGDGKMD-TMIGDGRS-------QNCWG--ASN---------SNAGINL-------NLNPNANPAAWPVLGHEGTVATGNPS---------------------SICSPVSAIGQNMGNQNG-----NPTGTLG-AWGNL--------LPQE--STEPQTSTSQN-------------------VSFSAQPQNLN--TDGPNNTNPMN---SSPNPINAMQTNG--LPNWGMAV-GMGAIIPPH----LQGLPGANGSS-----VSQ-------VSGGSAEGISNSVWGLSPGNPATGNSNSGFSQGNG----DTVNS---ALSAKQ-NG--SSSAVQKEG-----SGGNAWDSGPPAG----PGILAWGRGSGN-NG-----------------VGNIHSGAWGHPSRST------------SNGVNGEWGK-PPNQHSNSDINGKGSTGWESPS----VTSQNPTVQ-PGGEHMNSWAKAASSGTT--ASEG--SSDGSGNHNEGSTGREGTGEGRRRDKG-IIDQGHIQ--LPRNDLDPRVLSNTGWGQTPVKQNTAWEFEESPRSER---KNDN-G-------TEA-------WGCAAT----QA---SNSGGKNDGSIMN----STN-----TSSV---SGWVNAPPAAVPANT---GWGDSN-------NKAPSGP----GVWGD-----SI-S----S----T--AVSTAAAA---------------------------------------------------KSGHAWSG---AA-----NQE--D----KSPTWGE-PPKP--KSQHWGDGQ--RSNPAWS---A-G------------------GGDWADSSSVLGHLGD-------GKKN-GSGWD---AD--SN----R----SGSG-WNDTTRSGN----------SGW-GN-STN-----TKANPGT-NW-GE-TLK-----------------PGP-------QQN-WA---------------S-KPQD----NNVSN--W--GGA------ASVKQTGTGWIG-GPV---PVK--Q--------------KDS-SEATGWEEPS----PP---SIRRKM--EIDDGTS-AW--GD--------PSN-Y-NNK---T--VNMWDR-NNPV------------------------------IQ-SS-----TT-TN---TTTTTT----------------------------------TTT-SNTT-------HR--------------V-----ETP-----PP---HQA--GTQL---------------------NRSPLLGPGRKVSSG----------------WGEM-PNV---------HS----KTENSWGE-PSS--------------------------------------------------------------------------------------------------------------------------------------------------------------------------------------------------------------------------------------------------------------------------------------------------------------------------------------------------------------------------------------------------------------------------------------------------------------------------------------------------------------------------------------------------------------------------------------------------------------------------------------------------------------------------------------------------------------------------------------------------------------------------------------------------------------------------------------------------------------------------------------------------------------------------------------------------------------------------------------------------------------------------------------------------------------------------------------------------------------------------------------------------------------------------------------------------------------------------------------------------------------------------------------------------------------------------------------------------------------------------------------------------------------------------------------------------------------------------------------------------------------------------------------------------------------------------------------------------------------------------------------------------------------------------------------------------------------------------------------------------------
>Q9HCJ0.3/810-1437
-------------------------------------------------------------------------------------------------------------------------------------------------------------------------------------------------------------------------------------------------------------------------------------------------------------------------------------------------------------------------------------------------------------------------------------------------------------------------------------------------------------------------------------------------------------------------------------------------------------------------------------------------------------------------------------------------------------------------------------------------------------------------------------------------------------------------------------------------------------------------------------------------------------------------------------------------------------------------------------------------------------------------------------------------------------------------------------------------------------------------------------------------------------------------------------------------------------------------------------------------------------------------------------------------------------------------------------------------------------------------------------------------------------------------------------------------------------------------------------------------------------------------------------------------------------------------------------------------------------------------------------------------------------------------------------------------------------------------------------------------------------------------HSK-TENS-------WG--------------E----PSSP-----ST--LVDN--GTAA---------------------WGKP-----PSSGSG----------------WGDH-PAE---------PP----V-AFGRAG-APV---------AAS-------ALCKPAS-KSMQEGWGS----------G--GDEM----N-----L-STSQWEDE-E--G-------DV---WN--NAAS-------QESTSS----------------------------------------CSSWGN------APKK--GL----QKGM-KTSGKQD---------------EAWIMSRLI-KQ------LTDMGFPREPAEEAL---KSNNMNLDQAMSALL---EKKVDVD---------------KRGLG-VT--DHNGMAAKP-LG----CRPPI-SKE---S---SVDRPTFLDK-----------DG-GLV-EEPTPSP-----FLPSP---SLK--------------LPLSHSAL----PSQALGGIA------SGLG----MQNLNSSRQI--PSGNL-GMFG--NS-GAAQART--MQ------QPPQPPVQPL-NSS--QPSLRAQV-------P----QF-----LS-PQVQAQLLQFAAKNIGLNP-----ALLT---------------------------------SPINPQH--MTML--NQL--Y---QL---QLAY-------QRL----Q-------I-QQQMLQA---QRN--VSGSMR--Q-QEQQV--------ART----IT-NL--QQQ--IQQ-HQRQLAQALL---VKQPPPPPPP-----P---------------HLSLH-------PSA-------GK-SAMD-S----F-PSHPQTPGL-PD-L--QT-K---EQQSSPNTFAPYPLAGL---NPNMNVN----SMDMTGGLSV-KDP-S-QSQSRLP---QWTHPNSMDNLPSAASPLEQN-PSKHGA-IPGGLSIGPP---GKS-------------SI-DDSYGRYDL------IQ--------------------------NSESPASPPVAVPHSWSR-AKS------D-SDKIS------------N-GSSI-------N-------------W----------------------PPEFHPGVPWKG--LQ----NI-DPENDPDVTPGSVPTGPTINTTI--QDVNRYLLKS--GGK---------------------------------------------------------------------------------------------------------------------------------------------------------------------------------------------------------------------------------------------------------------------------------------------------------------------------------------------------------------------------------------------------------------------------------------------------------------------------------------------------------------------------------------------------------------------------------------------
>Q9HCJ0.3/1434-1689
--------------------------------------------------------------------------------------------------------------------------------------------------------------------------------------------------------------------------------------------------------------------------------------------------------------------------------------------------------------------------------------------------------------------------------------------------------------------------------------------------------------------------------------------------------------------------------------------------------------------------------------------------------------------------------------------------------------------------------------------------------------------------------------------------------------------------------------------------------------------------------------------------------------------------------------------------------------------------------------------------------------------------------------------------------------------------------------------------------------------------------------------------------------------------------------------------------------------------------------------------------------------------------------------------------------------------------------------------------------------------------------------------------------------------------------------------------------------------------------------------------------------------------------------------------------------------------------------------------------------------------------------------------------------------------------------------------------------------------------------------------------------------------------------------------------------------------------------------------------------------------------------------------------------------------------------------------------------------------------------------------------------------------------------------------------------------------------------------------------------------------------------------------------------------------------------------------------------------------------------------------------------------------------------------------------------------------------------------------------------------------------------------------------------------------------------------------------------------------------------------------------------------------------------------------------------------------------------------------------------------------------------------------------------------------------------------------------------------------------------------------------------------------------------------------------------------------------------------------------------------------------------------------------------------------------------------------------------------------------------------------------------------------------------------------------------------------------------------------------------------------SGG----------KLS-DIKSTWSS----GPT-----SHTQASLSHELWKVPRNS--------------TAPT-RPPPGLTNPK---PS--------STW-------------GASP----------------------LGW-T-----------SS---------YSS-GSAWSTD------TSGRT-----S-SWLVLRNLTPQ-------------------IDGSTLRT---LCLQH--GPLIT-----F------H------L------N-----L-----T------Q------GN---AVVRYSSKEEAAKAQKSLHMCVL---GNTT--I---L-AEF-AGEE----E-----VN---RFLAQGQALPP-------------TSS---WQSSS--ASS---------Q----PRLS--AAGSSHGLVR---S--DAG----HW-NAP--CLGGKG--------SS--ELLWG---GVPQY---SS-SL-WGPPSADDSRVIGSPTPLTTLLPGDLLSGES---
>Q9UPQ9.4/1-1833
MREKEQEREEQLMEDKKRKKEDKKKKEATQ-KVTEQKTKVPEVTKP-----SLS-QPTAASP-------IGSSPSP--------------------PVNGGNNAKR-VAVPNGQPP----------------------------SAA-----------------------------RYMPREVPPRFRCQ----QDHKVLLKRGQPPPPSCMLLGGGAGPPP-CTAP-GANPNNA--QVTG-ALLQSESGTAPDSTLGGA-AASNYANSTWGSGASSNN-----GTSPNPIHIWDKVIVDG-SDMEEWPCIAS-KD-TESSSENTTDNNS--ASNPGSEKS-TL------------PGSTTS--------NK------------GKGSQCQS----ASS----------------GNECNLGVWK------SDPK-A------K--------------SVQSSNSTTE-NNNGLGNW-------RNVSG--QDR---------IGPGSGFS------NFNPNSNPSAWPALVQEGTSRKG----------------------------ALETDNSNSSAQ---------VSTVG-QTSR----------EQQ--SKMENAGVNFV-------------------VSGREQAQIHN--TDGPKNGNT--------NSLNLSSPNP--MENKGMPF-GMGLGNTSR----STDAPSQSTG-------DR-------KTGS--VGSWGAARGPSGTDTVSGQSNSGNNGNNGKEREDSWKG---ASVQKS-TG--SKNDSWDNNN---RSTGGSWNFGPQDS-----NDNKWGEGNKM-T-------------------SGVSQGEWKQPTGSD------------ELKI-GEWSG--PNQPNSS------TGAWDNQK-----GHPLPENQ--GNAQAPCWGRSSSSTGS--EVGG--QSTGS-NHKAGSSDSHNSGRRSYRPTH-PDCQAVLQTLLSRTDLDPRVLSNTGWGQTQIKQDTVWDIEEVPRPEG---KSDK-G-------TEG-------WESAAT----QT---KNSGGWGDAPSQ------SN------QMK---SGW-----GELSAST---EWKD------------PKNT----GGWND-----YK-N----N----N--SSN-------------------------------------------------------------WGG---GR-----PDE--K----TPSSWNE--NPS--KDQGWGGGR--QPNQGWS---S-G------------------KNGWGEEV-------D-------QTKN--SNWE---SS--AS----K----PVSG-WGEGGQNEI----------GTW-GN-GGN-----ASLASKG-GW-ED-CKR-----------SPAWNETGR-------QPNSWNKQHQQQ-QPP--QQPP-PPQP----EASGS--W--GGPPP-PPPGNVRPSNSSWSS-GPQ---PAT--P--------------KDE--EPSGWEEPS----PQ---SISRKM--DIDDGTS-AW--GD--------PNS-Y-NYK---N--VNLWDK-NSQG------------------------------GP-AP-----RE-PN---LPTP-M----------------------------------TSK-SASV-------WS--------------K-----STP-----PA---PDN--GTSA---------------------WGEP-----NESSPG----------------WGEM-DDT---------GA----S-TTGWGN-TPA---------NAP-------NAMKPNS-KSMQDGWGE----------SD-GPVT----G-----A-RHPSWEEEED--G-------GV---WN--TTGS-------QGSASSHN--------------------------------------SASWGQ------GGKK--QM----KCSL-K--GGNN---------------DSW-MNPLA-KQ------FSNMGLLSQTEDN-------PSSKMDLSVGSLS---DKKFDVD---------------KRAMN-LG--DFNDIMRKDRSG----FRPPN-SKD---M--GTTDSGPYFEKLTLPF---SNQDG-CLG-DEAPCSP-----FSPSP---SYK--------------LSPSGSTL----PNVSLGAIG------TGLN----PQNF-AARQ----GGSH-GLFG--NS--TAQSRG--LH------T----PVQPL-NSS---PSLRAQV----P--P----QF-----IS-PQVSASMLKQF-PNSGLSP-----GLFNVG-------------------------------PQLSPQQ--IAML--SQL--PQIPQF---QLAC-------QLLL-QQQ-------Q-QQQLLQN---QRK--ISQAVR--QQQEQQL--------ARM----VS-AL--QQQ--QQQ-QQRQ----------------PGM-----K---------------HSPSH-------PVG-------PK-PHLD-N----M-VPNALNVGL-PD-L--QT-K---GP-----------IPGY---GSGFSSG----GMDYGMVGG---KE-A-GTESRFK---QWT--SMMEGLPSVATQ-EAN-MHKNGA-IVA------P---GKT-------------RG-GSPYNQFDI------IP--------------------------GDTLGG-HTGPAGDSWLP-AKS------PPTNKIG--S---------K-SSNA-------S-------------W----------------------PPEFQPGVPWKG--IQ----NI-DPESDPYVTPGSVLGG-TATSPI--VDTDHQLLRDNTTGS----N----S-SLNTSLPSPGAWPYSASDNSF----T-NVHSTSA----------KFP-DYKSTWSP----DPI-----GHNPTHLSNKMWKNHISS-------RN--T--TPLP-RPPPGLTNPK---PS--------SPW-------------SSTA----------PR--------SVRGW-G-----------TQD---SR---LAS-ASTWSDG------GSVRP-----S-YWLVLHNLTPQ-------------------IDGSTLRT---ICMQH--GPLLT-----F------H------L------N-----L-----T------Q------GT---ALIRYSTKQEAAKAQTALHMCVL---GNTT--I---L-AEF-ATDD----E-----VS---RFLAQAQPPTPAATPSA-P-----AAG---WQSLE---TG---------Q----NQSD--PVGPALNLFG---GSTGLG----QW-SSS--AGGSSG---ADL--AG--ASLWG----PPNY---SS-SL-WGVPTVEDPHRMGSPAPL---LPGDLLGGGSDSI
>B4H887.1/32-1121
--------------------------------------------------------------------------------------------------------------------------------------------------------------------------------------------------------------------------------------------------------------------------------------------------------------------------------------------------------------------------------------------------------------------------------------------------------------------------------------------------------------------------------------------------------------------------------------------------------------------------------------------------------------------------------------------------------------------------------------------------------------------------------------------------------------------------------------------------------------------------------------------------------------------------------------------------------------------------------------------------------------------------------------------------------------------------------------------------------------------------------------------------------------------------------------------------------------------------------------------------------------------------------------------------------------------------------------------------------------------------------------------------------D--HR----D----ALRG-GGSAGAPSG----------DPRDIR-MID-----PRDPIRG-DPRGI-SGRLN-------GTSEMWGHHPQ-------MSH--NQLQNMN-KMV--GQVS-GSNV----GASSG--P--GIGPG-GP---GPGGVSGPVS-TNI---ATQ--WGPTQTV--GVGGGGTKD--KISGWEEPS----PP---PQRRNI-PNYDDGTS-LW--GQ--------QTR-V-PGG---GGGGGHWKD-MTDS------------------------------IS-RN-----HL-IR---GQNQ-SVGIGI------------------------AGVGVGNT-NVPV-------GG--------------N----PNNP-----MT---SVV--GPQTRLS--------------SVSGVQHK-----PDGSTM----------------WVHS-NNVSG----RNTVP----G-VTAWGD-DSH---------NVG---------GPGGG-SVSGSNWVD----------D--KSSA----G-----L-AQNSWSDTSS--V-------GV--GWG--NKQS-------KLPSASGSSGWSTSSSVGV---------------GVVDGDLGIPIGNAHGGI------VGKS--QQR--QQQKL-A--GLNVGMV---------NVLNTE-MIKQS-KQY---RILVENGFKKEDVERAL---VSANMNIEEAADMLR--ANSSLAMDG------------WRRHEES-LG--SYSDHSSSTSSGG-FAGRYPV-GAA---QPSMSFPPNNLMNSMAGAPVTGSGNNN-PNM-AAMQVQK-----YLSQG---PHG--------------VTVGPQAV----GNPSAVSVG------FGQS----SSNA-AVAA----AASV-NIAA--NT--NNQPSG--QQ------------IRML-GQ-----QIQLAI----H--S----GF-----IS-SQILTQPLTQT-TLNLLNQ-----LLSNIK-------------------------------HLQAAQQ-SLARG--GNA--N---PM---AVNV-------A-IA-KYK-------Q-QIQNLQN---QIN--AQQAVY--IKQQNL----------QP----NS-QQ--QQQ--QQQ-QQQQ----------------PQQ-----Q---------------HPT----------------------AHLN-N----S--------GN-DY-M--RS-H---DA-----------INNL---QGNFSEL----NLNKPSGYQ---GA-S-NQQSRLN---QWK--LP------VLEK-DIN-ADSTDF-SRA------P---GAT-------------KQ-NLSSNSNNMGS--LGLQ--------------------------NDGTWS-TGRNIGDGWPD-PSS------DNQNKDW--S---------V-AQPSTAAPAYTD-------------L----------------------VREFEPGKPWK---------IK-SIEDDPSITPGSVARS-PLSINP--TPKDADIFA--NTGK----N----S-P--TDLP-----PLSLSSSTW----S---FNPNQ----------NFP-S----WSD----NS--------QQCASTSELWTSPLNK--------------ASSR-GPPPGLTTNA---NKSGNGVSGVTST-------------SSTI----------AG--------SANGW-L-----------QTR---SG--VPTT-NTTWTGG------NTSWS-----S-SWLLLKNLTAQ-------------------IDGPTLRT---LCMQH--GPLVS-----F------H------L------Y-----L-----N------Q------GI---ALCKYTTREEASKAQMALNNCVL---GNTT--I---F-AET-PSEN----E-----VQ---NIL-QHLPQVPSSTNSA-I----GSSV---GSSVG---TA---------P----ATSS--SVSSLSGNSS---NGNGN------G-NGG--GGGSGN---SSI--SG--SNPST----SVAN---SN-L------------------------------------
>Q3TRK2.1/1-88
-----------------------------------------------------------------------------------------------------------------------------------------------------------------------------------------------------------------------------------------------------------------------------------------------------------------------------------------------------------------------------------------------------------------------------------------------------------------------------------------------------------------------------------------------------------------------------------------------------------------------------------------------------------------------------------------------------------------------------------------------------------------------------------------------------------------------------------------------------------------------------------------------------------------------------------------------------------------------------------------------------------------------------------------------------------------------------------------------------------------------------------------------------------------------------------------------------------------------------------------------------------------------------------------------------------------------------------------------------------------------------------------------------------------------------------------------------------------------------------------------------------------------------------------------------------------------------------------------------------------------------------------------------------------------------------------------------------------------------------------------------------------------------------------------------------------------------------------------------------------------------------------------------------------------------------------------------------------------------------------------------------------------------------------------------------------------------------------------------M----KCSL-K--GGNN---------------DSW-MNPLA-KQ------FSNMGLLSQTEDN-------PSSKMDLSV-------DKKFDVD---------------KRTMN-LG--DFNDIMRKDRPG----FRPPN-SKD---L--GTTDSGPYFEK--------------------------------------------------------------------------------------------------------------------------------------------------------------------------------------------------------------------------------------------------------------------------------------------------------------------------------------------------------------------------------------------------------------------------------------------------------------------------------------------------------------------------------------------------------------------------------------------------------------------------------------------------------------------------------------------------------------------------------------------------------------------------------------------------------------------------------------------------------------------------------------------------------------------------------------------------------------------------------------------------------------------------------------------------------------------------------------------------------------------------------------------------------------------------------------------------------------------------------------------------------------------------------------------------------------------------------------------------------------------------------------------------------------
>Q3TRK2.1/88-731
-----------------------------------------------------------------------------------------------------------------------------------------------------------------------------------------------------------------------------------------------------------------------------------------------------------------------------------------------------------------------------------------------------------------------------------------------------------------------------------------------------------------------------------------------------------------------------------------------------------------------------------------------------------------------------------------------------------------------------------------------------------------------------------------------------------------------------------------------------------------------------------------------------------------------------------------------------------------------------------------------------------------------------------------------------------------------------------------------------------------------------------------------------------------------------------------------------------------------------------------------------------------------------------------------------------------------------------------------------------------------------------------------------------------------------------------------------------------------------------------------------------------------------------------------------------------------------------------------------------------------------------------------------------------------------------------------------------------------------------------------------------------------------------------------------------------------------------------------------------------------------------------------------------------------------------------------------------------------------------------------------------------------------------------------------------------------------------------------------------------------------------------------------------------------------------------------------------------------------------------------------------------------------------------------------------------------------------------------------------------------K----GGSH-GLFG--NS--TAQSRG--LH------T----PVQPL-SSS---PGLRAQV----P--P----QF-----IS-PQVSASMLKQF-PNSGLNP-----GLFNVG-------------------------------PQLSPQQ--IAML--SQL--PQIPQF---QLAC-------QLLL-QQQ------QQ-QQQLLQN---QRK--ISQAVR--QQQEQQL--------ARM----VS-AL--QQQ--QQQ-QQQQQ-------------RQPSM-----K---------------HSPSH-------PVG-------PK-PHLD-N----M-VPNALNVGL-PD-L--PT-K---GP-----------IPGY---GSGFSSG----GMDYGMVGG---KE-A-GTESRFK---QWT--SMMEGLPSVATQ-EAT-MHKNGA-IVA------P---GKT-------------RG-GSPYNQFDI------IP--------------------------GDTLGG-HTGPAGDSWLP-AKS------PPTNKIG--S---------K-SSNA-------S-------------W----------------------PPEFQPGVPWKG--IQ----NI-DPESDPYVTPGSVLGG-TTTSPI--VDTDHQLLRDNTTGS----N----S-SLNTSLPSPGAWPYSASDNSF----T-NVHSTSA----------KFP-DYKSTWSP----DPI-----GHNPTHLSNKMWKNHISS-------RN--T--TPLT-RPPPGLTNPK---PA--------SPW-------------SSTA----------PR--------SVRGW-G-----------TQD---SR---IAS-ASTWSDG------GSVRP-----S-YWLVLHNLTPQ-------------------IDGSTLRT---ICMQH--GPLLT-----F------H------L------N-----L-----T------Q------GT---ALIRYSTKQEAAKAQTALHMCVL---GNTT--I---L-AEF-ATED----E-----VS---RFLAQAQPPTPAATPSA-P-----ATG---WQSLE---TS---------Q----NQAD--PVGPALNLFG---GSTGLG----QW-SSS--AGGSSG---ADL--AG--TSLWG----PPNY---SS-SL-WGVPTVEDPHRMGSPAPL---LPGDLLGGGSDSI
>Q8BNF0.2/9-877
-------------------------------------------------------------------------------------------------------------------------------------------------------------------------------------------------------------------------------------------------------------------------------------------------------------------------------------------------------------------------------------------------------------------------------------------------------------------------------------VVNRMNAW-------GTVSS--SSN---------G--GLNPS------TLNSASNHGAWPVLENNGLALKG----------------------------PVGSGSSGINIQ---------CSTIG-QMPN----------NQNINSKVSGSSTHGTWGSLQETCEPEVSGTQKVSFSGQPQNITTE--TTGPNN-TT--------NFMTSSLPNSGSVQNNELPTSNPGAWRVSTMNHPQIQAPSVMNG-------TSLSHLSNGESKT--GGSYGTTWGAYGSN-YSGDKCAG---PNGQANGDTVNA---TLMQPGING--PMGTNFQVNT---NKGGGVWEPGTVNS-----QSSPWGSGNGA-N-------------------SGGSRRGWGSPAQNTG----------TGLSS-VEWNK-LPSNQHSN------DSANGNGKKL-TNGWKSTEED--DQGSATSQTNEQNSVWA--KAGGTVESDGS-AESTGRLEEKVTGESQSRDRRKIDQHTLLQSIVNRTDLDPRVLSNSGWGQTPIKQNTAWDTETSPRGER---KTDN-G-------TEA-------WGSSAT----QT---FNSGACTDKTSP-----NSND----TSSV---SGW-----GDPKPTL---RWGD------------SKGSN-CQGGWED-----DS-A----ATGMIK--SNQ-------------------------------------------------------------WGG---CK-----EDK---------STWND--SQK--SKQGWGDGQ--KSSQGWS--IS-A------------------GDNWGESS-------RSNHWGEANKKS--SSGG---SD--SD----R----SISG-WNELGKTSS----------FTW-GN-NIN-----PN--NSS-GW-DE-SSKP--------NSSQGWGDPPKC-----NQSLGWGD---SS-KPV--SSPDWNKQQ----DIVGS--W--GIPP-----ATSKPPGTGWLG-GPI---PAP--A--------------KEE--EPTGWEEPS----PE---SIRRKM--EIDDGTS-AW--GD--------PSK-Y-NYK---N--VNMWNK-NIPE------------------------------AS-GR-----SD-QQ---AQMH-RLLPA--------------------------ASAVSSK-ETSSGSGWGEPWA--------------E----PSTP-----AT--TVDN--GTSA---------------------WGKP-----IDSGPS----------------WGEP-ITA---------AS----N-ASTWGS-SSV---------GPQ-------SLSKSGP-KSMQDGWCG----------DD-MPLP----G-----S-RPTGWEEEED--VE-----IGM---WN--SNSS-------QELNSSLN-----------------------------------------WPP------YTKK-MSS----KGMM-K--GGNKQ-------------EDAW-INPFV-KQ------FSNISFSRDS------------------------------------------------------------------------------------------------------------------------------------------------------------------------------------------------------------------------------------------------------------------------------------------------------------------------------------------------------------------------------------------------------------------------------------------------------------------------------------------------------------------------------------------------------------------------------------------------------------------------------------------------------------------------------------------------------------------------------------------------------------------------------------------------------------------------------------------------------------------------------------------------------------------------------------------------------------------------------------------------------------------------------------------------------------------------------------------------------------------------------------------------------------------------------------------------------------------------------------------------------------------------------------------------------------------------------------------------------------------------------------------------------------------------------------------------------------------------------------------------------------------
>B4MF11.1/6-1287
--------------------------------------------------------------------------------------------------------------------------------------------------------------------------------------------------------------------------------------------------------------------------------------------------------------------------------------------------------------------------------------------------------------------------------------------------------------------------------------------------------------------------------------------------------------------------------------------------------------------------------------------------------------------------------------------------------------------------------------------------------------------------------------------------------------------------------------------------------------------------------------------------------------------------------------------------------------------------------------------------------------------------------------------FSQDGWGCQHVNQDTNWEVPSSPEPAN---KDPS-G------GPLM-------WK--------PN---INNGTDLWESNL------RNGGQPPAQQVP-KPSW-----GHTPSSNLGGTWGEDD--------DGADST----SVWTG-----QS-S----N----S--TTSGVAVGANAP-------------------------------------------GVGAAAGPQWGQ---AVAVGVGVGV--A----LNSTGNN--NAG--NNLAVSGTV--GGAGGSVG-GS-T------------------GNGWGDPR-------D-------MRPL--AGAG--PMD-IRN----VDPREPITM-RGVGAPTG-----------DPRDLR-MID-----PRDPIRG-DPRGI-SGRLN-------GTSEMWGHHPQ-------IAH--NQIQNIN-KMV--GPVV-SATG----SNIAS--S--NIGPS-GVGSVSGNVGAQWGA-TQA---VVG-GP--------------KDISKQITGWEEPS----PP---PQRRNI-PNYDDGTS-LW--GQ--------QSR-L-PGS---G--AHWKDM-TDSM------------------------------SR-SH----LMR-AQ---NPTG-NIVG---------------------------SGIVGNS-NVPV-------GG--------------N----PNNS-----MGG-GGVV--GPQSRLANTP--------GPGGVVGG--QH--GKPDAGAM----------------WVHS-NNSGGGV-GGGRNA----Q-VSSWGD-DSH---------N---------VGVVGGT-ALSGNNWVD----------DK-QSTSLAQIG-----A-NANSWSDSPS--GGG---GGGG---WG--GNKQ-------SKLPAAGGASSGWSNANT------------------VGSNVESGDLSSDWPHGGIVGKSQQQ--QQ----QQKI-A--GINVGV----------GILNTD-MVKQS-KQY---RLLVENGFKKEDVERAL---LSTNMNIEEAAEMLRANPNSSLAMEG------------WRRHEEV-LG--SYADHSNTTNTG----GFPQR-YPV---G--SAQPSMSFPPNNLMTN---MSGTP-G----NNPNMA-----VLQVQ---KYL--------------NQGGPHNVA--IGGPQSLNAN------ASVA----FCQN-ASSP----APAV-NIAS--NA--NNQPSG--QH------------IRQL-GQ-----QIQLAI----H--S----GF-----IS-SQILTQPLTQN-TLNLLNQ-----LLSSIK-------------------------------HLQAAQQ-SLSRG--SNA--N---PM---VVNV-------T-IA-KYK-------Q-QIQNLQN---QIN--AQQAVY--IKQQNL-----------------------QQN--SQQ-QQQQ----------------H-------------------------P--------------------S-GHIN-N----S--------GN-DY-L--RN-H---DA-----------ITTL---QGNFSEL----NLNKPSGYQ---GA-P-NQQSRLN---QWK--LPV-----LEKD-TIA-TDSTDF-SRA------P---GTT-------------KQ-NLTSNSSNMGP--LGLQ--------------------------NDGTWS-TGRNIGDGWPD-PSI------DNENKDW--SVA-----PTA-AAYT-------D-------------L----------------------VQEFEPGKPWKG--SQ----IK-SIEDDPSITPGSVARS-PLSINP--TPKDADIFA--NTGK----N----S-P--TDLP-----PLSLSSSTW----S---FNPNQ----------NFP-S----WSD----N---------SQQCATSELWTSPLNK--------------SSSR-GPPPGLSTNK---SG--------GVT-------------ATTPSP------TVAG--------NSNGW-L-----------PNR---SV---PNT-NTTWTGA------NAAWN-----S-SWLLLKNLNAQ-------------------IDGSTLRT---LCMQH--GPLVS-----F------H------P------Y-----L-----N------Q------GI---ALCKYTTREEANKAQMALNNCVL---GNTT--I---F-AES-PSEN----E-----VQ---NIL-QHLPQAPSSTNSA-G-----SVG---NGSGVG-NIS---------A----SVSN--SCSGAATISG--GNSSSNG----NG-TGG--NGGSTA---AGT--SG--AATNA----SGGG---GSGNS-VGSGS-VGSSS-----------------------
>B4NHM7.1/6-1344
--------------------------------------------------------------------------------------------------------------------------------------------------------------------------------------------------------------------------------------------------------------------------------------------------------------------------------------------------------------------------------------------------------------------------------------------------------------------------------------------------------------------------------------------------------------------------------------------------------------------------------------------------------------------------------------------------------------------------------------------------------------------------------------------------------------------------------------------------------------------------------------------------------------------------------------------------------------------------------------------------------------------------------------------FSQDGWGCQHVNQDTNWEVPSSPEPAN---KDPS-G-------PPM-------WK--------PS---INNGTDLWESNL------RN------GGQ---PTA-----QQQVPKP---SWGHT----------PSSNL---GGTWGE-----DD-D---GA----D--SSNVWTGGGGSAGAMTSAAGSGPGAAIVGVNPSGVNVGIGGSVGASGGGPQWGLTSTGNNSTGTSGG---GA-----LPV-------VTPGCGA--GSG--NISGGGGGA--------------VAGGGT--------NAGSAGNGWGDPR-------EIRP-LPGGVGG--GGGQ---MD-IRNVDHRD----AMRG-AGGSSAPSG----------DPRDMR-MID-----PRDPIRG-DPRGI-SGRLN-------GTSEMWGHHPQ-------ISH--NQMQSIN-KMV--GQVV-GAAGS--SVGVGS--A-PGPGGP-GPGGVSSNIGTQWGA-NQSVGGPKD--I--------------SKQ--ISSGWEEPS----PP---PQRRNI-PNYDDGTS-LW--GQ-------QPAR-V-PGG---G--GGHWKD-MSEP------------------------------MN-RN-----HL-IR---GQNQ-SVGI----------------------------GIGGNV-PVGG-------GN--------------P-----NNP-----MT---SVV--GPQARLTSVG---------GVGVGGV--PH---KQDGGTM----------------WVHP-NNSGG----GRNPV----N-VAGWGD-DSH---------NVG---------VTGSV-SVSGSNWQV----------DD-K-------------A-SANSWSDAPA--A-------GVG-GWG--AKQS-------KLSTTNANSSGWSTGAVL------------------GDGSELTSDWSSHAGI------VGKP-QQQ----QQKL-A--GLNVGVGVGVGGMVNMNVLNTD-MIKQS-KQY---RILVENGFKKEDVERAL---VSANMNIEEAAEMLRANANSTLAMEG------------WRRHEES-LG--SYGDHSNPGGAGGFATGRYPV-GGGAQPS--MSFPPNNLMNAGGAGS--SGVGGG-GNN-PNVSALQ-----VQKYL---SSQ--------------QGPHGVAS----SSASAVSVG------FGQG----SGNA-AQTV----NIA----AA--NT-NNQQPSG--QQ------------IRML-GQ-----QIQLAI----H--S----GF-----IS-NQILNQPLTQT-TLNLLNQ-----LLIN-------------------------------------------------------IKNL---QAAQ-------SSLS-RGG-------N-ANPMAVNV-AIAK--YKQQIQ--TLQNQIN--------AQQ----AV-YI--KQQ--QQQ-QNLQ----------------PNS-----Q---------------QQ--Q-------PPH-------PS-AHLN-S----S--------GN-DY-L--RG-H---DA-----------IANL---PGNFSEL----NLNKPTYTQ---GA-S-NQQSRLN---QWK--LP------VLEK-DIA-ADSTDF-SRA------P---GAT-------------KQ-NLSSNSNNMGP--LGLQ--------------------------NDGTWS-TGRNIGDGWPD-PSD------N-ENKDW--S---------V-AQPS-------TASASSAAATAYTDL----------------------VQEFEPGKPWKG--SQ----IK-SIEDDPSITPGSVARS-PLSINS--TPKDADIFA--NTGK----S----S-P--TDLP-----PLSLSSSTW----S---FNPNQ----------NFP-S----WSD----N---------SQQCATSELWTSPLNK--------------TASR-GPPPGLTSNA---NK--------SITGGPTGPGSGTATSSSTG----------PG--------NANGW-L-----------SSRG-VSV---STT-NTTWTGG------NTSWS-----S-SWLLLKNLTAQ-------------------IDGPTLRT---LCMQH--GPLVS-----F------H------L------Y-----L-----N------Q------GI---ALCKYATREESNKAQMTLNNCVL---GNTT--I---F-AES-PNEA----E-----VQ---NIL-QHLPQTPTSGNSG-HT--PSGGG---GPSTG---NG---------SS-VGGASS--ASSSGASVSG---SSNGNG----GN-ASN--GNNGNG---GGN--GG--GGGNG----SNNP---NT-SV-ANTNLLSTSTGSGSGS------------------
>D0Z7B2.1/6-1290
--------------------------------------------------------------------------------------------------------------------------------------------------------------------------------------------------------------------------------------------------------------------------------------------------------------------------------------------------------------------------------------------------------------------------------------------------------------------------------------------------------------------------------------------------------------------------------------------------------------------------------------------------------------------------------------------------------------------------------------------------------------------------------------------------------------------------------------------------------------------------------------------------------------------------------------------------------------------------------------------------------------------------------------------FSQDGWGCQHVNQDTNWEVPSSPEPAN---KDPS-G------GPLM-------WK--------PN---INNGTDLWESNL------RNGGQPPAQQVP-KPSW-----GHTPSSNLGGTWGEDD--------DGADST----SVWTG-----QS-S----N----S--TTSGVAVGANAPGVGAAA------------------------------GPQWGQAVAVGVGVGVA----------------------LNSTGNN--NAP--ATGALPAVAPGCGNSGN------NLAVSGTVGGAGGSVGGSTGNGWGDPR-------D-------MRPL--AGAG--PMD-IRN----VDPREPITM-RGVGAPTG-----------DPRDLR-MID-----PRDPIRG-DPRGI-SGRLN-------GTSEMWGHHPQ-------IAH--NQIQNIN-KMV--GPVV-SATG----SNIAS--S--NIGPS-GVGSVSGNVGAQWGA-TQA---VVG-GP--------------KDISKQITGWEEPS----PP---PQRRNI-PNYDDGTS-LW--GQ--------QSR-L-PGS---G--AHWKDM-TDSM------------------------------SR-SH----LMR-AQ---NPTG-NIVGSGIVGN----------------SNVPVGGNPN----NSM--------------------------------------GG-GGVV--GPQSRLANTP---------GPGVVVGGQHG---KPDAGAM----------------WVHS-NNSGGGV-GGGRNA----Q-VSSWGD-DSH---------N---------VGVVGGT-ALSGNNWVD----------DK-QSTSLAQIG-----A-NANSWSDSPS--GGG---GGGG---WG--GNKQ-------SKLPAAGGASSGWSNANT------------------VGSNVESGDLSSDWPHGGIVGKSQQQ--QQ----QQKI-A--GINVGV----------GILNTD-MVKQS-KQY---RLLVENGFKKEDVERAL---LSTNMNIEEAAEMLRTNPNSSLAMEG------------WRRHEEV-LG--SYADHSNTTNTG----GFPQR-YPV---G--SAQPSMSFPPNNLMTN---MSGTP-G----NNPNMA-----VLQVQ---KYL--------------NQGGPHNVA--IGGPQSLNAN------ASVA----FCQN-ASSP----APAV-NIAS--NA--NNQPSG--QH------------IRQL-GQ-----QIQLAI----H--S----GF-----IS-SQILTQPLTQN-TLNLLNQ-----LLSSIK-------------------------------HLQAAQQ-SLSRG--SNA--N---PM---VVNV-------T-IA-KYK-------Q-QIQNLQN---QIN--AQQAVY--IKQQNL----------QQ----NS-----------QQ-QQQQ----------------Q-----------------------HP---------------------S-GHIN-N----S--------GN-DY-L--RN-H---DA-----------ITTL---QGNFSEL----NLNKPSGYQ---GA-P-NQQSRLN---QWK--LPV-----LEKD-TIA-TDSTDF-SRA------P---GTT-------------KQ-NLTSNSSNMGP--LGLQ--------------------------NDGTWS-TGRNIGDGWPD-PSI------DNENKDW--SVA-----PTA-AAYT-------D-------------L----------------------VQEFEPGKPWKG--SQ----IK-SIEDDPSITPGSVARS-PLSINP--TPKDADIFA--NTGK----N----S-P--TDLP-----PLSLSSSTW----S---FNPNQ----------NFP-S----WSD----N---------SQQCATSELWTSPLNK--------------SSSR-GPPPGLSTNK---SG--------GVT-------------ATTPSP------TVAG--------NSNGW-L-----------PNR---SV---PNT-NTTWTGA------NAAWN-----S-SWLLLKNLNAQ-------------------IDGSTLRT---LCMQH--GPLVS-----F------H------P------Y-----L-----N------Q------GI---ALCKYTTREEANKAQMALNNCVL---GNTT--I---F-AES-PSEN----E-----VQ---NIL-QHLPQAPSSTNSA-G-----SVG---NGSGVG-NIS---------A----SVSN--SCSGAATISG--GNSSSNG----NG-TGG--NGGSTA---AGT--SG--AATNA----SGGG---G---------------------------------------
>B4JZV3.1/6-1310
--------------------------------------------------------------------------------------------------------------------------------------------------------------------------------------------------------------------------------------------------------------------------------------------------------------------------------------------------------------------------------------------------------------------------------------------------------------------------------------------------------------------------------------------------------------------------------------------------------------------------------------------------------------------------------------------------------------------------------------------------------------------------------------------------------------------------------------------------------------------------------------------------------------------------------------------------------------------------------------------------------------------------------------------FSQDGWGCQHVNQDTNWEVPSSPEPAN---KDPSGG-------PPM-------WK--------PN---INNGTDLWESNLRN--GGQPP----AQQVP-KPSW-----GHTPSSNLGGTWGEDD--------DGADST----SVWTG-----QS-V----N----N--AASGVVVGVNSAGV--------------------------------------GSGVGSASGGPPWPQ---GV----GVGV--G----LSAAGGN--SGNNLTSTGTVGGA--GGSVGGS---T--------------------GNGWGDPR-------D-------IRPL--AGGG--PMD-IRNVDPRD----SIPM-RGVGPPTGD----------PRD-LR-MID-----PRDPIRG-DPRGI-SGRLN-------GQSEMWGHHPQ-------IAHNQIQNINKM-VGP--VVGGSSGTN----VVSSN--I--GGPG--GVGAVSSNIGAQWGP-AQT---VVG-GP--------------KDISKQITGWEEPS----PP---PQRRNI-PNYDDGTS-LW--GQ--------QTR-L-PGG---G--PQWKDM-TDSI------------------------------GR-SH------L-MR---TQNP-SGGTIVGSSIA-------------GNSNVPAIGGNP------------------------------------NNS-----MP---GAG--GPQARLTNPIGGPSGVGVAVGGVGVGG-QH--GKPDAGAM----------------WVHQ-NNSAG----SRNAQ----V-VNSWGD-DSH---------NVG-------GVVVGATGVVAGNNWVD----------D--KPNA----GLAQIGA-SSNSWSDSAT--GG-----GGG---WC--GNKP-------SKLSSASGASSGWSNSNTVGGGAGNVEGGDISSDWSHSVIVGKTQQQQQQQQ------QQQQ--QQ----QQKL-A--GINV---------------GVL-NSEIV-KQSKQYRILVENGFKKEDVERAL---LSANMNIEEAADMLR--ANANSSLAMVE---------GWRRHDEG-LG--SYADHSNTPNSG----GFPQR-YPV---S--GAQPSMSFPPNNLMSN---MSGTA-VTG-SNNPNMA-----TLQVQ---KYL--------------SQGGPHSVAIGGGGPQSVNAN------APVA----FCQN-ASNA----APAV-NIAS--NA--NNQPSG--QH------------IRML-GQ-----QIQLAI----H--S----GF-----IS-SQILTQPLTQN-TLNLLNQ-----LLSTIK-------------------------------HLQAAQQ-SLSRG--SNA--S---PM---VVNV-------T-IA-KYK-------Q-QIQNLQN---QIN--AQQAAY--IKQPNL-----------------------QQN--SQQ-QQQL----------------PS---------------------------------------------G-GHMN-N----S--------GN-DY-L--RN-H---DA-----------IGTL---QGNFSEL----NLNKPSGYQ---AA-P-NQQSRLN---QWK--LPV------LEKDSMA-TDGTDF-SRA------P---GAT-------------KQ-NLASNSNNMGP--LGLQ--------------------------NDGTWS-TGRNIEHGWPD-PSI------DNENKDW--SVA-----PTA-AAYS-------D-------------L----------------------VQEFEPGKPWKG--SQ----IK-SIEDDPSITPGSVARS-PLSINP--TPKDADIFA--NTGK----T----S-P--TDLP-----SLSLSSSTW----S---FNPNQ----------NFP-S----WSD----N---------TQQCATSELWTSPLSK--------------GSSR-GPPPGLSTSK---TG--------GVT-------------APTPSP------TVAG--------NSNGW-L-----------PNR---SV---PST-NTAWTGT------NVSWN-----S-SWLLLKNLNAQ-------------------IDGPTLRT---LCMQH--GPLVS-----F------H------P------Y-----L-----N------Q------GI---ALCKYATREEANKAQMALNNCVL---GNTT--I---F-AES-PSEN----E-----VQ---NIL-QHLPQAPSSTNSG-I-----SSS---SAGNG---NSGGIVGGVGTTS--VSGAG--SSG-GASISG---NSSSNS----NG-NGA---GGNSG---SNA--AG--VVTSG----AGGT---AS-SA-ASG-------------------------------
>Q1LZM4.1/2-292
----------------------------------------------------------------------------------------------------------------------------------------------------------------------------------------------------------------------------------------------------------------------------------------------------------------------------------------------------------------------------------------------------------------------------------------------------------------------------------------------------------------------------------------------------------------------------------------------------------------------------------------------------------------------------------------------------------------------------------------------------------------------------------------------------------------------------------------------------------------------------------------------------------------------------------------------------------------------------------------------------------------------------------------------------------------------------------------------------------------------------------------------------------------------------------------------------------------------------------------------------------------------------------------------------------------------------------------------------------------------------------------------------------------------------------------------------------------------------------------------------------------------------------------------------PPA-PPQGNVRPSNSNWSS-GPQ---PTT--P--------------KDD--EPSGWEEPS----PQ---SISRKM--DIDDGTS-AW--GD--------PNS-Y-NYK---N--VNLWDK-NSQG------------------------------GP-AP-----RE-PN---LPTP-M----------------------------------TGK-SASV-------WS--------------K-----STP-----PA---PDN--GTSA---------------------WGEP-----NESSPG----------------WGEM-DDA---------GA----S-TTGWGN-TPA---------NAP-------NAMKPNS-KSMQDGWGE----------SD-GPVT----G-----A-RHPSWEEEDD--G-------GV---WN--TAGS-------QGSTSSHN--------------------------------------SASWGQ------GGKK--QM----KCSL-K--GGNN---------------DSW-MNPLA-KQ------FSNMGLLSQTEDN-------PSSKMDLSV-------DKKFDVD---------------KRTMN-LG--DFNDIMRKDRPG----FRPPN-SKD---L--GTTDSGPYFEK--------------------------------------------------------------------------------------------------------------------------------------------------------------------------------------------------------------------------------------------------------------------------------------------------------------------------------------------------------------------------------------------------------------------------------------------------------------------------------------------------------------------------------------------------------------------------------------------------------------------------------------------------------------------------------------------------------------------------------------------------------------------------------------------------------------------------------------------------------------------------------------------------------------------------------------------------------------------------------------------------------------------------------------------------------------------------------------------------------------------------------------------------------------------------------------------------------------------------------------------------------------------------------------------------------------------------------------------------------------------------------------------------------------
>Q1LZM4.1/292-736
-----------------------------------------------------------------------------------------------------------------------------------------------------------------------------------------------------------------------------------------------------------------------------------------------------------------------------------------------------------------------------------------------------------------------------------------------------------------------------------------------------------------------------------------------------------------------------------------------------------------------------------------------------------------------------------------------------------------------------------------------------------------------------------------------------------------------------------------------------------------------------------------------------------------------------------------------------------------------------------------------------------------------------------------------------------------------------------------------------------------------------------------------------------------------------------------------------------------------------------------------------------------------------------------------------------------------------------------------------------------------------------------------------------------------------------------------------------------------------------------------------------------------------------------------------------------------------------------------------------------------------------------------------------------------------------------------------------------------------------------------------------------------------------------------------------------------------------------------------------------------------------------------------------------------------------------------------------------------------------------------------------------------------------------------------------------------------------------------------------------------------------------------------------------------------------------------------------------------------------------------------------------------------------------------------------------------------------------------------------------------K----GGSH-GLFG--NS--TAQSRG--LH------T----PVQPL-SSS---PGLRAQV----P--P----QF-----IS-PQVSASMLKQF-PNSGLNP-----GLFNVG-------------------------------PQLSPQQ--IAML--SQL--PQIPQF---QLAC-------QLLL-QQQ------QQ-QQQLLQN---QRK--ISQAVR--QQQEQQL--------ARM----VS-AL--QQQ--QQQ-QQQQQ-------------RQPSM-----K---------------HSPSH-------PVG-------PK-PHLD-N----M-VPNALNVGL-PD-L--PT-K---GP-----------IPGY---GSGFSSG----GMDYGMVGG---KE-A-GTESRFK---QWT--SMMEGLPSVATQ-EAT-MHKNGA-IVA------P---GKT-------------RG-GSPYNQFDI------IP--------------------------GDTLGG-HTGPAGDSWLP-AKS------PPTNKIG--S---------K-SSNA-------S-------------W----------------------PPEFQPGVPWKG--IQ----NI-DPESDPYVTPGSVLGG-TTTSPI--VDTDHQLLRDNTTGS----N----S-SLNTSLPSPGAWPYSASDNSF----T-NVHSTSA----------KFP-DYKSTWSP----DPI-----GHNPTHLSNKMWKNHISS-------RN--T--TPLP-RPPPGLTNPK---PA--------SPW-------------SSTA----------PR--------SVRGW-G-----------TQD---SR---IAP--------------------------------------------------------------------------------------------------------------------------------------------------------------------------------------------------------------------------------------------------------------------------------------------------------------------------------------------------------------------------
>Q4S4D3.1/1-379
------------MEDKKRKKDDKRKRETSQ-KVTEQKNKVPELTKP-----ASA-QPSAPQI-------SSASHSPGPTPSASPSPATLGPGSAAAPPQGGNNAKR-LAGANGQPCSNTVSPPAASGPSPAGNGSANSGGQTPQQQP-----------------------------RYMPREVPPRFRCQ----QDHKVLLKRGQPPL-SSMLLGGGGGG------D-GPNANMA--ATCD-SVAASSSTALTSSSVAAASTTSNYANSMWGVSS--GS-----QTSSQ---GREKVIVDG-NDLEEWPSIAG-ND-GARAPFTGLGGGS---ANSGKPVN-SISA-------SGNQSSPTS--------SF------------SMPNECIQ----SSN----------------GVAWGVAASQ------GHLSGG------N--------------AVAASGPLLQ-QPSSLSKASAL-PPSHDASG--SID---------GSSAIPGA------NFNPNANPSAWPALVQQD----G----------------------------PVAAEGPSSFHH---------QGPAG-SVSA----------NN------------------------------------------------------------------------------------------------------------------------------------------------------------------------------------------------------------------------------------------------------------------------------------------------------------------------------------------------------------------------------------------------------------------------------------------------------------------------------------------------------------------------------------------------------------------------------------------------------------------------------------------------------------------------------------------------------------------------------------------------------------------------------------------------------------------------------------------------------------------------------------------------------------------------------------------------------------------------------------------------------------------------------------------------------------------------------------------------------------------------------------------------------------------------------------------------------------------------------------------------------------------------------------------------------------------------------------------------------------------------------------------------------------------------------------------------------------------------------------------------------------------------------------------------------------------------------------------------------------------------------------------------------------------------------------------------------------------------------------------------------------------------------------------------------------------------------------------------------------------------------------------------------------------------------------------------------------------------------------------------------------------------------------------------------------------------------------------------------------------------------------------------------------------------------------------------------------------------------------------------------------------------------------------------------------------------------------------------------------------------------------------------------------------------------------------------------------------------------------------------------------------------------------------------------------------------------------------------------------------------------------------------------------------------------------------------------------------------------------------------------------------------------------------------------------------------------------------------------------------------------------------------------------------------------------------------------------------------------------------------------------------------------------------------
>Q4S4D3.1/395-556
--------------------------------------------------------------------------------------------------------------------------------------------------------------------------------------------------------------------------------------------------------------------------------------------------------------------------------------------------------------------------------------------------------------------------------------------------------------------------------------------------------------------------------------------------------------------------------------------------------------------------------------------------------------------------------------------------------------------------------------------------------------------------------------------------------------------------------------------------------------------------------------------------------------------------------------------------------------------------------------------------------------------------------------------------------------------------------------------------------------------------------------------------------------------------------------------------------------------------------------------------------------------------------------------------------------------------------------------------------------------------------------------------------------------------------------------------------------------------------------------------------------------------------------------------------------------------------------------------------------------------------------------------------------------------------------------------------------------------------------------------------------------------------------------------------------------------------------------------------------------------------------------------------------------------V---------SIP-------LLFLSGS-KSMQDGWGD----------KE-GSVA----A-----S-RHSSWEDDEE--G------GGM---WN--STGS-------QGSGSSWGQG---------------------------------SNGG--WNQS----HAGKK-SSN----KGPL-K--AGGG---------------DTW-MSPIN-RQ------FSNLGLLNDDP---------NSPNFDL---------EKKMDAD---------------KRSMG-IS--DYSGDIRKGGRGGPMSYRPAV-SKE---A--APGDSGSYYDKS-------------------------------------------------------------------------------------------------------------------------------------------------------------------------------------------------------------------------------------------------------------------------------------------------------------------------------------------------------------------------------------------------------------------------------------------------------------------------------------------------------------------------------------------------------------------------------------------------------------------------------------------------------------------------------------------------------------------------------------------------------------------------------------------------------------------------------------------------------------------------------------------------------------------------------------------------------------------------------------------------------------------------------------------------------------------------------------------------------------------------------------------------------------------------------------------------------------------------------------------------------------------------------------------------------------------------------------------------------------------------------------------------------------
>Q4S4D3.1/557-654
------------------------------------------------------------------------------------------------------------------------------------------------------------------------------------------------------------------------------------------------------------------------------------------------------------------------------------------------------------------------------------------------------------------------------------------------------------------------------------------------------------------------------------------------------------------------------------------------------------------------------------------------------------------------------------------------------------------------------------------------------------------------------------------------------------------------------------------------------------------------------------------------------------------------------------------------------------------------------------------------------------------------------------------------------------------------------------------------------------------------------------------------------------------------------------------------------------------------------------------------------------------------------------------------------------------------------------------------------------------------------------------------------------------------------------------------------------------------------------------------------------------------------------------------------------------------------------------------------------------------------------------------------------------------------------------------------------------------------------------------------------------------------------------------------------------------------------------------------------------------------------------------------------------------------------------------------------------------------------------------------------------------------------------------------------------------------------------------------------------------------------------------------------------------------------------------------------------------------------------------------------------------------------------------------------------------------------------------------------------------------GH-SIFG--SG--GGMAQS--RH------Q---PGVSPL-NHS---QGLRAQV----P--H----QF-----LS-HQVPGSMLKQMPPPSGSMG-----GVGSVGGVAGL--------------------GGGVFPPQLSPQH--IAML--SSI-YPPHIQF---QL------------------------------------------------------------------------------------------------------------------------------------------------------------------------------------------------------------------------------------------------------------------------------------------------------------------------------------------------------------------------------------------------------------------------------------------------------------------------------------------------------------------------------------------------------------------------------------------------------------------------------------------------------------------------------------------------------------------------------------------------------------------------------------------------------------------------------------------------------------------------------------------------------------------------------------------------------------------------------------------------------------------------------------------------------------------------------------------------------------------------------
>Q4S4D3.1/651-825
--------------------------------------------------------------------------------------------------------------------------------------------------------------------------------------------------------------------------------------------------------------------------------------------------------------------------------------------------------------------------------------------------------------------------------------------------------------------------------------------------------------------------------------------------------------------------------------------------------------------------------------------------------------------------------------------------------------------------------------------------------------------------------------------------------------------------------------------------------------------------------------------------------------------------------------------------------------------------------------------------------------------------------------------------------------------------------------------------------------------------------------------------------------------------------------------------------------------------------------------------------------------------------------------------------------------------------------------------------------------------------------------------------------------------------------------------------------------------------------------------------------------------------------------------------------------------------------------------------------------------------------------------------------------------------------------------------------------------------------------------------------------------------------------------------------------------------------------------------------------------------------------------------------------------------------------------------------------------------------------------------------------------------------------------------------------------------------------------------------------------------------------------------------------------------------------------------------------------------------------------------------------------------------------------------------------------------------------------------------------------------------------------------------------------------------------------------------------------------------------------------------------------------------------------------------------------------------------------------QFQLL--------ARI----MA-ML--QQQ--RQQ-QAGVL--------------GGSS-----K---------------LSPSH-------HGGVGG-GGPKL-PGAD-T----L-LHPGLTGSL-AE-M--HQ-KS-LGP-----------YSGF---GSGVSLP----GLDLGGSGGP-KDL-G-NQQSRFK----WM--MEGQSSPDTASP-ENA-FHKNGP-VT-------P---VKM-------------PG-GSSYSQYDM------MV--------------------------GDGL--------TDNWH----R------TPGNKMG--P---------KLSSTP-------S-------------W----------------------PPDSTP------------------------------------------------------------------------------------------------------------------------------------------------------------------------------------------------------------------------------------------------------------------------------------------------------------------------------------------------------------------------------------------------------------------------------------------------------------------------------------------------------------------------------------------------------------------------------------------------------------------------------------------------------
>Q4S4D3.1/823-1099
-------------------------------------------------------------------------------------------------------------------------------------------------------------------------------------------------------------------------------------------------------------------------------------------------------------------------------------------------------------------------------------------------------------------------------------------------------------------------------------------------------------------------------------------------------------------------------------------------------------------------------------------------------------------------------------------------------------------------------------------------------------------------------------------------------------------------------------------------------------------------------------------------------------------------------------------------------------------------------------------------------------------------------------------------------------------------------------------------------------------------------------------------------------------------------------------------------------------------------------------------------------------------------------------------------------------------------------------------------------------------------------------------------------------------------------------------------------------------------------------------------------------------------------------------------------------------------------------------------------------------------------------------------------------------------------------------------------------------------------------------------------------------------------------------------------------------------------------------------------------------------------------------------------------------------------------------------------------------------------------------------------------------------------------------------------------------------------------------------------------------------------------------------------------------------------------------------------------------------------------------------------------------------------------------------------------------------------------------------------------------------------------------------------------------------------------------------------------------------------------------------------------------------------------------------------------------------------------------------------------------------------------------------------------------------------------------------------------------------------------------------------------------------------------------------------------------------------------------------------------------------------------------------------------------------------------------------------------------------------------------------------------------------------------------------------------------------------S----T----P-PLNTLLPSPGAWPYSASDSPL----N-NAHN-SA----------KYT-DLKTSWPP----EPT-----G-------HKSWKASRGS--------S--Q--NQLS-RPPPGLGSQK---QPS------PSPW-------------SGGG----------PR-------FAGRGW-G-----------SGS---ST-----T-GSAWSDG------G-AQE-----S-CWLVLSNLTPQVITDGVT----ATEAEVDAIDGSTLRT---ICMQH--GPLLT-----F------H------L------G-----L-----T------Q------GN---ALIRYNSKQEAAKAQSALHMCVL---GNTT--I---L-AEF-VSEE----D-----VA---RYIAHSQAGAAG-------------SG-----GSA---AG---------A----ASSG--PAASAVGANG---GGGGAG----G--SAV--GGGVEG---SSA--AA--GAGNG----GAGH---SS-SA-WQSLEST---------------------------
>Q4S4D3.1/1091-1191
---------------------------------------------------------------------------------------------------------------------------------------------------------------------------------------------------------------------------------------------------------------------------------------------------------------------------------------------------------------------------------------------------------------------------------------------------------------------------------------------------------------------------------------------------------------------------------------------------------------------------------------------------------------------------------------------------------------------------------------------------------------------------------------------------------------------------------------------------------------------------------------------------------------------------------------------------------------------------------------------------------------------------------------------------------------------------------------------------------------------------------------------------------------------------------------------------------------------------------------------------------------------------------------------------------------------------------------------------------------------------------------------------------------------------------------------------------------------------------------------------------------------------------------------------------------------------------------------------------------------------------------------------------------------------------------------------------------------------------------------------------------------------------------------------------------------------------------------------------------------------------------------------------------------------------------------------------------------------------------------------------------------------------------------------------------------------------------------------------------------------------------------------------------------------------------------------------------------------------------------------------------------------------------------------------------------------------------------------------------------------------------------------------------------------------------------------------------------------------------------------------------------------------------------------------------------------------------------------------------------------------------------------------------------------------------------------------------------------------------------------------------------------------------------------------------------------------------------------------------------------------------------------------------------------------------------------------------------------------------------------------------------------------------------------------------------------------------------------------------------------------------------------------------------------------------------------------------------------------------------------------------------------------------------------------------------------------------------------------------------------------------------------------------------------------------------------------------------------------------------------------------------------------------SA---WQSLE---STG------STS----DQAI--TQGPGLGIFAQWSNGTGVG----GA-GGL--EAGRQGL-WGGM--GG--MGAAG----YPSSSSSSS-SL-WGSQALEDRHQMGSPASL---LPGDLLGGGADSI
>Q3UUG8.1/1-727
--------------------------------------------------------------------------------------------------------------------------------------------------------------------------------------------------------------------------------------------------------------------------------------------------------------------------------------------------------------------------------------------------------------------------------------------------------------------------------------------------------------------------------------------------------------------------------------------------------------------------------------------------------------------------------------------------------------------------------------------------------------------------------------------------------------------------------------------------------------------------------------------------------------------------------------------------------------------------------------------------------------------------------------------------------------------------------------------------------------------------------------------------------------------------------------------------------------------------------------------------------------------------------------------------------------------------------------------------------------------------------------------------------------------------------------------------------------------------------------------------------------------------------------------------------------------------------------------------------------------------------------------------------------------------------------------------------------------------------------------------------------------------------------------------------------------------------------------------------------------------------------------------------------------------------------------------------------------------------------------------------------------------------------------------------------------------------------------------------------------------------------------------------------------------------------LQ---DKRMEID---------------KHSLN-IG--DYNRTVGKG-PG----SRPQI-SKE---S---SMERNPYFDK-----------DG-IVA-DESQNMQ-----FMSSQ---SMK--------------LPPSNSAL----PNQALGSIA-------GLG----TQNLNSVRQ----NGNP-NMFGVGNT--AAQPRG--MQ------Q---PPAQPL-SSS--QPNLRAQV----P--P----PL-----LS-PQVPVSLLKYA-PNNG--------G---LN-------------------------------PLFGPQQ--VAML--NQL--SQLNQL---SQIS-------Q-LQ-RLL-------A-QQQRAQS---QRS--APSANR--QQQDQQ---------GRP----LS-VQ--QQM--MQQSRQLD----------------PSLLV-KQQ---------------TPPSQ-------QPL-------HQ-PAMK-S----F-LDNVMPHTT-PE-L--Q--K---GP-----------SPVN--AFSNFPIGL-NSNLNVNMDMN---SI-K-EPQSRLR---KWT--T-VDSMSVNTSL-DQN-SSKHGA-IS-------S---GFR-------------LE-ESPFVPYDF------MN--------------------------SSTSPASPPGSIGDGWPR-AKS------PN----G--------------SSSV-------N-------------W----------------------PPEFRPGEPWKG--YP----NI-DPETDPYVTPGSVINS-LSINTV--REVDH--LRDRNSGS----S----S-SLNTTLPSTSAWSSIRASNYNVPLSS-TAQSTSA----------RNS-DSKLTWSP----GSV-----T--NTSLAHELWKVPLPP-------KN--I--TAPS-RPPPGLTGQK---PP-------LSTW-------------DNSP----------LR--------VGGGW-G-----------NSD---AR---YTP-GSSWGES------SSGRI-----T-NWLVLKNLTPQ-------------------IDGSTLRT---LCMQH--GPLIT-----F------H------L------N-----L-----P------H------GN---ALVRYSSKEEVVKAQKSLHMCVL---GNTT--I---L-AEF-ASEE----E-----IS---RFFAQSQSLTP-------------SPG---WQSLG---SS---------Q----SRLG--SLD-CSHSFS---SRTDVN----HW-NGA-GLSGANC---GDL--HG--TSLWG----TPHY---ST-SL-WGPPS-SDPRGISSPSPINAFLSVDHLGGGGESM
>C3ZJT1.1/159-315
-RLQMEEEEEQRQEEERRKREEKKKKQQQL-KAKAQELKAKEAE-S-----AKS-QPSQAQP-------AQQ------------------------------AAKR-PSSAQGQQP----------------------------P-------------------------------RY-PREVPPRFQQQAQKQQHHKQKQQGGQGK---KQQGGSGWGSPP-PQMP-SAAPQVG-PSGWGDSNPRSQENSWANAAKKGM-APENFTNGAK----------------------------------------------------------------------------------------------------------------------------------------------------------------------------------------------------------------------------------------------------------------------------------------------------------------------------------------------------------------------------------------------------------------------------------------------------------------------------------------------------------------------------------------------------------------------------------------------------------------------------------------------------------------------------------------------------------------------------------------------------------------------------------------------------------------------------------------------------------------------------------------------------------------------------------------------------------------------------------------------------------------------------------------------------------------------------------------------------------------------------------------------------------------------------------------------------------------------------------------------------------------------------------------------------------------------------------------------------------------------------------------------------------------------------------------------------------------------------------------------------------------------------------------------------------------------------------------------------------------------------------------------------------------------------------------------------------------------------------------------------------------------------------------------------------------------------------------------------------------------------------------------------------------------------------------------------------------------------------------------------------------------------------------------------------------------------------------------------------------------------------------------------------------------------------------------------------------------------------------------------------------------------------------------------------------------------------------------------------------------------------------------------------------------------------------------------------------------------------------------------------------------------------------------------------------------------------------------------------------------------------------------------------------------------------------------------------------------------------------------------------------------------------------------------------------------------------------------------------------------------------------------------------------------------------------------------------------------------------------------------------------------------------------------------------------------------------------------------------------------------------------------------------------------------------------------------------------------------------------------------------------------------------------------------------------------------------------------------------------------------------------------------
>C3ZJT1.1/328-369
-----------------------------------------------------------------------------------------------------------------------------------------------------------------------------------------------------------------------------------------------------------------------------------------------------------------------------------------------------------------------------------------------------------------------------------------------------------------------------------------------------------------------------------------------------------------------------------------------------------------------------------------------------------------------------------------------------------------------------------------------------------------------------------------------------------------------------------------------------------------------------------------------------------------------------------------------------------------------------------------------------------------------------------------AKIDSTTSWGKTPIKQDTAWAVADSPE-EK---RADD-G-------TAI-------WGRPS-----------------------------------------------------------------------------------------------------------------------------------------------------------------------------------------------------------------------------------------------------------------------------------------------------------------------------------------------------------------------------------------------------------------------------------------------------------------------------------------------------------------------------------------------------------------------------------------------------------------------------------------------------------------------------------------------------------------------------------------------------------------------------------------------------------------------------------------------------------------------------------------------------------------------------------------------------------------------------------------------------------------------------------------------------------------------------------------------------------------------------------------------------------------------------------------------------------------------------------------------------------------------------------------------------------------------------------------------------------------------------------------------------------------------------------------------------------------------------------------------------------------------------------------------------------------------------------------------------------------------------------------------------------------------------------------------------------------------------------------------------------------------------------------------------------------------------------------------------------------------------------------------------------------------------------------------------------------------------------------------------------------------------------------------------------------------------------------------------------------------------------------------------------------------------------------------------------------------------------------------------------------------------------------------------------------------------------------------------------------------------------------------------------------------------------------------------------------------------------------------------------------------------------------------------------------------------
>C3ZJT1.1/371-689
----------------------------------------------------------------------------------------------------------------------------------------------------------------------------------------------------------------------------------------------------------------------------------------------------------------------------------------------------------------------------------------------------------------------------------------------------------------------------------------------------------------------------------------------------------------------------------------------------------------------------------------------------------------------------------------------------------------------------------------------------------------------------------------------------------------------------------------------------------------------------------------------------------------------------------------------------------------------------------------------------------------------------------------------------------------------------------------------------------------------------------------------------------------------------------------------------------------------------------------------------------------------------------------------------------------------------------------------------------------------------------------------------------------------------------------------------------------ASGGRDW-DD----------------KNWDD--N-------KGSSWGGGGGGG-GGP--AQPP-PPAR----VDNGTAVW--GRNQR-GSTSTSPPTAPTTTTITVT---TTN--P--------------IPA--GPTGWEEPS----PP---TMRRMM--EVDNGTA-AW--GD--------PEA-H-NRR---V--SELGKR-GQQL------------------------------SV-SALQNTTAQ-MN---VPKS-P-----------------------------------DT-GTKG-------WS--------------E-----PPP-----PP---PSA-FKPSG---------------------WGDT-----PTSVGSPYDK--------GTSIWGGK-TSSSS-----WGDP----G-DAAWGT-STS---------S-T-------THSKSGS-ESMQDGWGT----------E--G--E----G-----G-STPGWEEDEA--F-------GT---WS--VSAS-------QESNSSYG--------------------------------------SGGWTN-----VGGKK--KV----SAKP-V--VKDP---------------SVW-NNRQL-KQ------LVDMGFPREDAEKAL---KTNNNNLESAIGVLL---QKN-------------------------------------------------------------------------------------------------------------------------------------------------------------------------------------------------------------------------------------------------------------------------------------------------------------------------------------------------------------------------------------------------------------------------------------------------------------------------------------------------------------------------------------------------------------------------------------------------------------------------------------------------------------------------------------------------------------------------------------------------------------------------------------------------------------------------------------------------------------------------------------------------------------------------------------------------------------------------------------------------------------------------------------------------------------------------------------------------------------------------------------------------------------------------------------------------------------------------------------------------------------------------------------------------------------------------------------------------------------------------------------------------------------------------------------------------------------------------------------
>C3ZJT1.1/730-1350
---------------------------------------------------------------------------------------------------------------------------------------------------------------------------------------------------------------------------------------------------------------------------------------------------------------------------------------------------------------------------------------------------------------------------------------------------------------------------------------------------------------------------------------------------------------------------------------------------------------------------------------------------------------------------------------------------------------------------------------------------------------------------------------------------------------------------------------------------------------------------------------------------------------------------------------------------------------------------------------------------------------------------------------------------------------------------------------------------------------------------------------------------------------------------------------------------------------------------------------------------------------------------------------------------------------------------------------------------------------------------------------------------------------------------------------------------------------------------------------------------------------------------------------------------------------------------------------------------------------------------------------------------------------------------------------------------------------------------------------------------------------------------------------------------------------------------------------------------------------------------------------------------------------------------------------------------------------------------------------------------------------------------------------------------------------------------------------------------------------------------------------------------------------------------------------------------------------------------------------------------------------------------------------------------------------------------------------------------------------------------------------NP--LVFQQQ--MQ------Q----HMQML-QMAA-RNGFLN---------Q----AL-----LN-PQVAAAAS----ANSGPMS-----Q---QV-------------------------------TSLTPQQ--LKLV--QQL--LQLSQL---QNQQ-------KVLN-QQL-------L-QYQGQQG--GTGK--GSLNHL--QRQQQEL--------AML----IQ-QM--QQQ--IVN-QQRLIAQ----------QSLMQQ-----K---------------QKPDH-------HFG-------VE-PRDQ-E----R-VGNNVTSAL-GN-L--NM---------------------------NVD-A----GMKEPPL-----SQ-P-TMQSRLN---QWK--HP-SHQPREDSN-DDF-GRKPGA-IGR------SRSQNNS-------------TH-GYGGGPYDSFPTDDPLN--------------------------HTTVTSPIMSTQSDTWSA-ISP------SPTD-AS--S---------R-SSSQ-------Q-------------WSSAIDA----------DLSSMLPPEFKPGEPWKG--LK-------DYANDPDVTPGSVARS-ISLNMV--KDSDILKLTGEQYKS----SKDDPA-SSTSALLSSTTWSFSGS-SLY----S-NTSASGS----------NKG-NVKSTWSSSSPLSPS-----AYPPSTITNEIWRAPLPS-------KK--G--VMPA-RPPPGLNVTK----S--------SMW-------------SSGG----------GGGRGSSGEYNVGGS-G----------GSGG---SG---WGSVPSMWSGGDT-APPGRQAP-----S-NWLILKNLTPQ-------------------IDGSTLRT---LCMQH--GPLLT-----F------H------L------N-----L-----S------Q------GC---ALVCYMSKEEAAKAQKSLHTCVL---GNTT--I---L-ADF-ISED----E-----AR---RLFEQNNSQAASSSSSS-D-----RYSDRYGPSYG---GR---------G----DAQH--YIGRGDGQTY---SSRGEN----QS-YGS--RGENRT--YGGR--GE--AQA-----------------------------------------------------
>B0WTJ5.1/228-1404
-----------------------------------------------------------------------------------------------------------------------------------------------------------------------------------------------------------------------------------------------------------------------------------------------------------------------------------------------------------------------------------------------------------------------------------------------------------------------------------------------------------------------------------------------------------------------------------------------------------------------------------------------------------------------------------------------------------------------------------------------------------------------------------------------------------------------------------------------------------------------------------------------------------------------------------------------------------------------------------------------------------------------------------------------DGWGCQHVNQDTQWDVPASPEPAK-----------------DA-------IK--------MN---INNGTELWETNL------RN------GGQ---P-S-----QQPTQKV---PWCP------------QGNH---GGTWGV-----DD-D----NN-PEN--NSV-------------------------------------------------------------WAG---GA-----GGG-------AGAAALP--PGG--GGGGTGNPP-VAGQPNWN--QN-S------------------GAMWPPNV-------AN----APPKKE--PEWT---GN--VG----V----AGAG-GNNWENRGAVAPPPPPHIPAPP-LD-MGN--------------V-DMRSMRPPGS---IEPNREFRGDPRG-------ISGRLN--GNSS-GMW--EQHP-MPN-----TPLNK--M-PPQA---PLLNATGNQWPVGAG-GPQ---NIP--P--------------TKP--QP-GWDEAS----PP---ANRRNI-SNMDEGSS-LW--GA--------PAN-M-N----------------RPN------------------------------GP-DA-----MV-RN---GRNP-L----------------------------------GGN-SG-------------------------------PIG-----PG---GLG--GPRL---------------------GGPGN---QMKSDNM----------------WGHG-GPG---------AI----R-NGSWGD-DGN----------VG-------NWEEKGP-GP-QGGVGG----------GS-T-WN----E-----G-NPATWNNNKKPMV-------------G--GGNV-------WPETSDLI--------------------------------------GGEWGA-----GVGKP--PN----KHNP------QD---------------IIR-SSKQF-RI------LYEMGFKKEDIEQAL---RTANMSLEEAMEMLQ---TQRNNGN-------------------N-MT--DWRRHDDHPGGG----FEPPF-SGG---R----FPGGGNGPS--LPF--PQNPNG-PNN-NNMPGGMGGGGGGGGNP---NLAG------------LNSLSKANL----QSYLNQAPP------SGPG----GP----FNQ----GGPN-GMGG--AG--GAGSGG--GL-----------GGQNS-SAQ---PSTQQ---------L----RM-----LV-QQIQMAVQA-----GYLNH-----QILN---------------------------------QPLAPQT--LFLL--NQL-LNNIKQL---QVTQ-------NSLQ-RGG-------AGGNAQMSM---IPK--IKQQIA--GLQNQIA--------TQQ----AI-YV--KQQ--QQQ-QQQQ----------------SGG-----S---------------SNVGG-------HLG-------GN-FHRE-Q----N-DLTTLQNSL-SE-MGLGG-K---DP-----------SGPY---HHGPGGG----GPGNSGGGS---GA-T-SQQSRLN---QWK--LP------AMDK-DSS-HDLTDF-SRA------P---GTTAKS-------SLAAP-GSG-----MPG-LGGLQ--------------------------GDNTWSTGRGSIGDGWPD-SSA------DVGSKDWPSN---------Q-DSFT-------D-------------L----------------------VPEFEPGKPWKG--NQ-----M-KIEEDPTITPGSIARS-PIASISIGSAKDSDLFA--GSSK----P----S-PTDSISLSSSTWSFNPN-NNF----T----SSIS----------KLA-ENKNTWSD----SG-------------TSDLWGSGLGGGGGGGAGAA--G--KAPR-GPPPGLSAGK---NP--------GGG-------------G-------------GF--------GSNGW-N-----------QRP---GP-----T-GGNWAGG------P-AWY-----S-TWVLLKNLTAQ-------------------IDGSTLRT---LCMQH--GPVQN-----F------H------L------Y-----L-----N------H------GI---ALCKYLSREEANKAQQALNNCVL---GNTT--I---C-AES-PLAS----E-----VQ---TILQHLGIPGGANNNNI--------------NNNN---NG---------N----INVG--SSG--LGNNN---NNNNAQ----PW-RSS----GSQQ---ANI-RSA--ADTWGSGWPSSGA---GA-NL-WTPL--DGPTERGTPSNLNSFLPENLLGGE----
>Q8BXM6.1/4-627
-----------------------------------------------------------------------------------------------------------------------------------------------------------------------------------------------------------------------------------------------------------------------------------------------------------------------------------------------------------------------------------------------------------------------------------------------------------------------------------------------------------------------------------------------------------------------------------------------------------------------------------------------------------------------------------------------------------------------------------------------------------------------------------------------------------------------------------------------------------------------------------------------------------------------------------------------------------------------------------------------------------------------------------------------------------------------------------------------------------------------------------------------------------------------------------------------------------------------------------------------------------------------------------------------------------------------------------------------------------------------------------------------------------------------------------------------------------------------------------------------------------------------------------------------------------------------------------------------------------------------------------------------------------------------------------------------------------------------------------------------------------------------------------------------------------------------------------------------------------------------------------------------------------------------------------------------------------------------------------------------------------------------------------------------------------------------------------------------------------------------------------------------------------------------------------------------------------------------------------------------------------------------------------------------------------------------------------------------------------------------------------VG--NT--AAQPRG--MQ------Q---PPAQPL-SSS--QPNLRAQV----P--P----PL-----LS-PQVPVSLLKYA-PNNG--------G---LN-------------------------------PLFGPQQ--VAML--NQL--SQLNQL---SQIS-------Q-LQ-RLL-------A-QQQRAQS---QRS--APSANR--QQQDQQ---------GRP----LS-VQ--QQM--MQQSRQLD----------------PSLLV-KQQ---------------TPPSQ-------QPL-------HQ-PAMK-S----F-LDNVMPHTT-PE-L--Q--K---GP-----------SPVN--AFSNFPIGL-NSNLNVNMDMN---SI-K-EPQSRLR---KWT--T-VDSMSVNTSL-DQN-SSKHGA-IS-------S---GFR-------------LE-ESPFVPYDF------MN--------------------------SSTSPASPPGSIGDGWPR-AKS------PN----G--------------SSSV-------N-------------W----------------------PPEFRPGEPWKG--YP----NI-DPETDPYVTPGSVINS-LSINTV--REVDH--LRDRNSGS----S----S-SLNTTLPSTSAWSSIRASNYNVPLSS-TAQSTSA----------RNS-DSKLTWSP----GSV-----T--NTSLAHELWKVPLPP-------KN--I--TAPS-RPPPGLTGQK---PP-------LSTW-------------DNSP----------LR--------VGGGW-G-----------NSD---AR---YTP-GSSWGES------SSGRI-----T-NWLVLKNLTPQ-------------------IDGSTLRT---LCMQH--GPLIT-----F------H------L------N-----L-----P------H------GN---ALVRYSSKEEVVKAQKSLHMCVL---GNTT--I---L-AEF-ASEE----E-----IS---RFFAQSQSLTP-------------SPG---WQSLG---SS---------Q----SRLG--SLD-CSHSFS---SRTDVN----HW-NGA-GLSGANC---GDL--HG--TSLWG----TPHY---ST-SL-WGPPS-SDPRGISSPSPINAFLSVDHLGGGGESM
>Q99JR3.2/24-648
----------------------------------------------------------------------------------------------------------------------------------------------------------------------------------------------------------------------------------------------------------------------------------------------------------------------------------------------------------------------------------------------------------------------------------------------------------------------------------------------------------------------------------------------------------------------------------------------------------------------------------------------------------------------------------------------------------------------------------------------------------------------------------------------------------------------------------------------------------------------------------------------------------------------------------------------------------------------------------------------------------------------------------------------------------------------------------------------------------------------------------------------------------------------------------------------------------------------------------------------------------------------------------------------------------------------------------------------------------------------------------------------------------------------------------------------------------------------------------------------------------------------------------------------------------------------------------------------------------------------------------------------------------------------------------------------------------------------------------------------------------------------------------------------------------------------------------------------------------------------------------------------------------------------------------------------------------------------------------------------------------------------------------------------------------------------------------------------------------------------------------------------------------------------------------------------------------------------------------------------------------------------------------------------------------------------------------------------------------------------------NGNP-NMFGVGNT--AAQPRG--MQ------Q---PPAQPL-SSS--QPNLRAQV----P--P----PL-----LS-PQVPVSLLKYA-PNNG--------G---LN-------------------------------PLFGPQQ--VAML--NQL--SQLNQL---SQIS-------Q-LQ-RLL-------A-QQQRAQS---QRS--APSANR--QQQDQQ---------GRP----LS-VQ--QQM--MQQSRQLD----------------PSLLV-KQQ---------------TPPSQ-------QPL-------HQ-PAMK-S----F-LDNVMPHTT-PE-L--Q--K---GP-----------SPVN--AFSNFPIGL-NSNLNVNMDMN---SI-K-EPQSRLR---KWT--T-VDSMSVNTSL-DQN-SSKHGA-IS-------S---GFR-------------LE-ESPFVPYDF------MN--------------------------SSTSPASPPGSIGDGWPR-AKS------PN----G--------------SSSV-------N-------------W----------------------PPEFRPGEPWKG--YP----NI-DPETDPYVTPGSVINS-LSINTV--REVDH--LRDRNSGS----S----S-SLNTTLPSTSAWSSIRASNYNVPLSS-TAQSTSA----------RNS-DSKLTWSP----GSV-----T--NTSLAHELWKVPLPP-------KN--I--TAPS-RPPPGLTGQK---PP-------LSTW-------------DNSP----------LR--------VGGGW-G-----------NSD---AR---YTP-GSSWGES------SSGRI-----T-NWLVLKNLTPQ-------------------IDGSTLRT---LCMQH--GPLIT-----F------H------L------N-----L-----P------H------GN---ALVRYSSKEEVVKAQKSLHMCVL---GNTT--I---L-AEF-ASEE----E-----IS---RFFAQSQSLTP-------------SPG---WQSLG---SS---------Q----SRLG--SLD-CSHSFS---SRTDVN----HW-NGA-GLSGANC---GDL--HG--TSLWG----TPHY---ST-SL-WGPPS-SDPRGISSPSPINAFLSVDHL-------
>Q172C6.1/6-1080
--------------------------------------------------------------------------------------------------------------------------------------------------------------------------------------------------------------------------------------------------------------------------------------------------------------------------------------------------------------------------------------------------------------------------------------------------------------------------------------------------------------------------------------------------------------------------------------------------------------------------------------------------------------------------------------------------------------------------------------------------------------------------------------------------------------------------------------------------------------------------------------------------------------------------------------------------------------------------------------------------------------------------------------------FSQDGWGCQHVNQDTQWDVPASPEPAN---KDA--------------------LK--------MN---INNGTELWETNL------RN------GGQ---P-T-----QQPTQKT---PWGP------------SNNI---GGTWGV-----DD-D----SN-AEN--NSV-------------------------------------------------------------WTG---GA-----TGG--A---------NP--PVA--GQQGWNQ----NNNAMWP--PN-VANA-----------PPKKEPEWSG-----------------NVPV--PGGA---NN--WE----N----RGTA-APPPPHIPA----------PPLDMP-NVD----MRNMRPPG-AI-EP-SRE-------------FRGDPRGISGRLNGSSGMWDQHP-MP-NAP--LNKM-PPQA----PMLNA--A--GGN-----------QWPVGAG-GPQ---NVP--P---------------SK--LPTSWDEAS----PP---ASRRNM-SNLDDGTS-LW--GA--------PTN-P-N----------------RPN------------------------------GPNDG-----MV-RN---GRNP-L----------------------------------GGN-SG-------------------------------PIG-----PG---GIG--GPRLS-------------------GPGNP-----MKSD-M----------------WGHG-GPG---------AM----R-NGSWDD-NSN-------------------NWEDKGP-GPLGGGGGG----------NA-G-------G-----A-GGSTWNDG-P--GN-----PST---WN--NKKPIVPGGNVWPETSDLI--------------------------------------GGDWGAG---IGVGKP--PN----KHNP------QE---------------IIR-SSKQF-RI------LYEMGFKKEDIEQAL---RTSNMSLEEAMEMLQ---RNN---------------------GNN-MP--DWRRHDDHP-GG----FEPPF-SGG---R----FPGGGAGP--SLPF---PQNQN-GPN-NNMPAGM-----GSGNP---NLA-------------GLNALSKPL----QSYLNQAPP------SGPG----PFN-----Q----GGPN-GGVG--GG--AAGILG--GA------G----AGQNS-SAQ---PSTQQ---------L----RM-----LV-QQIQMAVQA-----GYLNH-----QILN---------------------------------QPLAPQT--LFLL--NQL-LNNIKQL---QVTQ-------NNLQ-RGG------GG-GNNQMSM---IPK--IKQQIA--GLQNQIA--------TQQ----AI-YV--KQQ--QQQ-QHSG----------------NTS-----N---------------I---N-------HLA-------NN-FHRE-Q----N--------DL-TT-L--QN-S---LS-----------EMGL---GKDHNGG----GGGGG-NSG---GS-T-SQQSRLN---QWK--LP------AVDK-DAG-HDLTDF-SRA------P---GTTAKS-------TLSTT-GSSISGLSG------LQ--------------------------GDNTWSTGRGGIGDGWPD-SST------ETGNKDWPAT---------Q-DTFT-------D-------------L----------------------VPEFEPGKPWKG--TQ-----M-KIEEDPTITPGSIARS-PIASISIGSAKDSDLFA--NSSK----P----S-PTDSISLSSSTWSFNPGNNNF----S----SSIS----------KLG-GNKNTWSD----AG-------------ASDLWGTGLGS-------GT--AGGKTPR-GPPPGLSAGK---NP--------GGF-------------GSNG----------WN--------QRPGP-G-----------GNN---WP-----T-GGG-GGG------GPGWY-----S-TWILLKNLTTQ-------------------IDGPTLRT---LCMQH--GPLQN-----F------H------L------Y-----L-----N------H------GI---ALCKYQSREEANKAQQALNNCVL---GNTT--I---C-AES-PTES----E-----VQ---TILQHLGVPGGNNNNNN-N-----NNG---NMGSA---GG---------L-------------------------------------------------------------------------------------------------------------------
>B4L7C4.1/6-1178
--------------------------------------------------------------------------------------------------------------------------------------------------------------------------------------------------------------------------------------------------------------------------------------------------------------------------------------------------------------------------------------------------------------------------------------------------------------------------------------------------------------------------------------------------------------------------------------------------------------------------------------------------------------------------------------------------------------------------------------------------------------------------------------------------------------------------------------------------------------------------------------------------------------------------------------------------------------------------------------------------------------------------------------------FSQDGWGCQHVNQDTNWEVPSSPEPAN---KDPS-V-------PSM-------WK--------PN---INNGTDLWESNL------RNGGQPPAQQVP-KPSW-----GHTPSSNLGGTWGEDD--------DGADST----SVWTG-----QS-S----N----S--AASNVPVGANVPGVGSSTAPQWGQ-------------------GVGVGVGVGVPLNTAGNNSVPTTG---AL-----PVV--------APGCGS--NGN--NLSGTGAVG--GGAGANV--GN-T------------------GNGWGDPR-------D-------MRPLAGAGGGG-PID-IRNVDPRD----PITM-RGVGAPTG-----------DPRDLR-MID-----PRDPIRG-DPRGI-SGRLN-------GTSEMWGHHPQ-------IAH--NQIQNIN-KMV--GPVV-GTAG----ANMTN--S--NIGPA-GVGSISSNIGAQWGA-APQ---AVV--GGGGGTV-GVGVPKDLAK--QITGWEEPS----PP---PQRRNI-PNYDDGTS-LW--GQ--------QTR-L-PGS---G--GHWKDM-TDSM------------------------------SR-SH----LMR-SQ---NPSS-QIVGSSNVPG---------------GVGGNPNNTMA---------------GVVGP-----QSRLSS-----TAG-----PT---GGV--GVSG---------------------QHGK-----ADSGAM----------------WVHP-NNSGAASGGRNAQQ----Q-VSSWGD-DSH---------NVGV-----VGAGGGGG-SVGGSNWVD----------DK-QNSSLAQIG-----G-NSTSWSDSPS--G-------GV--GWG--NKQN-------KLSTTGGASSGWSNPNTVGGNVDG-----NDISSDWPHGGAIVGKAQQQQQQ------QQQQ--QQ----QQKL-A--GINVGV----------SILNTD-IVKQS-KQY---RILVENGFKKEDVERAL---LNSNMNIEDAAEMLR--ANTSSSVAAID---------GWRRHDEV-LG--SYADHSNTTNSG----GFPQR-YPAQ-PS--MSFPPNNLMTNMSGTA--VTGGNN-PNM-AALQVQK-----YLNQGGGPPHG--------------VALGPQSV----NASNASVVG------FCQN----PPN-----S----APAV-NMAS--NA--NNQPSG--QH------------IRML-GQ-----QIQLAI----H--S----GF-----IS-SQILTQPLT--------------------------------------------------------QTT--LNLL--NQL-LSSIKHL---QAAQ-------QSLS-RGG-------N-TNQMVANL-AIAK--YKQQIQ--NLQNQIN--------AQQ----AV-YI--KQQ--NLQ-QNSQ----------------Q-------Q---------------HQS----------------------GHLN-N----S--------GN-DY-L--RN-H---DA-----------IATL---QGNFPEL----NLNKPSGYQ---GA-P-NQQSRLN---QWK--LPV-----LEKD-TIA-ADSTDF-SRA------P---GAT-------------KQ-NLSSNSSNMGP--LGLQ--------------------------NDGTWS-TGRNIGDGWPD-PSI------DNENKDW--SVA-----PTA-AAYT-------D-------------L----------------------VQEFEPGKPWKG--SQ----IK-SIEDDPSITPGSVARS-PLSINP--TPKDADIFS--NTGK----N----S-P--TDLP-----PLSLSSSTW----S---FNPNQ----------NFP-S----WSD----N---------TQQCATSELWTSPLNK--------------SSSR-GPPPGLSTNK---AG--------GVT-------------ATTAPS-----PTVAG--------NSNGW-L-----------PNR---SV---PST-NTTWTGG-----NASSWN-----S-SWLLLKNLTAQ-------------------VCEKLFLL---LCI----------------------------------------------------------------------------------------------------------------------------------------------------------------------------------------------------------------------------------------------------------------------------------------------------
>Q172C7.1/363-538
--------------------------------------------------------------------------------------------------------------------------------------------------------------------------------------------------------------------------------------------------------------------------------------------------------------------------------------------------------------------------------------------------------------------------------------------------------------------------------------------------------------------------------------------------------------------------------------------------------------------------------------------------------------------------------------------------------------------------------------------------------------------------------------------------------------------------------------------------------------------------------------------------------------------------------------------------------------------------------------------------------------------------------------------FSQDGWGCQNVNQDTNWEVPGSPEPGK---PENN-A-------PPGGSGGGNGPNPSATGWKPCN---TNNGTELWEANL------RN------GGA---PQA-----PQPVQKA---PWGP------------ASNI---GGTWGE-----DD-D---SG----E--ANV-------------------------------------------------------------WNG---GAT--ANPQA--A----APPAWGQ--NNP--AMWPPGNAS--GPNTAAV---K-K------------------ENEWGGVG-------V-------IGGN--TAAN---PT--VP----P----AVSG-WDGRNA--------------------------------------------------------------------------------------------------------------------------------------------------------------------------------------------------------------------------------------------------------------------------------------------------------------------------------------------------------------------------------------------------------------------------------------------------------------------------------------------------------------------------------------------------------------------------------------------------------------------------------------------------------------------------------------------------------------------------------------------------------------------------------------------------------------------------------------------------------------------------------------------------------------------------------------------------------------------------------------------------------------------------------------------------------------------------------------------------------------------------------------------------------------------------------------------------------------------------------------------------------------------------------------------------------------------------------------------------------------------------------------------------------------------------------------------------------------------------------------------------------------------------------------------------------------------------------------------------------------------------------------------------------------------------------------------------------------------------------------------------------------------------------------------------------------------------------------------------------------------------------------------------------------------------------------------------------------------------------------------------------------------------------------------------------------------------------------------------------------------------------------------------------------------------------------------------------------------------------------------------
>Q172C7.1/573-1487
--------------------------------------------------------------------------------------------------------------------------------------------------------------------------------------------------------------------------------------------------------------------------------------------------------------------------------------------------------------------------------------------------------------------------------------------------------------------------------------------------------------------------------------------------------------------------------------------------------------------------------------------------------------------------------------------------------------------------------------------------------------------------------------------------------------------------------------------------------------------------------------------------------------------------------------------------------------------------------------------------------------------------------------------------------------------------------------------------------------------------------------------------------------------------------------------------------------------------------------------------------------------------------------------------------------------------------------------------------------------------------------------------------------------------------------------------------------------------------------------------------------------------------------------------------------------------------------------------------------------------------------------------------------NG---N--VGMWDQPNVPN------------------------------LS-AA-----AKIAQ---GPLPTV----------------------------------TSG-GGNQ-------WNAPIPNKLPGAWDDSS-------PSLNTRPS---LDD--GPNA--------------------IWNQGPLSRQNSNASN----------------WKDM-PDN---------VSRNSVS-RNPAGN-MLV---------GGPVARGMRLGGMNPGM-KPDSNMWGQ----------NQGMPLN----G-----SWDDGGWDDKAL--G------ANV--PWN--DFGQ-------NN---LWN--------------------------------------KGKQGS------GGWP--DS----SDMI-G--GGGGA-------------SADWNMNKPQ-NK------LSQADFIRKSNQYRML-CENGFKKEDV-ECALR---NTNMNFD----------------ESFD-IL--Q--RHCATGGLGD--WRRPDD-HSA---S---------GFD---APF---NNRFP-A---GHGSGMP-----FSQNL---LNN--------------LPGVGGTN----PNLAALNSI------KYLS----QGPV-AGHS----SYSQ---GP--NP--LATASA--SN------------PQNA-QAQ---PSTQQ---------L----RM-----LV-QQIQMAVHA-----GFLNH-----QILN---------------------------------QPLAPTT--LLLL--NQL-LSQIRQM---QHIQ-------NNLA-RSGGA--TGVS-TVQLTMQ---INK--HKAQIS--QLQQQIA--------AQQ----AI-YV--KQQ--QQPQQQHQ----------------PTG-----P---------------HQPPVTPGGMNPGLG-------GA-DYLR-Q----Q-DLVSLQSNF-AD-M--ALGK---DP-----------VTSM---NAGI---------AAGA--T---GI-T-SQQSRLN---QWK--LP--SLEKESGA-GGA-NDLTDF-SRA------P---GTT------------GKS-TLSTASSNMSS--LGLQ--------------------------DGTWSS-GRSHMADGWPD-QTST---GSDPDNKDW--NSP-----QDN-AAFS-------D-------------L----------------------VPEFEPGKPWKG--AQ-----M-KIDDDPSITPGSVARS-PLSIA---TAKETDLFG--TAGK----A----S-PTDSMGLTSSTWGFNSSHPTG----G-K-----L----------AGN-AAKNTWPD----T-I-----TSTTASSSSDLWGAPVGK---------------PTR-GPPPGLGANK---NV--------SSA---------------------------P-----------NGW-P-----------GSSG-VQR---SGS-GGNWP---------SGWG-----S-SWLLLKNLTPQ-------------------IDVATLRT---LCMQH--GPLQN-----L------Q------L------Y-----A-----N------H------GL---ALIKYSSREEANKAQQALNNCPL---GSST--I---G-AEC-PSDT----E-----VQ---AYLQQLGTQAGSITSNA-MVAPPNSSG---GVTSV---AQ---------S----WRQA--PRTGGSDTWG---SGWPPT-------STG--TGSMFW---API--EG--ATERS----TPSN---L---------------------------------------
>Q6P7B1.1/2-432
---------------------------------------------------------------------------------------------------------------------------------------------------------------------------------------------------------------------------------------------------------------------------------------------------------------------------------------------------------------------------------------------------------------------------------------------------------------------------------------------------------------------------------------------------------------------------------------------------------------------------------------------------------------------------------------------------------------------------------------------------------------------------------------------------------------------------------------------------------------------------------------------------------------------------------------------------------------------------------------------------------------------------------------------------------------------------------------------------------------------------------------------------------------------------------------------------------------------------------------------------------------------------------------------------------------------------------------------------------------------------------------------------------------------------------------------------------------------------------------------------------------------------------------------------------------------------------------------------------------------------------------------------------------------------------------------------------------------------------------------------------------------------------------------------------------------------------------------------------------------------------------------------------------------------------------------------------------------------------------------------------------------------------------------------------------------------------------------------------------------------------------------------------------------------------------------------------------------------------------------------------------------------------------------------------------------------------------------------------------------------------------------------------------------------------------------------------------------------------------------------------------------------------------------------------------------------------------------------------------------------------------------------------------------------------------------------------------------------------------------------------------------------------------------------------------------MEGLPSVATQ-EAT-MHKNGA-IVA------P---GKT-------------RG-GSPYNQFDI------IP--------------------------GDTLGG-HTGPAGDSWLP-AKS------PPTNKIG--S---------K-SSNA-------S-------------W----------------------PPEFQPGVPWKG--IQ----NI-DPESDPYVTPGSVLGG-TATSPI--VDTDHQLLRDNTTGS----N----S-SLNTSLPSPGAWPYSASDNSF----T-NVHSTSA----------KFP-DYKSTWSP----DPI-----GHNPTHLSNKMWKNHISS-------RN--T--TPLP-RPPPGLTNPK---PA--------SPW-------------SSTA----------PR--------SVRGW-G-----------TQD---SR---IAS-ASTWSDG------GSVRP-----S-YWLVLHNLTPQ-------------------IDGSTLRT---ICMQH--GPLLT-----F------H------L------N-----L-----T------Q------GT---ALIRYSTKQEAAKAQTALHMCVL---GNTT--I---L-AEF-ATED----E-----VS---RFLAQAQPPTPAATPSA-P-----ATG---WQSLE---TS---------Q----NQAD--PVGPALNLFG---GSTGLG----QW-SSS--AGGSSG---ADL--AG--TSLWG----PPNY---SS-SL-WGVPTVEDPHRMGSPAPL---LPGDLLGGGSDSI
>Q3UQ45.1/7-500
-----------------------------------------------------------------------------------------------------------------------------------------------------------------------------------------------------------------------------------------------------------------------------------------------------------------------------------------------------------------------------------------------------------------------------------------------------------------------------------------------------------------------------------------------------------------------------------------------------------------------------------------------------------------------------------------------------------------------------------------------------------------------------------------------------------------------------------------------------------------------------------------------------------------------------------------------------------------------------------------------------------------------------------------------------------------------------------------------------------------------------------------------------------------------------------------------------------------------------------------------------------------------------------------------------------------------------------------------------------------------------------------------------------------------------------------------------------------------------------------------------------------------------------------------------------------------------------------------------------------------------------------------------------------------------------------------------------------------------------------------------------------------------------------------------------------------------------------------------------------------------------------------------------------------------------------------------------------------------------------------------------------------------------------------------------------------------------------------------------------------------------------------------------------------------------------------------------------------------------------------------------------------------------------------------------------------------------------------------------------------------------------------------------------------------------------------------------------------------------------------------------------------------------------------------------------------------------------------------------------------------------------------------------------KQ-----Q---------------TPPSQ-------QPL-------HQ-PAMK-S----F-LDNVMPHTT-PE-L--Q--K---GP-----------SPVN--AFSNFPIGL-NSNLNVNMDMN---SI-K-EPQSRLR---KWT--T-VDSMSVNTSL-DQN-SSKHGA-IS-------S---GFR-------------LE-ESPFVPYDF------MN--------------------------SSTSPASPPGSIGDGWPR-AKS------PN----G--------------SSSV-------N-------------W----------------------PPEFRPGEPWKG--YP----NI-DPETDPYVTPGSVINS-LSINTV--REVDH--LRDRNSGS----S----S-SLNTTLPSTSAWSSIRASNYNVPLSS-TAQSTSA----------RNS-DSKLTWSP----GSV-----T--NTSLAHELWKVPLPP-------KN--I--TAPS-RPPPGLTGQK---PP-------LSTW-------------DNSP----------LR--------VGGGW-G-----------NSD---AR---YTP-GSSWGES------SSGRI-----T-NWLVLKNLTPQ-------------------IDGSTLRT---LCMQH--GPLIT-----F------H------L------N-----L-----P------H------GN---ALVRYSSKEEVVKAQKSLHMCVL---GNTT--I---L-AEF-ASEE----E-----IS---RFFAQSQSLTP-------------SPG---WQSLG---SS---------Q----SRLG--SLD-CSHSFS---SRTDVN----HW-NGA-GLSGANC---GDL--HG--TSLWG----TPHY---ST-SL-WGPPS-SDPRGISSPSPINAFLSVDHLGGGGESM
>Q4T0A8.1/27-228
----------------------------------------------------------------------------------------------------------------------------------------------------------------------------------------------------------------------------------------------------------------------------------------------------------------------------------------------------------------------------------------------------------------------------------------------------------------------------------------------------------------------------------------------------------------------------------------------------------------------------------------------------------------------------------------------------------------------------------------------------------------------------------------------------------------------------------------------------------------------------------------------------------------------------------------------------------------------------------------------------------------------------------------------------------------------------------------------------------------------------------------------------------------------------------------------------------------------------------------------------------------------------------------------------------------------------------------------------------------------------------------------------------------------------------------------------------------------------------------------------------------------------------------------------------------------------------------------------------------------------------------------------------------------------------------------------------------------------------PS--S----------------------------------HTK-SESS-------WG--------------DP---APSP-----VT---VDN--GTSA---------------------WGKP-----TGGCSS----------------WGDS----------------------------NPG---------MAP-------TSCKPAP-KPMQDGWGG----------G--GDEM----N-----L-SGGQWDAE-D--G-------DM---WN--SAAS-------QESNSSCN----------------------------------------SWGN------ASKK-IAQ----KGKV-P--GKQE---------------DTWIMNRLI-KQ------LTDMGFPRDPAEEAL---KSNNMNLDQAMSALL---EKKTELD---------------KRGMA-ITGHDYNSSSTAL-TV----CSKKH-WSE---S--CTFNHTNKP----------------------------------------------------------------------------------------------------------------------------------------------------------------------------------------------------------------------------------------------------------------------------------------------------------------------------------------------------------------------------------------------------------------------------------------------------------------------------------------------------------------------------------------------------------------------------------------------------------------------------------------------------------------------------------------------------------------------------------------------------------------------------------------------------------------------------------------------------------------------------------------------------------------------------------------------------------------------------------------------------------------------------------------------------------------------------------------------------------------------------------------------------------------------------------------------------------------------------------------------------------------------------------------------------------------------------------------------------------------------------------------------------------------
>Q4T0A8.1/329-402
---------------------------------------------------------------------------------------------------------------------------------------------------------------------------------------------------------------------------------------------------------------------------------------------------------------------------------------------------------------------------------------------------------------------------------------------------------------------------------------------------------------------------------------------------------------------------------------------------------------------------------------------------------------------------------------------------------------------------------------------------------------------------------------------------------------------------------------------------------------------------------------------------------------------------------------------------------------------------------------------------------------------------------------------------------------------------------------------------------------------------------------------------------------------------------------------------------------------------------------------------------------------------------------------------------------------------------------------------------------------------------------------------------------------------------------------------------------------------------------------------------------------------------------------------------------------------------------------------------------------------------------------------------------------------------------------------------------------------------------------------------------------------------------------------------------------------------------------------------------------------------------------------------------------------------------------------------------------------------------------------------------------------------------------------------------------------------------------------------------------------------------------------------------------------------------------------------------------------------------------------------------------------------------------------------------------------------------------------------------------------------------------------------------------------------------------------------------------------------------------------------------------------------------------------------------------------------QVART---ISN--MQQQIQ--QHQRQL---------AQA----LL----------MKQ-QQQQ----------------PPP-----S---------------HSGLH-------PSG-------AK-STLD-S----F-PGHPQAPGF-PD-M--QT-K---EP-----------QSSP---N----------------------------------------------------------------------------------------------------------------------------------------------------------------------------------------------------------------------------------------------------------------------------------------------------------------------------------------------------------------------------------------------------------------------------------------------------------------------------------------------------------------------------------------------------------------------------------------------------------------------------------------------------------------------------------------------------------------------------------------------------------------------------------------------------------------------------------------------------------------------------------------------------------
>Q4T0A8.1/405-529
--------------------------------------------------------------------------------------------------------------------------------------------------------------------------------------------------------------------------------------------------------------------------------------------------------------------------------------------------------------------------------------------------------------------------------------------------------------------------------------------------------------------------------------------------------------------------------------------------------------------------------------------------------------------------------------------------------------------------------------------------------------------------------------------------------------------------------------------------------------------------------------------------------------------------------------------------------------------------------------------------------------------------------------------------------------------------------------------------------------------------------------------------------------------------------------------------------------------------------------------------------------------------------------------------------------------------------------------------------------------------------------------------------------------------------------------------------------------------------------------------------------------------------------------------------------------------------------------------------------------------------------------------------------------------------------------------------------------------------------------------------------------------------------------------------------------------------------------------------------------------------------------------------------------------------------------------------------------------------------------------------------------------------------------------------------------------------------------------------------------------------------------------------------------------------------------------------------------------------------------------------------------------------------------------------------------------------------------------------------------------------------------------------------------------------------------------------------------------------------------------------------------------------------------------------------------------------------------------------------------------------------------------------------------------------------------------------------------------------------------------------------------------------------------------------------------------SSYSL-EPN-LGKHGANLCP------P---GKP-------------HQLEDSYSPYSL------MP--------------------------SSDSPS-SPLVPPDNWGQ-GKS------S-SDKMA------------N-GTNI-------N-------------W----------------------PPEFCPGVPWKG--LQ----NI-DPETDPNVTPGSVPSGPTINTTI--QDVNRYLLRDRSGGK----L----S-----------------------------------------------------------------------------------------------------------------------------------------------------------------------------------------------------------------------------------------------------------------------------------------------------------------------------------------------------------------------------------------------------------------------------------------------------------------------------------------------------------------------------------------------------------------------------------
>Q4T0A8.1/526-801
----------------------------------------------------------------------------------------------------------------------------------------------------------------------------------------------------------------------------------------------------------------------------------------------------------------------------------------------------------------------------------------------------------------------------------------------------------------------------------------------------------------------------------------------------------------------------------------------------------------------------------------------------------------------------------------------------------------------------------------------------------------------------------------------------------------------------------------------------------------------------------------------------------------------------------------------------------------------------------------------------------------------------------------------------------------------------------------------------------------------------------------------------------------------------------------------------------------------------------------------------------------------------------------------------------------------------------------------------------------------------------------------------------------------------------------------------------------------------------------------------------------------------------------------------------------------------------------------------------------------------------------------------------------------------------------------------------------------------------------------------------------------------------------------------------------------------------------------------------------------------------------------------------------------------------------------------------------------------------------------------------------------------------------------------------------------------------------------------------------------------------------------------------------------------------------------------------------------------------------------------------------------------------------------------------------------------------------------------------------------------------------------------------------------------------------------------------------------------------------------------------------------------------------------------------------------------------------------------------------------------------------------------------------------------------------------------------------------------------------------------------------------------------------------------------------------------------------------------------------------------------------------------------------------------------------------------------------------------------------------------------------------------------------------------------------------------------------------------------------------------------G----------KLS-EMKSTWSP----GPI-----SHSQASLSHDLWKVPQAP-------RS--A-NTAPS-RPPPGLTNTK---PA--------STW-------------GGTS----------LG--------LAQGW-S-----------S------S---YTT-GTTWSTD------SSTRT-----S-SWLVLRNLTPQ-------------------IDGSTLRT---LCMQH--GPLIT-----F------H------L------N-----L-----T------Q------GS---AVVRYSSKDEAAKAQKSLHMCVL---GNTT--I---L-AEF-AGEE----E-----VN---RFFAQGQLLGGTTSWQA-------TPG---TNQTRMGGAS---------S----GAAH--PIGHSSHWNN---NNNGSN----SN-SSSNSSGGGGA---AKT--GG--ELLWG----GVQQ---YS-SL-WRPPSAEEGRVMGSPTPINTLLPGDLLSGES---
>B7ZB91.1/13-478
----------------------------------------------------------------------------------------------------------------------------------------------------------------------------------------------------------------------------------------------------------------------------------------------------------------------------------------------------------------------------------------------------------------------------------------------------------------------------------------------------------------------------------------------------------------------------------------------------------------------------------------------------------------------------------------------------------------------------------------------------------------------------------------------------------------------------------------------------------------------------------------------------------------------------------------------------------------------------------------------------------------------------------------------------------------------------------------------------------------------------------------------------------------------------------------------------------------------------------------------------------------------------------------------------------------------------------------------------------------------------------------------------------------------------------------------------------------------------------------------------------------------------------------------------------------------------------------------------------------------------------------------------------------------------------------------------------------------------------------------------------------------------------------------------------------------------------------------------------------------------------------------------------------------------------------------------------------------------------------------------------------------------------------------------------------------------------------------------------------------------------------------------------------------------------------------------------------------------------------------------------------------------------------------------------------------------------------------------------------------EK----GGSH-GLFG--NS--TAQSRG--LH------T----PVQPL-NSS---PSLRAQV----P--P----QF-----IS-PQVSASMLKQF-PNSGLSP-----GLFNVG-------------------------------PQLSPQQ--IAML--SQL--PQIPQF---QLAC-------QLLL-QQQ-------Q-QQQLLQN---QRK--ISQAVR--QQQEQQL--------ARM----VS-AL--QQQ--QQQ-QQRQ----------------PGM-----K---------------HSPSH-------PVG-------PK-PHLD-N----M-VPNALNVGL-PD-L--QT-K---GP-----------IPGY---GSGFSSG----GMDYGMVGG---KE-A-GTESRFK---QWT--SMMEGLPSVATQ-EAN-MHKNGA-IVA------P---GKT-------------RG-GSPYNQFDI------IP--------------------------GDTLGG-HTGPAGDSWLP-AKS------PPTNKIG--S---------K-SSNA-------S-------------W----------------------PPEFQPGVPWKG--IQ----NI-DPESDPYVTPGSVLGG-TATSPI--VDTDHQLLRDNTTGS----N----S-SLNTSLPSPGAWPYSASDNSF----T-NVHSTSA----------KFP-DYKSTWSP----DPI-----GHNPTHLSNKMWKNHISS-------RN--T--TPLP-RPPPGLTNPK---PS--------SPW-------------SSTA----------PR--------SVRGW-G-----------TQD---SR---LAS-ASTWSDG------GSVRP-----S-YWLVLHNLTPQ-------------------------------------------------------------------------------------------------------------------------------------------------------------------------------------------------------------------------------------------------------------------------------------------------------------------------------------
>Q7Q3B9.4/7-766
---------------------------------------------------------------------------------------------------------------------------------------------------------------------------------------------------------------------------------------------------------------------------------------------------------------------------------------------------------------------------------------------------------------------------------------------------------------------------------------------------------------------------------------------------------------------------------------------------------------------------------------------------------------------------------------------------------------------------------------------------------------------------------------------------------------------------------------------------------------------------------------------------------------------------------------------------------------------------------------------------------------------------------------------AQDGWGCQHVNQDTQWDVPISPEPST---KPDP-S-----------------LK--------AT---VNNGTELWETNL------RN------GGQ---PPV-----QAPSQKT---PWGP-----------QSHHG----GTWGV-----DD-E----S----S--GEASNVWTGAPGAPGGASMVAGALAGTAG--------GPPPVGGNPGALVAGQVGPVGSGSGGMWQA---GG-----GGL--------PGAGGGIAPPK--KDNDWGSGT--GGIGATG--GG-G------------------GGGWGEPRGN--VGGGGAV-GGAGAPN--AGVP---PH--LA----S----QLEG-LPNVDIRSM----------RPPGAG-GID-----QSREFRG-DPRGI-SGRLS-------GST-----TGM-------LDH-YP--MGKM-PPP--GAMS-SGASAIGAGGNNQ--WPLGGGGG-GGGGVGGAANGGPVG-GGV---PSSMPP--------------TKS--VSGGWDDNS----PP---AVRRNP--NIDDGTA-LWASGG--------PGSGV-GGG---G--VGTGRA-TGTV------------------------------SD-GQ-----MVGRN---GRNG-PLGGMSSGPIG--------------GGPSGGPGGLG------------------------------------GGP-----RM---VGS--GPAG---------------------NAMK-----ADSSNMWMTGHGAGVGGSRNGSWDDP-TIG---------GT----G-GNNWDD-KPT---------GGS-------SGPLGGG-ASWMDGPGTA-------APG--AGLP----G-----A-GNQSWNANKKPLGGGGGGGGAV---WP--DSSS-------G---ADLI--------------------------------------GNDWGV------GGGK--MT----NKPP-H--GPLE---------------IIR-SSKQY-RI------LCEMGYKKEDVEYAL---RAANMALEEAVDLLQ--RNGSL-PNVT-----------GMGNAAG-GG--DWRRDDAHAQLGGGGTGGSNV-GGG---S---GVFEPPFGNRYLGSG---GGGAGGGAG-NGNPNLSG--LHGLSSK---SLG--------------SY--LNQA----PPPMTGIGG------QGGS----MAPF-NQGG----GAGG-NPVG--GG--GGGAGG--QN-----------AVQ---------PNTQ----------L----RS-----LV-QQIQMAVQT-----GYLNP-----QILN---------------------------------QPLAPQT--FLLL--NQL-LSSIK-------------------------------------------------------------------------------------------------------------------------------------------------------------------------------------------------------------------------------------------------------------------------------------------------------------------------------------------------------------------------------------------------------------------------------------------------------------------------------------------------------------------------------------------------------------------------------------------------------------------------------------------------------------------------------------------------------------------------------------------------------------------------------------------------------------------------------------------------------------------------------------------------------------------------------------------------------------------------------------------------------------------------------------------------------------------------------------------------------------------------------------
>Q7Q3B9.4/781-1217
--------------------------------------------------------------------------------------------------------------------------------------------------------------------------------------------------------------------------------------------------------------------------------------------------------------------------------------------------------------------------------------------------------------------------------------------------------------------------------------------------------------------------------------------------------------------------------------------------------------------------------------------------------------------------------------------------------------------------------------------------------------------------------------------------------------------------------------------------------------------------------------------------------------------------------------------------------------------------------------------------------------------------------------------------------------------------------------------------------------------------------------------------------------------------------------------------------------------------------------------------------------------------------------------------------------------------------------------------------------------------------------------------------------------------------------------------------------------------------------------------------------------------------------------------------------------------------------------------------------------------------------------------------------------------------------------------------------------------------------------------------------------------------------------------------------------------------------------------------------------------------------------------------------------------------------------------------------------------------------------------------------------------------------------------------------------------------------------------------------------------------------------------------------------------------------------------------------------------------------------------------------------------------------------------------------------------------------------------------------------------------------------------------------------------------------------------------------------------------------------------------------------------------------------------------------------------------------------------------------------------------A--SRL--QQL-QVTQ----------------GNL----QR---------------HLGGN-------FHR-------ND-PNDL-S----A-LQNSLSEMT-LG-K--EH-N---GP-----------YLSG---PPGS--G----GGASGMGGG--AGP-T-SQQSRLN---QWK--LP-----SMMDK-DNS-HDLTDF-SRA------P---GST-------------AK-SVGLGGNSGVL--GGIQ--------------------------TDGTWSSGRAGMTDGWPDNAST------DITGKDWPST---------Q-DSFS-------D-------------L----------------------VPEFEPGKPWKV--RRGKGTQM-KIEEDPTITPGSIARS-PIAAISVGSAKDSELFA--TSSK----P----S-PTDSISLSSSTWSFNASSSNY----S-SATGSAA----------GLG-T----GSG----GPT-----G----------------N-------SA--S--KTPR-GPPPGLSSGK---VS--------GSG-------------SVGG----------GP--------GSNGW-M-----------PRT---SH----GQ-GGNWSAGGG--GASGSWY-----S-TWLLLKNLTAQ-------------------IDGSTLRT---LCMQH--GPLQN-----F------H------L------Y-----L-----N------H------GI---ALCKYLTREEANKAQLALNNCVL---GNTT--I---C-AES-PTDS----E-----VQ---TILQHLGLPGQNGGGSA-------SGG---GQSAS---AG---------S----GGIG--NSSMAQSWRS-----------------------------------------------------------------------------------------------
>Q8BX83.2/38-410
-QEKEQEREEQLMEDKKRKKEDKKKKEATQ-KVTEQKTKVPEVTKP-----SLS-QPTAASP-------IGSSPSP--------------------PVNGGNNAKR-VAVPNGQPP----------------------------SAA-----------------------------RYMPREVPPRFRCQ----QDHKVLLKRGQPPPPSCMLLGGGAGPPP-CTAP-GANPNNN-AQVTG-ALLQSESGTAPESTLGGA-AASNYANSTWGPGASSNS-----GASPNPIHIWDKVIVDG-SDMEEWPCIAS-KD-TESSSENTTDNNS--ASNPGSEKS-SL------------PGSTTS--------NK------------GKGSQCQA----ASS----------------GNECNLGVWK------SDPK-A------K--------------SVQPPNSTSD-SNNGLGNW-------RSTSG--QDR---------IGPGSGFS------NFNPNSNPSAWPALVQEGTSRKG----------------------------ALETESSSSSAQ---------VSTVG-QASR----------EQQ--SKMENAGVNFV-------------------VSGREQAQIHN--TDGP----------------------------------------------------------------------------------------------------------------------------------------------------------------------------------------------------------------------------------------------------------------------------------------------------------------------------------------------------------------------------------------------------------------------------------------------------------------------------------------------------------------------------------------------------------------------------------------------------------------------------------------------------------------------------------------------------------------------------------------------------------------------------------------------------------------------------------------------------------------------------------------------------------------------------------------------------------------------------------------------------------------------------------------------------------------------------------------------------------------------------------------------------------------------------------------------------------------------------------------------------------------------------------------------------------------------------------------------------------------------------------------------------------------------------------------------------------------------------------------------------------------------------------------------------------------------------------------------------------------------------------------------------------------------------------------------------------------------------------------------------------------------------------------------------------------------------------------------------------------------------------------------------------------------------------------------------------------------------------------------------------------------------------------------------------------------------------------------------------------------------------------------------------------------------------------------------------------------------------------------------------------------------------------------------------------------------------------------------------------------------------------------------------------------------------------------------------------------------------------------------------------------------------------------------------------------------------------------------------------------------------------------------------------------------------------------------------------------------------------------------------------------------------------------------------------------------------------------------------------------------------------------------------------------------------------------------------------------------------------------
>Q172C8.1/192-646
-----------------------------------------------------------------------------------------------------------------------------------------------------------------------------------------------------------------------------------------------------------------------------------------------------------------------------------------------------------------------------------------------------------------------------------------------------------------------------------------------------------------------------------------------------------------------------------------------------------------------------------------------------------------------------------------------------------------------------------------------------------------------------------------------------------------------------------------------------------------------------------------------------------------------------------------------------------------------------------------------------------------------------------------------DGWGSENVNQDSRWDVPASPEPGS---KPDP-N-------SAT-------SGPHAG----IPMWKTNTGTEIWEANL------RN------GGQ---MPQ-----QAPVQKT---PWGP------------SSNI---GGTWGE-----DD-D----A----NEPGSV-------------------------------------------------------------WNG---AT-----GMN--Q----PPVTPQS--GPS--QQPPWNAGN--MWGPGGV--AP-GAI--------------KKDNEWGGA--------A-------GGPA--GGWD---QR--NP----P----PLGA-PNAN----A----------GMD-PT-NVD-----LRNMRIA-GA-MD-SNR------------EIRGDPRG-------ISGRLNGNVNLW-EQH--QLPG--MAP----NK---------IPQ--VTTPSTPTTGPQWPA-GQI---PAH--N----------------K--MPSGWDDSS----TP---GVRR----NVDDGTA-LW--GQG------NLSR-Q-N-S---N--VSNWKD-GPEG------------------------------IQ-RN-----SQ-QR---NSIV---------------------------------------------------AG--------------N-------L-----PG---PTG--NRLG---------------------NTGP-----IKPDNL----------------WGQN-NAG---------GR----G-GAGWDE-SSG---------NNW-------DD--KNS-GSL---WNE----------N----------------A-SAAGWNKPKQ--M------APN---WN--EPT------------SDMG---------------------------------------SEWGM------HNNV---M----SKPP-N--KINP--------------LEIIRSSKHY-RM------LCEMGFKKEEVETVL---RICNMNLEESIEMLQ---RNGSSAD--------------WRR----------------------------------------------------------------------------------------------------------------------------------------------------------------------------------------------------------------------------------------------------------------------------------------------------------------------------------------------------------------------------------------------------------------------------------------------------------------------------------------------------------------------------------------------------------------------------------------------------------------------------------------------------------------------------------------------------------------------------------------------------------------------------------------------------------------------------------------------------------------------------------------------------------------------------------------------------------------------------------------------------------------------------------------------------------------------------------------------------------------------------------------------------------------------------------------------------------------------------------------------------------------------------------------------------------------------------------------------------------------------------------------------------------------------------------------------------------------
>Q172C8.1/672-1244
-------------------------------------------------------------------------------------------------------------------------------------------------------------------------------------------------------------------------------------------------------------------------------------------------------------------------------------------------------------------------------------------------------------------------------------------------------------------------------------------------------------------------------------------------------------------------------------------------------------------------------------------------------------------------------------------------------------------------------------------------------------------------------------------------------------------------------------------------------------------------------------------------------------------------------------------------------------------------------------------------------------------------------------------------------------------------------------------------------------------------------------------------------------------------------------------------------------------------------------------------------------------------------------------------------------------------------------------------------------------------------------------------------------------------------------------------------------------------------------------------------------------------------------------------------------------------------------------------------------------------------------------------------------------------------------------------------------------------------------------------------------------------------------------------------------------------------------------------------------------------------------------------------------------------------------------------------------------------------------------------------------------------------------------------------------------------------------------------------------------------------------------------------------------------------------------------------------------------------------------------------------------------------------------------------------------------------FPQPN----QNPLSGFGG-------NPN----INSF-NNMK----FGAG-NGGP--NG-AINGPFG--QP------PA--ALNQNA-QSQ---PSTQQ---------L----RM-----LV-QQIQMAVQ-----HGYLNH-----QILN---------------------------------QPLAPQT--LLLL--NQM-LNHIKQL---QVMQ-------SNLN-RSGGG---GAN-AVQISLG---INK--LKSQIG--NLQNQIT--------AQQ----TI-YV--KQQ--QQQ-NNPN----------------A---------------------------V-------PGG-------GH-PAND-L----F-RTPNDLSGL-PG-T--FS-D---MS-----------LKDN---GNPFPS-------------T---GS-T-SQQSRLN---QWK--LP-----ATPVA-DKD-SDLTDF-PRA------P---GTS-------------SK-PAGL---GV------MD--------------------------DGTWSN-GRSNTGDGWPD-SNT------HDKDWAG--N---------A-DAFT-------D-------------L----------------------VPEFEPGKPWKG--TQ----TT-RIEDDPTITPGSVARS-PLSIA---AAKESNLFANSNNNN----N----I-N-NNATNSKSSPTESISSSTW----SYNPNNTHG----------GFG-GSKLSKNP----WPD--------SIVPPSDLWDNPLGK----------------SR-VGPPGLKTAG-------------G-----------------------------KL--------DSNGW-S-----------SHS---AG----SG-AAGWNSG------AATWS-----S-TWILLKNLSAQ-------------------IDGPTLRT---LCIQH--GPLLA-----F------H------L------Y-----L-----N------H------GI---ALCKYSTREEANKAQMALNNCML---GSTT--I---C-AET-PTES----D-----VQ---NILQHLGPPNGTNGLTG-S-----QSG---GQNWR---LG---------AA--AQSQS--VRTPAADAWG---SAWPTT----GA-GSN------LW---GPL--------------------------------------------------------------
>B0WXH0.1/311-1189
--------------------------------------------------------------------------------------------------------------------------------------------------------------------------------------------------------------------------------------------------------------------------------------------------------------------------------------------------------------------------------------------------------------------------------------------------------------------------------------------------------------------------------------------------------------------------------------------------------------------------------------------------------------------------------------------------------------------------------------------------------------------------------------------------------------------------------------------------------------------------------------------------------------------------------------------------------------------------------------------------------------------------------------------FSQDGWGCQNVNQDTNWEVPGSPEPPKPEPSSAS-GGGNGGPNPPV-------VTGWKP----CN---LNNGTELWEANL------RN-----GGQP---PPP-----QAPVQKT---PWGP------------ASNI---GGTWGE-----DD-D---SG----E--ANV-------------------------------------------------------------WNGAAGGN-----PPA--A----APPAWNQ--NNP--PMWPPGAPG-AGPNPAAV---K-K------------------DNDWAGVG----------------VIG--NAGA---AA--VP----P----PVSG-WDSRGAPVP----------P----V-NVP-----PGPIGQT-NP-IE-AIR------------EIRGDPRG-------ISGRLNGNAGMW--DQ--QNVP-NLPT----AAKLA--Q--GSLP------SVGGGANSQWN-TPV---PNK--M--------------------PGGWDD-S----PA---PMNNRP--TLDDGPSGLWNQGQ--------LSR-Q-NSN---V--SSWKDM-SADN------------------------------VV-RT-----PM-PR---TPLG--------------------------------------G------------GA--------------N----LPLG-----PA---VSR--GVRL---------------------GGMNP--GMKPDSSM----------------WGQN-QGL---------PP----M-NGSWDD--CA---------GAG-------GINNWDD-KGL--GAAG----------GN-GPWN----D----FG-QSNLWKQQGKPSV-------GG---WP--D-------------PSDLM--------------------------------------GGGSGN--------DW--NM----NKPPSK--MSPV---------------EIIRSSKQY-RM------LCENGFKKEDVE--------------L---VLR---TTNMNFD----------------ESLE-IL--Q--RHNSAGDWR----GRPDE-HPG---S---------AFE---APF---SNRFQ-A---GPGGGMP-----FSQNQ---NLL--------------NNLPGVGG----PNPNLAALN---------N----LKYL-SQGG----AGGH-SSFG--SQ--PGG-GG--PN-----------PLTAAASSQ---QNQQAQQPSTQH--L----RM-----LV-QQIQMAVHA-----GFLNH-----QILN---------------------------------QPLAPQT--LLLL--NQL-LTNIRQM---QHIQ-------NNLA-RSGGA--TGVS-TVQLTMQ---INK--HKSTIS--QLQQQIA--------AQQ----AI-YV--KQQ--QQQ-QQPG----------------GGP-----H---------------GQPPNV----GLGGG-------AA-DFLR-Q----Q-DLVSLQNNF-AD-M-GMG-K---EP-----------VTPT---G-GFPAA----GGNVGGG-P---GV-T-SQQSRLN---QWK--LP--SLDKDGGG-GAN--DLTDF-SRA------P---GTT------------AKS-TLSTASSNIGA--LGLQ--------------------------DGTWSS-GRSTLADGWPD-QPSGAVGGGEPDNKDW--DPS-----QDN-AAFS-------D-------------L----------------------VPEFEPGKPWKVKVIA----RP-PPFDRQGITDLSCFSS-CVA-----------------------------------------------------------------------------------------------------------------------------------------------------------------------------------------------------------------------------------------------------------------------------------------------------------------------------------------------------------------------------------------------------------------------------------------------------------------------------------------------------------------------------------------------------------------------------------------------------------------
>B0WXH0.1/1191-1443
----------------------------------------------------------------------------------------------------------------------------------------------------------------------------------------------------------------------------------------------------------------------------------------------------------------------------------------------------------------------------------------------------------------------------------------------------------------------------------------------------------------------------------------------------------------------------------------------------------------------------------------------------------------------------------------------------------------------------------------------------------------------------------------------------------------------------------------------------------------------------------------------------------------------------------------------------------------------------------------------------------------------------------------------------------------------------------------------------------------------------------------------------------------------------------------------------------------------------------------------------------------------------------------------------------------------------------------------------------------------------------------------------------------------------------------------------------------------------------------------------------------------------------------------------------------------------------------------------------------------------------------------------------------------------------------------------------------------------------------------------------------------------------------------------------------------------------------------------------------------------------------------------------------------------------------------------------------------------------------------------------------------------------------------------------------------------------------------------------------------------------------------------------------------------------------------------------------------------------------------------------------------------------------------------------------------------------------------------------------------------------------------------------------------------------------------------------------------------------------------------------------------------------------------------------------------------------------------------------------------------------------------------------------------------------------------------------------------------------------------------------------------------------------------------------------------------------------------------------------------------------------------------------------------------------------------------------------------------------------------------------------------------------G--AQ-----L-KIDEDPSITPGSVARS-PLSIA---TAKEADLFG-GGAGK----V----S-PSDAMGLGASA---------W----G--------------------K-PGKNVWPD----SITSSGAGGGGGGGSGSDLWGTPMGK---------------PTR-GPPPGLGANK---NA--------NGW-------------AGG-----------------------AGG-G-----------PQR---SN-----S-GGNWPGG------N-GWG-----S-SWLLLKNLTSQ-------------------IDGATLRT---LCMQH--GPLQS-----L------Q------L------Y-----P-----N------H------GL---ALCKYSSREEASKAQQALNNCPL---GSTN--I---G-AEC-PSEA----D-----AQ---TYLQQLGAPAGSSGSIL-P----PSSS---GPVTS---VA---------Q---SWRQA--PRTSGNQTA------------------------------------------------------------------------------------------------
>B0R1E2.1/1-289
-----------------------------------------------------------------------------------------------------------------------------------------------------------------------------------------------------------------------------------------------------------------------------------------------------------------------------------------------------------------------------------------------------------------------------------------------------------------------------------------------------------------------------------------------------------------------------------------------------------------------------------------------------------------------------------------------------------------------------------------------------------------------------------------------------------------------------------------------------------------------------------------------------------------------------------------------------------------------------------------------------------------------------------------------------------------------------------------------------------------------------------------------------------------------------------------------------------------------------------------------------------------------------------------------------------------------------------------------------------------------------------------------------------------------------------------------------------------------------------------------------------------------------------------------------------------------------------------------------------------------------------------------------------------------------------------------------------------------------------------------------------------------------------------------------------------------------------------------------------------------------------------------------------------------------------------------------------------------------------------------------------------------------------------------------------------------------------------------------------------------------------------------------------------------------------------------------------------------------------------------------------------------------------------------------------------------------------------------------------------------------------------------------------------------------------------------------------VQAQLLQFAAKNIGLNP-----ALLT---------------------------------SPINPQQ--MTLL--YQL--Q---QL---QVAY-------QRL----Q-------I-QQQMMQA---QRN--VSGPIK--Q-QEQQV--------ART----IT-NM--QQQ--IQQ-HQRQ----------------LAQ-----A---------------LLMKQ-------QQ--------PP-PSSH----------TGLHQNL-GK-A--SQ-D---SF-----------TAGL---NPNMNVN----CMEVGSLSL--KDP-P-QPQSRLS---QWTHPNSIDSLTASTQHMEAN-LSKHGS-ISAAQSHVPA---GKS-------------SM-EDSFSPYNM------MS--------------------------SSESPS-NTLVSPESWTQ-GKS------PN-EKIA------------S-GSNI-------S-------------W----------------------PPEFCPGVPWKG--LQ----NI-DPENDPNMTPGSVPNGPTINTNI--QDVNRYLLRDRTGGK---------------------------------------------------------------------------------------------------------------------------------------------------------------------------------------------------------------------------------------------------------------------------------------------------------------------------------------------------------------------------------------------------------------------------------------------------------------------------------------------------------------------------------------------------------------------------------------------
>B0R1E2.1/290-554
----------------------------------------------------------------------------------------------------------------------------------------------------------------------------------------------------------------------------------------------------------------------------------------------------------------------------------------------------------------------------------------------------------------------------------------------------------------------------------------------------------------------------------------------------------------------------------------------------------------------------------------------------------------------------------------------------------------------------------------------------------------------------------------------------------------------------------------------------------------------------------------------------------------------------------------------------------------------------------------------------------------------------------------------------------------------------------------------------------------------------------------------------------------------------------------------------------------------------------------------------------------------------------------------------------------------------------------------------------------------------------------------------------------------------------------------------------------------------------------------------------------------------------------------------------------------------------------------------------------------------------------------------------------------------------------------------------------------------------------------------------------------------------------------------------------------------------------------------------------------------------------------------------------------------------------------------------------------------------------------------------------------------------------------------------------------------------------------------------------------------------------------------------------------------------------------------------------------------------------------------------------------------------------------------------------------------------------------------------------------------------------------------------------------------------------------------------------------------------------------------------------------------------------------------------------------------------------------------------------------------------------------------------------------------------------------------------------------------------------------------------------------------------------------------------------------------------------------------------------------------------------------------------------------------------------------------------------------------------------------------------------------------------------------------------------------------------------------------------------------------------------------LL-EMKSTWSP----GPI-----SHTQASLSQELWKVSPGT-------RN--S--SAPS-RPPPGLTNTK---PS--------STW-------------GGNS----------LG--------LSQGW-N-----------NSY---------SS-GGTWSSD------SPNRG-----S-SWLVLRNLTPQ-------------------IDGSTLRT---LCMQH--GPLIT-----F------H------L------N-----L-----T------Q------GN---AVVRYSSKEEAAKAQKSLHMCVL---GNTT--I---L-AEF-ASEE----D-----VN---RFFAQGQSLTPTTSWQA-------SPA----PGSS---QP---------R----LGNP--TASHPTGLWS---GGGGTK-------SVC--SAGNSS---SGN--GG--DMLWG----GVPQ---YS-SL-WAPPNGDDARVIGSPIPINTLLPGDLLSGES---
>B1H1W1.1/13-388
[truncated: 917,872 more chars]
