# Supplementary material for: SeqTools: visual tools for manual analysis of sequence alignments
Source: BMC Res Notes. 2016 Jan 22;9:39. doi: 10.1186/s13104-016-1847-3 (PMC4724122; doi:10.1186/s13104-016-1847-3)
Supplement: Supplementary file 1 — 10.1186/s13104-016-1847-2 A tarball of the current production release of the SeqTools source code at the time of writing. [file 13104_2016_1847_MOESM1_ESM.gz › seqtools-4.32.1/test/data/cgph_pale.color]

A WHITE
R WHITE
N WHITE
D WHITE
C LIGHTBLUE
Q WHITE
E WHITE
G LIGHTRED
H PALEYELLOW
I WHITE
L WHITE
K WHITE
M WHITE
F WHITE
P LIGHTGREEN
S WHITE
T WHITE
W WHITE
Y WHITE
V WHITE
