# Supplementary material for: SeqTools: visual tools for manual analysis of sequence alignments
Source: BMC Res Notes. 2016 Jan 22;9:39. doi: 10.1186/s13104-016-1847-3 (PMC4724122; doi:10.1186/s13104-016-1847-3)
Supplement: Supplementary file 1 — 10.1186/s13104-016-1847-2 A tarball of the current production release of the SeqTools source code at the time of writing. [file 13104_2016_1847_MOESM1_ESM.gz › seqtools-4.32.1/test/data/markup_content.selex]

#=ID r17
#=AC RNA00001
#=DE RNA ligands evolved to bind phage R17 coat protein 
#=GA 0.0 0.0
#=TC 0.0 0.0
#=NC 0.0 0.0
#=AU COVE 2.2.3 Wed Dec  2 08:39:58 1998

#=SQ lig28 1.0 - - 1..29:29 R17 coat protein ligand 28
#=SQ lig1  1.0 - - 1..17:17 R17 coat protein ligand 1
#=SQ lig2  1.0 - - 1..29:29 R17 coat protein ligand 2

#=RF         ***A**.loop.*****
#=CS  .......>>>+>>.++++.<<<<<....... 
lig28 GGAGUAAGAUAGC.AUCA.GCAUCUUGUUCC
#=SS   >>>>>>>>>+>>.++++.<<<<<<<<<<<<
lig1        GUUCACC.AUCA.GGGGAC
#=SS        >>>>+>>.++++.<<<<<<
lig2  AUGGAUGCGCACC.AUCA.GGGCGUAUCUAU
#=SS  >>>>>>>>>>+>>.++++.<<<<<<<<<<<<
