# Supplementary material for: SeqTools: visual tools for manual analysis of sequence alignments
Source: BMC Res Notes. 2016 Jan 22;9:39. doi: 10.1186/s13104-016-1847-3 (PMC4724122; doi:10.1186/s13104-016-1847-3)
Supplement: Supplementary file 1 — 10.1186/s13104-016-1847-2 A tarball of the current production release of the SeqTools source code at the time of writing. [file 13104_2016_1847_MOESM1_ESM.gz › seqtools-4.32.1/test/data/markup_headers.selex]

#=GF ID   Y_phosphatase
#=GF AC   PF00102
#=GF DE   Protein-tyrosine phosphatase
#=GF AU   Sonnhammer ELL
#=GF AL   Clustalw
#=GF SE   Swissprot_feature_table
#=GF GA   -125 -125
#=GF TC   -123.40 -123.40
#=GF NC   -126.80 -126.80
#=GF BM   hmmbuild -F HMM SEED
#=GF BM   hmmcalibrate --seed 0 HMM
#=GF DR   PROSITE; PDOC00323;
#=GF DR   PRINTS; PR00700;
#=GF DR   SCOP; 1ypt; fa;
#=GF DC   The following Pfam-B families contain sequences that according to Prodom
#=GF DC   are members of this Pfam-A family.
#=GF DR   PFAMB; PB035686;
#=GF DR   PFAMB; PB036047;
#=GF DR   PFAMB; PB036157;
#=GF DR   PFAMB; PB036312;
#=GF DR   PFAMB; PB036563;
#=GF CC   The following Prosite members are absent due to lack of
#=GF CC   homology outside the active site: Swiss:Q05918, Swiss:P34442,
#=GF CC   Swiss:P40479, Swiss:P24656, Swiss:P43078, Swiss:P38590.
#=GF SQ   38
CD45_RAT/628-862        NQNKNRYVDILPYDYNRVELSEINGDA..GSTYINAS......YIDGFKEPRK....YIAAQGPRD....ETVDDFWKMIWE...QKATVIVMVTRCEEGNRNKCAEYWPCMEE.........GTRTFRDVVVTINDHKR...CPDYIIQK..LSIAHK...........KEKATGREVTHIQFTSWPDH..GVPEDPHLLLKLRRRVNAFSN...FFS..........GPIVVHCSAGVGRTGTYIGIDAMLESLEAEG..........KVDVYGYVVNLRRQRC.LMVQVEAQYILIHQALVE
#=GS CD45_RAT/628-862       AC P04157
LAR_DROME/1497-1728     NKSKNRYANVTAYDHSRVQLPAVEGVV..GSDYINAN......YCDGYRKHNA....YVATQGPLQ....ETFVDFWRMCWE...LKTATIVMMTRLEERTRIKCDQYWPTRG...........TETYGQIFVTITETQE...LATYSIRT..FQLCRQGFND............RREIKQLQFTAWPDH..GVPDHPAPFLQFLRRCRALTP...PES..........GPVIVHCSAGVGRTGCYIVIDSMLERMKHEK..........IIDIYGHVTCLRAQRN.YMVQTEDQYIFIHDAILE
#=GS LAR_DROME/1497-1728    AC P16621
PTN1_MOUSE/40-276       NKNRNRYRDVSPFDHSRIKLHQEDN......DYINAS......LIKMEEAQR....SYILTQGPLP....NTCGHFWEMVWE...QKSRGVVMLNRIMEKGSLKCAQYWPQQEEKE.......MVFDDTGLKLTLISEDV...KSYYTVRQ..LELENLTTK............ETREILHFHYTTWPDF..GVPESPASFLNFLFKVRESGSLSLEHG...........PIVVHCSAGIGRSGTFCLADTCLLLMDKRKDPS.......SVDIKKVLLEMRRFRM.GLIQTADQLRFSYLAVIE
#=GS PTN1_MOUSE/40-276      AC P35821
//
