# Supplementary material for: SeqTools: visual tools for manual analysis of sequence alignments
Source: BMC Res Notes. 2016 Jan 22;9:39. doi: 10.1186/s13104-016-1847-3 (PMC4724122; doi:10.1186/s13104-016-1847-3)
Supplement: Supplementary file 1 — 10.1186/s13104-016-1847-2 A tarball of the current production release of the SeqTools source code at the time of writing. [file 13104_2016_1847_MOESM1_ESM.gz › seqtools-4.32.1/test/data/PF02171_full.selex]

C4V9J2_NOSCE/489-791        ...........................................................................................is--LVVLPD..KSTAR..YEEIKRK.TE...TR..S..RMVTQCVLE.K..N.FSRLDN................-PQFAGNLLL.......KINSK..........LGGV.N.....FKV.D....K--.-E........F......S..V....V...K...G.....K.A..T.L..................................VIGIDVNHPGIGD...............LNSP..SVVAIVGGMN...N...E.L.T...S....F.K.....T.II..K...QQ.....D..........R.......R....H...EI......VEN....LKD...................................................D.IIVLLKS.F............Y......A.....K...........A........K.........A...KPD...QIIIFR...............DGVGDTMFQEIFQKEIDAI.KQ.G.CE........................KIE...QKYS......PKITFI.VAQK..RHS..IR.......F.NVPPSSNfk.................................naDRGNV....P.P......GTVV.......................EE.-I.G.....HP..I.......L......F....D..F.YLV......S......H..H..A..L......Q.....GTA...RPVRY..LV..L..LNES..................EY.S.AD...Q......I....YE....F...............VYG.I.CHNY..AR.A.T....KAVSV........................VPPIYYAHLAAFRGKAYL-e.........................................................................................
B6K0R2_SCHJY/507-805        ............................................................................................y-LFFILDS..NSPEP..YATIKRL.CN...TK..F..GIPSQCALR.K..H.IEGA--................KPQYCANLGM.......KVNAK..........LGGV.N.....VHL.E....PKS.--........F......P..-....L...G...N.....I.P..T.I..................................ILGGDVYHPARGG...............-SGA..SIGSMVGSID...L...H.G.C...K....Y.T.....A.MS..R...AQ.....N..........R.......N....Q...EM......IQG....MKD...................................................M.VVYFLQG.F............R......H.....I...........T........K.........K...EPA...QIIYFR...............DGVSDGQFKQVVDEELAEI.KQ.A.CY........................FLS...PKYK......PRILVC.STQK..RHH..AR.......F.FVKKPQDg...................................dRNGNP....K.P......GTIV.......................EK.VV.T.....HP..F.......E......Y....D..F.YLV......S......H..P..S..L......Q.....GVS...VPIHY..TV..L..YDEI..................KM.P.PD...Q......F....QS....L...............CYN.L.CYVY..AR.A.T....TAVSL........................VPPVYYAHLLSNMAR----fqd.......................................................................................
AGO1_SCHPO/500-798          ............................................................................................y-LFFILDK..NSPEP..YGSIKRV.CN...TM..L..GVPSQCAIS.K..H.ILQS--................KPQYCANLGM.......KINVK..........VGGI.N....cSLI.P....KSN.P-........-......-..-....L...G...N.....V.P..T.L..................................ILGGDVYHPGVGA...............-TGV..SIASIVASVD...L...N.G.C...K....Y.T.....A.VS..R...SQ.....P..........R.......H....Q...EV......IEG....MKD...................................................I.VVYLLQG.F............R......A.....M...........T........K.........Q...QPQ...RIIYFR...............DGTSEGQFLSVINDELSQI.KE.A.CH........................SLS...PKYN......PKILVC.TTQK..RHH..AR.......F.FIKNKSDg...................................dRNGNP....L.P......GTII.......................EK.HV.T.....HP..Y.......Q......Y....D..F.YLI......S......H..P..S..L......Q.....GVS...VPVHY..TV..L..HDEI..................QM.P.PD...Q......F....QT....L...............CYN.L.CYVY..AR.A.T....SAVSL........................VPPVYYAHLVSNLARY---qd........................................................................................
D0U267_CRYPA/639-939        ............................................................................................l-IFYIMPS..KDIVA..YERLKKS.MD...VR..V..GTLSQIVLA.P..H.VMKA--................APQYCSNVAT.......KVNAK..........LGGY.T.....SKL.K....E--.--........-......G..G....F...F...K.....V.P..T.M..................................ILGADISHGSFGQt.............gNLQA..SLAAITMSMD...P...D.A.I...T....Y.A.....A.GC..E...TN.....G..........Y.......R....V...EI......MTKd..tVRR...................................................I.LPPMVTR.W............C......Q.....K...........M........R.........T...APQ...HVFYFR...............DGVSEGEFQQVLDYEIQEV.RS.I.LQ........................EVG...-QRN......PKITVI.VGTK..RHH..IR.......F.FPIKGSDg...................................dRNGNP....F.P......GTVV.......................ER.EV.T.....HP..F.......H......Y....D..F.YLN......S......H..V..A..I......Q.....GTA...RPVHY..QV..L..VDEV..................GM.P.VD...A......L....QR....M...............IYH.Q.CYQY..VR.S.T....TPVSL........................HPAIYYAHLAAARGRA---he........................................................................................
A4QSM3_MAGGR/672-970        ............................................................................................l-IFFILPN..KSSIN..YERIKKS.AD...CR..Y..ALVTQCMQA.A..H.VRKN--................QAQYCSNVAM.......KVNAK..........LGGQ.T.....CKV.A....---.--........-......-..T....A...F...K.....K.P..T.M..................................MIGCDVSHAAPGA...............-QQA..SMAAITVSMD...K...D.C.A...R....Y.A.....A.AV..E...TN.....G..........Y.......R....C...EI......LLPq..nVRG...................................................M.FGPLVER.W............C......K.....T...........M........R.........C...APE...HVFYLR...............DGVSEGQFAHVMALEVAEL.RK.V.LN........................KVG...-GNN......PKITVM.VATK..RHH..IR.......F.FPKPGDSss.................................gdRNGNA....L.P......GTVV.......................ER.VV.T.....HP..F.......H......Y....D..F.YLC......S......H..V..A..I......Q.....GTA...RPTHY..QV..I..HDEV..................GY.S.PD...E......L....QK....M...............LYQ.Q.CYQY..AR.S.T....TPVSL........................HPAIYYAHLASARGRCH--en........................................................................................
C7YHP8_NECH7/612-917        ............................................................................................l-LFVVVSK..KNSGT..YERLKKS.AD...CR..F..GILTQVVLG.S..H.VQKN--................NGQYHSNVCM.......KVNAK..........LGGA.T....aCTP.P....LWK.TP........T......F..F....P...E...T.....R.P..T.I..................................MIGVDVSHTAPGG...............-TSP..STAAMTMSVD...K...D.A.T...R....Y.A.....A.LV..E...TN.....G..........Y.......R....V...EM......LTPg..nMRM...................................................M.FGSLLEQ.W............K......V.....N...........H........P.........G..kLPA...HVMYFR...............DGVGEGQFAYVIDQEIAEI.KN.F.LR........................EKL...PAKAp....lPKFTVI.VATK..RHH..IR.......F.FPQKGDK.....................................-NGNP....L.P......GTLV.......................EK.EV.T.....HP..F.......M......F....D..F.YLS......S......H..V..A..I......Q.....GTA...RPVHY..HV..I..LDEM..................GM.P.IN...D......L....QK....M...............IYQ.Q.CYSY..AR.S.T....TPVSL........................HPAVYYAHLASARARA---hen.......................................................................................
C9SSA6_VERA1/19-91          ............................................................................................p--------..-----..-------.--...--..-..---------.-..-.------................----------.......-----..........----.-.....---.-....---.--........-......-..-....-...-...-.....-.-..-.-..................................-------------...............----..----------...-...-.-.-...-....-.-.....-.--..-...--.....-..........-.......-....-...--......---....---...................................................-.-------.-............-......-.....-...........-........-.........-...---...------...............-------------------.--.-.--........................---...----......------.----..---..--.......-.-------.....................................-----....-.-......----.......................--.--.-.....--..-.......-......-....D..F.YLY......A......H..S..A..I......Q.....DTA...RPVHY..HI..L..INEA..................KV.N.HQ...K......L....QQ....I...............IYQ.H.SYQY..AR.S.T....TPVSL........................HPAIYYADLAAGHARA---hes.......................................................................................
C9SGB5_VERA1/589-897        ............................................................................................m-LFVIIRH..ANSGN..YERVKKS.AD...CR..F..GVLTQVVLS.R..H.VEKN--................QGQYHSNVAM.......KVNAK..........LGGT.T.....CRV.PhpnaKAP.RG........Q......P..P....F...F...S.....E.P..T.M..................................IMGLDVSHAGAGI...............-NSP..SMAAMTMSMD...K...D.A.C...R....Y.A.....A.VC..Q...TN.....G..........Y.......R....V...EM......LSPs..nTNE...................................................M.LTKLVRL.W............M......T.....K...........L........G.........St.dPPR...HIYFFR...............DGVSEGQFSQVIDIELAAI.KA.F.FR........................EKF...GHKM......PKFTVI.IATK..RHH..IR.......F.FPARGKG....................................dKNNNP....H.P......GTLL.......................EN.EV.C.....HP..F.......Q......W....D..F.YLC......A......H..S..A..I......Q.....GTA...RPVHY..HV..L..IDEA..................KV.D.HQ...K......L....QQ....M...............IYQ.H.SYQY..AR.S.T....TPVSL........................HPAVYYADLAAGRARA---he........................................................................................
Q8J276_NEUCR/628-929        ...........................................................................................qi-VFVAVPD..KSAHV..YERLKKI.FE...CR..Y..GIVTQVLQA.D..H.VKKA--................QGQYISNVCM.......KVNAK..........LGGQ.T.....SSL.T....ATK.AK........S......H..N....F...F...I.....R.P..T.M..................................MIGVDVTHASPGS...............-DMP..SIAAMCASVD...V...E.G.Y...Q....Y.R.....A.AV..Q...TN.....G..........W.......H....N...EI......LTDe..nIST...................................................W.IPTFLKA.Y............K......E.....K...........T........G.........R...EVE...DIYYFR...............DGVSEGQFAHVMEQEVKAI.KK.A.FR........................ERN...KKDA......-KMTVI.VATK..RHH..IR.......F.FPDRGDK.....................................-NGNP....E.P......GTLV.......................ER.EV.T.....HP..F.......H......Y....D..F.FLS......S......H..F..A..L......Q.....GTA...RPVHY..HV..L..MDEI..................KP.K.VN...N......L....QR....M...............IYQ.Q.CYTF..CR.A.T....TPISL........................HPAVYYAHLAGARARCH--en........................................................................................
D1ZPU0_SORMA/563-867        ...........................................................................................qi-IFIVVPD..KTAHV..YERIKKI.FD...CR..Y..GVVTQVVQA.Q..H.VQKA--................NGQYLSNVCM.......KVNAK..........LGGQ.T.....SSL.T....ANK.TK........P......H..G....F...F...T.....R.P..T.M..................................MIGVDVSHASPGS...............-EMP..SIAAMCATVD...R...D.G.Y...Q....Y.R.....A.AV..Q...TN.....G..........W.......R....S...EV......LTNe..nIEA...................................................M.LPTFLKA.Y............K......D.....K...........A........G.........C...EVE...HIYYFR...............DGVSEGQFAHVLKQEVATI.KK.V.FKa.....................rhKNA...PGKD......AKVTVI.VATK..RHH..IR.......F.FPDKGDK.....................................-NGNC....E.P......GTLV.......................EK.EV.T.....HP..F.......H......Y....D..F.FLN......S......H..F..A..L......Q.....GTA...RPVHY..HV..L..LDEI..................KL.P.VN...K......L....QS....M...............IYH.Q.CYTF..CR.S.T....TPISL........................HPAVYYAHLAGARGRA---he........................................................................................
A6S388_BOTFB/557-866        ............................................................................................i-LFFILPD..RNSFM..YERFKKN.NE...CR..F..AMMSQMMNV.A..H.VAKA--................QPQYCSNVCM.......KVNAK..........LGGT.T.....CKV.A....DSK.PP........K......P..-....F...F...P.....R.A..T.M..................................VIGADVSHATPGS...............-PQS..SMACLTMSMD...S...T.A.C...R....Y.A.....A.AV..Q...TN.....G..........K.......R....V...EM......ISPd..nINS...................................................M.LIPLFKE.W............V......S.....K...........V........G.........Kg.sGPM...HIYYFR...............DGVSEGQFEHVINQEVKNM.KI.A.LE.......................kEFG...PKAA.....aIRWTVT.VCTK..RHH..LR.......F.FPKDNDMaa.................................gdKNGNA....L.P......GTLV.......................ER.DI.T.....HP..F.......E......Y....D..F.YLS......S......H..S..A..I......Q.....GTA...RPVHY..QV..I..MDEA..................QV.P.VN...D......F....QR....M...............VYQ.H.CYQY..MR.S.T....TPVSL........................YPAVYYAHLASNRARA---hea.......................................................................................
A7F377_SCLS1/445-754        ............................................................................................i-LFFIMPD..RNSFL..YERLKKN.NE...CR..F..GMMSQMMNI.A..H.VLKA--................QPQYCSNVCM.......KVNAK..........LGGT.T.....CKV.A....DVK.P-........L......K..P....F...F...P.....R.P..T.M..................................VIGADVSHASPGS...............-PQS..SMACLTMSMD...S...T.A.C...R....Y.A.....A.AV..Q...TN.....G..........N.......R....V...EM......ISKd..nINS...................................................M.FIPLFKQ.W............M......A.....K...........V........G.........Kg.sGPQ...HIYYFR...............DGVSEGQFEHVINQEIKDM.KA.A.LEna....................fgQLA...---T.....tIRWTVT.VCTK..RHH..LR.......F.FPKDNDMas.................................sdKNGNA....L.P......GTLV.......................ER.DI.T.....HP..F.......E......Y....D..F.YLC......S......H..S..A..I......Q.....GTA...RPVHY..QV..I..MDEA..................QV.P.VN...D......F....QR....M...............VYQ.H.CYQY..MR.S.T....TPVSL........................YPAVYYAHLASNRARA---hea.......................................................................................
Q2GQS4_CHAGB/345-418        ...........................................................................................qi-IFYILRD..KTAFV..YDRFKQA.ND...CG..V..ACLSQMLQA.Q..H.VRKA--................QGQYCSNVCM.......KVNSK..........LGGQ.T.....SKI.A....SRA.--........-......-..-....-...-...-.....-.-..-.-..................................-------------...............----..----------...-...-.-.-...-....-.-.....-.--..-...--.....-..........-.......-....-...--......---....---...................................................-.-------.-............-......-.....-...........-........-.........-...---...------...............-------------------.--.-.--........................---...----......------.----..---..--.......-.-------.....................................-----....-.-......----.......................--.--.-.....--..-.......-......-....-..-.---......-......-..-..-..-......-.....---...-----..--..-..----..................--.-.--...-......-....--....-...............---.-.----..--.-.-....-----........................-------------------rrifeh....................................................................................
B2AKU3_PODAN/441-754        ...........................................................................................qi-IFFILKD..KSAWY..YERLKRS.SD...CR..Y..AMPTQMLNL.Q..Q.VRKG--................QAQYCSNVCL.......KVNAK..........LGGC.T....aVA-.V....KTQ.AGqplkpnsvA......P..H....F...D...N.....T.P..T.M..................................FIGADVSHGAAGH...............-LSP..SVAAMTVSMD...K...A.A.T...K....Y.A.....A.GA..Q...TN.....G..........W.......R....V...EI......IQPy..nMMQ...................................................M.LQPMIKQ.W............R......Q.....R...........N........G.........T...FPK...RVFYMR...............DGVSEGQYAHVMQHEFPAM.KK.A.FEa.....................amASE...KAAA......PLFTII.IATK..RHH..IR.......F.FPDSNAA....................................dKNGNA....L.P......GTLV.......................ER.EV.T.....HP..F.......Q......Y....D..F.YLC......S......H..V..A..I......K.....GTA...RPVHY..TV..L..HDEV..................KL.P.PA...K......L....QE....M...............IYH.Q.CYQY..VR.S.T....TPVSL........................HPAVYYAHLVSNRAR----ph........................................................................................
B6Q5R7_PENMQ/547-853        ............................................................................................l-LLFIVPN..KDTLV..YHRIKKS.CD...CR..F..GVASQVLQR.A..H.VERK--................QPQYMSNVAM.......KVNAK..........LGGV.-.....-TC.K....VAP.-R........Q......D..S....L...N...R.....A.G..C.M..................................IIGADVSHAAPGS...............-TAA..SLTAISVSAD...Q...N.C.V...K....Y.M.....G.SC..Q...TG.....Y..........S.......R....V...EM......IDEd..nMKN...................................................M.LTPLVDE.W............T......K.....R...........V........G.........Ng.rRPQ...CVYYFR...............DGVSTGQFAQVLEKEVPII.KN.ViCR........................GSG...EKTV......PKITVV.IANK..RHH..IR.......A.APRANDKaa.................................sdKNGNA....L.P......GTLI.......................ER.DV.T.....SP..H.......D......W....D..F.LLI......S......H..V..A..L......Q.....GTA...KPVHY..HV..I..RDEM..................KH.Q.PA...Q......L....QN....M...............INN.H.CYQY..VR.S.T....TSVSL........................FPAVYYAHLISNRGKC---qsq.......................................................................................
B8M5N8_TALSN/546-852        ............................................................................................l-LLFVVPN..KDVLV..YHKIKKS.CD...SR..F..GVASQVLQS.A..H.VFKKQL................--QYMSNVAM.......KVNAK..........LGGV.-.....-TC.K....AAP.RQ........A......-..S....M...N...R.....P.G..C.M..................................IIGADVSHAAPGS...............-IAA..SLTAISVSAD...L...D.C.V...K....Y.M.....G.SA..Q...TG.....Y..........S.......R....V...EM......IDEh..nMKS...................................................M.LTPLVDQ.W............T......K.....T...........V........G.........Qg.rRPQ...CIYYFR...............DGVSTGQFAQVLEQEVPII.QD.I.IS........................TGS..gEKTP......PKVTVV.IANK..RHH..IR.......F.AAKPGDMva.................................gdKFRNP....L.P......GTLV.......................ER.DV.T.....SP..H.......D......W....D..F.LMV......T......H..V..A..L......Q.....GTA...KPVHY..HV..I..RDDM..................RH.K.PE...Q......L....QN....M...............INE.H.CYQY..VR.S.T....TSVSL........................FPAVYYAHLISNRGKA---qsq.......................................................................................
C8V9S4_EMENI/46-154         ................................................................................feiyihlppgdhn--------..-----..-------.--...--..-..---------.-..-.------................----------.......-----..........----.-.....---.-....---.--........-......-..-....-...-...-.....-.-..-.-..................................-------------...............----..----------...-...-.-.-...-....-.-.....-.--..-...--.....-..........-.......-....-...--......---....---...................................................-.-------.-............-......-.....-...........-........-.........-...---...------...............-------------------.--.-.--........................---...----......------.----..---..--.......-.------Sv...................................dKNGNP....L.P......GTLI.......................ER.DV.T.....SP..H.......D......W....D..F.LLY......S......H..I..A..L......Q.....GNS...RPVHY..HV..V..LDEI..................KH.R.PQ...E......L....QN....M...............IYD.H.CYQY..MR.S.T....TSVSL........................FPAIYYAHLISNRARHH--dd........................................................................................
Q5B3I7_EMENI/46-154         ................................................................................feiyihlppgdhn--------..-----..-------.--...--..-..---------.-..-.------................----------.......-----..........----.-.....---.-....---.--........-......-..-....-...-...-.....-.-..-.-..................................-------------...............----..----------...-...-.-.-...-....-.-.....-.--..-...--.....-..........-.......-....-...--......---....---...................................................-.-------.-............-......-.....-...........-........-.........-...---...------...............-------------------.--.-.--........................---...----......------.----..---..--.......-.------Sv...................................dKNGNP....L.P......GTLI.......................ER.DV.T.....SP..H.......D......W....D..F.LLY......S......H..I..A..L......Q.....GNS...RPVHY..HV..V..LDEI..................KH.R.PQ...E......L....QN....M...............IYD.H.CYQY..MR.S.T....TSVSL........................FPAIYYAHLISNRARHH--dd........................................................................................
C1G1H6_PARBD/510-817        ............................................................................................l-LIFVVSE..KNAFH..YSRIKKS.CD...CR..F..GVPSQVLQA.T..Q.VVKC--................NGQYISNVLM.......KVNAK..........LGGT.-.....TAR.V....SSK.IT........K......G..L....-...-...L.....P.F..T.M..................................IIGADVSHSAPGS...............-PAP..SMAAVSVSMD...Q...F.G.G...R....Y.A.....G.AC..Q...TN.....G..........D.......H....V...EM......ISEa..nVES...................................................M.LTPLFKA.W............Y......T.....S...........V........G.........Qg.rVPQ...NIYYFR...............DGVSEGQFQYVLNEEIPSI.RK.A.WK........................NLN...RGVEw....nGKMTVV.VASK..RHH..IR.......A.FPNPNDRna.................................snKNGNP....L.P......GTLI.......................DK.DI.T.....GP..N.......G......W....D..F.FLW......S......H..I..A..L......Q.....GTS...RPVHY..HV..L..IDEM..................NH.S.PK...D......L....QN....M...............IYE.H.CYQY..MR.S.T....ISVSL........................FPAVYYAHLVSNRARS---hen.......................................................................................
C0S3N8_PARBP/535-823        .............................................................................fnlrpellifvvlqat--------..-----..-------.--...--..-..---------.-..-.-QVV-K...............cNGQYISNVLM.......KVNAK..........LGGT.-.....TAR.V....SSK.IT........K......G..L....-...-...L.....P.F..T.M..................................IIGADVSHSAPGS...............-PAP..SMAAVSVSMD...Q...F.G.G...R....Y.A.....G.AC..Q...TN.....G..........D.......H....V...EM......ISEa..nVES...................................................M.LTPLFKA.W............Y......T.....S...........V........G.........Qg.rVPQ...NIYYFR...............DGVSEGQFQYVLNEEIPSI.RK.A.WK........................NLN...RGVEw....nGKITVV.VASK..RHH..IR.......A.FPNPNDRna.................................snRNGNP....L.P......GTLI.......................DK.DI.T.....GP..N.......G......W....D..F.FLW......S......H..I..A..L......Q.....GTS...RPVHY..HV..L..IDEM..................NH.S.PK...D......L....QN....M...............IYE.H.CYQY..MR.S.T....ISVSL........................FPAVYYAHLVSNRARS---hen.......................................................................................
C1GU57_PARBA/495-755        .........................................................................................vdtf--------..-----..-------.--...--..-..---------.-..-.------................----------.......-VNAK..........LGGT.-.....TAR.V....SSK.IT........K......G..L....-...-...L.....P.F..T.M..................................IIGADVSHSAPGS...............-PAP..SMAAVSVSMD...Q...F.G.G...R....Y.A.....G.AC..Q...TN.....G..........D.......H....V...EM......ISEa..nVES...................................................M.LTPLFKA.W............Y......T.....S...........V........G.........Qg.rVPQ...NIYYFR...............DGVSESQFQYVLNEEIPSV.RK.A.WK........................NLN...RGVEw....nGKMTVV.VASK..RHH..IR.......A.FPNPNDRna.................................sdKNGNP....L.P......GTLI.......................EK.DI.T.....GP..N.......G......W....D..F.FLW......S......H..I..A..L......Q.....GTS...RPVHY..HV..L..IDEM..................NH.S.PK...D......L....QN....M...............IYE.H.CYQY..MR.S.T....TSVSL........................FPAVYYAHLVSNRARS---hen.......................................................................................
C5G7J1_AJEDR/547-854        ............................................................................................l-LIFIVMD..KNAFH..YTRIKKS.CD...CR..F..GVVSQVLQA.S..Q.VAKC--................NGQYISNVLM.......KVNAK..........LGGT.T.....-AR.I....ASK.IT........K......G..L....-...-...A.....P.F..S.M..................................IIGADISHSAPGS...............-FAP..SMAAMTVSMD...Q...F.G.G...R....Y.T.....G.AC..E...TN.....G..........D.......R....V...EM......ISQa..nIKS...................................................M.LTPLIRE.W............S......A.....T...........V........G.........Qg.rIPQ...NIYYFR...............DGVSEGEFQQVLQQEIPFV.RA.L.LN........................EFN...KGVEw....gGRITVV.VASK..RHH..IR.......A.FPQPGDRna.................................adKNGNV....L.P......GTLV.......................ER.DV.T.....SA..H.......G......W....D..F.FLW......S......H..I..A..L......Q.....GTS...RPVHY..HV..L..VDEM..................NH.A.PK...D......L....QN....M...............IYE.H.CYQY..MR.S.T....TSVSL........................FPAVYYAHLVSNRARA---hen.......................................................................................
C5JJJ6_AJEDS/547-854        ............................................................................................l-LIFIVMD..KNAFH..YTRIKKS.CD...CR..F..GVVSQVLQA.S..Q.VAKC--................NGQYISNVLM.......KVNAK..........LGGT.T.....-AR.I....ASK.IT........K......G..L....-...-...A.....P.F..S.M..................................IIGADISHSAPGS...............-FAP..SMAAMTVSMD...Q...F.G.G...R....Y.T.....G.AC..E...TN.....G..........D.......R....V...EM......ISQa..nIKS...................................................M.LTPLIRE.W............S......A.....T...........V........G.........Qg.rIPQ...NIYYFR...............DGVSEGEFQQVLQQEIPFV.RA.L.LN........................EFN...KGVEw....gGRITVV.VASK..RHH..IR.......A.FPQPGDRna.................................adKNGNV....L.P......GTLV.......................ER.DV.T.....SA..H.......G......W....D..F.FLW......S......H..I..A..L......Q.....GTS...RPVHY..HV..L..VDEM..................NH.A.PK...D......L....QN....M...............IYE.H.CYQY..MR.S.T....TSVSL........................FPAVYYAHLVSNRARA---hen.......................................................................................
C6HRE3_AJECH/547-854        ............................................................................................l-LIFIVMD..KNAFH..YTRVKKS.CD...CR..F..GVPSQVLQA.S..Q.VAKC--................NGQYISNVLM.......KVNAK..........LGGT.-.....TAR.I....SSK.IT........K......G..L....-...-...P.....P.Y..T.M..................................IIGADISHSSPGS...............-VAP..SMAAMTVSMD...Q...F.G.G...R....Y.T.....A.AC..E...TN.....G..........D.......H....V...EM......ISQa..nIKS...................................................M.LSPLFRE.W............S......A.....T...........I........G.........Qg.rIPQ...NIYYFR...............DGVSDGEFQQVLQQEIPFI.KS.L.LK........................EFN...KGVEw....gGKVTVV.VASK..RHH..IR.......A.FPQPGDRna.................................adKNGNA....L.P......GTLI.......................ER.DV.T.....SP..H.......G......W....D..F.FLW......S......H..I..A..L......Q.....GTS...RPVHY..HV..L..VDEM..................NH.G.PK...D......L....EN....M...............IYE.H.CYQY..MR.S.T....TSVSL........................FPAVYYAHLASNRARA---hen.......................................................................................
C0NUS8_AJECG/547-854        ............................................................................................l-LIFIVMD..KNAFH..YTRVKKS.CD...CR..F..GVPSQVLQA.S..Q.VAKC--................NGQYISNVLM.......KVNAK..........LGGT.-.....TAR.I....SSK.IT........K......G..L....-...-...P.....P.Y..T.M..................................IIGADISHSSPGS...............-VAP..SMAAMTVSMD...Q...F.G.G...R....Y.T.....A.AC..E...TN.....G..........D.......H....V...EM......ISQa..nIKS...................................................M.LSPLFRE.W............S......A.....T...........I........G.........Qg.rIPQ...NIYYFR...............DGVSDGEFQQVLQQEIPFI.KS.L.LK........................EFN...KGVEw....gGKVTVV.VASK..RHH..IR.......A.FPQPGDRna.................................adKNGNA....L.P......GTLI.......................ER.DV.T.....SP..H.......G......W....D..F.FLW......S......H..I..A..L......Q.....GTS...RPVHY..HV..L..VDEM..................NH.G.PK...D......L....EN....M...............IYE.H.CYQY..MR.S.T....TSVSL........................FPAVYYAHLASNRARA---hen.......................................................................................
A6RGK9_AJECN/547-854        ............................................................................................l-LIFIVMD..KNAFH..YTRVKKS.CD...CR..F..GVPSQVLQA.S..Q.VAKC--................NGQYISNVLM.......KVNAK..........LGGT.-.....TAR.I....SSK.IT........K......G..L....-...-...P.....P.Y..T.M..................................IIGADISHSSPGS...............-VAP..SMAAMTVSMD...Q...F.G.G...R....Y.T.....A.AC..E...TN.....G..........D.......H....V...EM......ISQa..nIRS...................................................M.LSPLFRE.W............S......A.....T...........I........G.........Qg.rIPQ...NIYYFR...............DGVSDGEFQQVLQQEIPFI.KS.L.LK........................EFN...KGVEw....gGKVTVV.VASK..RHH..IR.......A.FPQPGDRna.................................adKNGNA....L.P......GTLI.......................ER.DV.T.....SP..H.......G......W....D..F.FLW......S......H..I..A..L......Q.....GTS...RPVHY..HV..L..VDEM..................NH.G.PK...D......L....EN....M...............IYE.H.CYQY..MR.S.T....TSVSL........................FPAVYYAHLASNRARA---hen.......................................................................................
C5FDD8_NANOT/542-847        ............................................................................................l-MIFVVAD..RQSFH..YLRIKKS.CD...CR..F..GVPSQVLQG.Q..Q.VAKC--................NGQYISNVLM.......KINAK..........LGGT.T.....-AR.A....VSK.HS........S......-..-....G...L...P.....P.Y..T.M..................................IIGSDVSHSSPGS...............-FSP..SMAAMTVSMD...T...F.G.G...R....Y.T.....A.GC..E...TN.....G..........E.......R....V...EL......ISQa..nIKS...................................................I.LSPLIRE.W............V......M.....T...........I........G.........Kg.rVPQ...NVYYFR...............DGLSSGQFQGCLQQEIPHI.KE.I.FS........................EIM..gSEWP......GKMTIV.VASK..RHH..VR.......S.FPEPNDRla.................................sdKNGNP....L.P......GTLV.......................ER.DV.T.....DP..Y.......N......W....D..F.LIY......S......H..I..A..L......Q.....GTS...RPVHY..HV..L..VDEM..................KH.N.PN...Q......L....QN....M...............IYD.H.CYQY..MR.S.T....TSVSL........................FPAVYYAHLASARARS---he........................................................................................
D4AMR8_ARTBE/628-933        ............................................................................................l-MIFVVAD..KQSFH..YLRIKKS.CD...CR..F..GVPSQVLQG.Q..Q.VVKC--................NGQYISNVLM.......KINAK..........LGGT.T.....ARA.V....SKQ.CS........-......-..-....G...L...P.....P.F..T.M..................................IIGADVSHSSPGS...............-FSP..SMAAMTVSMD...T...F.G.G...R....Y.T.....A.GC..E...TN.....G..........E.......R....V...EL......ISQa..nIKS...................................................I.LSPLIRE.W............V......M.....T...........V........G.........Kg.sVPQ...KVYYFR...............DGLSSGQFQACLQQEIPHI.KD.I.FS........................EIM..gSDWP......GKMTIV.VASK..RHH..VR.......A.FPEPNDRma.................................adKNGNP....L.P......GTLV.......................ER.DV.T.....DP..Y.......N......W....D..F.LIY......S......H..I..A..L......Q.....GTS...RPVHY..HV..L..VDGI..................GH.N.PN...Q......L....QN....M...............IYD.H.CYQY..MR.S.T....TSVSL........................FPAVYYAHLASARARS---he........................................................................................
D4DBM7_TRIVC/515-807        ............................................................................................l-MIFVVAD..KQSFH..YLRIKKS.CD...CR..F..GVPSQVLQG.Q..Q.VGKC--................NGQYISNVLM.......KINAK..........LGGT.T.....ARA.V....SKQ.CS........-......-..-....G...L...P.....P.F..T.M..................................IIGADVSHSSPGS...............-FSP..SMAAMTVSMD...T...F.G.G...R....Y.T.....A.GC..E...TN.....G..........E.......R....V...EL......ISQa..nIRS...................................................I.LSPLIRE.W............V......M.....T...........V........G.........Kg.sVPQ...KVYYFR...............DGLSSGQFQACLQQEIPHI.KD.I.FS........................EIM..gSDWP......GKMTIV.VASK..RHH..VR.......A.FPEPNDRma.................................adKNGNP....L.P......GTLV.......................ER.DV.T.....DP..Y.......N......W....D..F.LIY......S......H..I..A..L......Q.....GTS...RPVHY..HV..L..VDGI..................GH.N.PN...Q......L....QN....M...............IYD.H.CYQY..MR.S.T....TSVSL........................-------------------sqdrs.....................................................................................
C5P9D5_COCP7/668-975        ............................................................................................l-LILIVQD..RHSFH..YLRIKKS.CD...CR..F..GVPSQVLQG.R..Q.VVKG--................SGQYISNVLM.......KINAK..........LGGT.-.....TAR.S....HSR.Y-........-......N..T....S...L...P.....P.F..T.M..................................IIGADVSHSSPGS...............-YAP..SMASFTVCMD...T...F.G.G...R....Y.T.....A.GC..E...TN.....G..........E.......R....R...EI......ISPl..nIKE...................................................I.LSPLIRE.W............V......M.....N...........I........G.........Ng.rNPE...NLYYFR...............DGVSEGQQQHILQREIRHI.KD.I.FKe......................iAMG...KEWE......GKLTVV.ICSK..RHH..IR.......A.FPDPHDRna.................................adKNANS....L.P......GTLV.......................ER.DV.T.....NP..H.......G......Y....D..F.FLW......S......H..I..A..L......Q.....GTS...RPVHY..QV..L..IDEI..................GS.S.PN...K......L....QN....M...............VYE.H.CYQY..MR.S.T....TSVSL........................FPAVYYAHIASNRARS---hen.......................................................................................
C4JZ88_UNCRE/552-859        ............................................................................................i-LILVVQD..KQSFH..YLRIKKS.CD...CR..F..GVPSQVLQG.Q..Q.VVKG--................SPQYISNVLM.......KVNAK..........LGGT.T....aRAI.S....KYN.PS........L......P..-....-...-...-.....P.Y..T.M..................................VIGADVSHASPGS...............-HAP..SMASFTVCMD...T...F.G.G...R....Y.N.....A.GC..E...TN.....G..........E.......R....R...EI......ISPa..nIRD...................................................I.LGPLIRE.W............V......M.....N...........I........G.........Kg.rNPQ...NLYYFR...............DGVSEGQQQHVLQREIRHI.KD.I.FKd......................iAMG...KEWE......GKVTVV.ICSK..RHH..IR.......A.FPEPNDRna.................................adKNGNP....L.P......GTLV.......................EK.DV.T.....NP..H.......G......Y....D..F.FLW......S......H..I..A..L......Q.....GTS...RPVHY..QV..L..IDEI..................GS.S.PN...Q......L....QN....M...............IYE.H.CYQY..MR.S.T....TSVSL........................FPAVYYAHLASNRARS---hen.......................................................................................
B6H4L5_PENCW/673-980        ............................................................................................l-MVFIVPD..KDSFV..YLRIKKS.SD...CR..Y..GTPSQVLQA.A..H.CINN--................RPQYHANVLM.......KVNAK..........LGGI.-.....-TA.R....AVP.KS........K......S..S....G...L...R.....P.G..S.M..................................IIGADVTHPMMGV...............-WTP..SLAAMSVSAN...S...T.A.T...R....Y.M.....G.GC..E...TN.....G..........D.......R....I...EI......IRDk..vVEY...................................................I.LHPMVAE.W............K......A.....T...........V........G.........Gg.kAPE...YVYYFR...............DGVSASEYQRILSEEVPAI.RF.A.IAh......................aCGQ...PVWG......GKMCVV.VANK..RHH..LR.......A.FPDPKNRaa.................................adSHGGP....L.P......GTLI.......................DR.DV.T.....SP..H.......D......W....D..F.LLY......T......H..I..A..L......Q.....GTT...RPVHY..HV..L..LDEM..................GL.K.PN...D......L....EG....M...............IND.H.CYQY..IR.S.T....TSVSV........................HPAIYYAHLISVRARH---he........................................................................................
A2QDC5_ASPNC/643-949        ............................................................................................l-LLVIVPD..KNSFT..YTRIKKS.CD...CR..W..GVPSQVMQS.T..H.VIKG--................NAQYISNVLM.......KVNAK..........LGGV.T.....SRA.V....SKV.Q-........-......G..A....S...L...R.....P.G..S.I..................................IIGADVTHPPMGV...............-WSP..SMAALSVSKD...P...Y.G.S...S....Y.F.....G.SC..E...AN.....M..........D.......R....V...EI......ISRt..sMEF...................................................M.LAPLVRE.W............M......S.....T...........V........G.........Qg.rAPK...YVYYFR...............DGVSSGQFEHVLKQEVINI.KS.V.IT........................QHN..qNQWD......GKITVV.VANK..RHH..LR.......A.FPRPTDRna.................................adRNGNP....L.P......GVLI.......................EK.DV.T.....SP..H.......D......W....D..F.LLY......S......H..I..A..L......Q.....GTS...RPVHY..HV..I..LDQM..................QH.K.PH...E......L....QN....M...............IYD.H.CYQY..IR.S.T....TSVSL........................YPAIYYAHLIASRARS---he........................................................................................
Q2UKV9_ASPOR/543-849        ............................................................................................l-LLIIVPD..KNSFT..YLRIKKS.CD...CR..W..GVPSQVLQS.A..H.VAKA--................NPQYISNVLM.......KVNAK..........LGGT.T.....A--.R....IIP.KV........N......D..A....S...L...K.....P.M..T.M..................................IIGADVTHPTIGV...............-WSP..SMAAVSVCMD...T...F.G.G...R....Y.W.....G.AC..E...TN.....G..........D.......R....V...EV......IARa..nMEH...................................................M.LTPLVRE.W............M......S.....T...........V........G.........Qg.rAPE...NVYYFR...............DGVSEGEREKILKQEVLDI.KS.I.FM........................KLT..qDTWK......GKFTVV.IANK..RHH..IR.......A.FPRPTDRna.................................adKNGNP....L.P......GLLI.......................EK.DV.T.....SP..H.......D......W....D..F.FLY......S......H..I..A..L......Q.....GTS...RPVHY..HV..I..LDQI..................GH.K.AH...Q......L....EN....M...............IYD.H.CYQY..IR.S.T....TSVSL........................FPAVYYAHLIAARARH---he........................................................................................
B8N3T1_ASPFN/436-742        ............................................................................................l-LLIIVPD..KNSFT..YLRIKKS.CD...CR..W..GVPSQVLQS.A..H.VAKA--................NPQYISNVLM.......KVNAK..........LGGT.T.....A--.R....IIP.KV........N......D..A....S...L...K.....P.M..T.M..................................IIGADVTHPTIGV...............-WSP..SMAAVSVCMD...T...F.G.G...R....Y.W.....G.AC..E...TN.....G..........D.......R....V...EV......IARa..nMEH...................................................M.LTPLVRE.W............M......S.....T...........V........G.........Qg.rAPE...NVYYFR...............DGVSEGEREKILKQEVLDI.KS.I.FM........................KLT..qDTWK......GKFTVV.IANK..RHH..IR.......A.FPRPTDRna.................................adKNGNP....L.P......GLLI.......................EK.DV.T.....SP..H.......D......W....D..F.FLY......S......H..I..A..L......Q.....GTS...RPVHY..HV..I..LDQI..................GH.K.AH...Q......L....EN....M...............IYD.H.CYQY..IR.S.T....TSVSL........................FPAVYYAHLIAARARH---he........................................................................................
Q0CNV7_ASPTN/543-854        ............................................................................................l-LVVIVAD..KNSFN..YTRIKKS.CD...CR..W..GVPSQLLQA.A..Q.VAKN--................NPQYISNVLM.......KVNAK..........LGGT.T.....AKI.I....PKT.P-........-......D..A....T...L...K.....P.M..S.M..................................IIGADVTHSPLGV...............-WSP..SMAAISVCAD...T...F.G.G...R....Y.W.....G.AC..E...AN.....G..........E.......R....N...EI......INRa..nMEH...................................................M.LTPLVRE.W............M......S.....T...........V........G.........Gg.rAPS...NVYYFR...............DGVSTGQFEHVLQQEVFNM.KA.I.FM........................KLT..qEQWK......GKFTVV.VANK..RHH..LR.......A.FPRVGNPtldk............................ksmadKNGNP....V.P......GTLI.......................ER.DV.T.....SP..H.......D......W....D..F.ILY......S......H..I..A..L......Q.....GTS...RPVHY..HV..I..LDQI..................GH.K.AH...E......L....EN....M...............IYD.H.CYQY..MR.S.T....TSVSL........................FPAVYYAHLVSNRARC---he........................................................................................
A1CKK4_ASPCL/543-849        ............................................................................................l-LLIIVPD..KNSFT..YTRIKKS.CD...CR..W..GVPSQVLQS.G..H.VIKM--................NPQYASNVLM.......KVNAK..........LGGT.-.....-TA.R....AMP.KI........T......E..A....S...L...R.....P.R..S.M..................................IIGADVTHSPLGV...............-WSP..SMAAMSVCMD...T...F.G.G...R....Y.W.....G.AC..E...AN.....G..........D.......R....N...EI......IASs..nIEV...................................................I.LTPMIRE.W............M......A.....T...........V........G.........Eg.rAPD...NVYYFR...............DGVSTGQFEQVLQQEVFDM.KG.I.FM........................KLT..qDQWK......GKFTVV.IANK..RHH..LR.......A.FPRPGDRns.................................adRNNNP....L.P......GTLI.......................TR.DV.T.....SP..H.......D......W....D..F.LLY......S......H..I..A..L......Q.....GTA...RPVHY..HV..I..LDQI..................GH.K.AQ...E......L....EN....M...............IYD.H.CYQY..MR.S.T....TSVSL........................FPAVYYAHLIAARARH---he........................................................................................
A1D6W7_NEOFI/543-849        ............................................................................................l-LLIIVPD..KNSFT..YTRIKKS.CD...CR..W..GVPSQVLQS.G..H.CVKL--................NPQYASNVLM.......KVNAK..........LGGT.-.....-TA.R....AVP.KV........T......E..A....T...L...R.....P.R..S.M..................................IIGADVTHSPLGV...............-WSP..SMAAMSVCMD...A...F.G.G...R....Y.W.....G.AC..E...AN.....G..........D.......R....L...EI......IATs..nIEV...................................................I.LTPLIRE.W............M......A.....T...........V........G.........Eg.rAPE...HVYYFR...............DGVSTGQFEQVLQQEVFDM.KA.I.FM........................KLT..qDQFK......GKFTVI.VANK..RHH..LR.......A.FPRPGDRns.................................adRNGNP....L.P......GTLI.......................TR.DV.T.....SP..H.......D......W....D..F.LLY......S......H..I..A..L......Q.....GTS...RPVHY..HV..I..LDQI..................KH.K.AQ...E......L....EN....M...............IYD.H.CYQY..MR.S.T....TSVSL........................FPAVYYAHLIATRARH---he........................................................................................
B0XXP5_ASPFC/564-870        ............................................................................................l-LLIIVPD..KNSFT..YTRIKKS.CD...CR..W..GVPSQVLQS.G..H.CVKL--................NPQYASNVLM.......KVNAK..........LGGT.-.....-TA.R....AVP.KV........T......D..A....T...L...R.....P.R..S.M..................................IIGADVTHPSLGV...............-WSP..SMAAMSVCMD...T...F.G.G...R....Y.W.....G.AC..E...AN.....G..........D.......R....L...EI......IATs..nIEV...................................................I.LTPLIRE.W............M......A.....T...........V........G.........Eg.rAPE...HVYYFR...............DGVSTGQFEQVLQQEVFDI.KA.I.FM........................KLT..qDQFK......GKFTVI.VANK..RHH..LR.......A.FPRPGDRns.................................adRNGNP....L.P......GTLI.......................TR.DV.T.....SP..H.......D......W....D..F.LLY......S......H..I..A..L......Q.....GTS...RPVHY..HV..I..LDQI..................KH.K.AQ...E......L....EN....M...............IYD.H.CYQY..MR.S.T....TSVSL........................FPAVYYAHLIATRARH---he........................................................................................
Q4WXX3_ASPFU/564-870        ............................................................................................l-LLIIVPD..KNSFT..YTRIKKS.CD...CR..W..GVPSQVLQS.G..H.CVKL--................NPQYASNVLM.......KVNAK..........LGGT.-.....-TA.R....AVP.KV........T......D..A....T...L...R.....P.R..S.M..................................IIGADVTHPSLGV...............-WSP..SMAAMSVCMD...T...F.G.G...R....Y.W.....G.AC..E...AN.....G..........D.......R....L...EI......IATs..nIEV...................................................I.LTPLIRE.W............M......A.....T...........V........G.........Eg.rAPE...HVYYFR...............DGVSTGQFEQVLQQEVFDI.KA.I.FM........................KLT..qDQFK......GKFTVI.VANK..RHH..LR.......A.FPRPGDRns.................................adRNGNP....L.P......GTLI.......................TR.DV.T.....SP..H.......D......W....D..F.LLY......S......H..I..A..L......Q.....GTS...RPVHY..HV..I..LDQI..................KH.K.AQ...E......L....EN....M...............IYD.H.CYQY..MR.S.T....TSVSL........................FPAVYYAHLIATRARH---he........................................................................................
Q0U7V7_PHANO/645-956        ............................................................................................f-LFFVVND..RNVDV..YRRIKKS.CD...IR..F..GVASQVLQA.K..H.VMSA--................SPQYISNVCM.......KVNAK..........LGGC.T....sVAK.S....NVI.PK........V.....aP..K....S...P...S.....I.P..T.M..................................VVGADVSHPAPGAg.............sSEAA..SFAAITVSAD...P...F.F.A...K....Y.W.....A.EV..Q...TN.....G..........N.......R....V...EM......VTTs..nIDE...................................................H.FGSMAKN.W............M......Q.....R...........I........G.........Qg.kPPQ...RVLFIR...............DGVSEGQYAAVLEEEVRDM.KE.C.FR........................KLG...CKED......PQVHRC.HRREtpSHS..AS.......F.PDAGKGD.....................................RNGNP....L.P......GTLV.......................ET.GC.T.....HP..F.......E......F....D..F.YLC......S......H..V..A..I......K.....GTA...RPIHY..QC..I..LNEG..................EW.L.AT...E......L....QS....F...............IFE.H.SYHY..VR.S.T....TPVSL........................HPAVYYAHLAADRARAHL-n.........................................................................................
B2W8P0_PYRTR/611-920        ............................................................................................n-FMFFIVN.dRNVEV..YRRIKKS.CD...IR..F..GVASQCLQA.K..H.VLSA--................SPQYISNVCM.......KVNAK..........LGGC.TsvaksQLI.P....KIA.--........-......P..K....S...A...S.....I.P..T.M..................................VVGADVSHPAPGAa.............sGEAA..SFAAITVSAD...A...Y.F.V...K....Y.W.....A.EC..N...TN.....G..........N.......R....V...EM......VTTt..nIYE...................................................H.FGNMARV.W...........mQ......R.....I...........G........Q.........G..rAPQ...RVLYIR...............DGVSEGQYAQVLSDEVHDM.KE.T.FR........................RAG...CKIL......PKFTVV.IAGK..RHH..IR.......F.FPEKGDR.....................................-NGNP....L.P......GTLV.......................ES.GC.T.....HP..F.......E......F....D..F.YLC......S......H..V..A..I......K.....GTA...RPIHY..QC..I..LNEG..................EW.Q.AA...E......L....QQ....F...............IFE.H.SYHY..VR.S.T....TPVSL........................HPAVYYAHLAADRSRAHL-n.........................................................................................
B8BT49_THAPS/780-963        ............................................................................................i-MLVVLPD..KGKAL..YDHVKFV.SN...QC..S..GVQTQCASL.D..T.FNRQRN................KEQYSTALAT.......KMNAK..........LSTV.E.....DGA.I....AWR.GA........V......D..W....V...N...Q.....C.H..T.L..................................VIGIGMAHGMGRG...............--AE..TIVGISTCLD...G...Q.C.F...R....L.L.....H.SA..Y...VQ.....K..........K.......A....D...TL......SKD...aMID...................................................L.FTESWKG.Y............C......N.....A...........N........G.........N..vEPC...RILVYR...............DGMSDGNFTKADD-EIDSI.RA.A.IK........................KLK...----......------.----..---..--.......-.-------.....................................-----....-.-......----.......................--.--.-.....--..-.......-......-....-..-.---......-......-..-..-..-......-.....---...-----..--..-..----..................--.-.--...-......-....--....-...............---.-.----..--.-.-....-----........................-------------------l.........................................................................................
C7SYH3_THAPS/780-1048       ............................................................................................i-MLVVLPD..KGKAL..YDHVKFV.SN...QC..S..GVQTQCASL.D..T.FNRQRN................KEQYSTALAT.......KMNAK..........LSTV.E.....DGA.I....AWR.GA........V......D..W....V...N...Q.....C.H..T.L..................................VIGIGMAHGMGRVl............lvMSVPpyHLIAISLVF-...F...V.L.L...K....V.P.....K.RA..Y...VQ.....K..........K.......A....D...TL......SKD...aMID...................................................L.FTESWKG.Y............C......N.....A...........N........G.........N..vEPC...RILVYR...............DGMSDGNFTKADD-EIDSI.RA.A.IKklklkececia.cmyllhfialheES-...---Gcs.vccPPITYV.ICQS..QHS..IR.......I.VPATDREgyp...............................vksGGVNV....H.S......GTVV.......................DH.TI.T.....E-..-.......-......-....-..-.---......-......-..-..-..-......-.....---...-----..--..-..----..................--.-.--...-......-....--....-...............---.-.----..--.-.-....-----........................-------------------lgalki....................................................................................
C7SYH3_THAPS/1070-1160      .......................................................................................sssass--------..-----..-------.--...--..-..---------.-..-.------................----------.......-----..........----.-.....---.-....---.--........-......-..-....-...-...-.....-.-..-.-..................................-------------...............----..----------...-...-.-.-...-....-.-.....-.--..-...--.....-..........-.......-....-...--......---....---...................................................-.-------.-............-......-.....-...........-........-.........-...---...------...............-------------------.--.-.--........................---...----......------.----..---..--.......-.-------.....................................-----....-.-......----.......................--.--.-.....--..-.......S......Y....D..F.LLT......A......Q..G..G..L......K.....GTS...KPMYY..RV..R..LNENanwgp.......sksnvtPL.T.KE...T......L....EN....C...............TYH.M.SYQY..AT.A.P....KAVRE........................VPVVKYAKRVASQVLS---glk.......................................................................................
C7SYH2_PHATR/826-1176       ...........................................................................................lm--FAVIPT..KDVST..YAFVKYL.SH...VE..F..GIPSQVMVE.E..S.YQNQRS...............kTEAYCAGIAL.......KLNTK..........LSNSlNr..stAWS.I....YSG.TA........R......Q..W....L...M...D.....T.P..T.M..................................IMGYCVASGPGQD...............--SK..SIVVGTASLD...V...G.G.T...H....C.C.....H.DK..R...VQ.....S..........K.......S....H...IV......DSD...vLEE...................................................I.TESLAMQ.F............F......L.....Y...........N........N.........V...SPQ...RILVYR...............SGVQDGLLQDVVEYEIGAI.RQ.A.FYrlnmsdpa.......wscenckgnTL-...---RgcvlccPSVTFV.VSQG..QHD..IR.......I.VPLDGVQm...................................nRSNNV....P.S......GTCVtdsraismsslnavemnsqsgmsQP.ES.T.....VE..N.......T......M....D..F.LLV......P......Q..G..G..L......K.....GTS...RPVYY..RC..L..LNET..................KL.T.RS...L......L....KN....L...............TYQ.F.SFQY..GT.A.T....KSVRN........................VPVLQYGVRLANTI-----lsyl......................................................................................
B7G499_PHATR/1-107          .............................................................................................--------..-----..-------.--...--..-..---------.-..-.------................----------.......-----..........----.-.....---.-....---.--........-......-..-....-...-...-.....-.-..-.-..................................-------------...............----..----------...-...-.-.-...-....-.-.....-.--..-...--.....-..........-.......-....-...--......---....---...................................................-.-------.-............-......-.....-...........-........-.........-...---...------...............-------------------.--.-.--........................---...----......PSVTFV.VSQG..QHD..IR.......I.VPLDGVQm...................................nRSNNV....P.S......GTCV......................tDS.RA.I.....SM..S.......N......S....E.vL.YLN......A......Q..C..L..S......Q.....GTS...RPVYY..RC..L..LNET..................KL.T.RS...L......L....KN....L...............TYQ.F.SFQY..GT.A.T....KSVRN........................VPVLQY-------------..........................................................................................
A8Q5F0_BRUMA/545-849        .............................................................................itkdrydpvhaisnrg--------..-----..-------.--...--..-..---------.-..-.------................AEMTLDNLVM.......KMNLK..........LGGI.Nh...aLTS.S....AAFlSK........N......R..L....T...N...N.....V.M..D.Mewlr..........................hsrmFFGLDMSHAAPQSlyer......qaqvpPSEP..TIVAMTFSC-...G...E.P.F...A....M.Q.....G.EY..W...MQ.....E..........P.......R....L...HV......VKF....LKE...................................................H.VERAVRS.F............R......N.....T...........S........K.........Ak.cLPE...HVVVFR...............SGVSEGEYAKIINEEGRQF.RE.A.FI........................AAAd.gHAER......VRLTIV.VMQA..HSN..YR.......I.YPEHIQQg..................................saSQQNV....P.P......GTII.......................DV.DV.V.....HP..T.......H......T....E..F.IIV......P......H..K..S..I......M.....GTA...RPVRA..TV..L..IDDE.................pRM.S.MD...E......L....EG....V...............TNA.L.CYAH..GI.V.T....SPISL........................PAHLYAAADLAKRGRNNFK..........................................................................................
Q21691_CAEEL/673-1001       .............................................................................................TIVFGIIA..EKRPD..MHDILKY.FE...EK..L..GQQTIQISS.E..T.ADKFMRd.............hgGKQTIDNVIR.......KLNPK..........CGGT.Nf...lIDV.P....ESV.GH........R......V..V....C...N...N.....S.A..E.Mrakl.........................yaktqFIGFEMSHTGARTrfdi......qkvmfDGDP..TVVGVAYSL-...K...H.S.A...Q....L.G.....G.FS..Y...FQ.....E..........S.......R....L...HK......LTN....LQE...................................................K.MQICLNA.Y............E......Q.....S...........S........S.........Y...LPE...TVVVYR...............VGSGEGDYPQIVN-EVNEM.KL.A.AR........................KKK...HGYN......PKFLVI.CTQR..NSH..IR.......V.FPEHINErg.................................ksMEQNV....K.S......GTCV.......................DV.PG.A.....SH..G.......Y......E....E..F.ILC......C......Q..T..P..L......I.....GTV...KPTKY..TI..I..VNDC..................RW.S.KN...E......I....MN....V...............TYH.L.AFAH..QV.S.Y....APPAI........................PNVSYAAQNLAKRGHNNYK..........................................................................................
A8WNJ6_CAEBR/660-987        ............................................................................................s-LVIGIAL..EKMPH..IHDVLKY.YE...EK..I..GQQTLQLCA.E..T.VRKMGQg.............ggNKTTVDNVIR.......KLNAK..........CGGT.Nf...yVEV.P....NAV.KN........R......Q..V....C...I...N.....P.E..E.Mrkkl.........................ykytqFIGFELSHTGARSkfdk......qkqtvEIDP..TIVGVSYTL-...K...H.A.T...Q....L.G.....G.FS..Y...FQ.....D..........S.......R....V...HK......LTR....VKE...................................................K.FGECLRG.Y............K......H.....A...........T........E.........A...LPR...TIVMYR...............IGSGEGDYDQVRK-EVEEM.RE.A.AD........................SFE...PGYK......PRFLMV.LAQR..NSH..VR.......I.FPEHINKg..................................naRVQNV....R.S......GTCV.......................DS.IG.S.....AH..G.......M......M....E..F.ILC......C......Q..S..A..M......I.....GTV...RPTRY..TV..I..VNDT..................DW.T.KN...E......L....MN....V...............TYH.L.AFGH..QV.S.Y....GPPSV........................PNVLYAAKNLAKRGQNNFK..........................................................................................
A8WS47_CAEBR/435-755        ......................................................................................trverss--------..-----..-NHILKY.YE...EK..I..GQQTLQLCA.E..T.VMKMARc.............ggNKTTVDNVLR.......KLNLK..........CGGT.Nf...yVGV.P....DAV.NN........R......Q..V....C...I...N.....P.E..E.Mrkkl.........................ykntqFIGFELSHTGAQSkfdk......lkedaEIDP..TIVGVAYSL-...K...H.A.T...Q....L.G.....G.FS..Y...FQ.....D..........G.......R....V...HK......LTH....VQE...................................................K.FGECLQG.Y............K......K.....A...........T........D.........S...LPK...TIVIYR...............IGSGEGDYDQVRK-EVEEM.RE.A.SD........................IFE...SGYK......PKFLMV.LAQR..NSH..VR.......I.FPEHINQg..................................naRIQNV....R.S......GTCV.......................ES.LG.S.....AH..G.......M......M....E..F.ILC......C......Q..S..A..M......I.....GTI...RPTRY..TV..I..VNDT..................DW.T.KN...E......L....MN....V...............TYH.L.AFGH..QV.S.Y....GPPSV........................PNVLYAAKNLAKRGQNNFK..........................................................................................
A8WQA0_CAEBR/671-998        ............................................................................................d-IFVGIAR..DKKPD..VHDIMKY.YE...ES..V..GMQTIQLCK.Q..T.VDKMMNp.............qgGRQTIDNVMR.......KFNLK..........CGGT.Nf...yVDI.P....SNI.RG........R......S..I....C...S...N.....T.E..T.Lhkkl.........................lekvqFIGFEISHGAARTlydr......srnqmDGEP..SIVGVSYSL-...K...Q.S.T...Q....L.G.....G.FS..Y...MQ.....T..........Q.......R....E...YK......IQK....LDD...................................................A.FPKCVKA.Y............A......E.....D...........A........K.........T...LPT...RIVIYR...............VGAGEGDFKRIKE-EIQEI.RG.T.FE........................KIE...KGYN......PALVFI.VAQK..GSH..TR.......I.FPSRIDGn..................................kaFEQNV....P.S......GTCI.......................DN.VV.T.....SF..G.......Y......D....E..F.ILS......S......Q..T..P..L......I.....GTV...RPCKY..TI..I..ANDP..................AW.S.KN...E......L....IH....L...............TYF.R.AFGH..QV.S.Y....QPPSV........................PDVLYAAENLAKRGKNNY-r.........................................................................................
Q9TXN7_CAEEL/609-935        ............................................................................................n-ILVAIAK..EKKPD..VHDVLKY.YE...AS..V..GLQTIQVCK.Q..T.VDMMLSs..............gGRQTADNVMR.......KFNLK..........CGGT.Nf...fVQI.P....RSV.NG........R......T..V....C...A...D.....A.H..L.Lnekl.........................fervqFIGFDISHGASRTlfdr......stgkmDGEV..SIVGVSYSL-...S...H.S.T...H....-.L.....G.GF..A...YM.....Q..........T.......Q....K...EY......KLQ...kLDE...................................................V.FPKCVDS.Y............R......N.....H...........T........G.........R...LPS...KIVIYR...............IGAGEGDFKRVKE-EVDKI.RG.T.FN........................RIQ...PDYR......PQLVVI.IAQR..DSH..VR.......V.FPAHITGs..................................kaGQQNV....T.S......GTCV.......................DS.VI.T.....SL..G.......H......Q....E..F.ILS......S......Q..M..P..L......L.....GTV...RPCKY..TI..L..TNDP..................NW.T.KT...E......I....TH....L...............TYF.R.AFGH..QV.S.Y....QPPSF........................PDVLYAAENLAKRGRNNYK..........................................................................................
C8JQR1_CAEEL/591-918        ............................................................................................d-ILFAITR..EKKPD..VHDILKY.YE...ES..I..GLQTIQVCQ.Q..T.VDKMMGg.............ggGRQTIDNVMR.......KFNLK..........CGGT.Nf...fDEI.P....SSV.RG........R......A..V....C...S...N.....S.E..T.Lskkl.........................fehvqFIGFEISHGAARTlfdr......srsqlDGEP..SVVGVSYSLT...-...-.N.S...T....Q.L.....G.GF..T...YL.....Q..........T.......Q....K...EY......KLQ...kLGE...................................................V.FPKCVQS.Y............K......E.....H...........S........R.........R...LPT...RIVIYR...............VGAGEGDFKRVKE-EIEEI.RG.T.FD........................KIQ...PGYR......PHLVVV.IAQI..ASH..AR.......V.FPSNITGr..................................kaMEQNV....P.S......GTCV.......................DN.VP.T.....SY..G.......Y......D....E..F.ILS......S......R..T..P..L......I.....GTV...RPCKY..TI..L..INDA..................NW.S.KN...E......I....MH....L...............TYF.R.AFGH..QV.S.Y....KPPSV........................PDVLYAAENLAKRGRNNYK..........................................................................................
YQ53_CAEEL/650-977          ............................................................................................d-ILVGIAR..EKKPD..VHDILKY.FE...ES..I..GLQTIQLCQ.Q..T.VDKMMGg.............qgGRQTIDNVMR.......KFNLK..........CGGT.Nf...fVEI.P....NAV.RG........K......A..V....C...S...N.....N.E..T.Lrkkl.........................lehvqFIGFEISHGASRTlfdr......srsqmDGEP..SVVGVSYSLT...-...-.N.S...T....Q.L.....G.GF..T...YL.....Q..........T.......Q....K...EY......KLQ...kLDE...................................................F.FPKCVRS.Y............K......E.....H...........S........K.........T...LPT...RIVIYR...............VGAGEGNFNRVKE-EVEEM.RR.T.FD........................KIQ...PGYR......PHLVVI.IAQR..ASH..AR.......V.FPSCISGn..................................raTDQNI....P.S......GTCV.......................EN.VL.T.....SY..G.......Y......D....E..F.ILS......S......Q..T..P..L......I.....GTV...RPCKY..TI..L..VNDA..................KW.S.KN...E......L....MH....L...............TYF.R.AFGH..QV.S.Y....QPPSV........................PDVLYAAENLAKRGRNNYK..........................................................................................
Q9N3L7_CAEEL/585-911        ............................................................................................s-IIIGITE..EKKPE..VHDVLKY.FE...AA..V..GLQTMQIHS.K..T.AGFIIS...............gNGQTAGNVIK.......KLNLK..........CGGI.Ny...iVEV.P....QSF.NR........T......V..V....C...S...N.....N.S..F.Vqkkl.........................fdgtqFIGFEMTHGAARTlfdk......sngtfDGEP..TIVGCAYSL-...Q...K.A.T...D....L.G.....G.FN..W...FQ.....E..........Q.......N....E...YR......LKN....LGT...................................................H.IPKCLQY.Y............K......E.....S...........S........G.........S...LPE...KIVIYR...............TGAGEGDFDRVQQ-EITEI.RS.S.FA........................EVQ...EGYK......PSLVVI.VANK..TSH..LR.......V.FPVEIREgd.................................taMKQNV....R.S......GTCL.......................DG.KI.T.....SA..G.......R......E....E..F.VLI......S......Q..T..A..L......I.....STA...KPTKY..TI..A..ANDP..................KW.S.KN...E......V....MN....L...............TYI.L.SFAH..QV.C.Y....QPPAV........................PHILYAADNLAKRGRNN--fi........................................................................................
A8XZY0_CAEBR/665-992        ............................................................................................s-IVIGITS..EKKPD..VHDVMKY.FE...AG..I..GLQTLQIHD.R..T.AECFMRe.............qgGAQTVDNVMR.......KLNLK..........LGGI.Nf...nVDP.V....NMY.EH........K......V..I....C...N...N.....I.G..G.Mkkkl.........................fekvqFVGFEMTHGSSRTlydk......aqgqfDGEP..TIVGCGYSL-...S...S.P.T...E....L.G.....G.YN..F...LQ.....E..........R.......N....E...YK......LKN....LDS...................................................H.FKTCLDQ.Y............K......K.....A...........T........G.........S...LPE...TVVIFR...............TGAGEGDFKRVQE-EVEEM.QG.V.CR........................RIG...GSKP......PKLVVV.VVQK..TSH..TR.......I.FPKEIMGh..................................kaYEQNV....K.S......GTMI.......................DS.RI.T.....NS..G.......R......E....E..F.ILV......S......Q..S..A..L......I.....GTV...RPVKY..SV..I..ANAP..................EW.S.KN...E......I....SN....L...............AYV.L.AFGH..QV.S.Y....QPPAV........................PHVLYAAENLAKRGRNNY-l.........................................................................................
Q27GU1_CAEEL/511-833        ............................................................................................p-FVLFISD..-DVPN..IHECLKF.EE...RM..S..DIPTQHVLL.K..N.VKKMRDniekks....qggrraYDLTLDNIVM.......KANIK..........CGGL.N.....YT-.A....DIP.RD........L......A..C....W...N...E.....V.S..T.F..................................VIGMDVAHPDRNAa.............rEGNP..STVGLSCNSA...E...N.P.Y...S....F.I.....G.DF..L...YT.....D..........P.......R....R...EA......IQDe..iLRK...................................................F.TDQSVRN.F............A......E.....I...........R........G.........-...FPK...KVIIFR...............DGVSFGEETAALK-EVEII.EQ.T.IKta....................akSMG..hSDYA......PKVLAI.VVKK..RHH..TR.......F.YAKGGHHg...................................nMPINP....L.P......DTSV.......................GG.DI.A.....EY..G.......K......R....Q..I.FIQ......A......F..R..P..V......Q.....GTA...KVPSF..LV..I..RDDE..................EV.S.DE...H......V....AK....M...............VCA.V.CSLH..QL.V.N....SPTSI........................PTPVYVAHELAKRGTGLYK..........................................................................................
Q19645_CAEEL/674-996        ............................................................................................p-FVLFISD..-DVPN..IHECLKF.EE...RM..S..DIPTQHVLL.K..N.VKKMRDniekks....qggrraYDLTLDNIVM.......KANIK..........CGGL.N.....YT-.A....DIP.RD........L......A..C....W...N...E.....V.S..T.F..................................VIGMDVAHPDRNAa.............rEGNP..STVGLSCNSA...E...N.P.Y...S....F.I.....G.DF..L...YT.....D..........P.......R....R...EA......IQDe..iLRK...................................................F.TDQSVRN.F............A......E.....I...........R........G.........-...FPK...KVIIFR...............DGVSFGEETAALK-EVEII.EQ.T.IKta....................akSMG..hSDYA......PKVLAI.VVKK..RHH..TR.......F.YAKGGHHg...................................nMPINP....L.P......DTSV.......................GG.DI.A.....EY..G.......K......R....Q..I.FIQ......A......F..R..P..V......Q.....GTA...KVPSF..LV..I..RDDE..................EV.S.DE...H......V....AK....M...............VCA.V.CSLH..QL.V.N....SPTSI........................PTPVYVAHELAKRGTGLYK..........................................................................................
A8XRG0_CAEBR/648-970        ............................................................................................p-FVLFVSD..-DVPN..IHECLKF.EE...RM..S..DIPTQHILL.K..N.IRKIRDniekks....qggrraYDLTLDNIVM.......KANVK..........CGGL.N.....YT-.A....DIP.RD........I......G..S....W...R...E.....V.S..T.F..................................VMGMDVAHPDKMAt.............rEGSP..STVGLSCNSA...E...S.P.Y...S....F.V.....G.DF..L...YT.....D..........P.......R....R...EA......IQDe..iLRK...................................................F.TDQNVRN.F............A......E.....R...........R........G.........-...FPK...RIIIFR...............DGVSFGEETEALR-EVKII.EE.T.CIaa....................akSMG..hRDYA......PKVLAI.VVKK..RHH..TR.......F.YAKGGHHg...................................nMPTNP....L.P......DTSV.......................GG.EI.A.....EY..G.......K......R....Q..I.FIQ......A......F..R..P..V......Q.....GTA...KVPSF..LI..I..RDDE..................EV.T.DD...H......I....TK....M...............VCA.V.CSLH..QL.V.N....SPTSI........................PTPVYVAHEMAKRGTGL--fk........................................................................................
A8QE08_BRUMA/711-1030       ..........................................................................................afv-----MYI..DSRDD..THDDLKL.YE...AL..H..RIVTQHIHG.S..R.AREAPK................KVATLENIVN.......KLNCK..........NFGQ.C....yGII.P....ESF.AT........N......K..W....I...S...T.....G.K..T.L..................................IIGYDVCHPEPQPrher......rmrmpPTQP..SVLGISFNGA...S...C.P.E...T....F.I.....G.DY..S...FQ.....E..........P.......R....K...EQ......VTSs..iLEE...................................................R.IYWILSL.F............Y......G.....S...........R........N.........G..mLPE...TVIITR...............DGVSEGQFKMVMEDEVEAI.RQ.G.MRnfg..................kaeAGA...DNYS......PNIVCI.IACK..RHN..KR.......F.AVENNHS.....................................-LGNC....L.P......LTVI.......................DR.DI.T.....RP..D.......T......T....E..F.FMQ......S......H..K..I..I......K.....GTG...KLPAY..SM..P..INEA..................NL.T.MD...E......A....QS....L...............MMA.L.CFTH..QI.V.N....QAISI........................PEPIYQADEWAKRGRNNF-r.........................................................................................
A8WWH9_CAEBR/55-193         ..................................................................................hqymqnlrgah--------..-----..-------.--...--..-..---------.-..-.------................----------.......-----..........----.-.....---.-....---.--........-......-..-....-...-...-.....T.N..T.L..................................FIAYTVNHGTVDPnt..........pgvYNNP..STAVFTFNGT...T...R.P.E...H....F.I.....D.YF..H...FQ.....K..........A.......S....I...QH......IDPq..vIQR...................................................V.TQWILED.F............R......S.....E...........R........E.........I...LPD...YIIVLR...............DQVHDYLQPTVEREEFEAF.KE.A.IS........................KYA...EEIR......------.----..---..--.......-.-------.....................................-----....-.-......----.......................--.--.-.....--..-.......-......-....-..-.---......-......-..-..-..-......-.....---...-----..--..-..----..................--.-.--...-......-....--....-...............---.-.----..--.-.-....-----........................-------------------gdhnwvprla................................................................................
Q17600_CAEEL/19-157         ....................................................................................qymrslrgp--------..-----..-------.--...--..-..---------.-..-.------................----------.......-----..........----.-.....---.-....---.--........-......-..-....-...-...E.....T.N..T.L..................................FIGYAINHGTVDPst..........pgvYNNP..STVVFTFNGT...S...C.P.D...H....F.T.....E.YF..H...FQ.....K..........A.......T....I...PH......VDPa..lIRR...................................................V.TRWIIED.F............R......S.....H...........R........E.........V...LPD...FIIVLR...............DQVRDDLQSTVEHQEFTAF.KE.E.IS........................TY-...----......------.----..---..--.......-.-------.....................................-----....-.-......----.......................--.--.-.....--..-.......-......-....-..-.---......-......-..-..-..-......-.....---...-----..--..-..----..................--.-.--...-......-....--....-...............---.-.----..--.-.-....-----........................-------------------ietasnlpewnprfaf..........................................................................
Q9XVF1_CAEEL/588-902        ...........................................................................................pi---VIYAD..HTSEG..THSTLKL.QE...RL..C..EVITQQVAL.D..K.SLKRTP................GKVTANNLLM.......KLNLK..........YGGV.Nh...kVRV.D....N-S.I-........S......H..L....W...G...D....tS.N..T.L..................................IISYDVCHSSGKVykk.........deiCDEP..SCVGFGFNGT...A...C.P.E...A....F.I.....G.DF..H...YQ.....L..........P.......R....H...EQ......VDEh..lLKL...................................................R.ARFMLNH.Y............I......T.....S...........R........K.........K...YPQ...QVVILR...............DGVSEGQHKMVRNEEFQAI.KQ.S.IMn.....................vfNEK...KAKA......PSFALL.VVTK..RHA..NR.......L.LIKDQNG.....................................-YTNV....P.P......LTAI.......................DQ.TI.V.....KK..Q.......G......N....E..V.IFV......S......H..C..P..L......N.....GTA...QPIVI..NT..L..VNDG..................IFkT.ND...Q......L....VQ....F...............ITA.L.CCAH..QK.S.T....NIVSL........................PESIYAADEYAKRGADL--fq........................................................................................
A8WWI1_CAEBR/598-920        .........................................................................................yviy------VD..HSSEP..YHQLLKY.LE...RK..F..EVMTQHLNF.D..K.ALQIRSgs...........pllGKSTMTNILM.......KINLK..........NGGL.N....hKVL.P....DPS.ID........H......L..W....G...D...K.....S.N..T.L..................................IISYDVCHSSGKVykk.........getCFEP..SCVGFGYNGT...S...V.P.E...A....I.I.....G.DF..H...YQ.....L..........P.......R....N...EQ......VDP...sVLT...................................................L.RAKLMTN.A............Y......V.....K...........A........R.........K..mWPA...NVLILR...............DGVSEGQNAMVRLEEFPAI.QK.G.VMda...................fkgNKD...KDAK......PAFALL.VVLK..TNS..NR.......L.YLRTQTQ....................................sGIENV....P.P......MTAV.......................DH.TI.V.....KK..E.......G......V....E..M.VMV......C......H..H..P..L......N.....GTA...QPVLI..NM..L..VNEK..................VF.EtND...Q......I....VN....L...............MGA.T.CCAH..QV.S.T....GITSI........................PEPICAADDYAKRGADL--ft........................................................................................
Q8MU01_HETGL/745-963        .....................................................................................rvgsslpp--------..-----..-------.--...--..-..---------.-..-.------................----------.......-----..........----.-.....---.-....---.--........-......-..-....-...-...-.....-.-..-.-..................................-------------...............---P..SCIGWAATIG..kR...H.K.D...E....Y.I.....G.DF..V...YQ.....A..........P.......R....R...EE......KID...iIAS...................................................V.VRRCIES.F............K......K.....N...........R........N.........K...LPL...RVVILR...............NGCTEGQFEYIMKYEIPLA.KK.E.LE........................ELG...--CT......AKLTVI.VPNR..LQD..VR.......F.LRQDARPed.................................ksNEQNI....P.P......GTVV.......................DT.VV.V.....HP..K.......R......S....E..F.FLN......S......H..V..A..I......K.....GTA...CTPHY..TV..L..RDEN..................DM.S.MD...T......L....QT....M...............VHY.L.CFGH..QI.V.T....KPTSL........................PSPVYIADEYAKRGRNIY-s.........................................................................................
A8XFJ6_CAEBR/595-895        ...........................................................................................ky--VFIITD..DNITH..LHRE--F.NQ...TR..L..AVYNIFREM.S..K.ATSVCKd..............gKRLTLENVIN.......KTNIK..........LGGL.N.....YTV.S....DTK.RS........M......-..-....-...-...T.....D.D..Q.L..................................IIGVGISAPPPGTkfll.......egkgHLNP..QIVGFASNA-...V...S.N.H...E....F.V.....G.DF..V...LA.....S..........V.......G....Q...DT......MSS....IED...................................................V.LKNSMEM.Y............E......K.....N...........R........K.........R...FPK...RIIIYR...............SGASEGSHPSILAYEIPLA.RA.I.IH........................GYC...KDIK......--MIYI.VVTK..EHS..YR.......F.FKDQLRGt..................................kaTEMNI....P.P......GIVL.......................DN.SV.T.....HP..A.......C......K....Q..F.FLN......S......H..T..T..L......Q.....GTA...KTPLY..SV..L..ADDC..................NA.P.MD...R......L....EE....L...............TFT.L.CHHL..KS.L.H....SPPR-........................-------------------sqlrcmwpmstpk.............................................................................
Q23415_CAEEL/40-350         ............................................................................................k-FAFVITD..DSITH..LHKKYKA.LE...QK..S..MMVIQDMKI.S..K.ANSVVKd..............gKRLTLENVIN.......KTNMK..........LGGL.N.....YTV.S....DAK.KS........M......-..-....-...-...T.....D.E..Q.L..................................IIGVGVSAPPAGTkymm.......dnkgHLNP..QIIGFASNA-...V...A.N.H...E....F.V.....G.DF..V...LA.....P..........S.......G....Q...DT......MAS....IED...................................................V.LKSSIDL.F............E......M.....N...........R........N.........T...LPK...RIIIYR...............SGASDGSHASILAYEIPLA.RA.T.IQ........................GYS...KDIN......--LIYI.IVTK..EHS..YR.......F.FRDQLRSgg.................................kaTEMNI....P.P......GIVL.......................DS.AV.T.....NP..A.......C......K....Q..F.FLN......G......H..T..T..L......Q.....GTA...KTPLY..TI..L..ADDC..................NA.P.MD...R......L....EE....L...............TYT.L.CHHH..QI.V.A....LSTSI........................PTPLYVANEYAKRGRDLW-s.........................................................................................
GCC7_CAEEL/596-906          ...........................................................................................ky--VLMITD..DAIVH..LHKQYKA.LE...QR..T..MMIVQDMKI.S..K.ANAVVKd..............gKRLTLENIIN.......KTNVK..........LGGL.N.....YTV.S....DAK.KS........M......-..-....-...-...T.....D.E..Q.L..................................IIGVGVSAPPAGTkymm.......dnkgHLNP..QIIGFASNA-...V...A.N.H...E....F.V.....G.DF..V...LA.....P..........S.......G....Q...DT......MAS....IED...................................................V.LQNSIDL.F............E......K.....N...........R........K.........A...LPK...RIIIYR...............SGASEGSHASILAYEIPLA.RA.I.IH........................GYS...KEIK......--LIFI.VVTK..EHS..YR.......F.FRDQLRSgg.................................kaTEMNI....P.P......GIVL.......................DN.AV.T.....NP..A.......C......K....Q..F.FLN......G......H..T..T..L......Q.....GTA...KTPLY..TV..L..ADDC..................KA.P.MD...R......L....EE....L...............TFT.L.CHHH..QI.V.S....LSTSI........................PTPLYVANEYAKRGRDLW-g.........................................................................................
P91085_CAEEL/543-853        ...........................................................................................ky--VLVITD..DAITH..LHKRYKA.LE...QK..S..RMTIQDMKI.S..K.ANAVVKd..............gKRLTLENIIN.......KTNLK..........LGGL.N.....YTV.S....DSK.KS........M......-..-....-...-...T.....D.E..Q.L..................................IIGVGVSAPPAGTkfmm.......dnkgHLNP..QIIGFASNA-...V...A.N.H...E....F.V.....G.DF..V...LA.....P..........S.......T....Q...DT......MAS....IED...................................................V.LQNSIDL.F............E......S.....S...........R........K.........T...LPK...RIIIYR...............SGASEGSHASILAYEIPLA.RA.I.IH........................GYS...KDIK......--LIYI.VVTK..EHN..YR.......F.FRDQLRSgg.................................kaTEMNI....P.P......GIVL.......................DN.AV.T.....NP..A.......C......K....Q..F.FLN......G......H..T..T..L......Q.....GTA...KTPLY..TV..L..ADDC..................AA.P.MD...R......L....EE....L...............TFT.L.CHYH..QI.V.A....LSTSI........................PTPLYVANEYAKRGRDLW-g.........................................................................................
A8WJ71_CAEBR/596-953        ............................................................................................e-FVFIITD..DTITN..LHQKYKM.IE...SL..Q..SIVVQDMKM.S..K.ALSVIDs..............gKRLTLENVIN.......KTNVK..........LGGS.N.....YIF.T....DTK.KY........L......-..-....-...-...-.....D.R..V.L..................................VIGIGISQPPPGTkfiv.......egkgFLNP..QIIGFAYNG-...K...Q.K.Q...E....F.A.....G.DF..V...LC.....P..........A.......G....Q...DV......SGF...sASKivisfq......................................tlspiedI.MKESILG.Y............K......K.....W...........H........D.........G..nDPE...TVVVYR...............SGISEGNHGNVLAYEIPLA.RA.G.IN........................EVS...KSVK......--LVYL.AVSK..DHT..YR.......F.FRNNLDAigkssssgtqvsasasrtsvlipkkksfqssqsqlkpCDINI....P.S......GISI.......................DQ.MV.T.....NP..A.......I......K....Q..F.FLN......S......H..T..T..L......Q.....GSA...KTPLY..SI..L..ADDT..................RA.S.LE...S......L....EE....L...............TYN.L.CHLH..QI.V.G....LPTSI........................PTPLYVAAEYAKRGRNLWN..........................................................................................
A8X957_CAEBR/565-899        ............................................................................................e-FVFIITD..DAITN..LHQKYKM.IE...SL..Q..SIVIQDMKM.T..K.ALSVIDs..............gKRLTLENVIN.......KTNVK..........LGGS.N.....YIF.T....DTK.KY........L......-..-....-...-...-.....D.R..V.L..................................VIGIGISQPPPVTkfiv.......egkgFLSP..QIISFSYNG-...K...Q.K.Q...E....F.A.....G.DF..V...LC.....P..........A.......G....Q...DV......NGF...sASKliislq......................................tlssiedI.MKESILG.Y............K......K.....C...........H........D.........G..tDPE...TVIVYR...............SGVSEGNHGNVIAYEIPLA.RA.G.IN........................EVS...KSVK......--LVYI.AVSK..DHT..YR.......F.FRNDLIIrkksfrs.......................sqsqlkpCDINI....P.P......GISI.......................DH.MV.T.....NP..A.......I......K....Q..F.FLN......S......H..I..A..L......Q.....GSA...KTPLY..SI..L..ADDT..................LA.S.LE...S......L....EE....L...............TYN.L.CHLH..QI.V.G....LPTSI........................PTPLYVAAEYAKRGRNLWN..........................................................................................
O62275_CAEEL/594-924        .............................................................................................TFVFIITD..DSITT..LHQRYKM.IE...KD..T..KMIVQDMKL.S..K.ALSVINa..............gKRLTLENVIN.......KTNVK..........LGGS.N.....YVF.V....DAK.KQ........L......-..-....-...-...-.....D.S..H.L..................................IIGVGISAPPAGTkyam.......enkgVLNP..NVIGYAYNA-...Q...H.N.Q...E....F.S.....G.DF..V...LN.....S..........A.......S....Q...DT......LAP....IED...................................................I.VMHSLNE.Y............Q......K.....F...........H........D.........G..gLPR...RVIVYR...............TGTSEGNHGSIMAYEIPLA.RA.A.MR........................DFS...PDIQ......--LVYI.VVSK..DHS..FR.......F.FKPDLASlasrpqatssta.............srhsampaapkaWDLNI....A.P......GILV.......................DS.IV.T.....NP..A.......C......K....Q..F.FLN......S......H..I..T..L......Q.....GTA...KTPLY..TV..L..ADDA..................KV.S.MT...A......L....ED....I...............TYK.L.CHLH..QI.V.G....LPTSL........................PTPLYVANEYAKRGRNLWN..........................................................................................
Q9N585_CAEEL/604-934        .............................................................................................TFVLCITE..DNITC..LHQKYKF.IE...HH..T..QMIVQDMKL.S..K.ALSVVNa..............sKKLTLENVIN.......KTNVK..........LGGS.N.....YVY.L....DTK.NF........L......-..-....-...-...-.....Q.E..H.L..................................IIGVGISSPPPGTkyim.......esrgILNP..TIVGFAYNG-...N...G.K.Q...E....F.S.....G.DF..V...LN.....A..........A.......G....Q...ET......IAP....IED...................................................I.VSYSIKG.Y............K......K.....F...........H........D.........G..kAPK...RITIYR...............SGSSEGNHGPIISYEVPLA.RV.A.MR........................NFS...PDTQ......--LLYI.VVSK..EHT..YR.......F.FKKESGGsssggsnsagas.............nsgtltsappkpWELNI....G.P......GLTV.......................DY.GV.T.....NP..A.......C......K....Q..F.FLN......S......H..M..T..L......Q.....GSA...KTPLY..TV..L..ADDR..................NI.G.MS...A......L....EE....F...............TFN.L.CHLH..QI.V.G....LPTSI........................PTPLYVANEYAKRGRNLWN..........................................................................................
A8P7Z4_BRUMA/1-302          ............................................................................................m--------..-----..-----KY.IE...SQ..E..QILTQDLKA.S..T.ALGIVMk..............rQYQTLDNIVN.......KTNIK..........MGGL.N.....YSVhL....EEN.CD........-......R..W....L...G...R.....P.G..F.L..................................IVGLDIAHPSYSRvpn.........kdrNTVL..SVVGYSANIK...K...H.P.L...D....F.I.....G.GY..R...FA.....K..........A.......Q...mE...EL......MDD...aIQQ...................................................I.FSDLLRY.F............N......A.....N...........R........G.........T...PPT...HLFVIR...............DGISVGQYKYVMNTEVEQI.KH.A.CQ........................LVG..gQNYR......PHITFI.VLTK..MHN..LR.......I.YKKNIHKqe.................................raAQQNI....K.P......GTVI.......................DK.HV.V.....NP..V.......L......S....E..F.YLN......S......H..S..T..F......Q.....GTA...KTPRY..TL..L..FDTS..................KM.E.AD...E......M....QG....I...............VHA.L.AYNF..QI.V.N....MAXSL........................PSPVMIASRMAKRGRCNY-v.........................................................................................
A8XEJ5_CAEBR/552-849        ............................................................................................q-LLFFVVK..-SRYN..YHQNIKC.LE...QK..Y..DLLTQEVRA.E..T.AEKVFR................QPQTRLNIVN.......KTNMK..........LGGL.N.....YQI.G....S--.--........-......E..T....F...R...R.....P.D..Y.L..................................IVGFETSQRSGGN...............PDYP..ISVGYAANML...D...H.H.Q...K....F.A.....G.GY..V...YV.....K..........R.......S....N...DV......FGP...iIKD...................................................T.LIKILQT.T............K......K.....N...........R........A.........-...TPK...EILLYF...............NGVSEGQFAMLNEEYQQQV.KN.A.CK........................AIS...DTYR......PHFTII.ASSK..THN..ER.......L.YKSDKGR.....................................-IVNL....E.P......GTVV.......................DH.HI.V.....SP..V.......Y......S....E..W.YHA......S......A..V..A..R......Q.....GTA...KATKF..TV..I..FTTN..................PK.E.SL...Y......M...yEQ....L...............TND.L.SYDH..QI.V.F....HPVGL........................PVPLYIAGRYSQRGAMVL-a.........................................................................................
Q86S33_CAEEL/548-852        ............................................................................................q-LLFFVVK..-SRYN..YHQQIKA.LE...QK..Y..DVLTQEIRA.E..T.AEKVFR................QPQTRLNIIN.......KTNMK..........LGGL.N.....YAI.G....S--.--........-......E..A....F...N...K.....P.N..R.L..................................IVGFVTSQRVGGN...............PDYP..ISVGFAANML...K...H.H.Q...K....F.A.....G.GY..V...YV.....H..........R.......D....R...DV......FGS...iIKD...................................................T.LLTIFKT.C............T......E.....Q...........R........G.........-...RPD...DILLYF...............NGVSEGQFSMINEEFSARV.KE.A.CMaf....................qkEGT...PPFR......PHITII.ASSK..AHN..ER.......L.YKSDKGR.....................................-IVNL....E.P......GTVV.......................DH.TI.V.....SN..V.......Y......T....E..W.YHA......S......A..V..A..R......Q.....GTA...KATKF..TL..I..FTTKa...............gpQA.E.PL...W......H...lEQ....L...............TND.L.CYDH..QI.V.F....HPVGL........................PVPLYIADRYSQRGAMVL-a.........................................................................................
Q9GZG4_CAEEL/548-852        ............................................................................................q-LLFFVVK..-SRYN..YHQQIKA.LE...QK..Y..DVLTQEIRA.E..T.AEKVFR................QPQTRLNIIN.......KTNMK..........LGGL.N.....YAI.G....S--.--........-......E..A....F...N...K.....P.N..R.L..................................IVGFVTSQRVGGN...............PDYP..ISVGFAANML...K...H.H.Q...K....F.A.....G.GY..V...YV.....H..........R.......D....R...DV......FGS...iIKD...................................................T.LLTIFKT.C............T......E.....Q...........R........G.........-...RPD...DILLYF...............NGVSEGQFSMINEEFSARV.KE.A.CMaf....................qkEGT...PPFR......PHITII.ASSK..AHN..ER.......L.YKSDKGR.....................................-IVNL....E.P......GTVV.......................DH.TI.V.....SN..V.......Y......T....E..W.YHA......S......A..V..A..R......Q.....GTA...KATKF..TL..I..FTTKa...............gpQA.E.PL...W......H...lEQ....L...............TND.L.CYDH..QI.V.F....HPVGL........................PVPLYIADRYSQRGAMVL-a.........................................................................................
Q86NJ8_CAEEL/548-852        ............................................................................................q-LLFFVVK..-SRYN..YHQQIKA.LE...QK..Y..DVLTQEIRA.E..T.AEKVFR................QPQTRLNIIN.......KTNMK..........LGGL.N.....YAI.G....S--.--........-......E..A....F...N...K.....P.N..R.L..................................IVGFVTSQRVGGN...............PDYP..ISVGFAANML...K...H.H.Q...K....F.A.....G.GY..V...YV.....H..........R.......D....R...DV......FGS...iIKD...................................................T.LLAIFKT.C............T......E.....Q...........R........G.........-...RPD...DILLYF...............NGVSEGQFSMINEEFSARV.KE.A.CMaf....................qkEGT...PPFR......PHITII.ASSK..AHN..ER.......L.YKSDKGR.....................................-IVNL....E.P......GTVV.......................DH.TI.V.....SN..V.......Y......T....E..W.YHA......S......A..V..A..R......Q.....GTA...KATKF..TL..I..FTTKa...............gpQA.E.PL...W......H...lEQ....L...............TND.L.CYDH..QI.V.F....HPVGL........................PVPLYIADRYSQRGAMVL-a.........................................................................................
B3KLZ7_CAEEL/358-662        ............................................................................................q-LLFFVVK..-SRYN..YHQQIKA.LE...QK..Y..DVLTQEIRA.E..T.AEKVFR................QPQTRLNIIN.......KTNMK..........LGGL.N.....YAI.G....S--.--........-......E..A....F...N...K.....P.N..R.L..................................IVGFVTSQRVGGN...............PDYP..ISVGFAANML...K...H.H.Q...K....F.A.....G.GY..V...YV.....H..........R.......D....R...DV......FGS...iIKD...................................................T.LLAIFKT.C............T......E.....Q...........R........G.........-...RPD...DILLYF...............NGVSEGQFSMINEEFSARV.KE.A.CMaf....................qkEGT...PPFR......PHITII.ASSK..AHN..ER.......L.YKSDKGR.....................................-IVNL....E.P......GTVV.......................DH.TI.V.....SN..V.......Y......T....E..W.YHA......S......A..V..A..R......Q.....GTA...KATKF..TL..I..FTTKa...............gpQA.E.PL...W......H...lEQ....L...............TND.L.CYDH..QI.V.F....HPVGL........................PVPLYIADRYSQRGAMVL-a.........................................................................................
O02095_CAEEL/574-878        ............................................................................................q-LLFFVVK..-SRYN..YHQQIKA.LE...QK..Y..DVLTQEIRA.E..T.AEKVFR................QPQTRLNIIN.......KTNMK..........LGGL.N.....YAI.G....S--.--........-......E..A....F...N...K.....P.N..R.L..................................IVGFVTSQRVGGN...............PDYP..ISVGFAANML...K...H.H.Q...K....F.A.....G.GY..V...YV.....H..........R.......D....R...DV......FGS...iIKD...................................................T.LLAIFKT.C............T......E.....Q...........R........G.........-...RPD...DILLYF...............NGVSEGQFSMINEEFSARV.KE.A.CMaf....................qkEGT...PPFR......PHITII.ASSK..AHN..ER.......L.YKSDKGR.....................................-IVNL....E.P......GTVV.......................DH.TI.V.....SN..V.......Y......T....E..W.YHA......S......A..V..A..R......Q.....GTA...KATKF..TL..I..FTTKa...............gpQA.E.PL...W......H...lEQ....L...............TND.L.CYDH..QI.V.F....HPVGL........................PVPLYIADRYSQRGAMVL-a.........................................................................................
O16386_CAEEL/548-847        ............................................................................................q-LIMFITK..-SMNN..YHTEIKC.LE...QE..F..DLLTQDIRF.E..T.AVKLAQ................QQNTRKNIIY.......KTNMK..........LGGL.N.....YEL.R....S--.--........-......G..V....F...S...N.....S.K..R.L..................................IIGFETSQRGGLG...............-DAP..IAIGFAANMM...S...H.S.Q...Q....F.A.....G.GY..M...FV.....K..........K.......S....A...DN......YGP...vIPE...................................................I.LLTILKQ.A............K......A.....N...........R........P.........N..dRPD...ELLIYF...............SGVSEGQHALVNEYYANQV.KA.A.CG........................LFN...ESFR......PHITLI.LASK..VHN..TR.......V.YKSENGG.....................................GVCNV....E.P......GTVI.......................DH.TI.V.....SP..V.......L......S....E..W.YHA......G......S..L..A..R......Q.....GTS...KLVKY..SL..I..FNTK..................KN.E.KL...S......V...yER....L...............TNE.L.CYEM..QI.V.F....HPTSL........................PIPLHIAGTYSERGSQML-a.........................................................................................
A8XUC0_CAEBR/563-774        ............................................................................................e-LLMFITK..-SNRE..YHKEIKV.LE...HE..F..DIRTQDIRF.E..T.ALKFER................QQNTRRNLVN.......KINVK..........LGGI.N.....YEV.E....S-P.T-........-......-..-....-...F...T.....K.D..R.I..................................IIGLETSQNSTMG...............-DGL..ICVGFSANMM...A...K.E.T...Q....F.C.....G.GY..M...FT.....Q..........R.......S....N...DI......YGS...vLKD...................................................I.VRDVIKQ.T............C......T.....Hp.........cR........V.........Q..nKPQ...ELFFFL...............SGITEGQYSLINERYSNLI.RE.G.WFa.....................avSGG...KPISf....vPAITIV.AVSK..IHN..TR.......R.YLEG---.....................................-----....-.-......----.......................--.--.-.....--..-.......-......-....-..-.---......-......-..-..-..-......-.....---...-----..--..-..----..................--.-.--...-......-....--....-...............---.-.----..--.-.-....-----........................-------------------taf.......................................................................................
Q8MU01_HETGL/598-705        ....................................................................................lighakgfe--------..--GDD..VHVTIKA.FE...QQ..T..EIVTQAITF.D..V.LKEVLDk..............gSPLTVTNCIH.......KTNVK..........MGGL.N.....YAL.H....MDD.PS........V......A..Q....L...F...D.....G.Q..T.L..................................FLGFAMNFP----...............----..----------...-...-.-.-...-....-.-.....-.--..-...--.....-..........-.......-....-...--......---....---...................................................-.-------.-............-......-.....-...........-........-.........-...---...------...............-------------------.--.-.--........................---...----......------.----..---..--.......-.-------.....................................-----....-.-......----.......................--.--.-.....--..-.......-......-....-..-.---......-......-..-..-..-......-.....---...-----..--..-..----..................--.-.--...-......-....--....-...............---.-.----..--.-.-....-----........................-------------------ggfapsesaapingavp.........................................................................
A8X254_CAEBR/555-701        ..........................................................................................qll---MFVFR..-RSVP..LHAQIKS.LE...QK..F..DILTQEITL.E..T.AEKIFR................QPQTLQNIVN.......KTNMK..........LGGL.N.....YRI.D....STV.L-........-......-..-....-...-...N.....P.N..I.L..................................FIGFETSSKGGAGdvg........iinlKFGP..VSIGFAANMM...Q...N.H.Q...Q....F.A.....G.GY..I...YA.....P..........Q.......A....R...DV......GKN...qYFQ...................................................I.FQQKVNI.F............-......-.....-...........-........-.........-...---...------...............-------------------.--.-.--........................---...----......------.----..---..--.......-.-------.....................................-----....-.-......----.......................--.--.-.....--..-.......-......-....-..-.---......-......-..-..-..-......-.....---...-----..--..-..----..................--.-.--...-......-....--....-...............---.-.----..--.-.-....-----........................-------------------rpmd......................................................................................
A8X254_CAEBR/749-889        ...........................................................................................nl--------..-----..-------.--...--..-..---------.-..-.------................----------.......-----..........----.-.....---.-....---.--........-......-..-....-...-...-.....-.-..-.-..................................-------------...............----..----------...-...-.-.-...-....-.-.....-.--..-...--.....-..........-.......-....-...--......---....---...................................................-.-------.-............-......-.....-...........-........-.........-...---...------...............---------QINEVYSEEI.KK.T.IM........................AIK...ADWR......PRLMII.ATSK..AHN..ER.......F.YQLEKNK.....................................AVSNL....A.P......GTVI.......................DH.TV.V.....SP..V.......F......S....E..F.YLA......S......A..V..A..R......Q.....GTA...KATKY..TI..I..FATN.................pEA.N.LA...R......I....ET....I...............TND.L.CFDH..QI.V.F....QPVSL........................PVPLFIAGRCSQRGAAV--lg........................................................................................
A8X022_CAEBR/492-805        .....................................................................................qllpfvth--------..-SRYA..LRKDIEW.ME...HK..Y..RIPSLAIDL.K..I.ARKMVE................DKAVKLDLAD.......QVNKK..........TQGV.N.....YAI.Y....S--.--........-......D..V....F...R...N.....G.N..D.L..................................VISISFSEPSPKYakvrililfshmifcFQYP..FTVGFAANTS...N...H.P.L...V....F.T.....S.EF..L...YS.....N..........S.......D....N...MD......SGA...vLTE...................................................I.FYKCLTG.T............R......K.....N...........R........G.........E...LPT...RLIIYL...............DEVPEEEFWRIDHHYEPSC.AE.A.CS........................QMG...AEYN......PQTTMI.VATQ..KHN..ER.......F.YKIDDKC.....................................LIWNP....E.P......GTII.......................DH.TA.V.....SP..V.......F......N....E..F.YHI......G.....pS..T..S..Y......K.....STV...KPAKY..TV..V..YASD..................PV.D.ME...H......L....EQ....L...............TND.L.CYWN..QL.K.S....ELINV........................PAPLDMAQKEASKGIQ---fl........................................................................................
A8X023_CAEBR/600-841        ..................................................................................hgilalqnael--------..-----..-------.--...--..-..---------.-..-.------................----------.......-----..........----.-.....---.-....---.--........-......-..-....-...-...-.....-.-..-.-..................................------------G...............DSEV..TTVGYASNFM...D...H.P.Q...K....F.A.....G.SY..K...FV.....E..........R.......T....D...EA......SLD...sIIEllqymitl..................................qtfstiiheT.LRHSLQK.A............R......R.....A...........R........N.........M...RAE...KVVIYF...............NGISEGQLAMVNEVYAPQC.IE.T.FQ........................SLR...KDYA......PELIIL.AASK..THN..ER.......L.YLDSVSHn...................................rGVHNL....P.I......GTIV.......................DT.TI.V.....SP..V.......F......N....E..F.YHV......G......A..K..A..I......Q.....GTA...KPVKY..TV..V..YSNR..................PV.K.ME...W......V....EG....L...............TNT.L.CHEH..QI.I.K....SPISI........................PVPLYIAAECAKRGC----aile......................................................................................
Q21495_CAEEL/61-336         ...................................................................................ffrdgqetsl--------..-----..-------.--...--..-..---------.N..N.QSFRNP................TDFAQTGFFV.......DAKQQ..........LGGL.N.....YVV.N....S--.--........-......E..T....W...N...D.....S.G..L.L..................................LIGLSTAPYLNSY..............sSENV..TTIGFVSNTM...D...H.P.Q...K....F.A.....G.GY..K...YV.....K..........S.......G....S...DV......FGQ...vMPE...................................................I.LLNSLRS.A............R......K.....A...........R........K.........I...KPM...NIVIYL...............CGMSESRFSIVKEEYVRNC.HS.V.FK........................TLG...EKYS......PQLTII.VGSK..GHS..TR.......L.YARGERD.....................................QISNL....Q.P......GTIV.......................DS.VI.V.....SP..D.......Y......N....K..F.FHC......G......A..V..A..R......Q.....GTC...KATKY..TV..L..YPE-..................SP.K.ME...W......I....QR....M...............TND.L.CYMH..EI.V.F....HPVSL........................PAPLYLTAEMAERGTKNL-a.........................................................................................
C4LVV2_ENTHI/470-756        ......................................................................................mvlavsv--------..--TDS..IYEQIKK.FC...VD..E..NVPTQCIKP.N..T.LRRQPP................-TPVIQMITL.......QMQSK..........MGGI.-.....PWK.T....EID.SS........F......-..-....-...-...-.....A.D..G.M..................................TVGIDVISAGKDR...............----..EIVAIVSSVD...K...D.F.T...V....Y.K.....K.SS..V...VE.....K..........K.......G....L...HT......AGI...hIGE...................................................F.MKKALES.Y............T......E.....Y...........N........G.........S...HPK...KVIIYR...............GSANTGDLKNIQQGELVEV.KK.A.IT........................EYD...QSIQ......--FIYI.TVNN..KHD..MK.......F.FSKDGNN.....................................-FINP....L.P......GTVI.......................TQ.GV.T.....KT..D.......V......F....Q..F.YLV......S......H..V..P..R......K.....GLV...KPSMY..FV..L..ENTI.................eNL.S.QL...S......L....YN....F...............TYE.L.THLY..FN.G.A....NSVCF........................PTPLYQANKFCKML-----ndc.......................................................................................
B0ET37_ENTDI/470-756        ......................................................................................mvlavsv--------..--TDS..IYEQIKK.FC...VD..E..NVPTQCIKP.N..T.LRRQSL................-TPIIQMITL.......QMQSK..........MGGI.-.....PWK.T....EID.SG........F......-..-....-...-...-.....S.D..G.M..................................TVGIDVISAGKDR...............----..EIVAIVSSVD...K...S.F.T...V....Y.K.....K.SS..V...VE.....K..........K.......G....L...HT......AGI...hIGE...................................................F.MKKALES.Y............T......E.....Y...........N........G.........S...HPK...KVIIYR...............GSANTGDLKNIQQGELVEV.KK.A.IA........................EYD...QTIQ......--FIYI.TVNN..KHD..MK.......F.FSKDGNN.....................................-FINP....L.P......GTVI.......................TQ.GV.T.....KT..D.......L......F....Q..F.YLV......S......H..V..P..R......K.....GLV...KPSMY..FV..L..ENTI.................eNL.S.QL...S......L....YN....L...............TYE.L.AHLY..FN.G.A....NSVCF........................PTPLYQANKFCKML-----ndc.......................................................................................
B0ENU6_ENTDI/467-753        ..........................................................................................kiv---FVVLL..-NDSL..YEDIKRK.C-...FD..R..EIITQCILP.D..T.LKKQNL................-FPIVSQITY.......QIQSK..........LGGI.P.....-WD.V....LTN.NK........L......-..-....-...-...-.....F.K..T.M..................................IIGISVIPYDDNK...............----..ECISLVSSMK...S...N.S.L...A....T.R.....K.KY..S...TI.....E..........K.......K....G...CG......NEG....YNSq.................................................iL.IQKALDD.W............Y......K.....E...........N........L.........E...YPS...NIIIYR...............KA-NKTSLLKIKEGELSLL.KQ.V.IS........................SKG...--IP......IKLLYF.IVSS..RND..IK.......I.FSQNYQS.....................................-YFNP....Q.P......GTII.......................CD.TI.F.....EH..D.......N......F....E..F.YLI......S......H..I..P..M......K.....GVV...RPVLY..TS..L..YNST..................EF.T.QQ...Q......I....YQ....I...............TFD.L.CHLH..YS.I.L....SSIYI........................PAHLFEANELSHV------lnkc......................................................................................
C4LVQ2_ENTHI/467-753        ...........................................................................................ki--VFVVIL..-NDSL..YEDIKRK.CF...DK..-..EIITQCIHP.D..T.LKKQNL................-FPIVSQITY.......QIQSK..........IGGI.-.....PWD.V....LTN.NK........F......-..-....-...-...-.....I.K..T.M..................................IIGIAVTPYDDNK...............----..ECISLVSSMK...Y...N.S.F...A....T.R.....K.KY..S...AI.....E.........tK.......G....S...GN......AGY...nSQI...................................................L.IQKALDD.W............Y......K.....E...........N........L.........K...YPS...NIIIYR...............KA-NKTSLLKIKEGELNLL.KQ.I.IN........................SKS...--IS......IKLLYF.IVSC..RND..IK.......V.FSQNYQS.....................................-YFNP....Q.P......GTII.......................CD.TI.F.....EH..D.......N......F....E..F.YLI......S......H..I..P..I......K.....GVV...RPVLY..TS..L..YNST..................EF.T.QQ...Q......I....YQ....I...............TFD.L.CHLH..YS.V.L....SSIYT........................PAHLFEANELSHV------lnkc......................................................................................
C4LY31_ENTHI/438-711        ............................................................................................q-IVFSVFD..-SIEQ..MVEIKEY.FM...IY..G..NIPTQIIDL.N..E.RYDDKK................----ITNLCL.......RTGIK..........LGCS.R.....MKL.D....QNT.S-........-......-..-....-...-...-.....-.D..I.C..................................VIGI--TSREFFV...............--NK..TLITLCISKD...E...N.L.N...V....F.D.....T.ES..Y...FV.....S..........N.......D....N...WH......SGI...gLEQ...................................................I.LKPKLEG.-............-......-.....-...........-........-.........R...KLK...RIFVYR...............CGISDNLMKAIRFGEVEQF.LK.I.CK.......................qSCG...EEV-......-KVCFI.TTDN..ISS..AI.......A.IE-ENGE.....................................-LKST....K.E......GTFV.......................IS.PL.V.....NK..N.......V......K....G..F.ILN......A......K..P..E..I......C.....KTL...K---Y..VV..L..YDNT..................GL.T.LR...E......I....IQ....F...............TFD.N.CHLS..QG.K.M....STGKL........................PYCANEAKHFQKRL-----yss.......................................................................................
B0EI01_ENTDI/438-710        ............................................................................................q-IVFSVFD..-SIEQ..MVEIKDY.FM...IY..G..NIPTQIIDL.N..E.RYDDKK................----ITSLCL.......RTGIK..........IGCS.R.....LKL.D....QNT.--........-......-..-....-...-...-.....S.D..I.C..................................VIGI--TSREFFV...............--NK..TLITLCISKD...E...N.L.N...V....F.D.....T.DS..Y...FV.....S..........N.......D....N...WH......SGI...gLEQ...................................................I.LKPRLYG.-............-......-.....-...........-........-.........R...RLK...RIFVYR...............CGISDNLMKAIRFGEVEQF.LK.V.CK.......................qSCG...EEI-......-KVCFI.TTDN..ISS..AI.......A.IE-ENGE.....................................-LKST....K.E......GTFV.......................IN.PL.V.....NK..N.......V......K....G..F.ILN......A......K..P..E..I......C.....KTL...K---Y..VV..L..YDNT..................GL.S.LR...E......I....IQ....F...............TFD.N.CHLS..QG.K.M....STGKL........................PYCANEAKHF---------qkklys....................................................................................
A2DPV7_TRIVA/501-794        ............................................................................................f-VICVVPD..TQKDR..YDSIKSV.LS...SD..L..GIPSQIAIE.G..S.L-NPKL................LMSVATNLVI.......QIGTK..........LNGA.-.....LVK.L....S-R.KS........I......-..S....A...E...M.....K.G..T.M..................................LIGLSIASGKGRD...............--PS..SYVSGVATTD...F...D.L.S...M....Y.H.....S.KS..F...GP.....H..........N.......E....K...II......PEN...fITD...................................................F.IQSALQE.Y............R......N.....N...........T........Q.........E...APQ...RIIVYR...............EGVSYGQMPDLKEQEVNVI.AS.S.VG........................SI-...----......-PLTYI.VCQK..HAN..IA.......I.MLNRDNH.....................................-PENC....K.S......GTVV.......................TE.GV.S.....TA..G.......V......G....E..F.FLI......S......H..A..A..N......Q.....GVA...RPTRY..TV..I..HQTPl................eAW.N.NE...N......L....VR....L...............THY.D.TMVY..PN.W.P....GPIRV........................PTVLMLAAKLAEFHREHL-n.........................................................................................
D2V7J4_NAEGR/498-769        ............................................................................................y-VFFLMAN..ENKHI..YSALKQF.YN...CT..V..GIPSQCIVC.N.gD.WFKR--................----LPNCLI.......QMSAK..........IGGL.-.....IWS.V....ERS.YQ........E......-..-....-...-...-.....-.F..V.S..................................VCGIDIQRKGRNF...............---K..GSISLSLNT-...-...-.S.T...T....L.Y.....Y.TV..P...FR.....E..........S.......D....E...TN......IRN...kLLS...................................................S.IKEALQA.F............R......N.....R...........N........S.........G..gMPS...ALILYN...............SG-----HDCI-D-ISQLI.HD.F.CL........................EAE...MEYT......-KVCLV.SVNK..DSN..AR.......F.NMD----.....................................-NQNP....P.I......GTVV.......................T-.SM.S.....RY..Q.......T......Q....E..F.YMN......S......C..FinS..N......I.....GYS...KPVRY..QV..L..FNNT..................MF.S.VD...E......I....IK....I...............TFR.Q.THLY..YN.W.N....GSVRM........................PACLLYAKK----------siesvd....................................................................................
C5LD15_9ALVE/718-952        ....................................................................................vsgttpsts--------..-----..-------.--...--..-..---------.-..-.------................----------.......-----..........----.-.....---.-....---.--........-......-..-....-...-...-.....-.-..-.-..................................-------------...............----..----------...-...-.-.-...-....-.-.....-.--..S...MK.....E..........R.......R....S...AG......VAR...aIKE...................................................C.MKEALLY.F............G......D.....S...........N........D.........G..iLPT...RVVIYR...............ASVPMNDMREVGALEVKAV.QD.A.FAemaaae...........wdddatiARP...TLYC......PRLTYI.LCTQ..NVQ..AR.......F.FLPMDTQsspqtsssqg................sggatssghfkGLRNP....V.S......GTVV.......................DT.SI.TgigavTG..G.......T......Y....N..F.YLI......N......Q..H..V..S......R.....GSA...SPTHY..TV..A..YDDT..................GY.P.VE...A......I....QT....L...............TYK.L.AFLY..YN.F.P....GGIRL........................PAPAQYAKKLAHLMGT---av........................................................................................
Q3SD94_PARTE/460-750        ...........................................................................................qi-VVSILDR.hEDSKL..YNELKKF.LI...SV..Q..GVLHQNVSI.Q..T.VDSKKF................-SKIAQQIVK.......QVHSK..........IGKQ.-.....LWN.I....QKI.TE........I......-..-....-...-...S.....E.K..I.M..................................IIGIDVYHKTLAN...............--NK..SCVGFNAQFG...Q...Q.S.E...K....H.F.....T.KT..I...IV.....E..........K.......G....K...EL......NKG....VGQ...................................................L.LNLSLQQ.Y............Q......K.....Q...........N........K.........Q...YPD...TIVIFR...............DGVGNSQINDLIEIELKAM.KS.V.IQ........................QTY...NIKL......PQFAYI.VVNK..RIS..DK.......F.FSSNNEN.....................................-----....-.N......GMIF.......................PE.RV.T.....SK..-.......E......F....D..F.FLI......A......Q..Q..V..N......Q.....GTP...IPTHY..TV..I..ENTT..................NW.N.ED...T......F....WR....F...............TYF.Q.CFNY..RN.W.S....GPVKI........................PACLQNAHTVAYRVGEVI-q.........................................................................................
A0D4I7_PARTE/320-610        ...........................................................................................qi-VVSILDR.hEDSKL..YNELKKF.LI...SV..Q..GVLHQNVSI.Q..T.VDSKKF................-SKIAQQIVK.......QVHSK..........IGKQ.-.....LWN.I....QKI.TE........I......-..-....-...-...S.....E.K..I.M..................................IIGIDVYHKTLAN...............--NK..SCVGFNAQFG...Q...Q.S.E...K....H.F.....T.KT..I...IV.....E..........K.......G....K...EL......NKG....VGQ...................................................L.LNLSLQQ.Y............Q......K.....Q...........N........K.........Q...YPD...TIVIFR...............DGVGNSQINDLIEIELKAM.KS.V.IQ........................QTY...NIKL......PQFAYI.VVNK..RIS..DK.......F.FSSNNEN.....................................-----....-.N......GMIF.......................PE.RV.T.....SK..-.......E......F....D..F.FLI......A......Q..Q..V..N......Q.....GTP...IPTHY..TV..I..ENTT..................NW.N.ED...T......F....WR....F...............TYF.Q.CFNY..RN.W.S....GPVKI........................PACLQNAHTVAYRVGEVI-q.........................................................................................
Q3SD95_PARTE/471-760        ...........................................................................................lv--VSLIDQ.eKDKQI..YQQLKQY.LI...AE..E..GVSHQNVTL.Q..L.IENQKF................-GAIVPKIIQ.......QIHSK..........LGNQ.T.....WNI.Q....KIQ.E-........I......-..-....-...-...S.....D.N..I.M..................................IVGIDVYHKTVLG...............--LD..SCVGFNAQFG...Q...Q.G.Y...A....N.F.....T.KT..I...IV.....R..........K.......G....K...EI......NKD....VAM...................................................L.LEQSLEE.Y............Q......N.....Y...........N........K.........K...LPD...TIIIFR...............DGVGTSQINRLYQEEVETM.KE.I.IN........................NKY...NLKL......PEFAFI.MVNK..RIN..DR.......F.FSQSKEN.....................................-----....-.F......GMIV.......................AD.RV.V.....SS..-.......H......F....D..Y.FLI......A......Q..Q..V..N......Q.....GTA...TPTHY..TV..L..ENST..................KW.N.ED...L......F....WK....F...............TFY.Q.CFNY..RN.W.C....GPVKI........................PACVQNAHTAAYRVGEVIK..........................................................................................
A0CE33_PARTE/2-210          .........................................................................................keis--------..-----..-------.--...--..-..---------.-..-.------................----------.......-----..........----.-.....---.-....---.--........-......-..-....-...-...-.....D.E..I.M..................................IIGIDVYHKTEKK...............--IN..SCVGFNAQFG..qQ...G.D.T...N....F.T.....-.KT..I...IV.....D..........Q.......G....K...EI......NKD....IAN...................................................L.LEQSLEE.Y............Q......K.....I...........K........I.........I...NYQ...KLLQYL...............E-MEQGTHKQIIL---RGS.RN.D.EI........................NHQ...KQIQ......LQIAII.CI--..---..--.......-.YNNKEI-.....................................-----....-.Y......GVVI.......................AD.RV.V.....SS..-.......H......F....D..C.FMI......A......Q..Q..V..H......Q.....GTA...TPTHY..TV..L..ENTT..................NW.K.EE...L......F....WK....F...............TYY.Q.CYNY..KN.W.C....GPIKI........................LACVQNAHTAAYRTGEVI-q.........................................................................................
A0DEE4_PARTE/478-780        ............................................................................................s-LVVSLTD..KNRDTslYIGLKDF.LL...SQggA..GVIHQNVTT.K..S.CKNKNK................-QSIASKIAQ.......QISVK..........LGNP.-.....LWV.I....PKV.KG........I......-..-....-...-...S.....E.K..I.M..................................IIGMDIYHKLVTG...............--KQ..SCMGFVAHFD..lE...C.K.T...S....F.S.....K.TI..-...IM.....K..........S.......G....Q...EF......NQA....VGQ...................................................T.FKEALQA.Y............F......L.....H...........Y........G.........Kk.qLPD...TILVYR...............DGVGDSQIQTLMQTELEQI.KK.V.IS........................TYT...AGYN......PQFAYI.TINK..KIS..DR.......F.FMTRKNNk...................................sPYINP....V.S......GLVV.......................AD.RV.T.....S-..K.......Y......F....D..F.FLA......A......Q..Y..V..T......Q.....GTC...TPTHY..QV..L..DNNT..................QF.T.EE...M......F....WQ....I...............TYY.Q.CFNY..WN.W.T....GAVKV........................PACVQYAHKLAFLVGD---tfq.......................................................................................
Q3SE57_PARTE/478-788        ............................................................................................s-LVVSLTD..KNRDTslYIGLKDF.LL...SQggA..GVIHQNVTT.K..S.CKNKNK................-QSIASKIAQ.......QISVK..........LGNP.-.....LWV.I....PKV.KG........I......-..-....-...-...S.....E.K..I.M..................................IIGMDIYHKLVTG...............--KQ..SCMGFVAHFD..lE...C.K.T...S....F.S.....K.TI..-...IM.....K..........S.......G....Q...EF......NQA....VGQ...................................................T.FKEALQA.Y............F......L.....H...........Y........G.........Kk.qLPD...TILVYR...............DGVGDSQIQTLMQTELEQI.KK.V.IS........................TYT...AGYN......PQFAYI.TINK..KIS..DR.......F.FMSIDDAppqar...........................knnksPYINP....V.S......GLVV.......................AD.RV.T.....S-..K.......Y......F....D..F.FLA......A......Q..Y..V..T......Q.....GTC...TPTHY..QV..L..DNNT..................QF.T.EE...M......F....WQ....I...............TYY.Q.CFNY..WN.W.T....GAVKV........................PACVQYAHKLAFLVGD---tfq.......................................................................................
Q3SE52_PARTE/466-770        ............................................................................................l-IVTFVNE.rDKDRI..YGHIKKY.CF...QD..Q..GISHQNILS.K..F.LKTKNP................-SSVASKIAQ.......QMSMK..........LGNP.-.....LWA.I....PKP.NG........I......-..-....-...-...S.....D.K..T.M..................................VVGIDIYHKLLTN...............--RK..SCMGFVAYLE...S...E.C.L...N....T.F.....A.KP..I...IM.....R..........E.......G....Q...EM......SQE....VGR...................................................V.IVEAISA.Y...........fE......R.....N...........G........R.........K..yLPD...TIIVFR...............DGVGNAQIEALKQTEIQQM.KN.A.IK........................SIN...KNYN......PQFAVI.MINK..KIN..DR.......F.FMVNGGGgqn..............................qqkqQLSNP....P.S......GSVI.......................AD.KI.T.....SS..-.......N......F....D..Y.FIT......A......Q..Y..V..T......Q.....GTC...TPTHY..RV..L..ENNT..................NW.S.EE...L......F....WQ....L...............TYY.Q.CFNY..QN.W.T....GAVRV........................PSCVQYAHKLAYLIGDTY-q.........................................................................................
Q3SE58_PARTE/466-770        ............................................................................................l-IVTFINE..KDKDR.iYGQMKKY.CF...QE..H..GISHQNILS.K..F.LKSKNP................-SSVASKIAQ.......QMSMK..........LGNP.-.....LWA.I....PKP.NG........I......-..-....-...-...S.....D.K..T.M..................................VIGIDIYHKLLTN...............--RR..SCMGFVAYLE...S...E.C.L...N....T.F.....A.RP..I...IM.....K..........E.......G....Q...EM......CHE....VGR...................................................I.TVEAISA.Y...........fE......R.....N...........G........K.........K..yLPD...TIIVFR...............DGVGNAQIEALKQTEILQM.KN.A.IR........................SIN...KNYN......PQFAVI.MINK..KIN..DR.......F.FMVNGGGgqn..............................qqkqTLSNP....P.S......GSVI.......................AD.KI.T.....SS..-.......N......F....D..Y.FIT......A......Q..Y..V..T......Q.....GTC...TPTHY..RV..L..ENDT..................NW.S.EE...L......F....WQ....F...............TYY.Q.CFNY..QN.W.T....GAVRV........................PSCVQYAHKLAYLIGDTY-q.........................................................................................
A0CB11_PARTE/463-767        ............................................................................................l-IVTFINE..KDKDR.iYGQMKKY.CF...QE..H..GISHQNILS.K..F.LKSKNP................-SSVASKIAQ.......QMSMK..........LGNP.-.....LWA.I....PKP.NG........I......-..-....-...-...S.....D.K..T.M..................................VIGIDIYHKLLTN...............--RR..SCMGFVAYLE...S...E.C.L...N....T.F.....A.RP..I...IM.....K..........E.......G....Q...EM......CHE....VGR...................................................I.TVEAISA.Y...........fE......R.....N...........G........K.........K..yLPD...TIIVFR...............DGVGNAQIEALKQTEILQM.KN.A.IR........................SIN...KNYN......PQFAVI.MINK..KIN..DR.......F.FMVNGGGgqn..............................qqkqTLSNP....P.S......GSVI.......................AD.KI.T.....SS..-.......N......F....D..Y.FIT......A......Q..Y..V..T......Q.....GTC...TPTHY..RV..L..ENDT..................NW.S.EE...L......F....WQ....F...............TYY.Q.CFNY..QN.W.T....GAVRV........................PSCVQYAHKLAYLIGDTY-q.........................................................................................
A4ZYY5_TETTH/495-793        ......................................................................................qfivtfs------NA.eKNPSL..YREMKKF.FS...SEggV..GIESQHVTP.R..A.LQKN--................GKSVASKIAL.......QIASK..........LGKR.-.....IWS.V....ETP.VG........I......-..-....-...-...N.....Q.N..T.M..................................IVGIETSMKKIRN...............---Q..QVIGVVASIN...K...D.F.N...K....F.Y.....S.QV..D...FR.....N..........G.......-....N...DI......KLP...tLSK...................................................I.ISSAIEA.Y............S......K.....N...........T........K.........T...VPE...EIIIYR...............QGLGEGQIQYSHQLEIQAI.QN.G.FI........................NFK...QGYS......PRFAFF.QVNR..KIS..EK.......F.YQQLYNEr...................................vQISNP....P.S......GTIV.......................AS.EL.T.....QN..-.......N......F....E..F.FMA......A......Q..N..C..N......S.....GVC...TPTKY..TC..L..FNNT..................NL.K.ED...Q......F....WQ....L...............TYF.Q.TFNY..YN.W.Q....GPIRV........................PAVMKYAEKLAKFTSE---tle.......................................................................................
A4VE06_TETTH/14-183         ................................................................................lslrllpkpyrli--------..-----..-------.--...--..-..---------.-..-.------................----------.......-----..........----.-.....---.-....---.--........-......-..-....-...-...-.....-.-..-.-..................................-------------...............----..----------...-...-.-.-...-....-.-.....-.--..-...--.....-..........-.......-....-...--......---....---...................................................-.-------.-............-......-.....-...........-........-.........-...VPA...EVIVYR...............QGLGEGQIQQSCNFEIKAI.QN.G.FI........................NFK...KDYN......PRLAFF.QVNR..KIG..QK.......F.YQQPQGDk...................................sEVSNP....A.S......GTIV.......................AS.QV.V.....QN..-.......N......F....E..F.FMA......A......Q..N..C..N......S.....GVC...TPTKY..TC..L..YNNT..................NL.K.ED...Q......I....WQ....L...............TYY.Q.TFNY..YN.W.Q....GPVRV........................PAAMKYAEKLAKFVSD---tiq.......................................................................................
A4VE05_TETTH/347-645        ...........................................vndesaqnkdktsvnfkkgnqvtqllniilksimrdekfqeigknskfyd--------..-----..-------.--...--..-..---------.-..-.------................-----VNSKS.......DIIIK..........SRRI.-.....-WQ.V....ETP.TG........I......-..-....-...-...D.....K.N..T.M..................................IIGIETSMKKINK...............---Q..QVIGVVASID...K...D.F.T...K....Y.F.....S.DV..E...IR.....K..........E.......N....D...TT......FPT....LSK...................................................I.VTKAIQA.Y............I......K.....N...........T........K.........V...VPA...EVIVYR...............QGLGEGQIQQSCNFEIKAI.QN.G.FS........................NFK...KDYN......PRLAFF.QVNR..KIG..QK.......F.YQQPQGDk...................................sEVSNP....A.S......GTIV.......................AS.QV.V.....QN..-.......N......F....E..F.FMA......A......Q..N..C..N......S.....GVC...TPTKY..TC..L..YNNT..................NL.K.ED...Q......I....WQ....L...............TYY.Q.TFNY..YN.W.Q....GPVRV........................PAAMKYAEKLAKFVSD---tiq.......................................................................................
Q6UE79_TETTH/497-791        ..........................................................................................qfv---LSFGQ..AQSGL..YSGLKKF.LT...SE..A..GIESQHVNP.R..S.LQKN--................GMSVASKIAL.......QIASK..........LGRR.-.....IWQ.V....ETP.TG........I......-..-....-...-...D.....K.N..T.M..................................IIGIETSMKKIKQ...............---Q..QVVGVVASID...K...D.F.T...K....Y.F.....S.DV..E...IR.....K..........D.......N....D...TT......LPT....LSK...................................................I.VTKAIQA.Y............V......K.....N...........T........E.........S...VPA...EVIVYR...............QGLGEGQIQQSCNLEIKAI.QN.G.FS........................NFK...SDFN......PRLAFF.QVNR..KIG..QK.......F.YQSPQGDk...................................gEVSNP....A.S......GTIV.......................AS.QV.V.....QN..-.......N......F....E..F.FMA......A......Q..N..C..N......S.....GVC...TPTKY..TC..L..YNNT..................NL.K.ED...Q......I....WQ....L...............TYY.Q.TFNY..YN.W.Q....GPVRV........................PAAMKYAEKLAKFVSD---tiq.......................................................................................
Q0GM58_TETTH/497-791        ..........................................................................................qfv---LSFGQ..AQSGL..YSGLKKF.LT...SE..A..GIESQHVNP.R..S.LQKN--................GMSVASKIAL.......QIASK..........LGRR.-.....IWQ.V....ETP.TG........I......-..-....-...-...D.....K.N..T.M..................................IIGIETSMKKIKQ...............---Q..QVVGVVASID...K...D.F.T...K....Y.F.....S.DV..E...IR.....K..........D.......N....D...TT......LPT....LSK...................................................I.VTKAIQA.Y............V......K.....N...........T........K.........S...VPA...EVIVYR...............QGLGEGQIQQSCNLEIKAI.QN.G.FS........................NFK...SDFN......PRLAFF.QVNR..KIG..QK.......F.YQSPQGDk...................................gEVSNP....A.S......GTIV.......................AS.QV.V.....QN..-.......N......F....E..F.FMA......A......Q..N..C..N......S.....GVC...TPTKY..TC..L..YNNT..................NL.K.ED...Q......I....WQ....L...............TYY.Q.TFNY..YN.W.Q....GPVRV........................PAAMKYAEKLAKFVSD---tiq.......................................................................................
Q22NE2_TETTH/491-777        ............................................................................................s-FIVTFGD..LNTNF..YQQIKHF.FC...IL..A..NVESQHISP.Q..S.LKNKNK................-YKICLNIVL.......QILQK..........TGNQ.-.....IWN.V....EMP.MQ........I......T..-....S...Q...T.....I.N..T.M..................................IVGIETSRNIIKG...............---K..QIIAVVCSIN...R...N.F.S...R....Y.L.....S.QV..Y...FR.....E..........K.......G....C...KQ......LHQ....LQK...................................................I.IKDGILI.Y............Q......Q.....I...........V........K.........K...LPK...QIIIYK...............QGQGDDLKQNSHLTEIESI.QN.I.AS........................NIS...PTYS......PKFAYF.NVNK..NVT..QK.......I.YQQNEDK.....................................AISNP....I.P......GTVF.......................SH.ET.T.....QN..C.......-......-....-..-.---......-......-..-..-..R......N.....GVS...IPTKY..SL..L..YNST..................DL.N.QE...T......F....WQ....F...............TYY.Q.TFNY..YN.Q.Q....GSIRV........................PAALKYAEKLAKYV-----fdylq.....................................................................................
A8VSR3_TETTH/491-787        ............................................................................................s-FIVTFGD..LNTNF..YQQIKHF.FC...IL..A..NVESQHISP.Q..S.LKNKNK................-YKICLNIVL.......QILQK..........TGNQ.-.....IWN.V....EMP.MQ........I......T..-....S...Q...T.....I.N..T.M..................................IVGIETSRNIIKG...............---K..QIIAVVCSIN...R...N.F.S...R....Y.L.....S.QV..Y...FR.....E..........K.......G....C...KQ......LHQ....LQK...................................................I.IKDGILI.Y............Q......Q.....I...........V........K.........K...LPK...QIIIYK...............QGQGDDLKQNSHLTEIESI.QN.I.AS........................NIS...PTYS......PKFAYF.NVNK..NVT..QK.......I.YQQNEDK.....................................AISNP....I.P......GTVF.......................SH.E-.T.....SK..S.......Q......I....H..F.YLI......A......Q..N..C..R......N.....GVS...IPTKY..SL..L..YNST..................DL.N.QE...T......F....WQ....F...............TYY.Q.TFNY..YN.Q.Q....GSIRV........................PAALKYAEKLAKYV-----fdylq.....................................................................................
A4ZYY4_TETTH/474-761        ......................................................................................nfnhprq--------..--QTF..YQELKLY.LY...AT..V..AIEHQHFND.D..F.SCHKNK................-NAAISSLII.......QIASK..........LGYP.-.....LWQ.T....HIP.NQ........I......-..-....-...-...F.....N.K..T.M..................................IIAIAVEQKTLHL...............NKQQ..QMIAVVTTIS...K...D.F.T...Q....M.H.....S.EI..F...FN.....E..........I.......Q....N...GP......ISI....LSK...................................................I.ILSSIKN.Y............V......L.....N...........T........K.........Q...LPD...QIIIYR...............QG----LIEPSLQIEKESI.IN.G.FR........................LFK...EDYQ......PKFAYF.CVSQ..SKK..QQ.......I.FSQSDQK.....................................MDI--....-.T......GSVI.......................PL.VQ.N.....NQ..V.......K......F....E..F.FLC......S......K..I..I..Q......E.....GFS...IPTRY..SC..L..YDDT..................LI.S.QE...Q......H....WQ....F...............TYY.Q.CFNY..FN.F.Q....GALKI........................PAQLKYACKLLK-------frkyvme...................................................................................
Q24HU6_TETTH/383-631        ......................................................................................nfnhprq--------..--QTF..YQELKLY.LY...AT..V..AIEHQHFND.D..F.SCHKNK................-NAAISSLII.......QIASK..........LGYP.-.....LWQ.T....HIP.NQ........I......-..-....-...-...F.....N.K..T.M..................................IIAIAVEQKTLHL...............NKQQ..QMIAVVTTIS...K...D.F.T...Q....M.H.....S.EI..F...FN.....E..........I.......Q....N...GP......ISI....LSK...................................................I.ILSSIKN.Y............V......L.....N...........T........K.........Q...LPD...QIIIYR...............QG----LIEPSLQIEKESI.IN.G.FR........................LFK...EDYQ......PKFAYF.CVSQ..SKK..QQ.......I.FSQSDQK.....................................MD---....-.-......----.......................--.--.-.....--..-.......-......-....-..-.---......-......-..-..-..-......-.....---...-----..--..-..----..................--.-.--...-......-....--....-...............---.-.----..--.-.-....-----........................-------------------itgsviplvlayqqdihaymmilqshkssignllitnasitlifkehqr.........................................
Q0MRE2_TETTH/533-834        ...................................................................................ivaivapnkf--------..STVQN..YSKIKKL.CT...IT..Q..QIKSQYIRQ.Q..S.LDSKQS................-YNVCSAILS.......QMAAK..........CGTT.-.....LWV.V....NPP.NG........I......-..-....-...-...P.....D.N..T.M..................................IIGTSVQKVFING...............-QPQ..FVIGFVASQD...K...N.V.S...R....F.Y.....S.RA..T...FQ.....K..........L.......N....K...DN......IEK....IST...................................................F.IVDAIKQ.Y............F......V.....Q...........N........K.........F...VPE...NIIYLR...............ENIADQGIQKYLSTEIKEV.LK.S.FT........................VLS...PQYK......PKLCVV.LLEC..RHG..VR.......V.LHQLGEGp..................................nkELVNP....P.P......GTII.......................DS.SI.T.....SK..Y.......H......Y....D..F.YMI......S......Q..N..V..K......Q.....GTA...TPVHY..KV..I..YDTT..................EF.P.EG...R......L....QE....L...............LYS.Q.CFNY..VN.W.S....GSIKY........................PAQIQYAKKLAKMVGTFI-q.........................................................................................
Q239A3_TETTH/603-904        ...................................................................................ivaivapnkf--------..STVQN..YSKIKKL.CT...IT..Q..QIKSQYIRQ.Q..S.LDSKQS................-YNVCSAILS.......QMAAK..........CGTT.-.....LWV.V....NPP.NG........I......-..-....-...-...P.....D.N..T.M..................................IIGTSVQKVFING...............-QPQ..FVIGFVASQD...K...N.V.S...R....F.Y.....S.RA..T...FQ.....K..........L.......N....K...DN......IEK....IST...................................................F.IVDAIKQ.Y............F......V.....Q...........N........K.........F...VPE...NIIYLR...............ENIADQGIQKYLSTEIKEV.LK.S.FT........................VLS...PQYK......PKLCVV.LLEC..RHG..VR.......V.LHQLGEGp..................................nkELVNP....P.P......GTII.......................DS.SI.T.....SK..Y.......H......Y....D..F.YMI......S......Q..N..V..K......Q.....GTA...TPVHY..KV..I..YDTT..................EF.P.EG...R......L....QE....L...............LYS.Q.CFNY..VN.W.S....GSIKY........................PAQIQYAKKLAKMVGTFI-q.........................................................................................
A0CR14_PARTE/559-847        .............................................................................................MIVIVLNR..YMKNC..YAPLKKM.CM..sEK..F..GVLTQMVSS.D..S.ISKQKK...............gLFSIIQKLAI.......QMMDK..........VGNC.-.....LWT.V....QLP.QK........W......P..-....-...-...-.....D.N..I.M..................................IVSVIIE---KG-...............----..KFAGMLSSLD...K...T.Y.S...R....Y.Y.....S.QM..S...TK.....I..........V.......E....K...CL......IKD....IGD...................................................M.MKQSFLQ.F............K......Q.....E...........N........G.........C...FPQ...KIIYFR...............DGLSEESISHLLQYETREI.VL.A.AN........................QLC...-QFG......DQIIII.NIQN..TNI..TK.......L.FREE-RD.....................................QYFNA....P.A......GTVV.......................DS.EI.T.....T-..K.......N......Y....E..F.ILV......P......V..Y..S..S......R.....GCP...RPILY..RI..I..YDTI..................KI.P.ME...Q......L....QD....F...............VYG.Q.CYNY..QN.W.T....GSIKL........................PAIVKNCQKMI--------kflveil...................................................................................
Q3SE51_PARTE/572-860        .............................................................................................MIVIVLNR..YMKNC..YAPLKKM.CM..sEK..F..GVLTQMVSS.D..S.ISKQKK...............gLFSIIQKLAI.......QMMDK..........VGNC.-.....LWT.V....QLP.QK........W......P..-....-...-...-.....D.N..I.M..................................IVSVIIE---KG-...............----..KFAGMLSSLD...K...T.Y.S...R....Y.Y.....S.QM..S...TK.....I..........V.......E....K...CL......IKD....IGD...................................................M.MKQSFLQ.F............K......Q.....E...........N........G.........C...FPQ...KIIYFR...............DGLSEESISHLLQYETREI.VL.A.AN........................QLC...-QFG......DQIIII.NIQN..TNI..TK.......L.FREE-RD.....................................QYFNA....P.A......GTVV.......................DS.EI.T.....T-..K.......N......Y....E..F.ILV......P......V..Y..S..S......R.....GCP...RPILY..RI..I..YDTI..................KI.P.ME...Q......L....QD....F...............VYG.Q.CYNY..QN.W.T....GSIKL........................PAIVKNCQKMI--------kflveil...................................................................................
Q0Q5B1_9SPIT/472-767        ...........................................................................................av--VLLLPGqkGKCNL..YDEVKKY.LL...TD..V..PVPSQAVLT.G..T.IQKGKN................LRSIVNKILI.......QINVK..........IGGI.-.....PWA.V....DSL.PL........-......-..-....-...L...T.....K.P..S.M..................................ICGMDVFHSTSLG...............--KK..SVLALTASMN...Q...T.A.T...K....Y.W.....S.TN..V...IQ.....S..........E......lG....Q...EA......SHA....LNQ...................................................G.MTKACEA.F............K......K.....Q...........N........G.........R...FPE...RVIFYR...............DGVGEGQVQGICKPEVDQI.KL.A.FT........................NLG..iPDT-......-QLIYI.NVCK..RVN..TR.......I.FAGDVGA.....................................-FKNP....M.P......GTVI.......................DA.TI.T.....EK..D.......T......Y....E..F.YLI......S......T..A..A..K......Q.....GLS...APTRY..TV..I..YDSV..................KE.T.PD...L......I....EL....L...............TYK.L.CYTY..YN.V.S....GAIKE........................PSCIRYAHRLAALIG----er........................................................................................
Q8ISG8_STYLE/475-767        .....................................................................................vlllpgak--------..GKTSL..YDDIKRF.LL...AE..F..PVPSQVVLC.N..T.ISKGKN................LRSIVNKILI.......QITAK..........IGGI.-.....PWT.V....DAL.P-........-......-..-....F...M...D.....K.P..T.M..................................ICGMDVFHSTSLG...............--KK..SVLGLTASIN...V...S.A.T...K....Y.F.....S.SC..V...IQ....gE..........L.......G....L...EA......SHS....LQN...................................................G.MVKGLEA.F............K......K.....A...........N........G.........A...YPQ...QVIFYR...............DGVGEGQVNGVCIPEIEQI.KA.A.IA........................SLS...--IQ......VQFMYI.NVSK..RIN..TR.......I.FGGDVGS.....................................-FKNP....M.P......GTCF.......................DA.TI.T.....DT..G.......I......Y....E..F.FLV......S......T..S..A..K......Q.....GLS...SPVRY..SV..L..YDGI..................GD.T.PD...K......I....EL....L...............TYK.L.CYTY..YN.V.S....GSIKE........................PSAIRYAHRLAALIG----er........................................................................................
Q86CV7_STYLE/475-767        .....................................................................................vlllpgak--------..GKTSL..YDDIKRF.LL...AE..F..PVPSQVVLC.N..T.ISKGKN................PRSIVNKILI.......QITAK..........IGGI.-.....PWT.V....GAL.P-........-......-..-....F...M...D.....K.P..T.M..................................ICGMDVFHSTSLG...............--KK..SVLGLTASIN...V...S.A.T...K....Y.F.....S.SC..V...IQ....gE..........L.......G....L...EA......SHS....LQN...................................................G.MVKGLEA.F............K......K.....A...........N........G.........T...YPQ...QVIFYR...............DGVGEGQVNGVCIPEIEQI.KA.A.IA........................SLS...--IQ......VQFMYI.NVSK..RIN..TR.......I.FGGDVGS.....................................-FKNP....M.P......GTCI.......................DA.TI.T.....DT..G.......I......Y....E..F.FLV......S......T..S..A..K......Q.....GLS...SPVRY..SI..L..YDGI..................GD.T.PD...K......I....EL....L...............TYK.L.CYTY..YN.V.S....GSIKE........................PSAIRYAHRLAALIG----er........................................................................................
Q8MQL1_TETTH/444-756        ...........................................................................................ma--VFLLPG..KKKAGmyYDEIKRY.FT...NV..K..PIPTQVILA.S..T.AMKDKG................LRSVVNKLLM.......QICAK..........TGGV.-.....PWV.M....DNL.P-........-......-..-....F...Q...N.....L.P..T.M..................................VVGMDVFHNTPGK...............--KE..SIFGFVSTVD...R...N.F.S...K....Y.Y.....S.HS..H...VL.....P..........T.......G....Q...EI......TPF....LQQ...................................................V.YEQALKE.F............K......D.....S...........N........G.........V...YPQ...QIIIFR...............DGVGEGQFNAVKDIEMPQL.KQ.A.CQ........................KIN...GCEN......IKFTLI.IVNK..KVG..AK.......F.YQSQDGNv...................................gSAENP....P.Q......GALI.......................ED.RV.T.....K-..G.......V......N....D..F.FIV......S......Q..K..T..N......Q.....GTA...SPTHY..TI..I..YNDMidealq.....kdnspqyRE.F.KR...D......L....QV....L...............AFK.L.CFLY..YN.W.T....GAIKT........................PSAVRYAHTLSNFVGD---ryn.......................................................................................
Q8MXZ9_TETTH/444-756        ...........................................................................................ma--VFLLPG..KKKAGmyYDEIKRY.FT...NV..K..PIPTQVILA.S..T.AMKDKG................LRSVVNKLLM.......QICAK..........TGGV.-.....PWV.M....DNL.P-........-......-..-....F...Q...N.....L.P..T.M..................................VVGMDVFHNTPGK...............--KE..SIFGFVSTVD...R...N.F.S...K....Y.Y.....S.HS..H...VL.....P..........T.......G....Q...EI......TPF....LQQ...................................................V.YEQALKE.F............K......D.....S...........N........G.........V...YPQ...QIIIFR...............DGVGEGQFNAVKDIEMPQL.KQ.A.CQ........................KIN...GCEN......IKFTLI.IVNK..KVG..AK.......F.YQSQDGNv...................................gSAENP....P.Q......GALI.......................ED.RV.T.....K-..G.......V......N....D..F.FIV......S......Q..K..T..N......Q.....GTA...SPTHY..TI..I..YNDMidealq.....kdnspqyRE.F.KR...D......L....QV....L...............AFK.L.CFLY..YN.W.T....GAIKT........................PSAVRYAHTLSNFVGD---ryn.......................................................................................
Q23ND1_TETTH/444-756        ...........................................................................................ma--VFLLPG..KKKAGmyYDEIKRY.FT...NV..K..PIPTQVILA.S..T.AMKDKG................LRSVVNKLLM.......QICAK..........TGGV.-.....PWV.M....DNL.P-........-......-..-....F...Q...N.....L.P..T.M..................................VVGMDVFHNTPGK...............--KE..SIFGFVSTVD...R...N.F.S...K....Y.Y.....S.HS..H...VL.....P..........T.......G....Q...EI......TPF....LQQ...................................................V.YEQALKE.F............K......D.....S...........N........G.........V...YPQ...QIIIFR...............DGVGEGQFNAVKDIEMPQL.KQ.A.CQ........................KIN...GCEN......IKFTLI.IVNK..KVG..AK.......F.YQSQDGNv...................................gSAENP....P.Q......GALI.......................ED.RV.T.....K-..G.......V......N....D..F.FIV......S......Q..K..T..N......Q.....GTA...SPTHY..TI..I..YNDMidealq.....kdnspqyRE.F.KR...D......L....QV....L...............AFK.L.CFLY..YN.W.T....GAIKT........................PSAVRYAHTLSNFVGD---ryn.......................................................................................
Q3SE56_PARTE/450-741        ............................................................................................f-IIFLLPGqkKNSRL..YRCAKFI.SL...QK..I..ACPSQVVLE.D..T.LTKN--................TRSIVNKIMV.......QICAK..........LGGV.-.....PWA.I....DKL.P-........-......K..L....F...Q...Q.....Q.H..T.M..................................ICAAECYDRIHQI...............----..KHLAFCSTVD...K...N.M.T...K....Y.H.....S.QI..-...--.....L..........K.......G....A...DY......KGD...nLKK...................................................C.LIAAMQV.Y............K......E.....K...........N........T.........A...FPQ...IVIIYR...............DGVSDGQIPVVLGDEFPQY.DQ.A.IK........................QIN...PQTK......--LILV.VCNK..RVA..GK.......F.YQAGHRP.....................................--DNP....A.S......GTIV......................dSK.EI.C.....EG..Q.......Q......P....N..F.YLI......S......Q..I..T..R......Q.....GTS...QPTLY..KI..L..HSDL..................PN.I.ED...D......I....KV....L...............TYK.L.CWLY..YN.F.A....GPIKI........................PAPVRYAHCLCEF------igsryq....................................................................................
Q3SE59_PARTE/450-741        ............................................................................................f-IIFLLPGqkKNSRL..YRCAKFI.SL...QK..I..GCPSQVVLE.D..T.LAKN--................TRSIVNKIMV.......QICAK..........LGGV.-.....PWA.I....DKL.P-........-......K..L....F...Q...Q.....Q.H..T.M..................................ICAAECYDRLHQI...............----..KHLAFCSTVD...K...N.M.T...K....Y.H.....S.QI..-...--.....L..........K.......G....A...DY......KGD...nLKK...................................................S.LITAMEV.Y............K......E.....K...........N........N.........V...FPQ...IIIIYR...............DGVSDGQIPVVLGDEFPQY.DQ.A.IK........................QIN...PQS-......-KLVLV.VCNK..RVA..GK.......F.YQAGHRP.....................................--DNP....A.S......GTIV......................dTK.EI.C.....EG..Q.......Q......P....N..F.YLI......S......Q..I..T..R......Q.....GTS...QPTLY..KI..L..HSDI..................PN.I.EN...D......I....KV....L...............TYK.L.CWLY..YN.F.A....GPIKI........................PAPVRYAHCLGE-------figsryq...................................................................................
Q9U5C9_PARCA/466-759        ............................................................................................f-LIFLLPGqkKKAKL..YKTAKKI.SM...QS..F..GCPSQVIIE.K..T.LQKN--................TRSIVNKILI.......QLNAK..........VGGI.-.....PWA.L....DGF.PQ........Q......-..-....F...Q...A.....K.P..T.M..................................ICGVDIFSKHGKK...............----..NQLAFCSTTD...K...Y.F.S...R....Y.Y.....S.QV..-...--.....I..........S.......S....G...EF......SIH....LQQ...................................................A.LKASLQA.F............K......Q.....Q...........N........N.........V...YPT...QIIIYR...............DGVGEGQQPTVLGNELPQF.QQ.A.IV........................ELG...LRDQ......TKLTFV.ICNK..RVS..GK.......F.YTGGQTR.....................................-PENP....L.P......GTYV.......................DNpKV.V.....DN..E.......G......K....E..F.YLI......S......Q..M..S..R......S.....GTV...TPTLY..KI..I..HNDV..................QG.N.EN...D......I....KV....L...............TFK.L.CWLY..YN.F.T....GPIKI........................PAPVRYAHCLCNFIGDH--yd........................................................................................
Q3SE49_PARTE/467-759        ............................................................................................f-LIFLLPGqkKKARL..YKACKVI.SM...AT..F..GCASQVIVE.K..T.LQRN--................TRSIVNKILI.......QLNAK..........IGGT.-.....PWA.L....DGM.P-........-......D..M....F...T...N.....Q.P..T.M..................................ICGVDIFTKAGRK...............----..SQLAFCSTIN...R...Q.F.S...R....Y.Y.....S.QV..-...--.....I..........T.......S....G...EF......CSH....LQL...................................................C.LKAALLA.F............K......Q.....E...........L........S.........V...YPK...NVIIYR...............DGVGDGQQVAVLGTELPQY.KQ.A.LK........................ELE...LKDV......-SITLV.ICNK..RVS..AK.......F.YSGGQGR.....................................-AENP....P.P......GTVI.......................DN.KIiT.....NE..E.......A......I....K..F.YLI......S......Q..L..S..R......Q.....GTV...TPTLY..KV..L..YSDL..................QG.I.EQ...T......I....KI....L...............TFK.L.CWLY..YN.F.T....GSIKI........................PAPVRYAHCLCNFIGDNY-d.........................................................................................
Q3SE53_PARTE/460-752        ............................................................................................f-LLFLLPGqkKKARL..YKTAKKI.SM...QK..F..GCASQVVVE.K..T.LAKN--................TRSIVNKILI.......QLNAK..........VGGT.-.....PWA.I....DSL.P-........L......-..T....F...Q...N.....Q.P..T.M..................................ICGTDCFVKSGRK...............----..NQLAFCSTVD...R...N.L.S...R....Y.Y.....S.QV..V...T-.....-..........-.......S....G...EF......SQH....LQS...................................................V.FKASLLA.F............K......E.....Q...........N........G.........I...FPK...LVIIYR...............DGVGDGQQAVVLANELPQY.KQ.A.LE........................ELQ...ITD-......TKISVV.VCNK..RVS..AK.......F.YTGGNAR.....................................-PDNP....Q.P......GTCV.......................DNpKV.V.....EQ..S.......N......P....N..F.YLI......S......Q..V..T..R......Q.....GTV...TPSLY..KI..I..HSDQ..................AG.L.DD...D......I....KV....L...............TFK.L.CWLF..YN.F.T....GSIKI........................PAPVRYAHCLCNFIGDNY-d.........................................................................................
A0E0B0_PARTE/455-747        ............................................................................................f-LLFLLPGqkKKARL..YKTAKKI.SM...QK..F..GCASQVVVE.K..T.LAKN--................TRSIVNKILI.......QLNAK..........VGGT.-.....PWA.I....DSL.P-........-......T..T....F...Q...N.....Q.P..T.M..................................ICGTDCFVKSGRK...............----..NQLAFCSTVD...R...N.L.S...R....Y.Y.....S.QV..V...TS.....-..........-.......-....G...EF......SQH....LQQ...................................................V.FKASLLA.F............K......E.....Q...........N........G.........I...FPK...LIIIYR...............DGVGDGQQAVVLANELPQY.KQ.A.LE........................ELQ...ITD-......TKISLV.VCNK..RVS..AK.......F.YTGGNAR.....................................-PDNP....Q.P......GTCV.......................DNpKV.V.....EQ..S.......N......P....N..F.YLI......S......Q..V..T..R......Q.....GTV...TPSLY..KI..I..HSDQ..................AG.L.DD...D......I....KV....L...............TFK.L.CWLF..YN.F.T....GSIKI........................PAPVRYAHCLCNFIGDNY-d.........................................................................................
Q3SE50_PARTE/446-748        .....................................................................................llllilng------PK..KNAPL..YTDLKRY.LI...ND..C..PIASQVILS.S..T.LNQPKG...............kVKTICNKLLV.......QICAK..........VGGT.-.....PWG.I....SDL.P-........-......-..-....F...T...D.....Q.P..T.M..................................ICGMDVYHSTAKG...............--RK..SMLSFVSTED...E...F.F.S...K....Y.M.....T.QS..I...EM.....D..........S.......G....V...EF......SFS....LCP...................................................I.LVKSLES.F............T......S.....D...........N........R.........T..pLPS...RIIIFR...............DGVSNSQAKTVIETEVAQF.RQ.A.IE........................QVK...KAKNhn..kpIKLVVL.SVNK..KVG..AK.......F.YAGERN-.....................................-LDNP....S.Q......GTLI.......................DS.EI.C.....N-..G.......K......D....G..F.YLI......A......Q..K..T..T......Q.....GTV...QPTYY..HV..L..VNDLi...............dePN.I.TN...K......L....QA....L...............AYK.L.CYMY..YN.F.S....GAIKI........................PAPIQYAHVCSN-------figdr.....................................................................................
Q3SE54_PARTE/446-748        .....................................................................................llllilng------PK..KNAPL..YTDIKRY.LI...ND..C..PIASQVILS.S..T.LNQPKG...............kVKTICNKLLV.......QICAK..........VGGT.-.....PWG.V....SEL.P-........-......-..-....F...T...D.....Q.P..T.M..................................ICGMDVYHSTGKA...............--KK..SMLSFVSTED...E...F.F.S...K....Y.M.....T.QS..I...EM.....E..........T.......G....V...EF......SFS....LCP...................................................V.LVKSLQS.F............C......G.....D...........R........N.........G..pLPS...RIIIFR...............DGVSNSQAKTVIETEVAQF.RQ.A.IE........................QVK...TEKNsd..kpIKLIVL.SVNK..KVG..AK.......F.YAGERN-.....................................-LDNP....P.Q......GTLI.......................DT.EI.S.....-N..G.......K......D....D..Y.YLI......S......Q..R..T..T......Q.....GTV...QPTHY..HV..L..VNDM..................SD.E.PNilkK......L....QS....L...............SYK.L.CYMY..YN.F.S....GAIKI........................PAPIQYAHVCSN-------figdr.....................................................................................
Q3SE55_PARTE/446-748        .....................................................................................llllilng------PK..KSAPL..YTDIKRY.LI...ND..C..PIASQVILS.S..T.LNQPKG...............kVKTICNKLLV.......QICAK..........VGGT.-.....PWG.V....SEL.P-........-......-..-....F...T...D.....Q.P..T.M..................................ICGMDVYHSTGKA...............--KK..SMLSFVSTED...E...F.F.S...K....Y.M.....T.QS..V...EM.....E..........T.......G....V...EF......SFS....LCP...................................................V.LVKSLQS.F............C......G.....D...........R........N.........G..pLPS...RIIIFR...............DGVSNSQAKTVIETEVAQF.RQ.A.IE........................QVK...TEKNsd..kpIKLIVL.SVNK..KVG..AK.......F.YAGERN-.....................................-LDNP....P.Q......GTLI.......................DT.EI.S.....-N..G.......K......D....D..Y.YLI......S......Q..R..T..T......Q.....GTV...QPTHY..HV..L..VNDL..................FD.E.PNilkK......L....QA....L...............SYK.L.CYMY..YN.F.S....GAIKI........................PAPIQYAHVCSN-------figdr.....................................................................................
Q54HL3_DICDI/867-1166       ............................................................................................l-FIIILPE.nDHSFI..YKSIKNLsLL...RN..R..AVITQCIKS.S..K.IKDR--................LNLISKPIAS.......QIIAK..........MGKF.-.....PWS.I....D--.PT........I......-..-....F...S...Ni...pE.N..T.M..................................VIGIDVTHNPEIS...............---Y..SVAAFVASTN...N...C.H.T...Q....F.Y.....H.KI..N...IQ.....P..........F.......L....K...EI......LDSd..fIFT...................................................A.MKDSMNA.Y............R......L.....S...........H........P.........Nn.kYPE...LVIVYR...............DGVADGMLKKVKEQEVDFI.KK.A.IT........................SIN...EKIL......--LMYV.IVKK..NTN..TR.......F.LNLKDST.....................................---NP....P.N......GTMV.......................ST.GI.T.....NP..F.......W......Y....D..F.YLV......C......Q..N..T..Sk...ksK.....SSV...RPTNY..HI..I..HNDA..................NI.P.VD...S......F....QF....F...............TFQ.M.SNLF..FN.I.N....NSVRT........................PAPCNYAHNLAYFIGK---yfq.......................................................................................
Q7KWS3_DICDI/669-964        ............................................................................................f-FLIIIPQ..NNAEV..YKGIKMK.SL...IQ..F..RVLTQCIFS.R..T.FDKG--................-RPVSVKLKQ.......QVVAK..........LGLA.-.....PWG.L....GQD.IY........K......G..V....-...-...P.....K.K..T.M..................................VIGVDVGHNSDMK...............--GH..SVVGFVATID...D...K.F.Q...K....F.F.....S.RA..Y...AQ.....E.........rP.......G....K...EI......IHS....LED...................................................A.TKEAMKS.Y............F......N.....H...........N........N.........C...LPE...LVIVYR...............DGVGDGMLDLVNKTEIAAM.KK.G.FA........................ETP...SSWGt....kPKLVYT.IVKK..NTN..AR.......F.FTNDNQK.....................................--ANP....P.P......GTLI.......................DS.KI.T.....HQ..N.......W......Y....D..F.FLV......S......Q..V..A..F......K.....GSI...NPTHY..HV..L..LDEH..................QM.A.AD...L......F....QF....F...............TFQ.M.CHLY..FN.F.E....KSVRV........................PASCQFAHKMAFLIGR---tv........................................................................................
Q54G64_DICDI/590-885        ............................................................................................f-FLMLIPQ..NQPEI..YKEIKRK.SL...VQ..F..KVLTQCIFP.R..T.FYKG--................-RSVTNKLKQ.......QVIAK..........LGYA.-.....PWG.L....NQQ.I-........F......N..G....V...I...P.....K.K..T.M..................................IIGIDVGHNSDMR...............--GH..SVVGFVATID...D...K.F.Q...K....Y.F.....S.RS..F...VQ.....K.........rP.......G....K...EI......IDS....LEE...................................................A.TKEAMSK.Y............F......S.....F...........N........N.........C...LPE...LVIVYR...............DGVGDGMLDLVNRSEIAAM.KK.G.FA........................ETP...SSWGi....kPKLMYV.IVKK..NTN..AR.......L.FTADPIG.....................................---NP....P.A......GTLV.......................DS.KI.T.....HP..N.......W......Y....D..F.FLV......S......Q..V..T..N......N.....GSV...NPTHY..HV..L..LDEQ..................KM.P.AD...L......F....QL....F...............TFQ.M.CHLY..FN.F.E....KSVRV........................PATCQFAHKMAFLIGR---tv........................................................................................
Q1ZXG9_DICDI/1063-1281      ......................................................................................nqskiht--------..-----..-------.--...--..-..---------.-..-.------................----------.......-----..........----.-.....---.-....---.--........-......-..-....-...-...-.....-.-..-.-..................................------------Q...............KDAR..SVAAFCATTN...N...A.F.T...N...cY.V.....S.AT..I...QK.....Q..........S.......S....K...EV......INS....LGA...................................................S.MGNALKA.Y............H......H.....I...........N........S.........R...LPE...VVVVYR...............DGISDGMIDQVNKYEVQAI.RE.S.FS........................MLP...SSMGa....kPKLIYI.IVKK..NTH..IR.......F.FDLGGNY.....................................--SNP....T.Q......GVVV.......................SQ.GV.T.....RD..H.......W......Y....D..F.FLI......S......Q..K..T..T......K.....GTA...NPTHY..HV..I..QDET..................NI.Q.AE...S......L....QQ....L...............TYN.L.CYLY..FN.F.D....QSVSV........................PSVCQFAHKSALLIGKS--cn........................................................................................
Q86HF5_DICDI/896-1194       .............................................................................................FIVVVVNG..VKTDL..YNSIKRT.AI...LE..C..KVITQVLTV.K..T.ITNQKI................-SSIFSKITN.......QINAK..........IDIP.-.....PWT.L....KEN.SN........F......G..I....-...-...P.....N.Y..T.M..................................VVGIDVGHNTDKE...............--SR..SVAAFCASVN...H...S.F.T...N....F.F.....V.AC..S...IQ.....K..........Q......nT....K...EV......IHS....LGN...................................................S.MNCALRS.Y............Y......A.....K...........N........G.........R...LPS...NIIVYR...............DGVSDGMLDQINKHEVSSI.RE.S.FN........................QLP...QSMGp....kPALIYI.VVKK..QTH..LR.......L.FNMSRD-.....................................-LGNP....D.Q......GVVV.......................NK.PV.T.....KE..R.......W......Y....E..F.FLV......S......Q..R..T..H......K.....GTT...NPTHY..HV..L..QDDT..................EI.E.ME...S......L....QQ....L...............TFN.L.CFLY..FN.F.D....QAVSV........................PMVCQYSHKSALLCGKSL-n.........................................................................................
D3B338_POLPA/992-1287       ............................................................................................f-FLCAIQQ..-KPDF..YNLIKKY.TL...IT..A..RVITQCILA.K..T.MDKDNI................-GSVVSKVIL.......QVIAK..........LGKD.-.....PWV.L....KNP.G-........Y......-..-....N...I...P.....E.H..T.M..................................VVGIDVGHNAATR...............--GK..SIVAITATLN...R...S.L.T...R....Y.F.....S.TA..I..iQQ.....T..........P.......G....K...DI......IDS....LQT...................................................S.MKECIQA.F............H......K.....E...........N........N.........R...LPS...LIMIYR...............DGVGDGMLEKVLKHEVGTV.RE.A.IN........................DIPa.hLGDR......PKLIYT.IVKK..NTN..TR.......F.FNMRGFE.....................................---NP....G.A......GTVV.......................NK.GC.V.....HK..D.......W......F....E..F.YLI......S......Q..K..A..N......R.....GTV...NPTHY..HI..I..ADDS..................NV.S.AD...D......I....QL....F...............TYS.L.CHMY..FN.F.D....QAVRV........................PSVCQYAQKLSFLIGKNLH..........................................................................................
D3BMP8_POLPA/633-929        ............................................................................................f-FFCLIPF..GKADV..YAAIKKS.TL...TQ..F..KAITQCAYA.K..T.LGIT--................GMAVAKKILH.......QLIAK..........LGRS.P.....WSI.S....NPV.YK........M......-..-....-...-...P.....K.H..T.M..................................IVGIDVGHNSDQR...............--GK..SVVGFCASID..sE...Y.S.L...Y....H.T.....T.AI..V...QS.....T..........P.......G....K...EI......VES....LRP...................................................S.MKGALQA.Y............L......K.....K...........N........Q.........R...LPD...VVIVYR...............DGVGDGMLDLVKKYEISAI.KE.A.FN........................DIPs.iHGLH......PKLIYT.VVKK..NTN..SR.......F.FDI--RN.....................................NYGNP....V.A......GTLV.......................EK.GC.T.....HA..N.......W......Y....D..F.YLV......S......Q..K..A..P......K.....GCV...NPTHY..HV..I..HDES..................DI.P.AS...T......F....HL....F...............TYH.M.CYMY..YN.F.D....QSVRV........................PAPCQYAHKLAFLIGRT--vh........................................................................................
D2V2M6_NAEGR/28-326         ............................................................................................s-FILMITK.nKTSTE..YHTLKEK.TI...VD..M..GIPSQCITE.R..N.IAISEK................KSSILKNITI.......EMNAK..........LGGI.-.....PWM.T....SIP.M-........-......-..-....-...-...K.....P.H..T.M..................................IVGMDVNHSGEVY..............hRSKS..SLVGFVSSYD...S...K.V.C...A....Y.Y.....S.QI..Q...VQ.....K..........P.......G....V...EL......VEN....IKN...................................................L.MRNAIEN.F............M......N.....E...........N........K.........T...SPT...HIIFYR...............DGVGSGQEDHIYNQEILAI.QQ.V.CK........................EYN...---S......IPLNFI.LVLK..RIN..NR.......I.YAGLNGN.....................................NFGNL....K.P......GTVL.......................DG.DI.Lt...sDP..N.......E......M....S..F.FLQ......S......H..H..VdsF......Q.....GTA...TPTRY..KV..L..ENGS..................GF.N.KV...F......Y....QN....I...............SYQ.L.CHLY..YN.R.L....GISSV........................PVPCILAHKVAFLHGQ---sn........................................................................................
D2VMG4_NAEGR/577-883        ...........................................................................................fa--LVVLFN..DQKQR..YSRVKEV.LC...NQ..V..GIISQCVKL.S..T.ITNEKG................LASKATKVIV.......QICSK..........MGGA.-.....PWT.V....P--.L-........-......A..F....P...N...K.....E.P..T.M..................................IIGMDVYHSGEIY..............kRKKA..SVAGFVASID...A...K.I.S...T....Y.F.....T.KC..I...IQ.....E..........A.......G....K...EI......VDE....LEE...................................................C.MTAALNK.F............K......E.....K...........N........K.........I...LPK...HVIFYR...............DGVGEGQKEAVLEREVMAC.KK.A.IM........................NIA...PSCK......--LNYI.VVSK..RIN..TR.......I.FAQTDPTk..................................ptDFTNP....Q.P......GTVL.......................DY.GV.T.....SQ..R.......E......DplaiE..F.YLV......A......Q..K..V..Dn....gQ.....GTA...TPTKY..HS..I..FNES..................SL.S.KQ...Y......L....ET....L...............SFR.L.CHNY..YN.W.F....GTIRV........................PSPCMYAHKIASLVGQYTK..........................................................................................
B7PDV6_IXOSC/541-835        ...........................................................................................la--LVILPN..NRKDR..YDMIKKH.AC...VD..L..GLQTQVLLS.R..T.IGNRKN................VRSVATKVAI.......QLNCK..........LGGQ.-.....AWC.L....EIP.L-........-......-..-....-...-...-.....A.S..T.M..................................VIGYDTYHDSSQR...............--GR..SAGAFVASLN...R...T.F.T...R....W.F.....S.RA..S...FH.....A..........S.......H....Q...EL......GNS....LAI...................................................H.LQDALRQ.Y............G......C.....E...........N........G.........G..aVPE...RILFFR...............DGVSDGQIPQVREWEINQI.VA.S.LD........................ALF...PGKD......HKLAFV.VVTK..RIS..TR.......L.FAVTSSG.....................................GYANP....P.P......GTVV.......................DS.EV.T.....RP..E.......R......Y....D..F.FLV......S......Q..S..V..R......Q.....GTV...APTHY..NV..I..YDTT..................GL.K.PD...H......M....QR....L...............SYK.L.THLY..FN.W.P....GTIRV........................PAPCQYAHKLAFLAGQSLH..........................................................................................
B7Q5I1_IXOSC/446-741        ............................................................................................l-LMTIFPN..NRKDR..YDSLKKV.AC...VD..M..GLHTQVMLG.R..T.ISNKKN................LKSVATKVAI.......QMNCK..........LGGE.-.....AWA.L....DIP.L-........-......-..-....-...-...-.....T.K..M.M..................................CVGYDTYHDSRQK...............--GL..SAGGFVASLN...R...T.L.T...R....W.Y.....S.RV..S...FH.....Q..........T.......H....Q...EL......GSA....LKT...................................................H.MALSMKQ.Y............Q......E.....E...........N........D.........G..aVPE...RLLFFR...............DGVSDGQLLQVQEWEVGQI.QS.L.LT........................EMF...PGRE......PQLAFI.VVTK..RIA..AR.......F.FGTGRGA.....................................-FQNP....L.P......GTVI.......................DT.NV.T.....RP..E.......R......Y....AvrF.LPG......L......Q..S..V..R......Q.....GTV...APTHF..NV..I..HDTT..................TL.K.PE...H......M....QR....L...............SYK.L.THLY..FN.W.P....GTIRV........................PAPCQYAHKLAFLAGQSLH..........................................................................................
Q0H8V5_9CNID/70-239         ............................................................................................m-VVTILTT..NRKDR..YDAIKKL.CC...LE..K..PVPSQVIVG.R..T.ISKKQM................LMSVSTKIAI.......QLNCK..........LGGE.-.....AWA.L....EIP.L-........-......-..-....-...-...-.....K.K..T.M..................................VIGIDTYHDSSAK...............--GR..SVGGFVASVN...Q...T.L.T...K....Y.Y.....S.RV..S...FQ.....H..........T.......G....M...EF......IDA....LKT...................................................N.MTAALRR.Y............Q......E.....V...........N........R.........D...LPE...RIMIYR...............DGVGDGQLRTVVEHEVPQL.KA.-.--........................---...----......------.----..---..--.......-.-------.....................................-----....-.-......----.......................--.--.-.....--..-.......-......-....-..-.---......-......-..-..-..-......-.....---...-----..--..-..----..................--.-.--...-......-....--....-...............---.-.----..--.-.-....-----........................-------------------sf........................................................................................
A7RFC2_NEMVE/557-857        ............................................................................................i-VVTIVPS..NRKDR..YDSIKKL.CC...LE..K..GVPSQVVVS.R..T.LSKKQM................LMSVCTKIGI.......QLNCK..........LGGE.-.....AWA.V....DIP.L-........-......-..-....-...-...-.....K.N..L.M..................................IVGIDTYHDSSQK...............--GR..SVGGFVASLNkpcT...R.Q.R...E....Y.Y.....S.RC..T...FQ.....H..........S.......G....Q...EL......VDG....LKV...................................................C.MTAALRQ.W............Q......Q.....I...........N........G.........V...LPD...KIIVFR...............DGVGDGQLRAVIEHEVPQI.LS.T.FK........................QFQ...DGYD......PKFGFT.VVKK..RIQ..TR.......L.FMREARDpd.................................mrNLMNP....P.P......GTVV.......................DK.EV.T.....RS..E.......W......F....D..F.FIV......S......Q..S..V..R......Q.....GTV...SPTHY..NV..I..HDTT..................GL.R.PD...H......W....QQ....L...............SYK.L.THLY..YN.W.P....GTVRV........................PAPCQYAHKLAFLVGQSLH..........................................................................................
A7T755_NEMVE/2-70           ............................................................................................i-VVTIVPS..NRKDR..YDSIKKL.CC...LE..K..GVPSQVVVS.R..T.LSKKQM................LMSVCTKIGI.......QLNCK..........LGGE.-.....AWA.V....DIP.--........-......-..-....-...-...-.....-.-..-.-..................................-------------...............----..----------...-...-.-.-...-....-.-.....-.--..-...--.....-..........-.......-....-...--......---....---...................................................-.-------.-............-......-.....-...........-........-.........-...---...------...............-------------------.--.-.--........................---...----......------.----..---..--.......-.-------.....................................-----....-.-......----.......................--.--.-.....--..-.......-......-....-..-.---......-......-..-..-..-......-.....---...-----..--..-..----..................--.-.--...-......-....--....-...............---.-.----..--.-.-....-----........................-------------------v.........................................................................................
Q6RSS9_PODCA/561-853        ............................................................................................i-VVCIVPN..NRKDR..YDVIKKL.CC...VE..R..PVPSQVVVS.R..T.LSKKQM................LMSVCTKIGI.......QLNCK..........LGGE.-.....VWA.V....DIP.L-........-......-..-....-...-...-.....K.N..V.M..................................VVGFDVYHDSATK...............--GK..SIGGFVASTN...R...Y.L.T...R....Y.Y.....S.RI..T...SQ.....T..........S.......H....Q...EI......CNQ....LKV...................................................C.MTGALKK.Y............H......E.....V...........N........N.........T...LPD...RIIVYR...............DGVGDGQNSDGYEHELPQL.KS.A.FS........................AAQ...ANYE......PKFAML.IVKK..RVS..TR.......L.FLAANGQ.....................................-YSNP....A.P......GTIV.......................DS.VV.T.....RP..E.......W......Y....D..F.LLI......S......Q..S..V..R......Q.....GTV...TPTHY..NV..I..NDTS..................GL.K.PD...H......F....QR....L...............TYK.L.CHLY..YN.W.P....GTIRV........................PAPCQYAHKLAFLVGQSIH..........................................................................................
B2KTD9_9CNID/559-850        ............................................................................................i-VVCIVPN..NRKDR..YDAIKKI.TC...VE..N..PVPSQVVVS.R..T.LSKQQM................LMSVCTKIAI.......QLNCK..........LGGE.-.....VWA.T....EIP.V-........-......-..-....-...-...-.....K.K..L.M..................................VIGFDVYHDSMNK...............--GQ..SIGGFIASTN...D...S.L.T...R....Y.Y.....S.RI..T...KQ.....R..........S.......H....N...EI......CSQ....LKI...................................................C.MTGALKK.Y............R......E.....V...........N........G.........H...DPD...RIIVYR...............DGVGDGQIYDVKDHEVPQF.KA.A.IQ........................EFN...PNIT......-KFSMI.IVKK..RVS..TR.......L.FAHSRGG.....................................-ISNP....M.P......GTIV.......................DS.AV.T.....RP..E.......F......Y....D..F.FLC......S......Q..T..V..R......Q.....GTV...TPVNY..NI..I..EDSS..................GL.K.PD...H......L....QK....L...............TYK.L.CHLY..YN.W.P....GTIKV........................PAPCQYAHKLAFLVGQSV-h.........................................................................................
Q3ZUK2_PLADU/35-327         ............................................................................................l-VLCILPS..NKKDR..YDAIKKL.CC...IN..C..PVPSQMVLA.K..T.LSKAKM................LMSVATKIAI.......QINCK..........LGGE.-.....VWA.L....EIP.L-........-......-..-....-...-...-.....K.G..L.M..................................VVGVDSYHDSKQK...............--GR..SVGAFVASMN...Q...S.L.T...R....Y.Y.....S.RC..C...FQ.....H..........Q.......H....Q...EL......LDG....LRV...................................................C.ATGALKE.Y............H......K.....L...........N........Q.........A...LPQ...RIIIYR...............DGVGDGQLGQVVEHEIPQL.LK.C.FS........................TMG...QDYS......PKTTVV.VVKK..RIN..TR.......F.FASGARS.....................................-LANP....M.P......GTVV.......................DQ.VV.T.....KP..E.......W......Y....D..F.FVV......S......Q..S..V..R......Q.....GTV...SPTHY..NV..V..WDSN..................SL.G.PD...K......M....QR....L...............TYK.M.THLY..YN.W.P....GTIRV........................PAPCQYAHKMAFLVGQSLH..........................................................................................
B5BUZ0_9ASCI/567-860        ............................................................................................m-ILSLMPS..NRKDR..YDGIKRL.CC...VD..I..PIPTQVVLT.K..T.LSKPQR................VMSIATKIAI.......QINCK..........LGGE.-.....AWA.A....HIP.L-........-......-..-....-...-...-.....K.G..T.M..................................VIGIDTYHDTARK...............--GQ..SVGGFVANIN...Q...E.Y.T...R....W.Y.....S.NT..T...FQ.....Q..........N.......S....T...EL......IDG....LKK...................................................C.MIGALKK.F............Q......A.....V...........N........G.........S...MPS...KIFVFR...............DGVGDGQLAAVREHEVPQI.MQ.C.LE........................SPN..rPDYK......PSLSYI.VVKK..RIN..TR.......F.MLSGRQG.....................................-LANP....P.P......GTIV.......................DD.VV.T.....RP..E.......A......Y....D..F.FVV......S......Q..S..V..R......Q.....GTV...SPTHY..SV..I..FDQS..................KL.S.PD...K......M....QK....L...............AFK.L.CHLY..YN.W.Q....GTVRV........................PAPCAYAHKLAFLVGESI-h.........................................................................................
C3XV23_BRAFL/67-195         ................................................................................lsnlcacfrfplr--------..-----..-------.--...--..-..---------.-..-.------................----------.......-----..........----.-.....---.-....---.--........-......-..-....-...-...-.....-.-..-.-..................................-------------...............----..----------...-...-.-.-...-....-.-.....-.--..-...--.....-..........-.......-....-...--......---....---...................................................-.-------.-............-......-.....-...........-........-.........-...---...------...............-------------------.--.-.--........................---...---G......PKITFI.IVKK..RIN..TR.......F.FARAGPG.....................................-LQNP....P.P......GTIV.......................DD.EV.T.....RP..E.......W......Y....D..Y.FLV......S......Q..S..V..R......Q.....GTV...TPCHY..NV..V..WDTS..................GL.K.PD...H......I....QR....L...............TYK.L.CHLY..YN.W.P....GTIRV........................PAPCQYAHKLAFLVGQSIH..........................................................................................
B4DYF7_HUMAN/569-859        .............................................................................................MVICILPN..DDKRR..YDSIKRY.LC...TK..C..PIPSQCVVK.K..T.LEKVQA................-RTIVTKIAQ.......QMNCK..........MGGA.-.....LWK.V....ETD.V-........-......-..-....-...-...-.....Q.R..T.M..................................FVGIDCFHDIVNR...............--QK..SIAGFVASTN...A...E.L.T...K....W.Y.....S.QC..V...IQ.....K..........T.......G....E...EL......VKE....LEI...................................................C.LKAALDV.W............C......K.....N...........E........S.........S...MPH...SVIVYR...............DGVGDGQLQALLDHEAKKM.ST.Y.LK........................TIS...PNN-......FTLAFI.VVKK..RIN..TR.......F.FLKHGSN.....................................-FQNP....P.P......GTVI.......................DV.EL.T.....RN..E.......W......Y....D..F.FIV......S......Q..S..V..Q......D.....GTV...TPTHY..NV..I..YDTI..................GL.S.PD...T......V....QR....L...............TYC.L.CHMY..YN.L.P....GIIRV........................PAPCHYAHKLAYLVGQSIH..........................................................................................
PIWL3_HUMAN/578-868         ............................................................................................k-VICILPN..DDKRR..YDSIKRY.LC...TK..C..PIPSQCVVK.K..T.LEKVQA................-RTIVTKIAQ.......QMNCK..........MGGA.-.....LWK.V....ETD.V-........-......-..-....-...-...-.....Q.R..T.M..................................FVGIDCFHDIVNR...............--QK..SIAGFVASTN...A...E.L.T...K....W.Y.....S.QC..V...IQ.....K..........T.......G....E...EL......VKE....LEI...................................................C.LKAALDV.W............C......K.....N...........E........S.........S...MPH...SVIVYR...............DGVGDGQLQALLDHEAKKM.ST.Y.LK........................TIS...PNN-......FTLAFI.VVKK..RIN..TR.......F.FLKHGSN.....................................-FQNP....P.P......GTVI.......................DV.EL.T.....RN..E.......W......Y....D..F.FIV......S......Q..S..V..Q......D.....GTV...TPTHY..NV..I..YDTI..................GL.S.PD...T......V....QR....L...............TYC.L.CHMY..YN.L.P....GIIRV........................PAPCHYAHKLAYLVGQSIH..........................................................................................
PIWL1_CHICK/561-853         ............................................................................................i-VVCILSS..TRKDK..YDAIKKY.LC...TD..C..PIPSQCVVA.R..T.LSKPQT................ALAIVTKIAL.......QMNCK..........MGGE.-.....LWS.V....EIP.L-........-......-..-....-...-...-.....K.Q..L.M..................................IVGIDCYHDTLSG...............--KQ..SIAGFVASLN...E...K.M.T...R....W.F.....S.RC..V...VQ.....S..........R.......G....Q...EI......VDG....LKA...................................................C.LQTALRE.W............F......K.....W...........N........K.........Y...LPS...RIIVYR...............DGVGDGQLNTLVNYEVPQF.LD.C.LK........................TVG...KDYN......PRLTVI.VVKK..RVS..TR.......F.FAQAGGG.....................................-LKNP....P.P......GTVV.......................DI.EV.T.....RP..E.......W......Y....D..F.FIV......S......Q..A..V..R......N.....GCV...APTHY..NV..V..YDTS..................KL.K.PD...H......V....QR....L...............TYK.L.CHMY..YN.W.S....GVIRV........................PAPCQYAHKLAFLVGQSIH..........................................................................................
PIWL1_HUMAN/555-847         ............................................................................................i-VVCLLSS..NRKDK..YDAIKKY.LC...TD..C..PTPSQCVVA.R..T.LGKQQT................VMAIATKIAL.......QMNCK..........MGGE.-.....LWR.V....DIP.LK........L......-..-....-...-...-.....-.-..V.M..................................IVGIDCYHDMTAG...............--RR..SIAGFVASIN...E...G.M.T...R....W.F.....S.RC..I...FQ.....D..........R.......G....Q...EL......VDG....LKV...................................................C.LQAALRA.W............N......S.....C...........N........E.........Y...MPS...RIIVYR...............DGVGDGQLKTLVNYEVPQF.LD.C.LK........................SIG...RGYN......PRLTVI.VVKK..RVN..TR.......F.FAQSGGR.....................................-LQNP....L.P......GTVI.......................DV.EV.T.....RP..E.......W......Y....D..F.FIV......S......Q..A..V..R......S.....GSV...SPTHY..NV..I..YDNS..................GL.K.PD...H......I....QR....L...............TYK.L.CHIY..YN.W.P....GVIRV........................PAPCQYAHKLAFLVGQSIH..........................................................................................
D2HWM8_AILME/555-847        ............................................................................................i-VVCLLSS..NRKDK..YDAIKKY.LC...TD..C..PTPSQCVVA.R..T.LGKQQT................VMAIATKIAL.......QMNCK..........MGGE.-.....LWR.V....DMP.LK........L......-..-....-...-...-.....-.-..A.M..................................IVGIDCYHDTTAG...............--RR..SIAGFVASIN...E...G.M.T...R....W.F.....S.RC..V...FQ.....D..........R.......G....Q...EL......VDG....LKV...................................................C.LQAALRA.W............N......S.....C...........N........E.........Y...MPS...RIIVYR...............DGVGDGQLKTLVNYEVPQF.LD.C.LR........................SVG...RGYN......PRLTVI.VVKK..RVN..AR.......F.FAQSGGR.....................................-LQNP....L.P......GTVI.......................DV.EV.T.....RP..E.......W......Y....D..F.FIV......S......Q..A..V..R......S.....GSV...SPTHY..NV..I..YDSS..................GL.K.PD...H......I....QR....L...............TYK.L.CHVY..YN.W.P....GVIRV........................PAPCQYAHKLAFLVGQSIH..........................................................................................
PIWL1_MOUSE/556-848         ............................................................................................i-VVCLLSS..NRKDK..YDAIKKY.LC...TD..C..PTPSQCVVA.R..T.LGKQQT................VMAIATKIAL.......QMNCK..........MGGE.-.....LWR.V....DMP.LK........L......-..-....-...-...-.....-.-..A.M..................................IVGIDCYHDTTAG...............--RR..SIAGFVASIN...E...G.M.T...R....W.F.....S.RC..V...FQ.....D..........R.......G....Q...EL......VDG....LKV...................................................C.LQAALRA.W............S......G.....C...........N........E.........Y...MPS...RVIVYR...............DGVGDGQLKTLVNYEVPQF.LD.C.LK........................SVG...RGYN......PRLTVI.VVKK..RVN..AR.......F.FAQSGGR.....................................-LQNP....L.P......GTVI.......................DV.EV.T.....RP..E.......W......Y....D..F.FIV......S......Q..A..V..R......S.....GSV...SPTHY..NV..I..YDSS..................GL.K.PD...H......I....QR....L...............TYK.L.CHVY..YN.W.P....GVIRV........................PAPCQYAHKLAFLVGQSIH..........................................................................................
D3ZTP9_RAT/556-848          ............................................................................................i-VVCLLSS..NRKDK..YDAIKKY.LC...TD..C..PTPSQCVVA.R..T.LGKQQT................VMAIATKIAL.......QMNCK..........MGGE.-.....LWR.V....DMP.LK........L......-..-....-...-...-.....-.-..A.M..................................IVGIDCYHDTTAG...............--RR..SIAGFVASIN...E...G.M.T...R....W.F.....S.RC..V...FQ.....D..........R.......G....Q...EL......VDG....LKV...................................................C.LQAALRA.W............S......G.....C...........N........E.........Y...MPS...RVIVYR...............DGVGDGQLKTLVNYEVPQF.LD.C.LK........................SVG...RGYN......PRLTVI.VVKK..RVN..AR.......F.FAQSGGR.....................................-LQNP....L.P......GTVI.......................DV.EV.T.....RP..E.......W......Y....D..F.FIV......S......Q..A..V..R......S.....GSV...SPTHY..NV..I..YDSS..................GL.K.PD...H......I....QR....L...............TYK.L.CHVY..YN.W.P....GVIRV........................PAPCQYAHKLAFLVGQSIH..........................................................................................
PIWL1_DANRE/552-844         .............................................................................................MVVVILPT..NRKDK..YDCVKKY.LC...VD..C..PTPSQCVVS.R..T.ISKPQA................LMTVATKIAL.......QMNCK..........MGGE.-.....LWS.V....EIP.L-........-......-..-....-...-...-.....R.Q..L.M..................................IVGIDCYHDTAAG...............--KR..SIGAMVASLN...Q...G.M.S...R....W.F.....S.KC..V...LQ.....N..........R.......G....Q...EI......IDA....LKG...................................................S.LQGALKA.Y............L......K.....Y...........N........N.........S...LPS...RIIVYR...............DGVGDGMLQSVVDYEVPQI.MQ.S.IK........................TMG...QDYE......PKLSVV.VVKK..RIS..SR.......F.FARIDGK.....................................-IANP....P.P......GTVI.......................DT.EV.T.....RP..E.......W......Y....D..F.FIV......S......Q..A..V..R......F.....GCV...APTHY..NV..V..FDNS..................GL.K.PD...H......M....QR....L...............TYK.L.CHMY..YN.W.Q....GIVRV........................PAPCQYAHKLAFLVGQSIH..........................................................................................
Q4T9Z1_TETNG/519-587        .............................................................................................MVVVILPT..NRKDK..YDSIKKY.LC...VD..C..PVPSQCVVA.Q..T.LSRPQT................LLNVATKIAL.......QMACK..........MGGE.-.....LWS.V....EIP.--........-......-..-....-...-...-.....-.-..-.-..................................-------------...............----..----------...-...-.-.-...-....-.-.....-.--..-...--.....-..........-.......-....-...--......---....---...................................................-.-------.-............-......-.....-...........-........-.........-...---...------...............-------------------.--.-.--........................---...----......------.----..---..--.......-.-------.....................................-----....-.-......----.......................--.--.-.....--..-.......-......-....-..-.---......-......-..-..-..-......-.....---...-----..--..-..----..................--.-.--...-......-....--....-...............---.-.----..--.-.-....-----........................-------------------v.........................................................................................
Q4T9Y6_TETNG/521-792        .............................................................................................MVVVILPT..NRKDK..YDSIKKY.LC...VD..C..PVPSQCVVA.Q..T.LSRPQT................LLNVATKIAL.......QMACK..........MGGE.-.....LWS.V....EIP.L-........-......-..-....-...-...-.....K.H..L.M..................................VVGIDCYHDISAG...............--KR..SVGALVASMN...Q...T.M.S...R....W.F.....S.RC..V...LQ.....Q..........K.......G....Q...EI......MDG....LKR...................................................P.FIDALKE.Y............L......K.....H...........N........N.........C...LPS...RIIVYR...............DGVGDGQLQSVATFEVAQI.LE.S.IK........................SLG...QDYR......PKLSVV.VVKK..RIA..TR.......F.FARIGGK.....................................-TVNP....P.P......GTVI.......................DT.EV.T.....RP..E.......W......Y....D..F.YIV......S......Q..A..V..R......S.....GSV...APTHY..NV..I..HDTS..................GL.K.PD...H......M....QT....R...............LQA.V.SHVL..QL.A.-....-----........................-------------------glsp......................................................................................
Q4T9Y9_TETNG/1-228          .............................................................................................--------..-----..-------.--...--..-..---------.-..-.------................----------.......-MACK..........MGGE.-.....LWS.V....EIP.L-........-......-..-....-...-...-.....K.H..L.M..................................VVGIDCYHDISAG...............--KR..SIGALVASMN...Q...T.M.S...R....W.F.....S.RC..V...LQ.....Q..........K.......G....Q...EI......MDG....LKR...................................................P.FIDALKE.Y............L......K.....H...........N........N.........C...LPS...RIIVYR...............DGVGDGQLQSVATFEVAQI.LE.S.IK........................SLG...QDYR......PKLSVV.VVKK..RIA..TR.......F.FARIGGK.....................................-TVNP....P.P......GTVI.......................DT.EV.T.....RP..E.......W......Y....D..F.YIV......S......Q..A..V..P......S.....GSV...APTHY..NV..I..HDTS..................GL.K.PD...H......M....QT....R...............LQA.V.SHVL..QL.A.G....EY---........................-------------------qsacplsvcp................................................................................
B9U223_ORYLA/549-841        .............................................................................................MVVVVLPS..NRKDK..YDSVKKY.LC...VD..C..PTPSQCVLS.R..T.LSRPQA................LMTVATKIAL.......QMSCK..........MGGE.-.....LWS.V....EIP.L-........-......-..-....-...-...-.....K.Q..L.M..................................IVGIDCYHDISAG...............--KR..SIGAMVASLN...Q...S.M.S...R....W.Y.....S.KC..V...LQ.....H..........K.......G....Q...EL......MDG....LKM...................................................A.FTGALKD.Y............L......K.....F...........N........N.........C...LPS...RIIVYR...............DGVGDGQLHSVVNFEISQI.LE.S.IK........................SLG...QDYN......PKVSVV.VVKK..RIS..SR.......F.FAM-IND.....................................KVSNP....P.P......GTVI.......................DT.EV.T.....RP..E.......W......Y....D..F.FIV......S......Q..A..V..R......C.....GSV...SPTHY..NV..V..YDTS..................GL.K.PD...H......M....QR....L...............TYK.L.CHMY..YN.W.Q....GLIRV........................PAPCQYAHKLAFLVGQSIH..........................................................................................
PIWL4_HUMAN/546-838         ............................................................................................l-VMCILPS..NQKTY..YDSIKKY.LS...SD..C..PVPSQCVLA.R..T.LNKQGM................MMSIATKIAM.......QMTCK..........LGGE.-.....LWA.V....EIP.L-........-......-..-....-...-...-.....K.S..L.M..................................VVGIDVCKDALSK...............--DV..MVVGCVASVN...P...R.I.T...R....W.F.....S.RC..I...LQ.....R..........T.......M....T...DV......ADC....LKV...................................................F.MTGALNK.W............Y......K.....Y...........N........H.........D...LPA...RIIVYR...............AGVGDGQLKTLIEYEVPQL.LS.S.VA........................ESS...SNTS......SRLSVI.VVRK..KCM..PR.......F.FTEMNRT.....................................-VQNP....P.L......GTVV.......................DS.EA.T.....RN..E.......W......Y....D..F.YLI......S......Q..V..A..C......R.....GTV...SPTYY..NV..I..YDDN..................GL.K.PD...H......M....QR....L...............TFK.L.CHLY..YN.W.P....GIVSV........................PAPCQYAHKLTFLVAQSIH..........................................................................................
D2I3M6_AILME/487-786        ............................................................................................l-VMCILPS..NQKSY..YDCIKKY.LS...CV..F..PVPSQCVLA.R..T.LTRQGM................MMSIATKIAM.......QMACK..........LGGE.-.....LWA.V....EIP.L-........-......-..-....-...-...-.....K.S..L.M..................................VVGIDVCKHEFSK...............--GM..VVVGFVASIN...P...G.I.T...R....W.F.....S.RC..T...LQ.....R..........T.......T....T...DV......ADC....LKV...................................................F.MTGALNR.W............Y......K.....Q...........N........H.........A...LPA...RIIVYR...............DGVGDGQLKTLIEYEVPQL.LS.S.VT........................EAS...SNTS......TKLSVI.VVRK..KCL..LR.......F.FMELNRS.....................................-VQNP....P.L......GTVV.......................DS.EA.T.....RP..EwqvplesQ......Y....D..F.YLI......S......Q..T..A..S......R.....GTV...TPTHY..NV..I..YDNN..................GL.K.PD...H......M....QR....L...............TFK.L.CHVY..YN.W.P....GLISI........................PAPCQYAHKLTFLVAQSIH..........................................................................................
A6X965_MOUSE/3-172          ...........................................................................................pg--------..-----..-------.--...--..-..---------.-..-.------................----------.......-----..........----.-.....---.-....---.--........-......-..-....-...-...-.....-.-..-.-..................................-------------...............----..----------...-...-.-.-...-....-.-.....-.--..-...--.....-..........-.......-....-...--......---....---...................................................-.---ALNR.W............Y......R.....H...........N........H.........D...LPA...RIVVYR...............DGVGNGQLKAVLEYEVPQL.LK.S.VT........................ECG...SDAR.....sCRLSVV.VVRK..RCL..LR.......L.FASTDHT.....................................-VQNP....P.L......GTVV.......................DS.EA.T.....RP..E.......W......Y....D..F.YLI......S......Q..T..A..N......R.....GTV...SPTHY..NV..I..YDDN..................AL.K.PD...H......M....QR....L...............TFK.L.CHLY..YN.W.Q....SCHGIqa...................alkPVTVPL-------------pqllstgtm.................................................................................
D3ZDI3_RAT/541-827          ............................................................................................l-VMCILPS..NQKNY..YDSIKRY.LS...SD..X..PTPVSCTLQ.D..A.LSKDVA................VVGFVASINS.......RITRR..........IKGL.-.....--L.P....SLS.QP........L......-..-....-...-...L.....K.S..L.M..................................VVGIDICRDALSK...............--DV..AVVGFVASIN...S...R.I.T...R....W.F.....S.RC..V...LQ.....R..........T.......A....A...DI......ADC....LKV...................................................C.MTGALNK.W............Y......K.....H...........N........H.........D...LPA...RIIAYR...............DGVGNGQLKAVLEYEVPQL.LS.S.VT........................ECG...SDAR.....sCRLSVV.VVRK..RCL..LR.......L.FAESGHT.....................................-LQNP....P.L......GTVV.......................DS.EA.T.....RP..E.......W......Y....D..F.YLT......S......Q..T..A..N......R.....GTV...SPTYY..NV..I..YDDN..................AL.K.PD...H......M....QR....L...............TFK.L.CHLY..YN.W.Q....SCHRI........................QAA----------------lklvavpl..................................................................................
PIWL4_RAT/541-834           ............................................................................................l-VMCILPS..NQKNY..YDSIKRY.LS...SD..C..PVPSQCVLT.R..T.LNKQGM................MLSVATKIAM.......QMTCK..........LGGE.-.....LWA.V....EIP.L-........-......-..-....-...-...-.....K.S..L.M..................................VVGIDICRDALSK...............--DV..AVVGFVASIN...S...R.I.T...R....W.F.....S.RC..V...LQ.....R..........T.......A....A...DI......ADC....LKV...................................................C.MTGALNK.W............Y......K.....H...........N........H.........D...LPA...RIIAYR...............DGVGNGQLKAVLEYEVPQL.LS.S.VT........................ECG...SDAR.....sCRLSVV.VVRK..RCL..LR.......L.FAESGHT.....................................-LQNP....P.L......GTVV.......................DS.EA.T.....RP..E.......W......Y....D..F.YLT......S......Q..T..A..N......R.....GTV...SPTYY..NV..I..YDDN..................AL.K.PD...H......M....QR....L...............TFK.L.CHLY..YN.W.Q....GVISV........................PAPCQYAHKLTFLVAQSIH..........................................................................................
PIWL4_MOUSE/541-834         ............................................................................................l-VMCILPS..NQKNY..YDSIKKY.LS...SD..C..PVPSQCVLT.R..T.LNKQGT................MLSVATKIAM.......QMTCK..........LGGE.-.....LWS.V....EIP.L-........-......-..-....-...-...-.....K.S..L.M..................................VVGIDICRDALNK...............--NV..VVVGFVASIN...S...R.I.T...R....W.F.....S.RC..V...LQ.....R..........T.......A....A...DI......ADC....LKV...................................................C.MTGALNR.W............Y......R.....H...........N........H.........D...LPA...RIVVYR...............DGVGNGQLKAVLEYEVPQL.LK.S.VT........................ECG...SDAR.....sCRLSVV.VVRK..RCL..LR.......L.FASTDHT.....................................-VQNP....P.L......GTVV.......................DS.EA.T.....RP..E.......W......Y....D..F.YLI......S......Q..T..A..N......R.....GTV...SPTHY..NV..I..YDDN..................AL.K.PD...H......M....QR....L...............TFK.L.CHLY..YN.W.Q....GLISV........................PAPCQYAHKLTFLVAQSV-h.........................................................................................
D1LXB5_SACKO/1-252          ...........................................................................................ml--------..-----..-------.--...--..-..---------.-..-.------................-MSVATKIAM.......QLNCK..........LGGE.-.....LWA.L....EIP.I-........-......-..-....-...-...-.....K.N..M.M..................................IVGIDCYHDSATK...............--GQ..SIGAFIASTN...R...T.I.T...R....F.Y.....S.RV..T...FQ.....H..........T.......G....Q...EL......IDG....LKV...................................................C.LQASLKK.Y............H......E.....I...........N........K.........T...LPE...RIFVYR...............DGVGDGQLPAVVEHEIPQL.LD.C.FK........................QLG...SDYN......PKVAVV.IVKK..RVN..AR.......F.FHMARQD.....................................-LSNP....P.P......GTVV.......................DS.EV.T.....RP..E.......W......F....D..F.YLV......S......Q..S..V..R......Q.....GTV...TPTHY..HV..A..WETT..................GL.K.PE...H......I....QR....L...............TYK.M.CHLY..FN.W.P....GTIRV........................PAPCQYAHKLAFLVGQSLH..........................................................................................
C3XV22_BRAFL/1173-1299      ........................................................................................lqapr--------..-----..-------.--...--..-..---------.-..-.------................----------.......-----..........----.-.....---.-....---.--........-......-..-....-...-...-.....-.-..-.-..................................-------------...............----..----------...-...-.-.H...S....W.Y.....S.GC..T...FQ.....H..........S.......G....Q...EL......IDG....LKV...................................................C.LQAALKK.Y............Y......E.....L...........N........S.........N...LPD...RVIFFR...............DGVGDGQLGAVVEHEIPQV.LD.T.FK........................NLG...ADYK......PKVAWI.VVKK..RIN..TR.......F.FAQAGRG.....................................-LQNP....S.P......GTVV.......................DT.EV.T.....RP..E.......W......-....-..-.---......-......-..-..-..-......-.....---...-----..--..-..----..................--.-.--...-......-....--....-...............---.-.----..--.-.-....-----........................-------------------aps.......................................................................................
C3XV22_BRAFL/2983-3180      ............................................................saeaapkkkmqkkkkranqktstiklttepvpv--------..-----..-------.--...--..-..---------.-..-.------................----------.......-----..........----.-.....---.-....---.--........-......-..-....-...-...-.....-.-..-.-..................................-------------...............----..----------...-...-.-.-...-....-.-.....-.--..-...--.....-..........-.......-....-...--......---....---...................................................-.----TKK.Y............Y......E.....L...........N........S.........N...LPD...RVIFFR...............DGVGDGQLGAVVEHEIPQV.LD.T.FK........................NLG...ADYK......PKVAWI.VVKK..RIN..TR.......F.FAQAGRG.....................................-LQNP....S.P......GTVV.......................DT.EV.T.....RP..E.......W......Y....D..F.FLV......S......Q..S..V..R......Q.....GTV...TPCHY..NV..V..WDTS..................GL.K.PD...H......M....QR....L...............TYK.L.CHLY..YN.W.P....GTIRV........................PAPCQYAHKLAFLVGQSIH..........................................................................................
C3XV22_BRAFL/1831-1964      .........................................................................................ktqm--------..-RKDR..YDAIKKF.CC...VD..H..PVPSQVIVS.R..T.LNKKQM................LMSVATKIAM.......QLNCK..........LGGE.-.....LWA.V....EIP.L-........-......-..-....-...-...-.....K.S..M.M..................................VVGIDCYHDSATK...............--GQ..SIGGVIASMN...S...S.L.T...R....W.Y.....S.RC..T...FQ.....H..........S.......G....Q...EL......IDG....LKV...................................................C.LQ-----.-............-......-.....-...........-........-.........-...---...------...............-------------------.--.-.--........................---...----......------.----..---..--.......-.-------.....................................-----....-.-......----.......................--.--.-.....--..-.......-......-....-..-.---......-......-..-..-..-......-.....---...-----..--..-..----..................--.-.--...-......-....--....-...............---.-.----..--.-.-....-----........................-------------------getvkgvldiane.............................................................................
C3XV20_BRAFL/551-843        .............................................................................................MVVCIVSN..NRKDR..YDAIKKF.CC...VD..R..PVPSQVIVS.R..T.LSKKQM................LMSVCTKVAL.......QMNCK..........LGGE.-.....LWA.L....EIP.I-........-......-..-....-...-...-.....K.N..L.M..................................VVGINCYQDSLTK...............--GQ..SVGGVIASIN...S...S.L.T...R....W.Y.....S.RC..T...FQ.....R..........S.......S....Q...EL......IDG....LKV...................................................C.LQAALKK.Y............Q......Q.....L...........N........M.........N...LPE...HVIFYR...............DGVARGQLDAVVGQEIPQV.ID.T.FT........................TFG...VDYT......PKVTWI.VVNK..HVN..TR.......F.FEEAGGG.....................................-LQNP....C.P......GTVV.......................DT.EV.T.....RP..Q.......W......Y....D..F.FLV......S......G..T..V..R......Q.....GTV...TPCHY..NV..V..WDTS..................GL.K.PD...H......I....QR....L...............TYK.L.CHLY..YN.W.P....GTIRV........................PAPCQYAHKLAFLVGQSIH..........................................................................................
Q9GPA6_STRPU/114-407        ............................................................................................i-VVVILPT..NRKDR..YDAIKKT.CV...VT..H..PCPSQVIVS.R..T.LSKQQM................LMSVATKIAM.......QMNCK..........MGGD.-.....LWR.V....EIP.L-........-......-..-....-...-...-.....S.N..L.M..................................IIGIDSYHDSLTK...............--GR..SVLGFVASMN...K...S.Q.T...S....F.F.....S.SC..A...FQ.....H..........A.......Q....G...EF......GAN....LST...................................................L.MNNALKR.Y............Y......Q.....I...........N........E.........K...FPE...RIIIFR...............DGVGDSQFNLVVDYELKQI.KD.T.LD........................KVY...PQGT.....vHKLAVV.VVKK..RIN..NR.......F.FANLRG-.....................................GLSNP....P.P......GTVI.......................DD.VV.T.....KP..H.......L......Y....D..Y.FII......S......Q..S..V..R......Q.....GSV...SPTSY..NV..V..YDTT..................GL.K.PD...H......M....QR....L...............TYK.L.THLY..FN.W.P....GTVRV........................PAPCMYAHKLAFLIGQSV-h.........................................................................................
Q9GPA7_STRPU/547-808        ............................................................................................i-VVVILPT..NRKDR..YDAIKKT.CV...VT..H..PCPSQVIVS.R..T.LSKQQM................LMSVATKIAM.......QMNCK..........MGGD.-.....LWR.V....EIP.L-........-......-..-....-...-...-.....S.N..L.M..................................IIGIDSYHDSLTK...............--GR..SVLGFVASMN...K...S.Q.T...S....F.F.....S.SC..A...FQ.....H..........A.......Q....G...EF......GAN....LST...................................................L.MNNALKR.Y............Y......Q.....I...........N........E.........K...FPE...RIIIFR...............DGVGDSQVNLVVDYELKQI.KD.T.LD........................KVY...PQGT.....vHKLAVV.VVKK..RIN..NR.......F.FANLRG-.....................................GLSNP....P.P......GTVI.......................DD.VV.T.....KP..H.......L......Y....D..Y.FII......S......Q..S..V..R......Q.....GSV...SPTSY..NV..V..YDTT..................GL.K.PD...H......M....QR....L...............TY-.-.----..--.-.-....-----........................-------------------gi........................................................................................
Q9GPA8_STRPU/547-840        ............................................................................................i-VVVILPT..NRKDR..YDAIKKT.CV...VT..H..PCPSQVIVS.R..T.LSKQQM................LMSVATKIAM.......QMNCK..........MGGD.-.....LWR.V....EIP.L-........-......-..-....-...-...-.....S.N..L.M..................................IIGIDSYHDSLTK...............--GR..SVLGFVASMN...K...S.Q.T...S....F.F.....S.SC..A...FQ.....H..........A.......Q....G...EF......GAN....LST...................................................L.MNNALKR.Y............Y......Q.....I...........N........E.........K...FPE...RIIIFR...............DGVGDSQVNLVVDYELKQI.KD.T.LD........................KVY...PQGT.....vHKLAVV.VVKK..RIN..NR.......F.FANLRG-.....................................GLSNP....P.P......GTVI.......................DD.VV.T.....KP..H.......L......Y....D..Y.FII......S......Q..S..V..R......Q.....GSV...SPTSY..NV..V..YDTT..................GL.K.PD...H......M....QR....L...............TYK.L.THLY..FN.W.P....GTVRV........................PAPCMYAHKLAFLIGQSV-h.........................................................................................
B9ZU53_9TURB/586-879        ...........................................................................................la--IVVLPD..NRADR..YNAIKRQ.CY...VE..T..PVPSQCVLN.R..T.LNNEKG................FMSVVSKLAL.......QINVK..........MGGE.-.....PWM.C....KLP.V-........-......-..-....-...-...D.....P.G..A.M..................................IIGMDVHHVGKGG...............-KGP..SQLGFVSSLN...V...E.L.T...R....F.Y.....S.RV..-...YN.....N..........E.......S....N...EI......SGT....IKV...................................................A.FVAALQR.F............H......S.....I...........H........K.........K...YPR...DIFIFR...............DGVGEGQLGVVQREEVAVI.DQ.A.LR........................DLE...C--T......SRICFV.VVSK..RIM..QR.......F.FGMQRGG....................................qDLANP....P.P......GTVA.......................FD.TV.T.....KK..D.......R......Y....D..F.FLV......P......Q..S..S..R......Q.....GTV...TPTHY..NI..L..FDNT..................LL.E.HG...R......L....MA....L...............AFN.L.CHMY..YN.W.T....GAIRV........................PNVCQYAHKLAFLAGTS--lg........................................................................................
B2Z3D6_SCHMD/665-960        ............................................................................................l-VVTILSA..VREDR..YNAIKKF.CY...VD..C..PVPSQVVLA.Q..T.LKEGPK................LNSVAVNIAL.......QINAK..........LGGE.-.....LWA.V....KIP.I-........-......-..-....-...-...-.....K.K..F.M..................................VVGLDVWHDTKGR...............--SR..SVGAVVGSTN...A...L.C.T...R....W.F.....S.KS..H...LQ.....E..........Q.......D....K...EI......MYV....LQS...................................................C.MLSLLKA.Y............F......E.....E...........N........N.........F...LPE...TIFMYR...............DGVSDGQLGYVQKTEIEQF.FK.V.FE........................SFS...ADYK......PNMVYN.VVQK..RIN..TR.......L.YVSDPKNk...................................gQINNP....N.P......GTIV.......................DH.TV.T.....RA..N.......L......Y....D..F.FLV......S......Q..S..V..R......Q.....GTV...TPTHY..VV..L..CDNS..................KY.T.PH...Q......V....QL....M...............AYK.T.CHIY..YN.W.P....GTVRV........................PAPCMYAHKLAYMVGQNLK..........................................................................................
D2Z0E0_DUGJA/657-952        ............................................................................................l-VVTILSA..VREDR..YNAIKKH.CY...VD..C..PVPSQVVLA.Q..T.LKEGPK................LNSVAVNIAL.......QINAK..........LGGE.-.....LWA.V....KIP.I-........-......-..-....-...-...-.....K.K..F.M..................................VVGLDVWHDAKGR...............--GR..SVGAVVGSTN...A...L.C.T...R....W.F.....S.KS..H...LQ.....E..........H.......D....K...EI......VYV....LQS...................................................C.MLSLLKA.Y............F......E.....E...........N........N.........F...LPD...TIFMYR...............DGVSDGQLGYVQKTEIEQF.FK.V.FE........................SFS...ADYK......PNMVYN.VVQK..RIN..TR.......L.YVSDPKNk...................................gQVNNP....N.P......GTIV.......................DH.TV.T.....RA..N.......L......Y....D..F.FLV......S......Q..S..V..R......Q.....GTV...TPTHY..VV..L..CDNS..................RY.T.PH...Q......V....QL....M...............AYK.T.CHIY..YN.W.P....GTVRV........................PAPCMYAHKLAYMVGQNLK..........................................................................................
D2A2S9_TRICA/552-839        ...........................................................................................va--VFICPT..LRADR..YSIIKKM.CC...VN..I..PVASQVILS.K..T.LSNPQK................VRTIIHKIAM.......QITCK..........LGGT.-.....LWS.V....KIP.V-........-......-..-....-...-...-.....S.G..W.M..................................VCGIDVYHGANNQ...............----..SVCGFVASIN...G...S.M.T...K....Y.F.....S.KA..M...FQ.....D..........-.......-....G...EI......GDY....FKM...................................................P.FRQMLQA.A............K......D.....R...........E........G.........A...FPS...KVIVFR...............DGVGDGQLEHCRKYEITQL.QE.V.IK........................ELN...--IE......TTITFV.VVQK..RIN..TR.......I.FRTVNET.....................................NFENP....P.S......GTVV.......................DN.MV.T.....RR..Q.......F......Y....D..F.FLV......P......Q..S..V..R......Q.....GTV...NPTHY..VV..L..VDEG..................NI.K.PD...H......L....QR....L...............AYK.L.CHLY..YN.W.S....GTIRV........................PAPCLYAHKLAAIVGQYIK..........................................................................................
A9ZSZ2_BOMMO/619-912        ............................................................................................q-LVVAICS.tKRDDR..YAAIKKV.CC...AD..N..PVPSQVINA.R..T.LMNTNK................IRSITQKILL.......QLNCK..........LGGT.-.....LWS.I....SIP.F-........-......-..-....-...-...-.....K.S..A.M..................................IVGIDSYHDPSRR...............--NR..SVCSFVASYN...Q...S.M.T...L....W.Y.....S.KV..I...FQ.....E..........K.......G....Q...EI......VDG....LKC...................................................C.LVDALTH.Y............L......R.....S...........N........G.........Q...LPD...RIIIYR...............DGVGDGQLKLLQQYEIPQM.KI.C.FT........................ILG...SNYQ......PTLTYV.VVQK..RIN..TR.......I.FLK-SRD.....................................GYDNP....N.P......GTVV.......................DH.CI.T.....RR..D.......W......Y....D..F.LIV......S......Q..K..V..T......Q.....GTV...TPTHY..VV..V..YDDS..................GI.T.PD...Q......C....QR....L...............TYK.M.CHLY..YN.W.P....GTVRV........................PAPCQYAHKLSYLVGQCV-h.........................................................................................
A7BJS3_BOMMO/619-912        ............................................................................................q-LVVAICS.tKRDDR..YAAIKKV.CC...AD..N..PVPSQVINA.R..T.LMNTNK................IRSITQKILL.......QLNCK..........LGGT.-.....LWS.I....SIP.F-........-......-..-....-...-...-.....K.S..A.M..................................IVGIDSYHDPSRR...............--NR..SVCSFVASYN...Q...S.M.T...L....W.Y.....S.KV..I...FQ.....E..........K.......G....Q...EI......VDG....LKC...................................................C.LVDALTH.Y............L......R.....S...........N........G.........Q...LPD...RIIIYR...............DGVGDGQLKLLQQYEIPQM.KI.C.FT........................ILG...SNYQ......PTLTYV.VVQK..RIN..TR.......I.FLK-SRD.....................................GYDNP....N.P......GTVV.......................DH.CI.T.....RR..D.......W......Y....D..F.LIV......S......Q..K..V..T......Q.....GTV...TPTHY..VV..V..YDDS..................GI.T.PD...Q......C....QR....L...............TYK.M.CHLY..YN.W.P....GTVRV........................PAPCQYAHKLSYLVGQCV-h.........................................................................................
A7LNN5_BOMMO/2-193          ...........................................................................................ls--------..-----..-------.--...--..-..---------.-..-.------................----------.......-----..........----.-.....---.-....---.--........-......-..-....-...-...-.....-.-..A.M..................................IVGIDSYHDPSRR...............--NR..SVCSFVASYN...Q...S.M.T...L....W.Y.....S.KV..I...FQ.....E..........K.......G....Q...EI......VDG....LKC...................................................C.LVDALTH.Y............L......R.....S...........N........G.........Q...LPD...RIIIYR...............DGVGDGQLKLLQQYEIPQM.KI.C.FT........................ILG...SNYQ......PTLTYV.VVQK..RIN..TR.......I.FLK-SRD.....................................GYDNP....N.P......GTVV.......................DH.CI.T.....RR..D.......W......Y....D..F.LIV......S......Q..K..V..T......Q.....GTV...TPTHY..VV..V..YDDS..................GI.T.PD...Q......C....QR....L...............TYK.M.----..--.-.-....-----........................-------------------..........................................................................................
B4N2M0_DROWI/49-131         ........................................................................................fhlsg--------..-----..-------.--...--..-..---------.-..-.------................----------.......-----..........----.-.....---.-....---.--........-......-..-....-...-...-.....-.-..-.-..................................-------------...............----..----------...-...-.-.-...-....-.-.....-.--..-...--.....-..........-.......-....-...--......---....---...................................................-.-------.-............-......-.....-...........-........-.........-...---...------...............DGIGDGQLNLCSQYEIPQF.EA.I.FG........................N--...---R......VKITFI.IVQK..RIN..TR.......F.FLTATRA.....................................-----....-.-......----.......................--.--.-.....--..-.......-......-....-..-.---......-......-..-..-..-......-.....---...-----..--..-..----..................--.-.--...-......-....--....-...............---.-.----..--.-.-....-----........................-------------------iaeqksqetiqrtisekqqkdveveiasr.............................................................
B4JP35_DROGR/334-622        ...........................................................................................qi-VVCICSS..RRDDR..YSAIKKI.CC...AE..R..PVASQVINS.R..T.LSNETR................NRSIVQKIIL.......QMNCK..........MGGS.-.....LWT.V....KIP.F-........-......-..-....-...-...-.....K.N..V.M..................................ICGIDSYHDPSQK...............--SH..SVAAFVASLN...S...T.Y.T...H....W.F.....S.KA..V...IQ.....T..........K.......K....E...EL......VNG....LTS...................................................S.FESALEC.Y............K......R.....R...........N........G.........Y...FPD...SVIIYR...............DGVGDGQLNLCAHYEIPQF.ES.V.SQ........................---...-KS-......VKITFI.VVQK..RIN..TR.......Y.FLEKNNN.....................................-YENP....L.P......GTVV.......................DK.DI.T.....RS..Q.......M......Y....D..F.FLV......S......Q..M..V..L......Q.....GSV...TPTHF..VV..L..RDDS..................NY.G.PD...I......I....QK....L...............SYK.L.CYMY..YN.W.P....GTIRV........................PACCMYAHKMAYLIGQSV-q.........................................................................................
B7FNN2_DROME/566-845        ............................................................................................m-VVCICHN..RRDDR..YAAIKKI.CC...SE..I..PIPSQVINA.K..T.LQNDLK................IRSVVQKIVL.......QMNCK..........LGGS.-.....LWT.V....KIP.F-........-......-..-....-...-...-.....K.N..V.M..................................ICGIDSYHDPSNR...............--GN..SVAAFVASIN...S...S.Y.S...Q....W.Y.....S.KA..V...VQ.....T..........K.......R....E...EI......VNG....LSA...................................................S.FEIALKM.Y............R......K.....R...........N........G.........K...LPT...NIIIYR...............DGIGDGQLYTCLNYEIPQF.EM.V.CG........................---...--NR......IKISYI.VVQK..RIN..TR.......I.FSGSGIH.....................................-LENP....L.P......GTVV.......................DQ.HI.T.....KS..N.......M......Y....D..F.FLV......S......Q..L..V..R......Q.....GTV...TPTHY..VV..L..RDDC..................NY.G.PD...I......I....QK....L...............SYK.L.CFLY..YN.W.A....GTVRI........................PACCMV-------------eaalq.....................................................................................
A4GUJ7_DROME/566-848        ............................................................................................m-VVCICHN..RRDDR..YAAIKKI.CC...SE..I..PIPSQVINA.K..T.LQNDLK................IRSVVQKIVL.......QMNCK..........LGGS.-.....LWT.V....KIP.F-........-......-..-....-...-...-.....K.N..V.M..................................ICGIDSYHDPSNR...............--GN..SVAAFVASIN...S...S.Y.S...Q....W.Y.....S.KA..V...VQ.....T..........K.......R....E...EI......VNG....LSA...................................................S.FEIALKM.Y............R......K.....R...........N........G.........K...LPT...NIIIYR...............DGIGDGQLYTCLNYEIPQF.EM.V.CG........................---...--NR......IKISYI.VVQK..RIN..TR.......I.FSGSGIH.....................................-LENP....L.P......GTVV.......................DQ.HI.T.....KS..N.......M......Y....D..F.FLV......S......Q..L..V..R......Q.....GTV...TPTHY..VV..L..RDDC..................NY.G.PD...I......I....QK....L...............SYK.L.CFLY..YN.W.A....GTVRI........................PACCMVSHNY---------hlif......................................................................................
A7YFW6_DROME/299-494        ............................................................................................m-VVCICHN..RRDDR..YAAIKKI.CC...SE..I..PIPSQVINA.K..T.LQNDLK................IRSVVQKIVL.......QMNCK..........LGGS.-.....LWT.V....KIP.F-........-......-..-....-...-...-.....K.N..V.M..................................ICGIDSYHDPSNR...............--GN..SVAAFVASIN...S...S.Y.S...Q....W.Y.....S.KA..V...VQ.....T..........K.......R....E...EI......VNG....LSA...................................................S.FEIALKM.Y............R......K.....R...........N........G.........K...LPT...NIIIYR...............DGIGDGQLYTCLNYEIPQF.EM.V.CG........................---...--NR......IKISYI.VVQK..RIN..TR.......I.FS-----.....................................-----....-.-......----.......................--.--.-.....--..-.......-......-....-..-.---......-......-..-..-..-......-.....---...-----..--..-..----..................--.-.--...-......-....--....-...............---.-.----..--.-.-....-----........................-------------------gsgih.....................................................................................
B6IDV1_DROME/574-861        ............................................................................................m-VVCICHN..RRDDR..YAAIKKI.CC...SE..I..PIPSQVINA.K..T.LQNDLK................IRSVVQKIVL.......QMNCK..........LGGS.-.....LWT.V....KIP.F-........-......-..-....-...-...-.....K.N..V.M..................................ICGIDSYHDPSNR...............--GN..SVAAFVASIN...S...S.Y.S...Q....W.Y.....S.KA..V...VQ.....T..........K.......R....E...EI......VNG....LSA...................................................S.FEIALKM.Y............R......K.....R...........N........G.........K...LPT...NIIIYR...............DGIGDGQLYTCLNYEIPQF.EM.V.CG........................---...--NR......IKISYI.VVQK..RIN..TR.......I.FSGSGIH.....................................-LENP....L.P......GTVV.......................DQ.HI.T.....KS..N.......M......Y....D..F.FLV......S......Q..L..V..R......Q.....GTV...TPTHY..VV..L..RDDC..................NY.G.PD...I......I....QK....L...............SYK.L.CFLY..YN.W.A....GTVRI........................PACCMYAHKLAYLIGQSI-q.........................................................................................
Q7PLK0_DROME/566-853        ............................................................................................m-VVCICHN..RRDDR..YAAIKKI.CC...SE..I..PIPSQVINA.K..T.LQNDLK................IRSVVQKIVL.......QMNCK..........LGGS.-.....LWT.V....KIP.F-........-......-..-....-...-...-.....K.N..V.M..................................ICGIDSYHDPSNR...............--GN..SVAAFVASIN...S...S.Y.S...Q....W.Y.....S.KA..V...VQ.....T..........K.......R....E...EI......VNG....LSA...................................................S.FEIALKM.Y............R......K.....R...........N........G.........K...LPT...NIIIYR...............DGIGDGQLYTCLNYEIPQF.EM.V.CG........................---...--NR......IKISYI.VVQK..RIN..TR.......I.FSGSGIH.....................................-LENP....L.P......GTVV.......................DQ.HI.T.....KS..N.......M......Y....D..F.FLV......S......Q..L..V..R......Q.....GTV...TPTHY..VV..L..RDDC..................NY.G.PD...I......I....QK....L...............SYK.L.CFLY..YN.W.A....GTVRI........................PACCMYAHKLAYLIGQSI-q.........................................................................................
A4GND8_DROME/566-853        ............................................................................................m-VVCICHN..RRDDR..YAAIKKI.CC...SE..I..PIPSQVINA.K..T.LQNDLK................IRSVVQKIVL.......QMNCK..........LGGS.-.....LWT.V....KIP.F-........-......-..-....-...-...-.....K.N..V.M..................................ICGIDSYHDPSNR...............--GN..SVAAFVASIN...S...S.Y.S...Q....W.Y.....S.KA..V...VQ.....T..........K.......R....E...EI......VNG....LSA...................................................S.FEIALKM.Y............R......K.....R...........N........G.........K...LPT...NIIIYR...............DGIGDGQLYTCLNYEIPQF.EM.V.CG........................---...--NR......IKISYI.VVQK..RIN..TR.......I.FSGSGIH.....................................-LENP....L.P......GTVV.......................DQ.HI.T.....KS..N.......M......Y....D..F.FLV......S......Q..L..V..R......Q.....GTV...TPTHY..VV..L..RDDC..................NY.G.PD...I......I....QK....L...............SYK.L.CFLY..YN.W.A....GTVRI........................PACCMYAHKLAYLIGQSI-q.........................................................................................
Q7PWT1_ANOGA/618-916        ............................................................................................q-IVVIICP.tSRDDR..YAAIKRI.LC...TE..V..PIPSQVINA.R..T.LANEKR................NRSVVLKVLL.......QMNCK..........LGGS.-.....LWG.V....RVP.I-........-......-..-....-...-...-.....K.R..T.M..................................ICGIDTYHEAKQR...............--SN..SVAAFVGSLD...A...A.F.T...H....W.Y.....S.RA..T...VQ.....E..........R.......K....E...EI......LNG....LCV...................................................S.LEKTLQA.Y............Q......R.....R...........N........C.........H...LPD...RIIIFR...............DGVSDEQTNICLDYEIPQL.QA.A.CK........................LVQ...PDYE......PKITFI.VVQK..RII..TR.......L.FTMSRGGgd.................................gdGQANA....P.P......GTVL.......................DN.TV.T.....RR..Y.......M......F....D..F.FLV......S......Q..T..V..Q......M.....GTV...TPTHY..IV..L..RDDS..................KF.S.PD...I......L....QQ....L...............SYK.M.CYMY..YN.W.T....GTIRV........................PACCQYAHKLAYLVGQSVK..........................................................................................
B0WE96_CULQU/634-782        ............................................................................................q-IVVIICP.tSRDDR..YAAIKRI.CC...SE..I..PVPSQVINA.R..T.LANEAK................NRAIVQKILL.......QMNCK..........LGGT.-.....LWS.I....KIP.F-........-......-..-....-...-...-.....Q.N..V.M..................................IAGIDTYHDPKQK...............--SN..SVSAFVASLN...G...E.Y.T...R....W.Y.....S.RA..C...IQ.....S..........K.......K....E...EF......MNG....LCA...................................................S.LEKSLRA.Y............E......K.....L...........N........G.........V...LPQ...KIIIF-...............-------------------.--.-.--........................---...----......------.----..---..--.......-.-------.....................................-----....-.-......----.......................--.--.-.....--..-.......-......-....-..-.---......-......-..-..-..-......-.....---...-----..--..-..----..................--.-.--...-......-....--....-...............---.-.----..--.-.-....-----........................-------------------sl........................................................................................
B0WE95_CULQU/32-179         ............................................................................................i--------..-----..-------.--...--..-..---------.-..-.------................----------.......-----..........----.-.....---.-....---.--........-......-..-....-...-...-.....-.-..-.-..................................-------------...............----..----------...-...-.-.-...-....-.-.....-.--..-...--.....-..........-.......-....-...--......---....---...................................................-.-------.-............-......-.....-...........-........-.........-...---...------...............DGVGDGQLRMCSEYEIPQL.ME.A.CK........................LVE...PNYC......PELAFI.VVQK..RIN..TR.......M.FRIDGQS.....................................NLDNP....N.P......GTVL.......................DH.TV.T.....RR..N.......H......F....D..Y.FLV......P......Q..S..V..R......Q.....GSV...SPTHY..IV..V..HNQP..................DY.S.PD...V......L....QR....L...............SYK.L.CYLY..YN.W.P....GSVRV........................PACCQYAHKMAYLIGQSVK..........................................................................................
Q170R5_AEDAE/637-930        ............................................................................................q-IVVIICP.tSRDDR..YAAIKRI.CC...SE..I..PVPSQVINA.R..T.LSNEAK................NRAIVQKIIL.......QMNCK..........LGGT.-.....LWS.I....RIP.F-........-......-..-....-...-...-.....D.N..V.M..................................IAGIDTYHDPKQK...............--SN..SVSAFVASLN...G...D.Y.T...R....W.Y.....S.RA..C...IQ.....S..........K.......K....E...EF......ING....LCA...................................................S.MEKSLKA.Y............Q......K.....A...........N........C.........Q...LPK...KIIIFR...............DGVGDGQLRMCSEYEIPQL.QE.S.CK........................LVE...PDYN......PEITFI.VVQK..RIN..TR.......M.FRIDGNN.....................................-LENP....N.P......GTVL.......................DH.TI.T.....RR..N.......H......F....D..Y.FLV......P......Q..S..V..R......Q.....GSV...SPTHY..IV..V..HNQS..................NH.S.PD...I......L....QR....L...............SYK.L.CYLY..YN.W.P....GSVRV........................PACCQYAHKMAYLIGQSVK..........................................................................................
B7QEM1_IXOSC/88-370         ............................................................................................v-IVLIFPT..SRDDR..YSAVKRL.CC...VD..M..PVPSQVIIS.N..T.IGQQQK................LRSVTQKVAL.......QINCK..........LGGE.-.....LWK.V....EIP.M-........-......-..-....-...-...-.....H.N..V.M..................................VIGIDVYHDITRG...............--RQ..SVMGFVASMN...Q...S.L.T...R....W.F.....S.KC..A...FQ.....E..........P.......G....K...EL......VNC....IKI...................................................A.MLEAIVK.Y............Y......E.....V...........N........H.........K...HPD...RIFVFR...............DGVGDGQLSYVSDYEIEQL.VQ.S.FV........................NVS...PDYK......PSIAVV.VVQK..RIN..TR.......I.FARLNGG....................................rELDNP....T.P......GTVV.......................DH.EV.T.....RR..D.......W......C....D..F.FLV......S......Q..K..V..R......Q.....GTV...SPTHY..IV..V..RNTT..................EL.S.PD...Q......M....QR....L...............AYK.L.THLY..YN.W.P....GTIRV........................PAPCQ--------------ql........................................................................................
PIWL2_XENTR/644-935         ............................................................................................l-LVCLISG..TRDDL..YGAIKKL.CC...VQ..N..PVPSQVINT.R..T.ISQPQK................LRSIAQKILL.......QINCK..........LGGE.-.....LWG.V....DIP.L-........-......-..-....-...-...-.....K.S..V.M..................................VIGMDVYHDPSRG...............--MR..SVLGFVASIN...S...C.L.T...A....W.Y.....S.RV..V...FQ.....L..........P.......N....Q...EI......MDS....LKL...................................................C.LVAALQK.F............F......E.....V...........N........H.........S...LPE...KIVVYR...............DGVSDGQLNTVENYEIPQL.QT.C.FQ........................TFD...-NYN......PRMVVI.VVQK..RVS..TN.......L.YSTATGQ.....................................-FLTP....Q.P......GTVI.......................DH.TV.T.....NR..K.......W......I....D..F.FLM......S......H..H..V..R......Q.....GCG...IPTHY..IC..V..MNTA..................NL.G.PD...H......L....QR....L...............TFK.L.CHMY..WN.W.P....GTIRV........................PAPCKYAHKLAFLSGQFLH..........................................................................................
D2H044_AILME/665-956        .............................................................................................MVVCIIMG..ARDDL..YGAIKKL.CC...VQ..A..PVPSQVINV.R..T.IGQPTR................LRSVAQKILL.......QINCK..........LGGE.-.....LWG.V....DIP.L-........-......-..-....-...-...-.....K.Q..L.M..................................VIGMDVYHDPSRG...............--MR..SVVGFVASIN...L...T.L.T...K....W.Y.....S.RV..V...FQ.....M..........P.......H....Q...EI......VDS....LKL...................................................C.LVASLKK.F............Y......E.....V...........N........H.........C...LPE...KIVVYR...............DGVSDGQLKTVANYEIPQL.QK.C.FE........................AFE...-NYQ......PKMVVF.VVQK..KIS..TN.......L.YLAATEH.....................................-FMTP....S.P......GTVV.......................DH.TI.T.....SC..E.......W......V....D..F.YLL......A......H..H..V..R......Q.....GCG...IPTHY..VC..V..LNTA..................NL.S.PD...H......M....QR....L...............TFK.L.CHMY..WN.W.P....GTIRV........................PAPCKYAHKLAFLSGQIL-h.........................................................................................
PIWL2_HUMAN/668-959         .............................................................................................MVVCIIMG..PRDDL..YGAIKKL.CC...VQ..S..PVPSQVVNV.R..T.IGQPTR................LRSVAQKILL.......QINCK..........LGGE.-.....LWG.V....DIP.L-........-......-..-....-...-...-.....K.Q..L.M..................................VIGMDVYHDPSRG...............--MR..SVVGFVASIN...L...T.L.T...K....W.Y.....S.RV..V...FQ.....M..........P.......H....Q...EI......VDS....LKL...................................................C.LVGSLKK.F............Y......E.....V...........N........H.........C...LPE...KIVVYR...............DGVSDGQLKTVANYEIPQL.QK.C.FE........................AFE...-NYQ......PKMVVF.VVQK..KIS..TN.......L.YLAAPQN.....................................-FVTP....T.P......GTVV.......................DH.TI.T.....SC..E.......W......V....D..F.YLL......A......H..H..V..R......Q.....GCG...IPTHY..VC..V..LNTA..................NL.S.PD...H......M....QR....L...............TFK.L.CHMY..WN.W.P....GTIRV........................PAPCKYAHKLAFLSGH---ilh.......................................................................................
D3ZRE1_RAT/666-957          .............................................................................................MVVCIIMG..TRDDL..YGAIKKL.CC...VQ..S..PVPSQVINV.R..T.IGQPTR................LRSVAQKILL.......QMNCK..........LGGE.-.....LWG.V....DIP.L-........-......-..-....-...-...-.....K.Q..L.M..................................VIGMDVYHDPSRG...............--MR..SVVGFVASIN...L...T.L.T...K....W.Y.....S.RV..V...FQ.....M..........P.......H....Q...EI......VDS....LKL...................................................C.LVGSLKK.Y............Y......E.....V...........N........H.........C...LPE...KIVVYR...............DGVSDGQLKTVANYEIPQL.QK.C.FE........................AFD...-NYH......PKMVVF.VVQK..KIS..TN.......L.YLAAPDH.....................................-FVTP....S.P......GTVV.......................DH.TI.T.....SC..E.......W......V....D..F.YLL......A......H..H..V..R......Q.....GCG...IPTHY..IC..V..LNTA..................NL.S.PD...H......M....QR....L...............TFK.L.CHMY..WN.W.P....GTIRV........................PAPCKYAHKLAFLSGQIL-h.........................................................................................
PIWL2_MOUSE/666-957         .............................................................................................MVVCIIMG..TRDDL..YGAIKKL.CC...VQ..S..PVPSQVINV.R..T.IGQPTR................LRSVAQKILL.......QMNCK..........LGGE.-.....LWG.V....DIP.L-........-......-..-....-...-...-.....K.Q..L.M..................................VIGMDVYHDPSRG...............--MR..SVVGFVASIN...L...T.L.T...K....W.Y.....S.RV..V...FQ.....M..........P.......H....Q...EI......VDS....LKL...................................................C.LVGSLKK.Y............Y......E.....V...........N........H.........C...LPE...KIVVYR...............DGVSDGQLKTVANYEIPQL.QK.C.FE........................AFD...-NYH......PKMVVF.VVQK..KIS..TN.......L.YLAAPDH.....................................-FVTP....S.P......GTVV.......................DH.TI.T.....SC..E.......W......V....D..F.YLL......A......H..H..V..R......Q.....GCG...IPTHY..IC..V..LNTA..................NL.S.PD...H......M....QR....L...............TFK.L.CHMY..WN.W.P....GTIRV........................PAPCKYAHKLAFLSGQIL-h.........................................................................................
PIWL2_ONCMY/749-1040        ............................................................................................l-VVCIMTG..NRDDL..YSAIKKL.CC...VQ..S..PVPSQAINV.R..T.ISQPQK................LRSVAQKILL.......QMNCK..........LGGE.-.....LWT.V....NVP.L-........-......-..-....-...-...-.....K.H..L.M..................................VIGVDVHHDTSKK...............--NR..SVMGFVASLN...S...L.L.T...R....W.Y.....S.RV..T...FQ.....M..........P.......N....E...EI......ING....FRV...................................................C.LLAALQK.Y............Y......G.....V...........N........H.........N...FPE...KIVVYR...............DGVSDGQLKTVELYEIPQL.LK.C.FE........................TFP...-NYE......PKLAFI.VVQK..RVS..TN.......L.YSC-SGD.....................................RFGTP....P.P......GTVL.......................DH.TV.T.....NR..E.......W......V....D..F.YLM......A......H..H..V..R......Q.....GCG...LPTRN..IS..V..YNTA..................NL.S.PD...H......L....QR....L...............TFK.M.CHMY..WN.W.P....GTIRV........................PAPCKYAHKLAFLSGQYL-h.........................................................................................
PIWL2_DANRE/741-1032        ............................................................................................l-VVCIMTG..NRDDL..YSAIKKL.CC...IQ..S..PVPSQAINV.R..T.ISQPQK................LRSVAQKILL.......QINCK..........LGGE.-.....LWT.V....NVP.LK........Y......-..-....-...-...-.....-.-..L.M..................................VIGVDVHHDTSKK...............--SR..SVMGFVASLN...S...M.L.T...K....W.Y.....S.RV..T...FQ.....M..........P.......N....E...EI......ING....FRV...................................................C.LLAALQK.Y............Y......E.....V...........N........H.........A...FPE...KIVIYR...............DGVSDGQLKTVEHYEIPQI.LK.C.FE........................TIP...-NYE......PKLAFI.VVQK..RIS..TT.......L.YSYGSDH.....................................-FGTP....S.P......GTVL.......................DH.TV.T.....NR..D.......W......V....D..F.YLM......A......H..S..I..R......Q.....GCG...LPTHY..IT..V..YNTA..................NL.T.PD...H......L....QR....L...............TFK.M.CHLY..WN.W.P....GTIRV........................PAPCKYAHKLAFLSGQYL-h.........................................................................................
A5PL40_DANRE/7-278          .........................................................................................ssra--------..-----..-------.--...--..F..TLNSQAINV.R..T.ISQPQK................LRSVAQKILL.......QINCK..........LGGE.-.....LWT.V....NVP.LK........Y......-..-....-...-...-.....-.-..L.M..................................VIGVDVHHDTSKK...............--SR..SVMGFVASLN...S...M.L.T...K....W.Y.....S.RV..T...FQ.....M..........P.......N....E...EI......ING....FRV...................................................C.LLAALQK.Y............Y......E.....V...........N........H.........A...FPE...KIVIYR...............DGVSDGQLKTVEHYEIPQI.LK.C.FE........................TIP...-NYE......PKLAFI.VVQK..RIS..TT.......L.YSYGSDH.....................................-FGTP....S.P......GTVL.......................DH.TV.T.....NR..D.......W......V....D..F.YLM......A......H..S..I..R......Q.....GCG...LPTHY..IT..V..YNTA..................NL.T.PD...H......L....QR....L...............TFK.M.CHLY..WN.W.P....GTIRV........................PAPCKYAHKLAFLSGQYL-h.........................................................................................
B9U224_ORYLA/729-1020       ............................................................................................l-VVCVIEG..NRDDL..YSAIKKL.CC...LK..C..PVPSQVINV.R..T.ISQQQK................LRGIAQKILL.......QLNSK..........LGGE.-.....LWT.V....GIP.L-........-......-..-....-...-...-.....K.S..L.M..................................VVGVDVHHDTSKK...............--HQ..SVMGFVASVN...S...S.L.T...H....W.Y.....S.RV..T...FQ.....T..........P.......T....E...EL......ISG....FRA...................................................C.FLSTLQK.Y............Y......E.....L...........N........H.........D...LPQ...KIVVYR...............DGVSDGQLKMVELYEIPQL.IK.C.FE........................TFP...-NYE......PKLVFI.VVQK..RIN..TI.......L.YSSSANG.....................................-FSSV....P.A......GTVL.......................DH.TL.T.....NK..D.......W......V....D..F.YLT......A......H..D..I..R......Q.....GVG...LPTHY..VT..L..YNTA..................NL.T.PD...H......L....QR....L...............TFK.M.CHLY..WN.W.P....GTIRV........................PAPCKYAHKLAFLSGQFLH..........................................................................................
Q4RPK4_TETNG/383-660        ................................................................................plvlnafkyicmf--------..-----..-------.--...--..-..--CPQAINV.R..T.ISNQAK................LKSIAQKILL.......QINCK..........LGGE.-.....LWT.V....SIP.M-........-......-..-....-...-...-.....K.N..F.M..................................VVGVDVYHDTKKK...............--YH..SVMGFVASVN...S...T.L.T...R....W.Y.....S.RV..I...FQ.....T..........P.......N....E...EL......IGG....FRI...................................................C.FVAALQK.Y............Y......E.....V...........N........H.........N...LPD...KIVVYR...............DGVSEGQLKLVEEYEIPQL.IK.C.FG........................TFP...-NYA......PKLVFI.VVQK..DIA..TT.......F.YSCVANS.....................................-FGTA....P.P......GTIL.......................DH.TL.T.....QR..N.......W......V....D..F.YLM......S......H..Q..I..R......W.....GCA...FPTHY..IS..L..YNTT..................NL.T.PD...H......L....QR....L...............TFK.M.CHLY..WN.W.P....GTVAV........................PAPCKYAHKLAYLSGQYL-h.........................................................................................
A7SQI3_NEMVE/441-733        ...........................................................................................qv-VVVIFPT..SRDDR..YAAVKKL.CC...VE..S..PVPSQVIIS.K..T.ISNPTK................LRSVVQKIAL.......QINVK..........LGGE.-.....LWA.L....DIP.S-........-......-..-....-...-...-.....R.S..L.M..................................VCGIDVYHDKARG...............--GR..SVGGLVCSMN...R...S.L.T...R....W.Y.....S.DV..C...FQ.....S..........P.......G....Q...EL......IDG....LKM...................................................L.LIKGIRK.W............H......D.....V...........N........N.........A...LPE...RIIVYR...............DGVGDGQLKVVAGYEVQQF.EE.C.FA........................SFG...ESYK......PKLAVL.VVQK..RIN..TR.......I.FSAEPRL.....................................--GNP....G.P......GSVL.......................DH.TV.T.....RK..D.......W......N....D..F.FLV......S......Q..H..V..R......Q.....GTV...TPTHY..VV..V..YDTS..................NW.K.PD...I......M....QK....L...............SYK.L.THLY..YN.W.P....GTVRV........................PAPCQYAHKLAYQVGQSIH..........................................................................................
A7T7C9_NEMVE/1-180          ............................................................................................r--------..-----..-------.--...--..-..---------.-..-.------................----------.......-----..........----.-.....---.-....---.--........-......-..-....-...-...-.....-.S..L.M..................................VCGIDVYHDKARG...............--GR..SVGGLVCSMN...R...S.L.T...R....W.Y.....S.DV..C...FQ.....S..........P.......G....Q...EL......IDG....LKMllikgirkwhdairkwhdvcyltmfvslsrpsgsgmmpsgsgmmyvifnvcV.LIKAIRK.W............H......D.....V...........N........N.........A...LPE...RIIVYR...............DGVGDGQLKVVAGYEVQQF.EE.C.FA........................SFG...ESYK......PKLAVL.VVQK..RIN..TR.......I.FSA----.....................................-----....-.-......----.......................--.--.-.....--..-.......-......-....-..-.---......-......-..-..-..-......-.....---...-----..--..-..----..................--.-.--...-......-....--....-...............---.-.----..--.-.-....-----........................-------------------e.........................................................................................
C3Z5S8_BRAFL/570-730        .............................................................................................MVVCIFPT..PRDDR..YSAIKKL.CC...VD..S..PVPSQVINA.K..T.IGSQQK................LRSVTQKIAL.......QINAK..........LGGE.-.....LWA.L....EIP.L-........-......-..-....-...-...-.....K.N..I.M..................................VVGIDVYHEIKKG...............--VR..SVAGFVASTN...R...E.L.T...R....W.Y.....S.RT..C...FQ.....M..........P.......G....Q...EL......MDG....LKL...................................................C.LTSALKK.Y............H......E.....V...........N........H.........A...LPE...RIFIFR...............DGVGDGQLNTV--------.--.-.--........................---...----......------.----..---..--.......-.-------.....................................-----....-.-......----.......................--.--.-.....--..-.......-......-....-..-.---......-......-..-..-..-......-.....---...-----..--..-..----..................--.-.--...-......-....--....-...............---.-.----..--.-.-....-----........................-------------------agm.......................................................................................
B0FLQ9_STRPU/653-945        ............................................................................................l-VIAIFPT..SRDDR..YSAFKKL.CC...IE..A..PVPSQVING.R..T.ISQKQK................LRSVTQKIAL.......QINCK..........LGGE.-.....LWA.L....DVP.L-........-......-..-....-...-...-.....S.K..L.M..................................VIGIDVYHDPNRG...............--KK..SIGAFVASMN...R...D.L.T...S....W.F.....S.RV..C...IQ.....T..........P.......H....Q...EL......IGG....LKL...................................................C.FTSSLKK.Y............H......D.....I...........N........H.........A...LPE...KIVIFR...............DGVGDGQLNVVATYEQEQL.SQ.C.FS........................MFG...ADYK......PQLCIV.VVQK..RIN..TR.......I.FSVAGGN.....................................-YENP....Y.P......GMVI.......................DH.TI.T.....RP..T.......W......Y....D..F.FLV......S......Q..H..V..R......Q.....GTV...TPTHY..VV..V..HDST..................QL.K.PD...H......M....QR....L...............AYK.L.THLY..YN.W.P....GTVRV........................PAPCQYAHKLAYLVGQNLH..........................................................................................
C9E0T2_APIME/1-294          ............................................................................................m--VIVFPT..NRTDR..YSAVKRV.CC...VE..M..PVPSQVIMS.R..T.ISRGDK................LKSITEKIAL.......QINCK..........LGGA.-.....LWA.L....AIP.M-........-......-..-....-...-...-.....D.H..C.M..................................ICGIDVYHAGVGQ...............SMKG..SVAGFVASLD...K...L.L.T...S....W.H.....S.KI..C...LQ.....G..........K.......H....Q...EL......VDI....LQI...................................................C.LISAIKA.Y............Y......R.....R...........N........K.........R...YPD...RIIVYR...............DGVGDGQLDTVAKYEVKQL.LA.T.FK........................TIE...INYQ......PTLTVI.VVQK..RIN..TR.......L.FEISSTG.....................................-LKNP....P.P......GTIV.......................DS.HI.T.....KP..A.......L......Y....D..F.FLV......S......Q..N..I..R......Q.....GTV...SPTHY..IV..I..YDNK..................KM.K.PD...H......I....QR....L...............TYK.L.CHLY..YN.W.P....GTIKV........................PAPCQYAHKLVSLGGQNI-q.........................................................................................
C9E0S9_APIME/551-753        ............................................................................................l-MVIVFPT..NRTDR..YSAVKRV.CC...VE..M..PVPSQVIMS.R..T.ISRGDK................LKSITEKIAL.......QINCK..........LGGA.-.....LWA.L....AIP.M-........-......-..-....-...-...-.....D.H..C.M..................................ICGIDVYHAGVGQ...............SMKG..SVAGFVASLD...K...L.L.T...S....W.H.....S.KI..C...LQ.....G..........K.......H....Q...EL......VDI....LQI...................................................C.LISAIKA.Y............Y......R.....R...........N........K.........R...YPD...RIIVYR...............DGVGDGQLDTVAKYEVKQL.LA.T.FK........................TIE...INYQ......PTLTVI.VVQK..RIN..TR.......L.FE-----.....................................-----....-.-......----.......................--.--.-.....--..-.......-......-....-..-.---......-......-..-..-..-......-.....---...-----..--..-..----..................--.-.--...-......-....--....-...............---.-.----..--.-.-....-----........................-------------------isstd.....................................................................................
C9E0S8_APIME/604-898        ............................................................................................l-MVIVFPT..NRTDR..YSAVKRV.CC...VE..M..PAPSQVIMS.R..T.ISRGDK................LKSITEKIAL.......QINCK..........LGGA.-.....LWA.L....AIP.M-........-......-..-....-...-...-.....D.H..C.M..................................ICGIDVYHAGVGQ...............SMKG..SVAGFVASLD...K...L.L.T...S....W.H.....S.KI..C...LQ.....G..........K.......H....Q...EL......VDI....LQI...................................................C.LISAIRA.Y............Y......R.....R...........N........K.........R...YPD...RIIVYR...............DGVGDGQLDTVAKYEVKQL.LA.T.FK........................TIE...INYQ......PTLTVI.VVQK..RIN..TR.......L.FEISSTG.....................................-LKNP....P.P......GTIV.......................DS.HI.T.....KP..A.......L......Y....D..F.FLV......S......Q..N..I..R......Q.....GTV...SPTHY..IV..I..YDNK..................KM.K.PD...H......I....QR....L...............TYK.L.CHLY..YN.W.P....GTIKV........................PAPCQYAHKLVSLGGQNI-q.........................................................................................
C3ZKW1_BRAFL/534-739        ..........................................................................................cqk--------..-----..-------.--...--..-..---------.-..-.------................----------.......-----..........----.-.....---.-....---.--........-......-..-....-...-...-.....-.-..-.-..................................-------------...............----..----------...-...-.-.-...-....-.-.....-.--..-...-Q.....G..........Q.......G....E...EV......IPS....IGK...................................................L.FYAALKR.W............Y......N.....M...........N........G.........Q..kLPG...RIMVFR...............DGVGDSQMAMVKEMEISQL.KM.S.ADtfis................dlinSGE...TDVK.....mPKFTVI.VCKK..RIS..AR.......F.FMADKGG.....................................YLSNP....T.P......GTTI.......................SA.SV.T.....RM..Yed...esW......S....N..F.YLV......S......Q..S..V..R......Q.....GTV...GPTHY..VV..I..ENESts.............egkTI.P.VQ...M......L....QK....I...............TYK.L.THLY..FN.W.P....GTIRV........................PAPVQYAHKLAFLAGQHLH..........................................................................................
B9ZU54_9TURB/593-893        ............................................................................................i-VVCLLPT..KVEQK..YNAIKRQ.CC...IS..T..PVASQVIIS.R..T.LSNDSK................RKRIVQNIGL.......QMVAK..........MGGE.-.....LWG.V....QLP.TV........Q......Q..V....-...-...-.....G.R..L.M..................................VVGIDVYHEAKKR...............--SE..SWLGVCCSLN...Q...H.A.T...R....Y.K.....S.SV..H...KQ.....T..........P.......G....V...EL......GGF....YNV...................................................L.FQKSLYK.Y............R......E.....M...........N........D.........G..eLPE...RILIYR...............DGVGDGQMRLVRETEIPQL.IS.A.CR........................AIQ...PDYC......PAFTVV.ICQK..RIN..QR.......F.FDMRGGD.....................................-KGNP....M.P......GTIV.......................DT.DV.T.....RR..G.......F......Q....D..F.YLV......S......Q..H..V..R......Q.....GTV...TPTHY..VV..L..RNDPg...............krPL.D.VD...C......I....QK....C...............TFR.L.TYMY..YN.W.P....GSVRV........................PAPCQYAHKLAQLAGLN--is........................................................................................
C9E0T4_APIME/497-785        ............................................................................................l-IFCVVSN..NRADR..YSAIKKK.CT...HD..R..PVASQVFLA.K..N.LTNKGI................-RSIATKVAI.......QLNCK..........LGGA.-.....PWS.V....ELP.P-........-......-..-....-...-...-.....I.N..L.M..................................VVGYDVCHDPADK...............--SR..DFGAMVASLD...R...S.L.T...R....Y.Y.....S.AV..A...AH.....T..........T.......G....E...EL......SDE....FGE...................................................S.LEKAVLC.Y............R......Q.....V...........N........K.........I...LPS...HIVIYR...............DGVGEGQVPYVYKHEVDDI.KA.K.LN........................KLY...GDPS.....tIKLAFV.IVTK..RIN..TR.......L.FYN----.....................................-QNNP....P.P......GTVV.......................DD.IV.T.....NP..L.......R......Y....D..F.FIV......S......Q..S..V..R......Q.....GTV...TPCAY..NV..I..ADST..................GW.K.AD...Q......M....QR....M...............TYK.L.CHMY..YN.W.S....GTVRV........................PAPCQYAHKLAFLVAQFV-r.........................................................................................
C9E0T3_APIME/525-813        ............................................................................................l-IFCVVSN..NRADR..YSAIKKK.CT...HD..R..PVASQVFLA.K..N.LTNKGI................-RSIATKVAI.......QLNCK..........LGGA.-.....PWS.V....ELP.P-........-......-..-....-...-...-.....I.N..L.M..................................VVGYDVCHDPADK...............--SR..DFGAMVASLD...R...S.L.T...R....Y.Y.....S.AV..A...AH.....T..........T.......G....E...EL......SDE....FGE...................................................S.LEKAVLC.Y............R......Q.....V...........N........K.........I...LPS...HIVIYR...............DGVGEGQVPYVYKHEVDDI.KA.K.LN........................KLY...GDPS.....tIKLAFV.IVTK..RIN..TR.......L.FYN----.....................................-QNNP....P.P......GTVV.......................DD.IV.T.....NP..L.......R......Y....D..F.FIV......S......Q..S..V..R......Q.....GTV...TPCAY..NV..I..ADST..................GW.K.AD...Q......M....QR....M...............TYK.L.CHMY..YN.W.S....GTVRV........................PAPCQYAHKLAFLVAQFV-r.........................................................................................
A7LM14_BOMMO/414-612        .............................................................................................LILCVLAR..NYADR..YEAIKKK.CT...VD..R..AVPTQVVCA.R..N.MSSKSA................-MSIATKVAI.......QINCK..........LGGS.-.....PWT.V....DIP.L-........-......-..-....-...-...-.....P.S..L.M..................................VVGYDVCHDTRSK...............--EK..SFGAFVATLD...K...Q.M.T...Q....Y.Y.....S.IV..N...AH.....T..........S.......G....E...EL......SSH....MGF...................................................N.IASAVKK.F............R......E.....K...........N........G.........T...YPA...RIFIYR...............DGVGDGQIPYVHSHEVAEI.KK.K.LA........................EIY...AGVE......IKLAFI.IVSK..RIN..TR.......I.FVQR---.....................................-----....-.-......----.......................--.--.-.....--..-.......-......-....-..-.---......-......-..-..-..-......-.....---...-----..--..-..----..................--.-.--...-......-....--....-...............---.-.----..--.-.-....-----........................-------------------gr........................................................................................
A8D8P8_BOMMO/594-885        .............................................................................................LILCVLAR..NYADR..YEAIKKK.CT...VD..R..AVPTQVVCA.R..N.MSSKSA................-MSIATKVAI.......QINCK..........LGGS.-.....PWT.V....DIP.L-........-......-..-....-...-...-.....P.S..L.M..................................VVGYDVCHDTRSK...............--EK..SFGAFVATLD...K...Q.M.T...Q....Y.Y.....S.IV..N...AH.....T..........S.......G....E...EL......SSH....MGF...................................................N.IASAVKK.F............R......E.....K...........N........G.........T...YPA...RIFIYR...............DGVGDGQIPYVHSHEVAEI.KK.K.LA........................EIY...AGVE......IKLAFI.IVSK..RIN..TR.......I.FVQRGRS.....................................-GENP....R.P......GTVI.......................DD.VV.T.....LP..E.......R......Y....D..F.YLV......S......Q..N..V..R......E.....GTI...APTSY..NV..I..EDTT..................GL.N.PD...R......I....QR....L...............TYK.L.THLY..FN.C.S....SQVRV........................PSVCQYAHKLAFLAANSLH..........................................................................................
Q7QG53_ANOGA/576-875        .............................................................................................MIMCVVSN..SKSDR..YTAIKKK.CC...VE..R..AIPTQIMVQ.K..T.ITPKSGnv............rtLMSVATKVVI.......QMNCK..........LGGV.-.....PWK.V....KIP.L-........-......-..-....-...-...-.....N.G..L.M..................................TIGFDVCHDSKDK...............--SK..SFGAMVATLD...H...D.N.RgtpK....F.F.....S.TV..S...HH.....S..........S.......G....E...EI......SNY....LPL...................................................N.TVKALNE.Y............R......R.....E...........F........G.........E...LPK...RIIFYR...............DGVSDGQLQYIYDHEVRSL.VE.K.LG........................QIY...KSAGie..qdVLLTFF.IVNK..RIN..TR.......F.FDH----.....................................-RLNP....R.P......GTVV.......................DN.VV.T.....LP..Q.......R......T....D..F.YLV......S......Q..S..V..K......Q.....GTV...SPTAY..NV..I..YDTS..................GL.K.ID...H......L....QM....L...............SYK.Q.CHLY..YN.W.S....GTTRV........................PAVCQYAHKLSFLVGQYLH..........................................................................................
Q16IF2_AEDAE/569-868        .............................................................................................LIMCVVTN..QKADR..YTAIKKK.CC...VD..R..AVPTQVICQ.K..T.ITPKGGnv............rtLMSVATKVVI.......QMNCK..........LGGV.-.....PWK.V....KIP.L-........-......-..-....-...-...-.....S.G..M.M..................................TIGFDVCHDTNDK...............--SK..SYGAMVATFD...H...D.N.RgtpK....F.F.....S.TV..S...QH.....R..........H.......G....E...EI......CNY....LPL...................................................N.TIKALNE.Y............R......K.....E...........Y........N.........E...LPK...RIFFYR...............DGVGEGQLHYVYEHEVKSI.VD.K.LNei....................ykSAG...AEQD......VMFTFI.IVSK..RIN..TR.......F.FDR----.....................................-KQNP....R.P......GTVV.......................DD.VV.T.....NP..E.......R......T....D..F.YIV......S......Q..S..V..R......Q.....GTV...SPTAY..NV..L..YDTS..................GL.K.VD...H......L....QM....L...............SYK.Q.CHLY..YN.W.S....GTTRV........................PAVCQYAHKLSFLIGQFIH..........................................................................................
Q16ZS2_AEDAE/361-660        .............................................................................................LIMCVVTN..QKADR..YTAIKKK.CC...VD..R..AVPTQVICQ.K..T.ITPKGGnv............rtLMSVATKVVI.......QMNCK..........LGGV.-.....PWK.V....KIP.L-........-......-..-....-...-...-.....S.G..M.M..................................TIGFDVCHDTNDK...............--SK..SYGAMVATFD...H...D.N.RgtpK....F.F.....S.TV..S...QH.....R..........H.......G....E...EI......CNY....LPL...................................................N.TIKALNE.Y............R......K.....E...........Y........N.........E...LPK...RIFFYR...............DGVGEGQLHYVYEHEVKSI.VD.K.LNei....................ykSAG...AEQD......VMFTFI.IVSK..RIN..TR.......F.FDR----.....................................-KQNP....R.P......GTVV.......................DD.VV.T.....NP..E.......R......T....D..F.YIV......S......Q..S..V..R......Q.....GTV...SPTAY..NV..L..YDTS..................GL.K.VD...H......L....QM....L...............SYK.Q.CHLY..YN.W.S....GTTRV........................PAVCQYAHKLSFLIGQFIH..........................................................................................
Q16ZS3_AEDAE/562-861        .............................................................................................LIMCVVTN..QKADR..YTAIKKK.CC...VD..R..AVPTQVICQ.K..T.ITPKGGnv............rtLMSVATKVVI.......QMNCK..........LGGV.-.....PWK.V....KIP.L-........-......-..-....-...-...-.....N.G..L.M..................................TVGFDVCHDTNDK...............--SK..SYGAMVATFD...H...D.N.RgtpK....F.F.....S.TV..S...QH.....G..........H.......G....E...EI......CNY....LPL...................................................N.TVKALNE.Y............R......K.....E...........Y........N.........E...LPK...RIFFYR...............DGVGEGQLHYVYEHEVKAI.VD.K.LNei....................ykSAG...AEQD......VMFTFF.IVNK..RIN..TR.......F.FDR----.....................................-KQNP....R.P......GTVV.......................DD.VV.T.....LP..E.......R......T....D..F.YIV......S......Q..S..V..R......Q.....GTV...SPTAY..NV..I..YDTS..................GL.K.VD...H......L....QM....L...............SYK.Q.CHLY..YN.W.S....GTTRV........................PAVCQYAHKLSFLVGQFIH..........................................................................................
B0W5T3_CULQU/510-809        .............................................................................................MIMCVVSN..NKADR..YTAIKKK.CC...VD..R..AIPTQVMVQ.R..T.ITPKGGnv............rtLMSVATKVVI.......QMNCK..........LGGV.-.....PWK.V....KIP.L-........-......-..-....-...-...-.....S.G..L.M..................................TVGFDVCHDTKDK...............--SK..SFGAMVATFDyenK...G.V.P...K....Y.F.....S.TV..S...QH.....T..........H.......G....E...EI......SNY....LPL...................................................N.TVKALDE.Y............R......K.....E...........Y........G.........E...LPK...RIIFYR...............DGVGEGQLHYVYEHEVKSI.VE.K.LGev....................ykKFG...NDQD......VLFTYF.IVSK..RIN..TR.......F.FER--R-.....................................--NNP....K.P......GTVV.......................DD.IV.T.....LP..E.......R......T....D..F.YLV......S......Q..S..V..R......Q.....GTV...SPTAY..NV..I..YDTS..................NL.K.ID...H......L....QM....L...............SYK.Q.CHLY..YN.W.S....GTTRV........................PAVCQYAHKLAFLVGQFLH..........................................................................................
B0W5P0_CULQU/552-851        .............................................................................................MIMCVVSN..NKADR..YTAIKKK.CC...VD..R..AIPTQVMVQ.R..T.ITPKGGnv............rtLMSVATKVVI.......QMNCK..........LGGV.-.....PWK.V....KIP.L-........-......-..-....-...-...-.....S.G..L.M..................................TVGFDVCHDTKDK...............--SK..SFGAMVATFDyenK...G.V.P...K....Y.F.....S.TV..S...QH.....T..........H.......G....E...EI......SNY....LPL...................................................N.TVKALDE.Y............R......K.....E...........Y........G.........E...LPK...RIIFYR...............DGVGEGQLHYVYEHEVKSI.VE.K.LGev....................ykKFG...NDQD......VLFTYF.IVSK..RIN..TR.......F.FER--R-.....................................--NNP....K.P......GTVV.......................DD.IV.T.....LP..E.......R......T....D..F.YLV......S......Q..S..V..R......Q.....GTV...SPTAY..NV..I..YDTS..................NL.K.ID...H......L....QM....L...............SYK.Q.CHLY..YN.W.S....GTTRV........................PAVCQYAHKLAFLVGQFLH..........................................................................................
Q171B3_AEDAE/547-846        ............................................................................................l-VMCVVTN..NKADR..YTAIKKK.CC...VD..R..AIPTQVMVQ.K..T.ITPKGGnv............rtLMSVATKVVI.......QMNCK..........LGGV.-.....PWK.V....KIP.L-........-......-..-....-...-...-.....N.G..L.M..................................TIGFDVCHDGKDK...............--SK..SFGAMVATLDhdnK...G.T.P...K....F.F.....S.TV..S...QH.....T..........H.......G....E...EI......SNY....LPI...................................................N.TVKALNE.Y............R......K.....E...........F........G.........E...LPK...RIIFYR...............DGVGEGQLHYVYEHEVKSI.VE.K.LNqi....................ykSAG...IDQD......VLLTFF.IVNK..RIN..TR.......F.FDH----.....................................-RQNP....R.P......GTVV.......................DD.VV.T.....LP..E.......R......T....D..F.YLV......S......Q..S..V..R......Q.....GTV...SPTAY..NV..I..YDTS..................GL.K.ID...H......L....QM....L...............SYK.Q.CHLY..YN.W.S....GTTRV........................PAVCQYAHKLSFLVAQFLH..........................................................................................
B0W5T4_CULQU/546-845        .............................................................................................LIMCVVTN..NKADR..YTAIKKK.CC...VD..R..AIPTQVMVQ.K..T.ITPKGGnv............rtLMSVATKVVI.......QMNCK..........LGGV.-.....PWK.V....KIP.L-........-......-..-....-...-...-.....N.G..L.M..................................TIGFDVCHDAKDK...............--SK..SFGAMVATLDhdnK...G.T.P...K....F.F.....S.TV..S...QH.....T..........H.......G....E...EI......SNY....LPI...................................................N.TVKALNE.Y............R......K.....E...........F........G.........E...LPK...RIIFYR...............DGVGEGQLHYIYEHEVKSI.VD.K.LNqi....................ykSAG...IDQD......VLLTFF.IVNK..RIN..TR.......F.FDH----.....................................-RQNP....K.P......GTVV.......................DD.MV.T.....LP..E.......R......T....D..F.YLV......S......Q..S..V..R......Q.....GTV...SPTAY..NV..I..YDTS..................GL.R.ID...H......L....QM....L...............SYK.Q.CHLY..YN.W.S....GTTRV........................PAVCQYAHKLSFLVAQFLH..........................................................................................
Q5TW24_ANOGA/530-829        ............................................................................................l-VMCIVPN..DRADR..YKAIKKK.CC...VD..R..PLPCQVIKA.R..T.ITPKNQnl............raLLTIATKVMI.......QLNCK..........LGGI.-.....PWI.V....KNP.L-........-......-..-....-...-...-.....S.S..V.M..................................VVGFDVCHDASDK...............--SL..SYGALVATMYa.aK...HiE.P...K....Y.F.....S.VI..E...RH.....Q..........R.......G....E...EL......SSF....LSS...................................................N.IVKALRK.Y............Q......E.....Q...........F........G.........Eg.vLPR...RILVYR...............DGVGDGQLGHVVDHEVRAI.KE.K.LT........................RVYe.nHEFK......SQLTVI.VVNK..RIN..TR.......L.FD-----.....................................GGRNP....P.P......GTVV.......................DD.IV.T.....LP..E.......R......T....D..F.FLI......S......Q..S..V..R......Q.....GTV...SPTSY..NV..I..FDES..................GL.K.PD...Q......L....QV....Y...............TAK.Q.THLY..YN.W.C....GSVAV........................PAVCQYAHKLAFLVSQFIH..........................................................................................
Q16JS1_AEDAE/576-874        .............................................................................................LIMCLVTN..DKADR..YSAIKKK.CC...VD..R..AVPTQVLKT.R..T.ITPKGGnv............rtLMSVATKVAI.......QMNCK..........LGGI.-.....PWV.I....KSP.L-........-......-..-....-...-...-.....A.S..V.M..................................VIGYDVCKDSKDR...............--SK..GYGALVASMYgggV...K.H.P...K....Y.Y.....S.TV..N...QH.....A..........Y.......G....E...EL......SNY....LAL...................................................N.VIKAIRA.Y............Q......S.....S...........F........G.........N..iLPQ...RIVIYR...............DGVGEGELGYVHEHEVGAV.KE.K.LE.......................aAYK..aHEFQ......SKLTFF.VVNK..RIN..TR.......L.FHD----.....................................-RRNP....T.P......GTIV.......................DD.VI.T.....LP..E.......R......N....D..F.YLV......S......Q..S..V..R......Q.....GTV...SPTSY..NI..L..KDES..................GL.S.AD...R......L....QL....Y...............TFK.Q.THMY..YN.W.S....GTVGV........................PAVCQYAHKLAALAGQYLH..........................................................................................
Q176R2_AEDAE/633-931        .............................................................................................MIMCVVTN..DKADR..YAAIKKK.CC...VD..R..AVATQVIKT.R..T.ITPKGGnv............rtLMSVATKVAI.......QVNCK..........LGGI.-.....PWI.L....KNP.L-........-......-..-....-...-...-.....S.S..I.M..................................VIGFDVCHDTRDK...............--SK..SYGALVASMYgagC...R.H.P...K....Y.F.....S.TV..N...HH.....S..........N.......G....E...EL......SNF....MAQ...................................................N.IIKAVHS.Y............R......A.....D...........F........G.........N..aLPE...RIIVYR...............DGVGEGQLKYVYDHEVNAI.KE.K.LL........................LAC...KDRRe....aARLTFF.VVNK..RIN..TR.......L.FHQ----.....................................-KRNP....V.P......GTIV.......................DD.VI.T.....LP..E.......R......N....D..F.YLV......S......Q..S..V..R......Q.....GTV...SPTSY..NI..L..KDES..................GL.N.AD...K......L....QL....Y...............TFK.Q.THMY..YN.W.S....GTVGV........................PAVCQYAHKLAALAGQHLH..........................................................................................
B0XE75_CULQU/501-788        .............................................................................................MIFCVVSN..DKADR..YAAIKKK.TC...VE..R..AIPTQVIKA.R..T.ITPKGGnv............rtLMSVATKVAI.......QMNCK..........LGGI.-.....PWV.L....RNP.L-........-......-..-....-...-...-.....T.S..V.M..................................VIGFDVCHDTRDK...............----..-----SKSYG...Q...K.H.P...K....F.F.....S.TV..N...HH.....S..........S.......G....E...EL......SNF....MAQ...................................................N.VIKALHS.Y............S......N.....D...........F........G.........G..aLPQ...RIIIYR...............DGVGEGQLKYVYEHEVGAI.KE.K.LN.......................mAYK...DQAA......SKLTFF.VVSK..RIH..TR.......L.FHQ----.....................................-KQNP....I.P......GTIV.......................DD.II.T.....LP..E.......R......N....D..F.FLV......S......Q..S..V..R......Q.....GTV...SPTSY..NI..L..RDES..................GL.N.AD...Q......L....QL....Y...............TFK.Q.THLY..YN.W.S....GSVGV........................PAVCQYAHKLAFLAGQYLH..........................................................................................
Q16JS2_AEDAE/571-869        ............................................................................................l-VMCLVSN..DKADR..YAAIKKK.SC...VD..R..AVATQVIKA.R..T.ITPKGGnv............rtLMSVATKVAI.......QLNCK..........LGGI.-.....PWV.L....KNP.L-........-......-..-....-...-...-.....T.S..V.M..................................VIGFDVCHDTRDK...............--SK..SFGAMVASMYgggC...K.H.P...K....F.F.....S.TV..N...PH.....T..........S.......G....E...EL......SNF....MAQ...................................................N.VIKALHS.Y............R......N.....E...........F........A.........G..tLPQ...RIIVYR...............DGVGEGQLQYVYQHEITAM.KE.K.LN.......................iAFK...DQPN.....aSRLTFC.VVSK..RIN..TR.......L.FQ-----.....................................GGQNP....L.P......GTIV.......................DD.VI.T.....LP..E.......R......N....D..F.FLV......S......Q..S..V..R......Q.....GTV...SPTSY..NI..L..RDES..................GL.T.AD...Q......L....QL....Y...............TYK.Q.THLY..YN.W.S....GTVGV........................PAVCQYAHKLAFLAGQHLH..........................................................................................
B0XE74_CULQU/592-891        .............................................................................................LIMCIVTN..DKVDR..YAAIKKK.CC...VD..R..AVPTQVIKC.K..T.ITPKGGnp............rtLMSVATKVAI.......QLNCK..........LGGI.-.....PWI.V....KSP.L-........-......-..-....-...-...-.....L.S..V.M..................................CLGFDVCRDTKDR...............--NK..TYGALVAAMY...H...G.K.H...RyhpnF.Y.....S.TV..N...QH.....A..........N.......G....A...EL......SDS....LAL...................................................N.VVKALRA.Y............Q......K.....Q...........F........E.........N..nLPG...RIVVYR...............DGVGDGDLQYVHEYEVGAI.RD.K.IE........................SLY...KACGl....eAKFCFI.VVSK..RIN..TR.......L.FNR----.....................................-RQNP....V.P......GTIV.......................DD.VI.T.....LP..E.......R......N....D..F.YLI......S......Q..N..V..R......Q.....GTV...SPTSY..NV..L..YNGV..................GL.D.VD...K......L....QQ....Y...............SFK.Q.THMY..YN.W.S....GTVQV........................PAVCQYAHKLAALAGQYLH..........................................................................................
B0WYL9_CULQU/560-857        .............................................................................................LIMCVVTD..DKADR..YAAIKKK.CC...VN..R..AIPTQVIKS.R..T.ITPRHGn..............mMLSVATKVAI.......QLNSK..........LGGI.-.....PWV.V....KVL.M-........-......-..-....-...-...-.....E.S..V.M..................................CVGFDVCRDTKDK...............--NI..CYGALVAAMN...H...G.K.H...R....Q.H.....S.EF..Y...ST.....V..........N.......Q....H...SY......GAD....LSDsl...............................................glN.IVKALRS.F............Q......G.....A...........F........E.........N..nLPE...RIIIYR...............DGVGDGELKYVHEHEVGAV.RE.Q.VD........................RIY...KAYEk....kPKLAFI.VVSK..RIN..TR.......F.FDA----.....................................-KSNP....K.P......GTVV.......................DD.VI.T.....LP..E.......R......N....D..F.YLV......S......Q..S..A..R......Q.....GTV...SPTSY..NV..L..YNGS..................EL.G.AD...Q......L....QV....H...............SYK.Q.THMY..YN.W.T....GTVQV........................PAVCQYANKLAALVGQFLH..........................................................................................
B4P152_DROYA/546-844        ...........................................................................................qi-VMVVMRS..QNEEK..YSCIKKR.TC...VD..R..PVPSQVVTL.R..V.IAPRQEks............agLMSIATKVVI.......QMNAK..........LMGA.-.....PWM.I....DLP.L-........-......-..-....-...-...-.....R.G..L.M..................................TVGFDVCHSSKDK...............--NK..SYGALVATMD..qR...E.S.S...R....Y.F.....S.TV..T...EH.....M..........K.......G....Q...EL......SEH....MSL...................................................N.MTCALKT.Y............R......E.....H...........H........G.........S...LPE...RILFFR...............DGVGDGQLYQVVNTEVKFL.KG.K.LDei....................ykSAG...KTEG......CRMAYI.IVSK..RIN..SR.......Y.FAN----.....................................-SRNP....V.P......GTVV.......................DD.VI.T.....LP..E.......R......Y....D..F.FLV......S......Q..A..V..R......Q.....GTV...SPTSY..NV..I..CDNM..................GL.S.AD...K......L....QI....L...............SYK.M.THMY..YN.F.S....GTVRV........................PAVCQYAHKLAFLVAESI-n.........................................................................................
B3N4Z9_DROER/546-844        ...........................................................................................qi-VMVVMRS..PNEEK..YSCIKKR.TC...VD..R..PVPSQVVTL.K..V.IAPRQEka............tgLMSIATKVVI.......QMNAK..........LMGA.-.....PWM.I....SLP.L-........-......-..-....-...-...-.....H.G..L.M..................................TVGFDVCHSSKDK...............--NK..SYGALVATMD..qK...E.S.N...R....Y.F.....S.SV..N...EH.....M..........K.......G....Q...EL......SEH....MSL...................................................N.MTCALKT.Y............R......E.....H...........H........G.........T...LPE...RILFFR...............DGVGDGQLYQVVNTEVKIL.KG.K.LDei....................ykSAG...KTEG......CRMAFI.IVSK..RIN..TR.......Y.FAN----.....................................-NRNP....V.P......GTVV.......................DD.VI.T.....LP..E.......R......Y....D..F.FLV......S......Q..A..V..R......Q.....GTV...SPTSY..NV..I..YDNM..................GL.S.AD...R......L....QI....L...............SYK.M.THMY..YN.F.S....GTVRV........................PAVCQYAHKLAFLVAESL-n.........................................................................................
Q95PE5_DROME/1-176          .............................................................................................--------..-----..YSCIKKR.TC...VD..R..PVPSQVVTL.K..V.IAPRQQkp............tgLMSIATKVVI.......QMNAK..........LMGA.-.....PWQ.V....VIP.L-........-......-..-....-...-...-.....H.G..L.M..................................TVGFDVCHSPKNK...............--NK..SYGAFVATMD..qK...E.S.F...R....Y.F.....S.TV..N...EH.....I..........K.......G....Q...EL......SEQ....MSV...................................................N.MACALRS.Y............Q......E.....Q...........H........R.........S...LPE...RILFFR...............DGVGDGQLYQVVNSEVNTL.KD.R.LD........................EIY...KS--......------.----..---..--.......-.-------.....................................-----....-.-......----.......................--.--.-.....--..-.......-......-....-..-.---......-......-..-..-..-......-.....---...-----..--..-..----..................--.-.--...-......-....--....-...............---.-.----..--.-.-....-----........................-------------------agkqeelc..................................................................................
A8DYZ0_DROME/483-781        ...........................................................................................qi-VMVVMRS..PNEEK..YSCIKKR.TC...VD..R..PVPSQVVTL.K..V.IAPRQQkp............tgLMSIATKVVI.......QMNAK..........LMGA.-.....PWQ.V....VIP.L-........-......-..-....-...-...-.....H.G..L.M..................................TVGFDVCHSPKNK...............--NK..SYGAFVATMD..qK...E.S.F...R....Y.F.....S.TV..N...EH.....I..........K.......G....Q...EL......SEQ....MSV...................................................N.MACALRS.Y............Q......E.....Q...........H........R.........S...LPE...RILFFR...............DGVGDGQLYQVVNSEVNTL.KD.R.LDei....................ykSAG...KQEG......CRMTFI.IVSK..RIN..SR.......Y.FT-----.....................................GHRNP....V.P......GTVV.......................DD.VI.T.....LP..E.......R......Y....D..F.FLV......S......Q..A..V..R......I.....GTV...SPTSY..NV..I..SDNM..................GL.N.AD...K......L....QM....L...............SYK.M.THMY..YN.Y.S....GTIRV........................PAVCHYAHKLAFLVAESI-n.........................................................................................
O76922_DROME/554-852        ...........................................................................................qi-VMVVMRS..PNEEK..YSCIKKR.TC...VD..R..PVPSQVVTL.K..V.IAPRQQkp............tgLMSIATKVVI.......QMNAK..........LMGA.-.....PWQ.V....VIP.L-........-......-..-....-...-...-.....H.G..L.M..................................TVGFDVCHSPKNK...............--NK..SYGAFVATMD..qK...E.S.F...R....Y.F.....S.TV..N...EH.....I..........K.......G....Q...EL......SEQ....MSV...................................................N.MACALRS.Y............Q......E.....Q...........H........R.........S...LPE...RILFFR...............DGVGDGQLYQVVNSEVNTL.KD.R.LDei....................ykSAG...KQEG......CRMTFI.IVSK..RIN..SR.......Y.FT-----.....................................GHRNP....V.P......GTVV.......................DD.VI.T.....LP..E.......R......Y....D..F.FLV......S......Q..A..V..R......I.....GTV...SPTSY..NV..I..SDNM..................GL.N.AD...K......L....QM....L...............SYK.M.THMY..YN.Y.S....GTIRV........................PAVCHYAHKLAFLVAESI-n.........................................................................................
B4Q9X4_DROSI/545-843        ...........................................................................................qi-VMVVIRT..PNEEK..YSCIKKR.TC...VD..R..PVPSQVVTL.K..V.IAPRQQkp............agLSSIATKVVI.......QMNAK..........LMGA.-.....PWK.I....EIP.L-........-......-..-....-...-...-.....R.G..L.M..................................TVGFDVCHSPKNK...............--NK..SYGALVATMD..qK...E.S.F...R....Y.F.....S.TV..N...EH.....S..........K.......G....Q...EL......SEQ....MSL...................................................N.MACALRS.Y............K......E.....Q...........H........R.........S...LPE...RILFFR...............DGVGDGQLYQVVNTEVNTL.KS.S.LDei....................ykTAG...KKEG......CRLTFI.IVSK..RIN..SR.......Y.FT-----.....................................GHRNP....V.P......GTVV.......................DD.VI.T.....LP..E.......R......Y....D..F.FLV......S......Q..A..V..R......I.....GTV...SPTSY..NV..I..SDNM..................GL.D.AD...K......L....QM....L...............SYK.M.THLY..YN.Y.S....GAIRV........................PAVCQYAHKLAFLVAESI-n.........................................................................................
B4HWZ3_DROSE/549-847        ...........................................................................................qi-VMVVIRT..PNEEK..YSCIKKR.TC...VD..R..PVPSQVVTL.K..V.IAPRQQks............agLSSVATKVVI.......QMNAK..........LMGA.-.....PWK.I....EIP.L-........-......-..-....-...-...-.....R.G..L.M..................................TVGFDVCHSPKNK...............--NK..SYGALVATMD..qK...E.S.F...R....Y.F.....S.TV..N...EH.....T..........K.......G....Q...EL......SEQ....MSL...................................................N.MACALRS.Y............K......E.....Q...........H........R.........S...LPE...RILFFR...............DGVGDGQLYQVVNTEVNTL.KS.S.LDei....................ykTAG...KKEG......CRLTFI.IVSK..RIN..SR.......Y.FT-----.....................................GHRNP....V.P......GTVV.......................DD.VI.T.....LP..E.......R......Y....D..F.FLV......S......Q..A..V..R......I.....GTV...SPTSY..NV..I..SDNM..................GL.D.AD...K......L....QM....L...............SYK.M.THLY..YN.Y.S....GTIRV........................PAVCQYAHKLAFLVAESI-n.........................................................................................
B4LV39_DROVI/546-843        ............................................................................................i-IMLVMKS..PNEEK..YSCIKKR.TC...VD..R..PVPSQVVTL.R..T.IAPRPEks............ggLMSIATKVVI.......QMNAK..........LMGA.-.....PWM.I....ELP.L-........-......-..-....-...-...-.....K.G..L.M..................................TVGFDVCHSSKNK...............--NK..SYGALVASLD..mK...Y.S.E...R....Y.Y.....S.SV..T...EH.....M..........K.......G....Q...EL......SDQ....MSL...................................................N.MTCALKA.Y............R......E.....H...........R........G.........T...LPE...RILFFR...............DGVGDGQLYQVVNTEVKFL.KD.Q.LDki....................ykSAG...RDEG......CRMAFI.VVAK..RIN..TR.......Y.FVN----.....................................-MRNP....E.P......GTVV.......................DD.II.T.....LP..E.......R......Y....D..F.FLV......S......Q..A..V..K......H.....GTV...SPTSY..NV..I..HDNM..................GL.N.AD...K......L....QM....L...............SYK.M.THMY..YN.W.S....GTCRV........................PAVCQYAHKLAFLIAESI-h.........................................................................................
B4KHC1_DROMO/539-836        ............................................................................................i-IMLVLKT..NNEEK..YSCIKKR.TC...VD..R..PVPSQVVTL.R..T.IAPRPEra............sgLMSVATKVVI.......QMNAK..........LMGA.-.....PWM.I....ELP.L-........-......-..-....-...-...-.....R.G..L.M..................................TVGFDVCHSSKNK...............--NK..SYGALVATMD..mK...S.S.T...R....Y.F.....S.SV..S...EH.....M..........K.......G....Q...EL......SDQ....MSL...................................................K.MTCALKA.Y............R......E.....H...........H........G.........A...LPE...RILFYR...............DGVGDGQLYQVVNTEVKFL.KN.Q.LDqi....................ykSAG...KEEG......CRMAFI.VVTK..RIN..TR.......Y.FVN----.....................................-MRNP....E.P......GTVI.......................DD.II.T.....LP..E.......R......Y....D..F.FLV......S......Q..A..V..H......Q.....GTV...SPTSY..NV..I..HDNM..................GL.Q.AD...K......L....QM....L...............SYK.M.THIY..YN.W.S....GTCRV........................PAVCQYAHKLAFLVAESI-h.........................................................................................
B4JBE4_DROGR/542-839        ............................................................................................i-IMLVLRS..PNEEK..YSCIKKR.AC...VD..R..PVPSQVVTL.R..T.IAPRPDra............sgLMSIATKVVI.......QMNAK..........IMGA.-.....PWI.I....ELP.L-........-......-..-....-...-...-.....R.G..L.M..................................TVGFDVCHSSKDK...............--NK..SYGALVATMD..mK...L.S.T...R....Y.Y.....S.SV..T...EH.....L..........K.......G....Q...EL......SNQ....MSV...................................................K.MTCALKA.Y............R......E.....L...........H........G.........T...LPE...RILFFR...............DGVSDGQLFQVVNTEIKFL.KE.H.LDqi....................ykSAG...KDDG......CRMAFI.VVSK..RIN..TR.......Y.FVN----.....................................-KRNP....E.P......GTVV.......................DD.II.T.....LP..E.......R......Y....D..F.FLV......S......Q..S..V..R......Q.....GTV...SPTSY..NV..I..QDNM..................GL.N.VD...K......L....QI....L...............SYK.M.THMY..YN.W.S....GTCRV........................PAVCQYAHKLAFLVAESI-h.........................................................................................
B4MUA1_DROWI/563-860        ............................................................................................i-VMLVLKT..PNEEK..YSCIKKR.AC...VD..R..PVPSQVVTL.K..T.IAPRQEra............ggLMSIATKVVI.......QMNAK..........LMGA.-.....PWM.I....ELP.L-........-......-..-....-...-...-.....R.G..L.M..................................TVGFDVCHSPKSK...............--NK..SYGALVATMD..mK...E.S.Q...R....Y.Y.....S.SV..T...EH.....M..........K.......G....Q...EL......SNQ....MSM...................................................N.MTYALKA.Y............R......D.....L...........H........G.........A...LPE...RILFFR...............DGVGDGQLHQVFNTEVKFL.KA.K.LDei....................ykSAG...KPEG......SRMAFV.VVAK..RIN..TR.......Y.FVN----.....................................-RRNP....V.P......GTVV.......................DD.VI.T.....LP..E.......R......Y....D..F.FLV......S......Q..A..V..N......Q.....GTV...SPTNY..NV..I..HDNM..................GL.S.AD...K......I....QM....L...............AYK.M.THMY..YN.W.S....GSCRV........................PAVCQYAHKLAFLVAESI-n.........................................................................................
B4MUA0_DROWI/539-836        ............................................................................................i-VMLVLKT..PNEEK..YSCIKKR.AC...VD..R..PVPSQVVTL.K..T.IAPRQEra............ggLMSIATKVVI.......QMNAK..........LMGA.-.....PWM.I....ELP.L-........-......-..-....-...-...-.....R.G..L.M..................................TVGFDVCHSPKSK...............--NK..SYGALVATMD..mK...E.S.Q...R....Y.Y.....S.SV..T...EH.....M..........K.......G....Q...EL......SNQ....MSM...................................................N.MTYALKA.Y............R......D.....L...........H........G.........A...LPE...RILFFR...............DGVGDGQLHQVFNTEVKFL.KA.K.LDei....................ykSAG...KPEG......SRMAFV.VVAK..RIN..TR.......Y.FVN----.....................................-RRNP....V.P......GTVV.......................DD.VI.T.....LP..E.......R......Y....D..F.FLV......S......Q..A..V..N......Q.....GTV...SPTNY..NV..I..HDNM..................GL.S.AD...K......I....QM....L...............AYK.M.THMY..YN.W.S....GSCRV........................PAVCQYAHKLAFLVAESI-n.........................................................................................
B3MJZ7_DROAN/562-859        ............................................................................................i-VMLVLKA..PNEEK..YSCIKKR.TC...VD..R..PVPSQVVTL.K..T.IAPRQEks............agLMSIATKVVI.......QMNAK..........LMGA.-.....PWM.I....ELP.V-........-......-..-....-...-...-.....R.G..L.M..................................TVGFDVCHSSKNK...............--NK..SYGALVATMD..mK...T.S.T...R....Y.F.....S.SV..T...EH.....M..........K.......G....Q...EL......SDQ....MSM...................................................N.MTYALKA.Y............R......E.....H...........H........G.........V...LPE...RILFFR...............DGVGDGQLYQVVNTEVKFL.KA.K.LDei....................ykSAG...REEG......CRMAFI.VVAK..RIN..TR.......Y.FVN----.....................................-KRNP....A.P......GTVV.......................DD.VI.T.....LP..E.......R......Y....D..F.FLV......S......Q..S..V..R......Q.....GTV...SPTNY..NV..I..HDNM..................GL.S.AD...K......L....QM....L...............AYK.M.THMY..YN.F.S....GTCRV........................PSVCQYAHKLAFLVAESI-n.........................................................................................
B4G765_DROPE/541-838        ............................................................................................i-IMLVLKA..PNEEK..YSCIKKR.TC...VD..R..PVPSQVVTL.K..T.IAPRKEks............agLMSIATKVVI.......QMNAK..........LMGA.-.....PWM.I....ELP.L-........-......-..-....-...-...-.....R.G..L.M..................................TVGFDVCHSSKNK...............--NK..SYGALVATMD..mK...S.S.N...R....Y.F.....S.SV..N...EH.....M..........K.......G....Q...EL......SDQ....MSM...................................................N.MTYALKA.F............R......E.....H...........H........G.........I...LPE...RILFFR...............DGVGDGQLHQVVNTEVKFL.KT.K.LDei....................ykSAG...KEDG......CRMAFI.VVAK..RIN..TR.......Y.FTN----.....................................-NRNP....V.P......GTVV.......................DD.VI.T.....LP..E.......R......Y....D..F.FLV......S......Q..A..V..R......Q.....GTV...SPTNY..NV..I..HDNI..................GL.S.AD...K......L....QM....L...............SYK.M.THMY..YN.F.S....GTCRV........................PAVCQYAHKLAFLIAESI-n.........................................................................................
Q29P29_DROPS/540-837        ............................................................................................i-IMLVLKA..PNEEK..YSCIKKR.TC...VD..R..PVPSQVVTL.K..T.IAPRKEks............agLMSIATKVVI.......QMNAK..........LMGA.-.....PWM.I....ELP.L-........-......-..-....-...-...-.....R.G..L.M..................................TVGFDVCHSSKNK...............--NK..SYGALVATMD..mK...L.S.N...R....Y.F.....S.SV..N...EH.....M..........K.......G....Q...EL......SEQ....MSM...................................................N.MTYALKA.F............R......E.....H...........H........G.........I...LPE...RILFFR...............DGVGDGQLHQVVNTEVKFL.KT.K.LDei....................ykSAG...KEDG......CRMAFI.VVTK..RIN..TR.......Y.FTK----.....................................-NRNP....V.P......GTVV.......................DD.VI.T.....LP..E.......R......Y....D..F.FLV......S......Q..A..V..R......Q.....GTV...SPTNY..NV..I..HDNI..................GL.S.AD...K......L....QM....L...............SYK.M.THMY..YN.F.S....GTCRV........................PAVCQYAHKLAFLIAESI-n.........................................................................................
B4N6U3_DROWI/34-103         ...........................................................................................nh--------..-----..-------.--...--..-..---------.-..-.------................----------.......-----..........----.-.....---.-....---.--........-......-..-....-...-...-.....-.-..-.-..................................-------------...............----..----------...-...-.-.-...-....-.-.....-.--..-...--.....-..........-.......-....-...--......---....---...................................................-.-------.-............-......-.....-...........-........-.........-...---...------...............-------------------.--.-.--........................---...----......------.----..---..--.......-.-------.....................................-----....-.-......----.......................--.--.-.....--..-.......-......-....-..-.--L......S......Q..V..V..N......Q.....GTV...SPTNY..NV..I..HDNM..................GL.N.AD...K......I....QM....L...............AYK.M.THMY..YN.W.S....GSCRV........................PAVCQYAHELAFLLAESI-n.........................................................................................
B4JBE1_DROGR/574-864        ............................................................................................l-VLCIVPS..NNVER..YSSIKKR.GC...VD..R..SVPTQVVTT.R..A.NQK---................GMSVATKIAI.......QINCK..........LGYT.-.....PWM.I....AVP.M-........-......-..-....-...-...-.....A.G..L.M..................................TMGFDIAKCTRDR...............--NK..AYGALVASMD..lQ...R.N.A...T....F.F.....S.TV..-...AE.....C..........S.......A....Y...DV......LAN...nLWP...................................................M.VLKALRK.Y............R......E.....E...........Q........N.........A...LPA...RIIFYR...............DGVSSGSLKQLFEYEVKDI.VE.K.LD.......................aEYQ...KAEAn....pPKFAYI.VVTK..SSN..TR.......F.FGD-RRE.....................................---NP....P.P......GTVV.......................DD.VV.T.....LP..E.......R......Y....D..F.YLV......S......Q..T..V..R......Q.....GTV...SPTSY..NV..L..YSKI..................HL.S.PD...R......I....QK....L...............TYK.M.CHLY..YN.W.S....GTTRV........................PAVCQYAKKLATLVGTNLH..........................................................................................
B4KHB7_DROMO/577-867        .............................................................................................LILCFVPS..DSPER..YSAIKKR.GC...VD..R..AVPTQVVTK.R..C.-NKN--................GLSVATKIAI.......QMNCK..........IGYT.-.....PWM.I....ELP.L-........-......-..-....-...-...-.....S.G..L.M..................................TMGFDIAKCSSNR...............--NK..AYGALVASMD..lQ...R.N.A...T....F.F.....S.TV..-...AE.....C..........S.......A....Y...DV......LAN...nLWP...................................................M.ILKALRQ.Y............Q......L.....E...........H........Q.........K...LPN...RIVFYR...............DGVSSGSLRQLFEYEVKDV.VE.K.LN.......................lEYKk.vSSTP......PMLAYI.VVTK..SSN..TR.......F.FLD-N--.....................................-RSNP....P.P......GTVV.......................DD.VV.T.....LP..E.......R......Y....D..F.YLV......S......Q..T..V..R......Q.....GTV...SPTNY..NV..L..YSNI..................GL.S.PD...K......V....QK....L...............TYK.M.CHLY..YN.W.S....GTTRV........................PAVCQYAKKLATLVGSHL-h.........................................................................................
B4LV36_DROVI/558-849        ............................................................................................l-ILCFFAR..NNPER..YAAIKKR.GY...VD..R..AIPTQVVTT.N..A.NRNG--................-LSVATKIAI.......QINCK..........LGYT.-.....PWM.I....ELP.L-........-......-..-....-...-...-.....S.G..L.M..................................TIGFDIAKCSRNR...............--SK..AYGALVASMD..lQ...Q.N.S...T....F.F.....S.TV..-...AE.....C..........S.......A....Y...DV......LAN...nLWP...................................................M.ILKALRQ.Y............E......R.....E...........H........K.........K...LPT...RIIFYR...............DGVSSGSLKQLFEYEVKDI.VE.K.LDae....................ykRVS...STTA......PMLAYI.VVTK..SSN..TR.......F.FLDS---.....................................-MRNP....P.P......GTVV.......................DD.VV.T.....LP..E.......R......Y....D..F.YLV......S......Q..T..V..R......Q.....GTV...SPTSY..NV..L..YSNI..................RL.S.PD...Q......L....QK....L...............TYK.M.CHLY..YN.W.S....GTTRV........................PAVCQYANKLATLVGTHLH..........................................................................................
B4MU97_DROWI/591-882        ............................................................................................l-ILCLVPN..NNVER..YSSIKKI.GC...ID..K..GIPTQVVTS.K..T.VSNRSL................-MSIATKIAV.......QLNCK..........MGYT.-.....PWM.I....ELP.L-........-......-..-....-...-...-.....S.G..L.M..................................TLGFDIAKSSRDR...............--SK..AFGALVASMD..lQ...E.N.S...T....Y.F.....S.TV..-...AE.....C..........S.......A....Y...DV......LAN...hLWP...................................................M.MAKALRQ.Y............Q......R.....E...........H........K.........I...LPK...RILFYR...............DGVSAGSLQQLFEYEVKDI.VE.K.LD.......................nEYK...-RANl...ppPMMAYI.TVSR..SSK..TR.......F.FNR----.....................................-ESNP....P.P......GTVV.......................DD.VV.T.....LP..E.......R......Y....D..F.YLV......S......Q..T..V..R......Q.....GTV...SPTSY..NV..L..YSNI..................NL.T.PD...Q......L....QK....L...............TYK.M.CHLY..YN.W.S....GTTRV........................PAVCQYAKKLATLVGTNLH..........................................................................................
B4G753_DROPE/334-531        ............................................................................................l-ILCLVPN..NNVER..YSSIKKR.GC...VD..R..AVPTQVVTI.K..T.SKNRGL................-LSIATKIAI.......QLNCK..........LGYT.-.....PWM.I....ELP.L-........-......-..-....-...-...-.....S.G..L.M..................................TIGFDIAKSARDR...............--RK..AYGALVASMD..lQ...Q.N.S...T....Y.F.....S.TV..-...SE.....C..........S.......A....F...DV......LAN...nLWP...................................................M.MAKALRQ.Y............Q......G.....E...........H........Q.........K...LPA...RILFYR...............DGVSSGSLKQLFEYEVKDI.VE.K.LD.......................iEYK...RANSg....pPMLAYI.VVTK..SSN..TR.......F.F------.....................................-----....-.-......----.......................--.--.-.....--..-.......-......-....-..-.---......-......-..-..-..-......-.....---...-----..--..-..----..................--.-.--...-......-....--....-...............---.-.----..--.-.-....-----........................-------------------..........................................................................................
Q29CN1_DROPS/543-834        ............................................................................................l-ILCLVPN..NNVER..YSSIKKR.GC...VD..R..AVPTQVVTI.K..T.SKNRGL................-LSIATKIAI.......QLNCK..........LGYT.-.....PWM.I....ELP.L-........-......-..-....-...-...-.....S.G..L.M..................................TIGFDIAKSARDR...............--RK..AYGALVASMD..lQ...Q.N.S...T....Y.F.....S.TV..-...SE.....C..........S.......A....F...DV......LAN...nLWP...................................................M.MAKALRQ.Y............Q......R.....E...........H........Q.........K...LPT...RILFYR...............DGVSSGSLKQLFEYEVKDI.VE.K.LD.......................iEYK...RANSg....pPMLAYI.VVTK..SSN..TR.......F.FRN----.....................................-GRNP....P.P......GTVV.......................DN.IV.T.....LP..E.......R......Y....D..F.YLV......S......Q..A..G..R......Q.....GTV...SPTGY..NV..L..YSNI..................RL.S.PD...Q......I....QK....L...............TYK.M.CHLY..YN.W.S....GTTRV........................PAVCQYAKKLATFVGTHL-h.........................................................................................
B3MJZ4_DROAN/563-854        ............................................................................................l-ILCLVPN..NNADR..YSAIKKR.GY...VD..R..AVPTQVVTI.K..T.AKNRGL................-MSIATKIAI.......QINCK..........LGYT.-.....PWM.V....EVP.L-........-......-..-....-...-...-.....S.G..L.M..................................TIGFDIAKSTRDR...............--KK..AYGALVASMD..lQ...Q.N.S...T....Y.F.....S.TV..S...EC.....S..........A.......F....D...SL......SNN....LWP...................................................M.IAKALRQ.Y............Q......R.....E...........H........H.........K...LPT...RIMFYR...............DGVSPGALKQLFEFEVKEI.VE.K.LD.......................aEYK...-RANc...gpPMLAYI.VVTK..SMN..TR.......F.FNN----.....................................-GRNP....P.P......GTVV.......................DD.VV.T.....LP..E.......R......Y....D..F.YLV......S......Q..Q..V..R......Q.....GSV...SPTSY..NV..L..YSNI..................RL.S.PD...Q......I....QK....L...............TYK.M.CHLY..YN.W.S....GTTRV........................PAVCQYAKKLATLVATNLH..........................................................................................
B3N502_DROER/538-829        ............................................................................................l-ILCLVPN..DNVER..YSSIKKR.GY...VD..R..AVPTQVVTI.K..T.TKNRSL................-MSIATKIAI.......QLNCK..........LGYT.-.....PWM.I....ELP.L-........-......-..-....-...-...-.....S.G..L.M..................................TIGFDIAKSTRDR...............--KR..AYGALIASMD..lQ...Q.N.S...T....Y.F.....S.TV..-...TE.....C..........S.......A....F...DV......LAN...tLWP...................................................M.IAKALRQ.Y............Q......R.....E...........H........K.........K...LPS...RIVFYR...............DGVSSGSLKQLFEFEVKDI.VE.K.LK.......................aEYA...-RVDl...spPQLAYI.VVTR..SMN..SR.......F.FLN----.....................................-GQNP....P.P......GTVV.......................DD.VI.T.....LP..E.......R......Y....D..F.YLV......S......Q..Q..V..R......Q.....GTV...SPTSY..NV..L..YSTM..................GI.S.PE...K......M....QK....L...............TYK.M.CHLY..YN.W.S....GTTRV........................PAVCQYAKKLATLVGTNLH..........................................................................................
B4P149_DROYA/538-829        ............................................................................................l-ILCLVPN..DNAER..YSSIKKR.GY...VD..R..AVPTQVVTI.K..T.TKNRSL................-MSIATKIGI.......QLNCK..........LGYT.-.....PWM.I....ELP.L-........-......-..-....-...-...-.....S.G..L.M..................................TIGFDIAKSTRDR...............--KR..AYGALIASMD..lQ...Q.N.S...T....Y.F.....S.TV..-...TE.....C..........S.......A....F...DV......LAN...tLWP...................................................M.IAKALRQ.Y............Q......R.....E...........H........K.........K...LPS...RIVFYR...............DGVSSGSLKQLFEFEVKDI.IE.K.LK.......................aEYA...-RVDl...spPQLAYI.VVTR..SMN..SR.......F.FLN----.....................................-GQNP....P.P......GTIV.......................DD.VI.T.....LP..E.......R......Y....D..F.YLV......S......Q..Q..V..R......Q.....GTV...SPTSY..NV..L..YSSM..................GI.S.PD...K......M....QK....L...............TYK.M.CHLY..YN.W.S....GTTRV........................PAVCQYAKKLATLVGTNLH..........................................................................................
Q6NNZ4_DROME/552-843        ............................................................................................l-ILCLVPN..DNAER..YSSIKKR.GY...VD..R..AVPTQVVTL.K..T.TKNRSL................-MSIATKIAI.......QLNCK..........LGYT.-.....PWM.I....ELP.L-........-......-..-....-...-...-.....S.G..L.M..................................TIGFDIAKSTRDR...............--KR..AYGALIASMD..lQ...Q.N.S...T....Y.F.....S.TV..-...TE.....C..........S.......A....F...DV......LAN...tLWP...................................................M.IAKALRQ.Y............Q......H.....E...........H........R.........K...LPS...RIVFYR...............DGVSSGSLKQLFEFEVKDI.IE.K.LK........................TEY...ARVQl...spPQLAYI.VVTR..SMN..TR.......F.FLN----.....................................-GQNP....P.P......GTIV.......................DD.VI.T.....LP..E.......R......Y....D..F.YLV......S......Q..Q..V..R......Q.....GTV...SPTSY..NV..L..YSSM..................GL.S.PE...K......M....QK....L...............TYK.M.CHLY..YN.W.S....GTTRV........................PAVCQYAKKLATLVGTNLH..........................................................................................
C0PTU6_DROME/566-857        ............................................................................................l-ILCLVPN..DNAER..YSSIKKR.GY...VD..R..AVPTQVVTL.K..T.TKNRSL................-MSIATKIAI.......QLNCK..........LGYT.-.....PWM.I....ELP.L-........-......-..-....-...-...-.....S.G..L.M..................................TIGFDIAKSTRDR...............--KR..AYGALIASMD..lQ...Q.N.S...T....Y.F.....S.TV..-...TE.....C..........S.......A....F...DV......LAN...tLWP...................................................M.IAKALRQ.Y............Q......H.....E...........H........R.........K...LPS...RIVFYR...............DGVSSGSLKQLFEFEVKDI.IE.K.LK........................TEY...ARVQl...spPQLAYI.VVTR..SMN..TR.......F.FLN----.....................................-GQNP....P.P......GTIV.......................DD.VI.T.....LP..E.......R......Y....D..F.YLV......S......Q..Q..V..R......Q.....GTV...SPTSY..NV..L..YSSM..................GL.S.PE...K......M....QK....L...............TYK.M.CHLY..YN.W.S....GTTRV........................PAVCQYAKKLATLVGTNLH..........................................................................................
PIWI_DROME/538-829          ............................................................................................l-ILCLVPN..DNAER..YSSIKKR.GY...VD..R..AVPTQVVTL.K..T.TKNRSL................-MSIATKIAI.......QLNCK..........LGYT.-.....PWM.I....ELP.L-........-......-..-....-...-...-.....S.G..L.M..................................TIGFDIAKSTRDR...............--KR..AYGALIASMD..lQ...Q.N.S...T....Y.F.....S.TV..-...TE.....C..........S.......A....F...DV......LAN...tLWP...................................................M.IAKALRQ.Y............Q......H.....E...........H........R.........K...LPS...RIVFYR...............DGVSSGSLKQLFEFEVKDI.IE.K.LK........................TEY...ARVQl...spPQLAYI.VVTR..SMN..TR.......F.FLN----.....................................-GQNP....P.P......GTIV.......................DD.VI.T.....LP..E.......R......Y....D..F.YLV......S......Q..Q..V..R......Q.....GTV...SPTSY..NV..L..YSSM..................GL.S.PE...K......M....QK....L...............TYK.M.CHLY..YN.W.S....GTTRV........................PAVCQYAKKLATLVGTNLH..........................................................................................
Q6NP34_DROME/566-857        ............................................................................................l-ILCLVPN..DNAER..YSSIKKR.GY...VD..R..AVPTQVVTL.K..T.TKNRSL................-MSIATKIAI.......QLNCK..........LGYT.-.....PWM.I....ELP.L-........-......-..-....-...-...-.....S.G..L.M..................................TIGFDIAKSTRDR...............--KR..AYGALIASMD..lQ...Q.N.S...T....Y.F.....S.TV..-...TE.....C..........S.......A....F...DV......LAN...tLWP...................................................M.IAKALRQ.Y............Q......H.....E...........H........R.........K...LPS...RIVFYR...............DRVSSGSLKQLFEFEVKDI.IE.K.LK........................TEY...ARVQl...spPQLAYI.VVTR..SMN..TR.......F.FLN----.....................................-GQNP....P.P......GTIV.......................DD.VI.T.....LP..E.......R......Y....D..F.YLV......S......Q..Q..V..R......Q.....GTV...SPTSY..NV..L..YSSM..................GL.S.PE...K......M....QK....L...............TYK.M.CHLY..YN.W.S....GTTRV........................PAVCQYAKKLATLVGTNLH..........................................................................................
B4Q9X1_DROSI/538-829        ............................................................................................l-ILCLVPN..DNVER..YSSIKKR.GY...VD..R..AVPTQVVTM.K..T.AKNRSL................-MSIATKIAI.......QLNCK..........LGYT.-.....PWM.I....ELP.L-........-......-..-....-...-...-.....S.G..L.M..................................TIGFDIAKSTRDR...............--KR..AYGALIASMD..lQ...Q.N.S...T....Y.F.....S.TV..-...TE.....C..........S.......A....F...DV......LAN...tLWP...................................................M.IAKALRQ.Y............Q......L.....E...........H........K.........K...LPS...RIVFYR...............DGVSSGSLKQLFEFEVKDI.IE.K.LK.......................tE-Y...ARVQl...npPQLAYI.VVTR..SMN..TR.......F.FLN----.....................................-GQNP....P.P......GTVV.......................DD.VI.T.....LP..E.......R......Y....D..F.YLV......S......Q..Q..V..R......Q.....GTV...SPTSY..NV..L..YSSM..................GI.S.PD...K......M....QK....L...............TYK.M.CHLY..YN.W.S....GTTRV........................PAVCQYAKKLATLVGTNLH..........................................................................................
B4HWY9_DROSE/538-829        ............................................................................................l-ILCLVPN..DNAER..YSSIKKR.GY...VD..R..AVPTQVVTM.K..T.AKNRSL................-MSIATKIAI.......QLNCK..........LGYT.-.....PWM.I....ELP.L-........-......-..-....-...-...-.....S.G..L.M..................................TIGFDIAKSTRDR...............--KR..AYGALIASMD..lQ...Q.N.S...T....Y.F.....S.TV..-...TE.....C..........S.......A....F...DV......LAN...tLWP...................................................M.IAKALRQ.Y............Q......L.....E...........H........K.........K...LPS...RIVFYR...............DGVSSGSLKQLFEFEVKDI.IE.K.LK.......................tE-Y...ARVQl...npPQLAYI.VVTR..SMN..TR.......F.FLN----.....................................-GQNP....P.P......GTVV.......................DD.VI.T.....LP..E.......R......Y....D..F.YLV......S......Q..Q..V..R......Q.....GTV...SPTSY..NV..L..YSSM..................GI.S.PE...K......M....QK....L...............TYK.M.CHLY..YN.W.S....GTTRV........................PAVCQYAKKLATLVGTNLH..........................................................................................
A8XEN9_CAEBR/501-812        .............................................................................................MLVVMLAD..DNKTR..YDSLKKY.LC...VE..C..PIPNQCINL.R..T.LAGKSSdgg.........enknFGSIVLKIVL.......QMVCK..........TGGA.-.....LWR.V....NIP.M-........-......-..-....-...-...-.....Q.D..T.M..................................IVGYDLYHDSTLK...............--GK..TVGACVSTTS...S...E.F.T...K....F.Y.....S.QT..R...PH.....E..........N.......P....T...QL......GNN....LTH...................................................F.VRKALKK.Y............Y......D.....G...........N........N.........N..tLPS...KLVLYR...............DGAGDGQIPYIKNTEVKLV.RE.A.CDqvt.................lraaQMN...NKEHk....pIKLAFI.IVTK..RVN..MR.......I.LKQGASG....................................nQAVNP....D.P......GTVV.......................DT.TV.T.....RP..E.......R......M....D..F.YLV......P......Q..F..V..N......Q.....GTV...TPVSY..NI..I..YDDT..................GL.G.PD...K......H....QQ....L...............AFK.L.CHLY..YN.W.Q....GTVRV........................PAPCQYAHKLAFLTAQSLH..........................................................................................
Q17567_CAEEL/397-708        .............................................................................................MLVVMLAD..DNKTR..YDSLKKY.LC...VE..C..PIPNQCVNL.R..T.LAGKSKdgg.........enknLGSIVLKIVL.......QMICK..........TGGA.-.....LWK.V....NIP.L-........-......-..-....-...-...-.....K.S..T.M..................................IVGYDLYHDSTLK...............--GK..TVGACVSTTS...N...D.F.T...Q....F.Y.....S.QT..R...PH.....E..........N.......P....T...QL......GNN....LTH...................................................F.VRKSLKQ.Y............Y......D.....N...........N........D.........K..tLPS...RLILYR...............DGAGDGQIPYIKNTEVKLV.RD.A.CDavt.................dkaaELS...NKVQe....kIKLAFI.IVTK..RVN..MR.......I.LKQGSSS....................................kSAINP....Q.P......GTVV.......................DT.TV.T.....RP..E.......R......M....D..F.YLV......P......Q..F..V..N......Q.....GTV...TPVSY..NI..I..HDDT..................GL.G.PD...K......H....QQ....L...............AFK.L.CHLY..YN.W.Q....GTVRV........................PAPCQYAHKLAFLTAQSLH..........................................................................................
P90786_CAEEL/499-810        .............................................................................................MLVVMLAD..DNKTR..YDSLKKF.LC...VE..C..PIPNQCVNL.R..T.LAGKSKdgg.........enknLGSIVLKIVL.......QMICK..........TGGA.-.....LWK.V....NIP.L-........-......-..-....-...-...-.....K.N..T.M..................................IVGYDLYHDSTLK...............--GK..TVGACVSTTS...N...D.F.T...Q....F.Y.....S.QT..R...PH.....E..........N.......P....T...QL......GNN....LTH...................................................F.VRKALKQ.Y............Y......D.....S...........N........D.........Q..tLPS...RLILYR...............DGAGDGQIPYIKNTEVKLV.RD.A.CDavt.................dkaaELS...NKVQe....kIKLAFI.IVTK..RVN..MR.......I.LKQGSSL....................................dNAINP....Q.P......GTVV.......................DT.TV.T.....RP..E.......R......M....D..F.YLV......P......Q..F..V..N......Q.....GTV...TPVSY..NI..I..HDDT..................DL.G.PD...K......H....QQ....L...............AFK.L.CHLY..YN.W.Q....GTVRV........................PAPCQYAHKLAFLTAQSLH..........................................................................................
PIWI1_SCHMD/493-790         ...........................................................................................ma--LVFIPD..---DK..VYAKVKN.FT...MS..T..GLLTQCVTQ.R..N.GSNRDDr..............rRKTVADKSVM.......QMFSK..........LGYD.-.....PWG.I....NLK.M-........-......-..-....-...-...-.....A.P..T.M..................................IVGLDTFHSKTGK...............---R..SVQASVFSIS...A...K.F.S...Q....Y.I.....S.FV..N...SS.....K..........G.......K....N...EF......HEN....LGK...................................................N.FLTALTT.F............Q......N.....K...........F........N.........T...MPL...RLIIYR...............DGVGDSQLAFTKKFETDAV.MK.M.IE........................KIY...ENQT.....lPQIIYV.VVKK..RIS..VK.......F.FKD----.....................................-GANP....N.P......GTVV.......................DE.KI.V.....KP..N.......F......Y....E..F.YLV......S......Q..K..T..T......K.....GTA...SPTNY..NV..L..MDTKftnkk........tnevsVM.S.PS...V......L....QQ....I...............TYS.L.THLY..FN.W.M....GTIRV........................PVPTHYAHRLAELVGK---ihr.......................................................................................
D2Z0D8_DUGJA/494-791        ...........................................................................................la--LVFIPD..---DK..IYAKVKN.FT...MS..T..GLLTQCVTQ.R..N.GSNRDDr..............rRKTVADKSVM.......QMFSK..........LGYD.-.....PWG.I....NLK.M-........-......-..-....-...-...-.....A.P..T.M..................................IVGLDTFHSKTGK...............---R..SVQASVFSIS...S...K.F.S...Q....Y.I.....S.FV..N...SS.....K..........G.......K....N...EF......HEN....LGK...................................................N.FLTAITT.F............Q......Q.....K...........F........G.........T...MPH...RFIIYR...............DGVGDSQLAFTKKFETEAV.MK.M.IE........................KIY...ENQN.....lPQIIYV.VVKK..RIS..VK.......F.FKD----.....................................-GANP....N.P......GTVV.......................DE.KI.V.....KP..N.......F......Y....E..F.YLV......S......Q..R..T..T......K.....GTA...SPTNY..NV..L..MDTKynnkk........tneisPM.A.PS...V......L....QQ....I...............TFS.L.THLY..FN.W.M....GTIRV........................PVPTHYAHRLAELVGKV--hr........................................................................................
PIWIL_DUGJA/502-800         ..........................................................................................ial---VFVPD..---DR..VYAKVKS.FT...IS..T..GLLTQCVTT.R..N.GTNRNDk..............rRQVVSSKTVM.......QIFSK..........FGYD.-.....PWT.I....DIK.M-........-......-..-....-...-...-.....R.P..T.M..................................IVGMDTFHNKGSK...............---K..SIHASVFSIN...S...T.F.S...Q....Y.M.....S.FA..N...SP.....K..........G.......K....Q...EF......HDT....LSG...................................................N.FKAALTE.F............K......R.....I...........Y........K.........I...LPV...RIMVYR...............DGVGDSQLQFTKQFEVDAM.KP.L.VE........................NIY...KENGc...qvPQIIYV.IVKK..RIG..TK.......L.FNRGDN-.....................................----A....N.P......GTIV.......................DK.EI.V.....KP..N.......F......F....E..F.FLV......S......Q..R..V..T......R.....GTA...SPTNY..NV..L..EDTRyqnk.........agiieAI.T.PN...E......L....QR....I...............TYT.L.THLY..FN.W.M....GTIRV........................PVPVHYAHKLAELIGKV--hk........................................................................................
PIWI2_SCHMD/516-815         ..........................................................................................mal---VFVPD..---DR..VYAKVKS.FT...MS..T..GLLTQCVTT.R..N.GTNRNDk..............rRKVVSSKTVM.......QIFAK..........FGYD.-.....PWT.V....EIK.L-........-......-..-....-...-...-.....R.P..T.M..................................IVGMDTYHNKSSK...............---K..SIQASVFSIN...S...T.F.T...Q....Y.M.....S.FV..V...NS.....P..........K.......G....R...QE......FHE...tLGK...................................................N.FNLALED.F............K......K.....R...........Y........D.........I...LPQ...RILVFR...............DGVGDNQLQFTKNFEVDAM.KP.L.IE........................NIY...KGNGf...pvPQIIYV.IVKK..RVG..TK.......L.FNR--G-.....................................--NNP....N.P......GTVV.......................DK.EI.V.....KP..N.......F......Y....E..F.FLV......S......Q..R..T..T......K.....GTA...TPTNY..NV..L..EDTRlltk.........kgtmdPM.A.PN...E......L....QK....I...............TYA.L.THLY..FN.W.M....GTIRV........................PVPVHYAHRLAELVGKV--hk........................................................................................
D2Z0D9_DUGJA/512-810        ..........................................................................................mal---VFVPD..---DR..VYAKVKS.FT...MS..T..GLLTQCVTT.R..N.GTNRNDk..............rRKVVSNKTVM.......QIFAK..........FGYD.-.....PWT.V....EIK.L-........-......-..-....-...-...-.....R.P..T.M..................................IVGMDTYHNKSSK...............---K..SIQASVFSIN...S...T.F.T...Q....Y.M.....S.FV..N...QP.....K..........G.......R....Q...EF......HET....LGK...................................................N.FNLALED.F............K......K.....R...........Y........D.........I...LPQ...RILVFR...............DGVGDNQLQFTKNFEVDAM.KP.L.IE........................NIY...KSNGf...pvPQIIYV.IVKK..RVG..TK.......L.FNR--G-.....................................--NNP....N.P......GTVV.......................DK.EI.V.....KP..N.......F......Y....E..F.FLV......S......Q..R..T..T......K.....GTA...TPTNY..NV..L..EDTRlltk.........kgtmdPM.A.PN...E......L....QK....I...............TYA.L.THLY..FN.W.M....GTIRV........................PVPVHYAHRLAELVGKV--hk........................................................................................
B9ZU52_9TURB/589-885        ............................................................................................l-VFCLLPS..NKKQR..YDSIKRL.CY...VN..K..PVPSQCVLT.K..T.IRNPAK................VMSVATKVAL.......QISCK..........LGDV.-.....AWA.V....SIP.M-........-......-..-....-...-...-.....R.R..T.M..................................IVGMDTYHDKRQS...............---V..SVQGIVFSLN...E...T.F.T...Q....Y.Y.....S.YS..P...IV.....K..........G.......G....K...AE......LHN...rLEV...................................................G.FNLALQK.F............R......E.....K...........N........G.........D...LPT...RIILYR...............DGVGDSMLEEVKNSELLQL.KQ.S.LS........................KIY..gERMS.....sLGFKAI.VVKK..LVS..SR.......M.FRKQGSQ.....................................-LRNP....A.P......GTVL.......................DD.VI.T.....MP..N.......F......V....D..F.FLV......S......Q..Y..V..N......Q.....GTV...TPTHY..NM..IedVNDA..................NI.K.PD...Q......V....QQ....L...............TYK.L.THLY..FN.W.P....GTIRV........................PAPCHYAHRLAYLVGQNL-m.........................................................................................
A8VSS4_TETTH/479-774        ............................................................................................f-IVFILQGakGKGKN..YQYLKSF.LL...KE..K..PIPSQMILQ.G..T.IKSSKD...............gCQVICNKICN.......QICIK..........VGGI.P.....YII.K....DLP.F-........-......-..-....-...S...N.....L.P..T.M..................................LVGIDYIRKENQK...............----..SVYSFVASVD...S...T.F.C...K....F.F.....S.GA..Q...LL.....D..........A.......Q....D...QN......NKF....VDK...................................................L.LQASLTQ.F............K......Q.....K...........N........G.........I...LPQ...RVIIYR...............QA-ANNILNEPLKEEIAIM.KK.C.LS........................EME...-MSQ......CKIHIV.GVNS..SDK..TK.......F.FNEDYSN.....................................----P....A.Q......GTVI.......................SQ.DV.V.....SS..-.......Q......G....D..F.FLV......S......Q..R..S..M......Q.....GTA...QPMMY..KE..I..YSDY.................eGM.E.LE...Q......IrtqlHT....L...............TYR.M.SYLF..YN.F.T....GAIKI........................PSILKYAEQQTKFMKNNF-e.........................................................................................
A4ZYY6_TETTH/491-831        .............................................................................tfaliimnselehyhf--------..-----..YKTCKQA.IT...VD..K..GICCSLIKA.S..T.LQQYVPtqqypq....ippgnsIEAFASRFLS.......QMQAK..........LGES.P.....WLM.Q....ELP.Y-........-......-..-....-...N...Q.....N.P..C.T..................................MIGFSVLRQRNAR...............---K..IIVAGAASIN...K...Q.Y.S...K....Y.L.....P.DY..R...VI.....S..........E.......V....S...TK......IK-....--Edgtleivelseq...........................einnsitnsmkdI.LQGFLSQ.F............A......T.....T...........H........K.........I...NPT...WVIIIR...............DG----IFIQNAQNEKDAI.FS.M.MSt.....................rrSQS...ENKS......FHLLFA.TSRY..QTS..FR.......T.YNFYGSSel.................................naNTQNV....SsPg....tGAIV.......................EK.QL.-.....--..N.......K......R....E..F.YLY......T......Q..K..I..V......K.....NCP...FSVLY..NV..L..HIDK..................FI.G.LD...EhslladF....QD....L...............VYN.T.YVLN..YT.Y.H....TKTTS........................PACVQNAYKLAEFVKMF--vt........................................................................................
Q23AZ6_TETTH/491-831        .............................................................................tfaliimnselehyhf--------..-----..YKTCKQA.IT...VD..K..GICCSLIKA.S..T.LQQYVPtqqypq....ippgnsIEAFASRFLS.......QMQAK..........LGES.P.....WLM.Q....ELP.Y-........-......-..-....-...N...Q.....N.P..C.T..................................MIGFSVLRQRNAR...............---K..IIVAGAASIN...K...Q.Y.S...K....Y.L.....P.DY..R...VI.....S..........E.......V....S...TK......IK-....--Edgtleivelseq...........................einnsitnsmkdI.LQGFLSQ.F............A......T.....T...........H........K.........I...NPT...WVIIIR...............DG----IFIQNAQNEKDAI.FS.M.MSt.....................rrSQS...ENKS......FHLLFA.TSRY..QTS..FR.......T.YNFYGSSel.................................naNTQNV....SsPg....tGAIV.......................EK.QL.-.....--..N.......K......R....E..F.YLY......T......Q..K..I..V......K.....NCP...FSVLY..NV..L..HIDK..................FI.G.LD...EhslladF....QD....L...............VYN.T.YVLN..YT.Y.H....TKTTS........................PACVQNAYKLAEFVKMF--vt........................................................................................
C5LD15_9ALVE/568-697        ............................................................................................l-VMLFTPV..KDCKR.vYQIFKQV.CT...VE..R..PCITQVVRS.E..T.MRKKTS................IVAIVTRIIM.......QISAK..........FLGP.-.....LWH.I....DLH.TS........L......T..P....M...M...N.....E.P..C.M..................................LVGIDTAVAKETR...............---R..AVLGFVCSLD...S...A.S.S...Q....Y.F.....S.KA..V...PL.....D..........-.......-....-...--......---....---...................................................-.-------.-............-......-.....-...........-........-.........-...---...------...............-------------------.--.-.--........................---...----......------.----..---..--.......-.-------.....................................-----....-.-......----.......................--.--.-.....--..-.......-......-....-..-.---......-......-..-..-..-......-.....---...-----..--..-..----..................--.-.--...-......-....--....-...............---.-.----..--.-.-....-----........................-------------------gdqydisamss...............................................................................
A0D5D7_PARTE/374-640        vlfvgdqktdftsarntllskaipnqlinlpiqdqeinrllaimtanlgsvpwsikeingqinnkksavlgiwksdnsfsaclsinkylnkyi--------..-----..-------.--...--..-..---------.-..-.------................----------.......-----..........----.-.....---.-....---.--........-......-..-....-...-...-.....-.-..-.-..................................-------------...............----..----------...-...-.-.-...-....-.-.....-.--..-...--.....-..........-.......-....-...SS......FGD....LDQ...................................................I.LTLLLST.Y............Y......G.....T...........H........K.........T...LAN...QIIIFA...............EE----DYTDIMEQRIQGL.IQ.L.IQd......................qGLA...ESTQ.....kPEIVMV.QVKD..ASE..ER.......Y.FTYFERNfe.................................syYCKNP....Q.V......GCIV.......................P-.--.I.....NE..K.......Q......G....R..F.SFH......S......Q..R..G..E......Q.....GCL...QAQQL..QI..S..SSN-..................--.-.RR...E......I....AQ....L...............YYH.L.IFLN..FD.L.S....SITYL........................PAPLHYAKKLSKH------qlqse.....................................................................................
B9S0P9_RICCO/17-119         ............................................................................................i-LICVLAK..-KDHS..YNNLKLI.SE...TK..V..GIVAQCCSF.K..N.APRT--................KTQFLTNLAL.......KINVR..........LGGS.N.....MEL.F....KQP.QC........-......-..L....R...S...K.....G.H..V.M..................................FIGTEVNHLVSYN...............STCP..SIVDVVVIT-...-...-.-.-...-....-.-.....-.--..-...--.....-..........-.......-....-...--......---....---...................................................-.-------.-............-......-.....-...........-........-.........-...---...------...............-------------------.--.-.--........................---...----......------.----..---..--.......-.-------.....................................-----....-.-......----.......................--.--.-.....--..-.......-......-....-..-.---......-......-..-..-..-......-.....---...-----..--..-..----..................--.-.--...-......-....--....-...............---.-.----..--.-.-....-----........................-------------------n.........................................................................................
B7R785_9THEO/119-333        ............................................................................................d-IVIMTTT.vRNELI..YAKVKSL.LL...GN..-..GIPSQVVTA.E..K.LRNTKG................LPWILENIAL.......QIYAK..........IGGT.P.....WTV.M....SSS.P-........-......-..-....-...-...-.....K.G..E.L..................................VIGVSRAIDKRRN...............----..YIIGFITLFS..yD...G.D.Y...L....L.F.....Y.SL..A...PR.....P..........I.......E....W...QK......LDEyrnaLSQ...................................................L.IVDAYRE.Y............E......R.....Y...........H........G.........-...KPS...SLVIHL...............CK-----RPGRFR-EIAAV.EQ.A.LQ........................EIG...--FD......LPFALI.HLND..DTN..YR.......L.FDTGHPT.....................................--YVP....Q.T......GIKV.......................D-.--.-.....--..-.......-......-....-..-.---......-......-..-..-..-......-.....---...-----..--..-..----..................--.-.--...-......-....--....-...............---.-.----..--.-.-....-----........................-------------------inpytalll.................................................................................
Q11QW7_CYTH3/390-605        .........................................................................................tlpv--------..-KKSP..YHTCKAK.LI...GS..-..GIPTQDIQV.V..N.LKNA--................NQFTINNIAL.......NIYAK..........IGGT.-.....AWT.I....EKE.DK........R......-..-....-...-...-.....M.E..E.L..................................VIGVGSSLSSDGK...............----..LVLGIAQIFH...S...D.G.R...Y....L.V.....G.DC..T...PL.....S..........T.......F....D...NY......AKN....LED...................................................Y.LYSAISNeI............D......R.....S...........L........N.........K..tKEF...RLIFHL...............FK------SASFQYEIKAV.EN.L.MK........................RFS..dTDLT......FKYAFV.HLAY..GHN..FR.......M.FNNDGNK.....................................---DV....D.K......GTLV.......................--.--.-.....--..-.......-......-....-..-.---......-......-..-..-..-......-.....---...-----..--..-..----..................--.-.--...-......-....--....-...............---.-.----..--.-.-....-----........................-------------------hisshckllhftasssip........................................................................
Q9L1X1_STRCO/365-661        ...............................................................................dsspylvaksafmg--------..-----..-------.--...--..Q..GVPVQEVRI.E..T.VRQSKL................-AYPLNSIAL.......ACYAK..........LGGI.-.....PFV.I....AAP.RT........L......-..-....-...-...-.....A.H..E.L..................................VIGIGSAHVKESR..............lTEPE..RVVGITTVFS..aD...G.N.Y...L....L.W.....N.TS..ReadYD.....D..........Y.......P....R...EL......LLS....LRD...................................................C.IDTIKNR.-............N......A.....W...........Q........A.........G...DEL...RLVFHV...............-------FKPLKDVEATAV.KK.L.VE........................GLT...QTYA.....kVEFAFV.HVST..DHD..WV.......M.FDRTSAGirgwg..........................adsrtkGHYVP....E.R......GHAVp....................mgKR.EL.L.....VA..V.......G......G....P..M.DL-......-......K..S..A..L......H.....GVP...KPLLL..K-..L..HPQS..................TF.T.DI...E......Y...lGR....Q...............AFR.F.TSMS..WR.N.M....YPSRN........................PVTISYSDLIAELLG----hlrh......................................................................................
D2M4C5_RHOPA/151-447        ...........................................................................................fd--------..DESNP..YYATKSV.FL...KR..-..DVPVQSVRL.E..T.MAQADS...............qLIFSMNHMSL.......ATYAK..........LGGT.-.....PWL.L....ASQ.QT........V......-..-....-...-...-.....A.H..E.L..................................VIGLGSHSVANSR..............iGSQQ..RFVGITTVFS...S...D.G.S...Y....L.L.....S.DR..T...AV.....V..........P.......Y....E...EY......ATA....LYD...................................................T.LKRSITT.V............R......K.....Q...........D........N.........W..rSTDk.vRLVFHM...............-------FKPPKDTEAEAI.KR.T.VD........................DLE...-LEN......VTFAFV.HIAP..SHP..YL.......I.FDNTQKG....................................iGFRDP....K.K......GILG.......................--.--.-.....--..-.......-......-....-..-.---......-......-..-..-..-......-.....---...-----..--..-..----..................--.-.--...-......-....--....-...............---.-.----..--.-.-....-----........................-------------------perglhlklgdyeslivfsgaselkqasdgmprpcllklhrlstftdmtylarqafefsghswrmlspepfpitirysdliaerlaglna
A3VQY4_9PROT/445-745        ........................................................................................lpgpq--------..---NP..YYATKAM.LL...RN..-..NVAVQNVRI.E..T.MSEPDK...............sLVYTMNQVSL.......ACYAK..........LGGR.-.....PWL.L....AAQ.QS........V......-..-....-...-...-.....A.H..E.L..................................VIGLGSHTEQKSR..............fDQSV..RYVGITTVFS..sDggyH.L.S...E....R.T.....G.VV..L...FE.....D..........Y.......A....T...EL......TDT....LTR...................................................T.IERVRRE.-............D......N.....W...........K........N.........T...DRV...RLVFH-...............------AFKQIKDIEAEAI.KQ.A.VE........................ALD...-LEN......VIFAFV.HIAE..QHP..FL.......I.FDQNQEGlphwek.........................drskrkGVLGP....S.R......GVHI.......................--.KL.A.....DS..E.......S......L....V..V.FAG......As...elK..Q..A..A......H.....GMP...RACLL..K-..L..HRNS..................TF.RdMT...Y......L....AR....Q...............AFD.F.TAHS..WR.V.M....TPEPF........................PITIKYSDLIAERLA----glkq......................................................................................
B9MH92_ACIET/439-730        ...................................................................................apqknpylva--------..-----..-----KA.AF...LS..N..QIPTQFIAF.E..T.FSMAPA...............sLAYTLSNLAL.......AVYAK..........LGGI.-.....PWL.I....KSD.KG........I......-..-....-...-...-.....A.H..E.V..................................VIGLGSAAIGESR..............fSRKE..RIVGITSVFR...G...D.G.G...Y....L.L.....S.NL..S...NA.....V..........P.......M....S...KY......GEA....LTE...................................................S.LQGTLQR.V............R......S.....E...........M........N.........WikgDSV...RVIVH-...............------AFKPMRNTEVESV.KA.A.LK........................EFS...-EFD......LRFAFL.HVKQ..DHP..YL.......L.FDDDSIGtk.................................grGEKTP....I.R......GLFAev..................ghnET.LL.T.....LT..G.......P......Q....Q..-.---......L......K..R..P..T......D.....GLP...KPLLL..S-..L..HRDS..................TF.T.DI...I......Y...lTK....Q...............VYW.F.SNHS..WR.S.F....LPAAM........................PVTIYYSDLVAGLLGR---ldr.......................................................................................
A5D4D9_PELTS/458-756        ...................................................................................qlfgnknpyl--------..-----..---VTKC.FF...LQ..Q..QVPVQEVEI.E..N.IVKDDR...............qLIYILNNISL.......ASYAK..........MGGT.-.....PWL.L....KAD.SP........I......-..-....-...-...-.....A.H..E.L..................................VFGLGSCQVSRSR..............lGSKE..RVVGITTVFT..gD...G.N.Y...L....L.-.....T.NK..S...AA.....V..........P.......F....K...EY......PKA....LLR...................................................S.LRKTVAT.V............K......E.....D...........Q........N.........W...LPNdsvRLIFHL...............-------FKPFKDIEVTAI.KT.V.MQ........................ELG...HNDT......-QYAFI.HFVD..NHP..FH.......V.FDENNKGvkdyl...........................trqfkGQFAP....P.R......GAFL.......................TL.SK.W.....EA..L.......L......-....S..F.KGS......G......E..V..KrlQ......D.....GIP...QPVLL..R-..L..HRDS..................TF.T.DL...T......Y...lAR....Q...............AFD.F.SCHS..WR.S.F....SPAPL........................PITILYSALIAKLLK----sls.......................................................................................
A0LL61_SYNFM/455-750        ................................................................................sqnpyfitkgsfl--------..-----..-------.--...-A..H..QIPVQEFEI.E..T.AQKNDR...............eLQYSLNNMAL.......ATYAK..........MNGI.-.....PWL.L....KAN.PT........I......-..-....-...-...-.....A.H..E.L..................................IIGLGSANIADGR..............lGDSE..RYVGITTVFS..gD...G.N.Y...H....L.T.....N.VS..-...-R.....A..........V.......T....I...DC......YQK...aFLE...................................................A.LRKAVSK.V............Q......Q.....D...........M........N.........W...QPK...DHVRLV...............FH---ASFKRFRQDEVNSV.KL.L.MS........................ELG...-NYE......VEYAFL.QLSE..QHP..YL.......L.FDKSQSGv..................................vdFETKR....T.K......GVFAp.....................kRA.ST.L.....QL..S.......K......R....A..V.LLCltgpseV......K..R..P..E......D.....GVP...SPLLL..E-..L..HRDS..................SF.T.DM...T......Y...lSR....Q...............VFA.F.SCHS..WR.T.F....LPASV........................PVTIQYSDLIARTL-----ghls......................................................................................
D0BWJ3_9GAMM/401-693        ...................................................................................klkveenpyy--------..-----..---LGKS.LF...FM..H..QVPVQDFTI.E..L.LSQSDY...............nLSFSLNNMAL.......ACYAK..........MGGV.-.....PWL.L....KSS.PT........L......-..-....-...-...-.....S.H..E.L..................................VIGIGSANIGQER..............gINGQ..RVMGITTVFS...G...D.G.S...Y....I.V.....S.NT..S...KA.....V..........V.......P....K...AY......CEA....LTS...................................................I.LDETIEK.I............Q......K.....R...........M........N.........W..qKGD...TIRLIF...............HT----QVKKFNKEEIEAV.RA.V.ID........................KYH...-DYQ......IEYTFL.KISE..DHG..LH.......V.FDSATADa..................................qkGRLAP....P.R......GKIF.......................--.-Q.L.....SK..H.......E......M....L..I.YLI......G......Q..R..E.lR......Q.....DTD...GHPRG..VIlsI..HKDS..................TF.K.DI...R......Y...lSA....Q...............VYS.F.ASHS..WR.S.Y....FPNPL........................PVTISYSDIIARN------lgwln.....................................................................................
A4WYU7_RHOS5/454-756        .......................................................................................arlpdd--------..--RNP..YIHTKSL.LL...-T..L..GVPTQQVRM.P..T.VLLEPK...............sLQYTLQNFSI.......ATYAK..........LNGT.-.....PWT.V....NHD.KA........I......-..-....-...-...-.....N.D..E.L..................................VVGMGLAELSGSR..............tEKRQ..RFVGITTVFA...G...D.G.S...Y....L.L.....G.NV..S...KE.....C..........E.......Y....E...GY......SDA....IRE...................................................S.MTGILRE.L............K......K.....R...........N........N.........W...RPGdtvRVVFHA...............H-------RPLKRVDVASIvFE.C.TR........................EIG...SDQN......IQMAFV.TVSH..DHP..FV.......L.IDRSERGleayk..........................gstarkGVFAP....P.R......GAISrv...................grLT.RL.L.....AV..N.......S......P....Q..L.IKR......A......N..T..P..L......P.....TPL...L---V..S-..L..HPDS..................TF.K.DV...D......Y...lAE....Q...............ALK.F.TSLS..WR.S.T....LPAAT........................PVTIFYSERIAELLG----rlk.......................................................................................
B7K585_CYAP8/439-744        ...............................................................................aiviildehsnlpd--------..-SINP..YLHSKSL.LL...TH..-..GIPVQEIRY.S..N.IQKDKK...............sLQYILQNFSL.......AMYAK..........LTGQ.-.....PWT.V....DQD.QT........I......-..-....-...-...-.....S.D..E.L..................................VIGIGTSELSNSR..............fETRQ..RFVGITTVFR...G...D.G.N...Y....L.L.....S.SL..S...KE.....C..........S.......Y....D...EY......PDV....LRE...................................................S.TISILQE.F............K......R.....R...........N........G.........W...QPGdtvRLIFHS...............AR----PLKKVNI--AKII.SE.C.VE........................EVG...KEQI......VEFAFL.TVSE..EHP..FI.......V.LDTSQQG.....................................---YK....G.K......GIYAp.....................eRG.KI.I.....QI..G.......K......Y....N..R.LLSt...nsP......H..L..I..K......K.....ETSpipRPLLI..R-..L..HQQS..................NY.R.DL...T......Y...lSE....Q...............VLK.F.TALS..WR.S.T....FPAPK........................PVSIYYSELIANLLG----rlkn......................................................................................
C1F5Q7_ACIC5/440-735        .........................................................................................glpd--------..-ASNP..YYTTKAR.LM...AQ..-..GVPVQLLNI.E..T.IRRKSL................-DYILNNIGL.......AMYAK..........LGGI.-.....PWT.L....TQN.SD........M......-..-....-...-...-.....A.H..E.I..................................IVGIGSARLNESR..............rGAGE..RVIGITTVFS...G...D.G.Q...Y....L.L.....A.NN..T...QE.....V..........P.......S....E...EY......VDA....LTQ...................................................S.LSETVSE.L............R......S.....R...........F........G.........W...RPK...DRVRFI...............FH---QKFKKYKDAEAEAV.DR.F.AR........................SLK...-DFD......VQYAFV.HVSD..SHN..WM.......L.LDPASRGvkfg.............................dtmkGVAVP....Q.R......GQCVp.....................lGP.NA.A.....LL..T.......L......S....G..P.F-Q......V......K..T..P..L......Q.....GCP...HPVLV..S-..I..HEKS..................TFkS.VD...Y......I....AR....Q...............IFN.L.SFIS..WR.G.F....NPSTL........................PVSISYSDMIVDLL-----ghlr......................................................................................
Q1PV30_9BACT/383-655        ..........................................................................................sde--------..EEEKT..YYEIKKL.LL...DK..-..GITSQFIAN.K..T.VRSGNF................-NYCLPNIAI.......AILAK..........LGGI.-.....PWK.L....NTK.K-........-......-..-....-...-...-.....Y.N..D.L..................................VIGYNYKKLQDQK...............----..-WIGSAVFFD..nE...G.R.L...G....R.I.....Y.GF..S...EE.....R..........A.......G....E...DL......ISH....---...................................................-.LKIAIDD.Y............S......K.....S...........I........G.........-...SPD...RLTIHY...............YK-------PPRKDEIKNF.EQ.V.IY.......................nKLN...LDIP......FALTEV.NDTK..SKS..DI.......C.FDTEYDM.....................................--GMP....E.S......GTYVk.....................iGK.DE.Y.....LL..F.......N......N....N..R.YEK......E......P..V..R..K......V.....KDE...LPIKV..KI..F..HADV.................gGF.S.HR...E......I....LS....Q...............VYE.F.SRLN..WK.G.L....MQTSQ........................PVTTKYSKMIA--------dfslhf....................................................................................
D2QY15_PIRSD/353-529        ...........................................................................................dt-------E..DFSDQ..YYVTKHA.FL...KA..-..GLPSQFVST.K..T.IRNKAS................FKWTVSNIGM.......AVFAK..........LGGK.-.....PWK.V....VSE.--........-......-..-....-...-...N.....D.D..C.L..................................IVGIGQSHRCGED...............KTIS..RYYSYCVL--...T...D.S.S...G....L.Y.....E.DV..R...VL.....G..........K.......D....T...DE......RSY....LTR...................................................F.ADNLLEI.F............R......G.....H...........S........Q.........Q...---...------...............-------------------.--.-.--........................---...----......------.----..---..--.......-.-------.....................................-----....-.-......----.......................--.--.-.....--..-.......-......-....-..-.---......-......-..-..-..-......-.....---...-----..--..-..----..................--.-.--...-......-....--....-...............---.-.----..--.-.-....-----........................-------------------fsrfaihtpfklrheemtaiqdaitrftletrrpmtfavlkfnad.............................................
D2QGL1_SPILD/333-520        .....................................................................................snideegv--------..---SD..TYYYLKY.HL...TK..L..GVPLQVLSH.E..K.INVEKT................LKWSTSNIGL.......ALFSK..........LGGI.-.....PWV.V....KPS.T-........-......-..-....-...-...-.....A.D..C.L..................................ILGIGSAHQSNAQ...............NEIE..RFFAYSV--C...V...D.S.S...G....L.Y.....K.KL..E...VL.....A..........D.......D....Q...SE......VSY....LDA...................................................L.-------.-............-......-.....-...........-........-.........-...---...------...............-------------------.--.-.--........................---...----......------.----..---..--.......-.-------.....................................-----....-.-......----.......................--.--.-.....--..-.......-......-....-..-.---......-......-..-..-..-......-.....---...-----..--..-..----..................--.-.--...-......-....--....-...............---.-.----..--.-.-....-----........................-------------------krnlvsliqapefacytkcalhipfkikqkeikaiqaaigeirhidfkvikintknkyfgysehntr.......................
PIWI_ARCFU/110-406          ............................................................................................g-IMLVLPE..YNTPL..YYKLKSY.LI...NS..-..-IPSQFMRY.D..I.LSNRNL................-TFYVDNLLV.......QFVSK..........LGGK.-.....PWI.L....NVD.PE........K......-..-....-...-...-.....-.-..-.-..................................--GSDIIIGTGAT..............rIDNV..NLFCFAMVFK...K...D.G.T...M....L.W.....N.EI..S...PI.....V..........T.......S....S...EY......LTY....LKS...................................................T.IKKVVYG.F............K......K.....S...........N........P.........D..wDVE...KLTLHV...............SG----KRPKMKDGETKIL.KE.T.VE........................ELK...KQEMv....sRDVKYA.ILHL..NET..HP.......F.WVMGDPN.....................................NRFHP....Y.E......GTKVk....................lsSK.RY.L.....LT..L.......L......Q....P..Y.LKR......N......G..L..E..M......V.....TPI...KPLSV..EI..V..SDN-..................-W.T.SE...E......Y...yHN....Vhei.........ldeIYY.L.SKMN..WR.G.F....RSRNL........................PVTVNYPKLVAGIIANVN-r.........................................................................................
Q96Z85_SULTO/134-346        ..........................................................................aksqidsiyyrvkasflds--------..-----..-------.GL...EE..R..ATPTQIVTV.D..L.LKQRDEnk...........ntnYSWSLLPIAV.......QMFTK..........MGGI.P.....YAL.K....QSC.IN........I......-..-....G...S...E.....F.N..V.H..................................FIGLGLTSDPRNK...............---L..KRVGFVTIFN..dN...G.S.L...S....Y.M.....D.SN..I...LE.....D..........N.......K....T...ES......YGR...iIYN...................................................A.INRIVNL.S............N......T.....N...........K........S.........S...NYN...ILVVHY...............SG------KSLSKDDDQLI.RN.A.IQ.......................iALS...KKRN......IEVYVA.KVSK..SN-..--.......-.-------.....................................-----....-.-......----.......................--.--.-.....--..-.......-......-....-..-.---......-......-..-..-..-......-.....---...-----..--..-..----..................--.-.--...-......-....--....-...............---.-.----..--.-.-....-----........................-------------------iflidtdskttdkqgsl.........................................................................
A3VPN8_9PROT/165-321        .......................................................................................afverd--------..EEDFD..LHDYLKA.VG...AS..M..GVSVQLIRS.D..K.ALDYHC................RASVMWRLSI.......ALYTK..........AGGV.P.....WVL.E....DIH.P-........-......-..-....-...-...-.....-.Q..T.A..................................FIGIDYAMRRVQD...............DGPR..FAICCAQVFD..aE...G.SgL...E....F.IaykadG.VS..V...YG.....D..........N.......P....Y...LN......HAQ....MLK...................................................I.IARSLTI.Y............Q......R.....K...........H........Y.........G..dLPK...RVVIHK...............-------------------.--.-.--........................---...----......------.----..---..--.......-.-------.....................................-----....-.-......----.......................--.--.-.....--..-.......-......-....-..-.---......-......-..-..-..-......-.....---...-----..--..-..----..................--.-.--...-......-....--....-...............---.-.----..--.-.-....-----........................-------------------nt........................................................................................
D1JFX3_9ARCH/159-437        ........................................................................................yfkfn--------..--YED..LRAHIKA.LC...VK..K..HVYTQILTK.T..S.FRPFDM................-SDNMWNLSL.......GLYVK..........AGGV.-.....PWK.L....ESG.E-........-......-..-....-...-...-.....E.N..T.C..................................FIGIAFGIKKGED...............-GQE..ILVGLAEVFD...V...F.G.E...S....V.T.....I.KV..V...ED.....E..........F.......K....S...EV......GLH....LSEek..............................................asrL.IKTAITG.Y............E......S.....E...........K........R.........E...KPK...RVIIHK...............TS-------SFNEDEKEGI.ED.A.LG........................DTL...--YD......----LV.HLQL..KTS..LR.......L.IPNGGYPpnr...............................gtfWKINQ....E.K......GVLY.......................TT.GY.V.....EE..-.......-......F....R..T.Y--......-......-..-..P..G......A.....ATA...SPIEI..N-..-..RNHG..................AT.E.LK...T......L....AE....Q...............VFG.L.TKMN..WN.T.T...vLMNKE........................PITIEYARKV---------ngilksgie.................................................................................
Q8U3D2_PYRFU/474-756        ..................................................................................lafiaarnkls--------..--SEK..FEEIKRR.LF...-N..L..NVISQVVNE.D..T.LKNKRDkyd.........rnrlDLFVRHNLLF.......QVLSK..........LGVK.-.....YYV.L....DYR.FN........Y......D..Y....-...-...-.....-.-..-.-..................................IIGIDVAPMKRSE...............---G..YIGGSAVMF-...-...D.S.Q...G....Y.I.....R.KI..V...PI.....K..........I.......G....E...QR......GESv..dMNE...................................................F.FKEMVDK.F............K......E.....F...........N........I.........K..lDNK...KILLLR...............DG-------RITNNEEEGL.KY.-.--........................-IS...EMFD......IEVVTM.DVIK..NHP..VR.......A.FANMKMY.....................................--FNL....G.G......AIYL.......................IP.HK.L.....KQ..A.......K......G....T..-.---......-......-..-..-..-......P.....IPI...KLAKK..RI..I..KNG-..................KV.E.KQ...S......I....TR....Qdv...........ldIFI.L.TRLN..YG.S.I...sADMRL........................PAPVHYAHKFANAIRNEWK..........................................................................................
D3S0S6_FERPL/490-768        .......................................................................................egedsf--------..----D..YYNPLKS.AL...FR..N..NILSQNFDV.T..N.YVRGDGkin..........kntIKYAVSNIIY.......NIFGK..........LGVK.-.....FFV.L....EED.VP........Y......D..Y....-...-...-.....-.-..-.-..................................ILGIDVGYGEAYT...............---G..KVAGCTTVHD..sE...G.R.L...R....N.L.....I.PI..E...KQ.....N..........Y.......P....S...KE......TAR....IKA...................................................L.LEEIEQK.K............K......I.....Y...........N........I.........D..fENK...SILILR...............DG-------RINKEEINQL.M-.-.--........................EFS...EERN......CRITYI.EIRK..NIV..HQ.......F.LVNSSQA.....................................--CYV....K.I......G---.......................--.--.-.....--..-.......-......D....Y..Y.ILK......A......H..N..P..R......I.....GFP...RAIKIarKI..V..IEGD..................AW.R.ES...S......L....TEddilL...............IYK.L.TALN..YS.T.Ig.rdSNLRI........................PAPIYYADKLVKALKKGWK..........................................................................................
Y1321_METJA/426-699         .............................................................................................CFALIIGK.eKYKDN.dYYEILKK.QL...FD..L..KIISQNILW.E..N.WRKDDK................-GYMTNNLLI.......QIMGK..........LGIK.-.....YFI.L....DSK.TP........Y......D..Y....-...-...-.....-.-..-.-..................................IMGLDTGLGIFGN...............---H..RVGGCTVVYD..sE...G.K.I...R....R.I.....Q.PI..E...TP.....A..........P.......G....E...RL......HLP....---...................................................Y.VIEYLEN.-............-......K.....A...........N........I.........D..mENK...NILFLR...............DG-------FIQNSERNDL.KE.I.SK........................ELN...----......SNIEVI.SIRK..NNK..YK.......V.FTSDYRI.....................................GSVFG....N.D......GIFLp....................hkTP.FG.S.....NP..V.......K......L....S..T.WLR......F......N..C..G..N......E.....EGL...K---I..N-..-..----..................--.-.-E...S......I....MQ....L...............LYD.L.TKMN..YS.A.LygegRYLRI........................PAPIHYADKFVKALGKNWK..........................................................................................
C7P7E7_METFA/420-692        ............................................................................................g-FALIIGN.rYYEND..YYETLKM.QL...FN..L..NIISQNILW.E..N.WSKDDN................-NFMTNNLLI.......QIMGK..........LGIK.-.....YFA.L....DAK.VN........Y......D..Y....-...-...-.....-.-..-.-..................................IMGLDSGLGAFKS...............---N..RVSGCTVIYD..sE...G.K.I...R....R.I.....Q.PI..D...VP.....S..........P.......G....E...RI......PIH....---...................................................L.VVEFLET.K............T......D.....I...........N........M.........-...ENK...NILFLR...............DG-------FVQNSEREEL.KK.L.SK........................ELN...----......SNIEVI.SIRK..NNK..YK.......V.FTSDYGI.....................................GSIFG....N.D......GIFLp....................hkTT.FG.S.....NP..V.......K......L....S..T.WLR......F......N..S..G..N......E.....EKL...K---I..N-..-..----..................--.-.-E...S......I....MQ....L...............LYD.L.TKMN..YS.A.LygegRNLRI........................PAPIHYADKFVKALGKNWK..........................................................................................
B6YTQ5_THEON/463-751        ..........................................................................................lai---TLIPD..MRQEQ..FDKIKGF.FF...NN..-..GILHKAINI.N..N.LRDPSK...............dQKKLIESMIL.......QALYA..........FGIY.F.....YSL.D....NLN.Y-........-......-..-....-...-...-.....-.-..D.F..................................IIGLDVTREMDKS...............GRYY..GISGAAVVQN...K...N.G.Q...V....L.K.....I.IP..I...TS.....P..........Q.......S....S...SE......TAN....INY...................................................L.IGNIQQE.A............A......A.....I...........L........N.........R..kGYA...DILFLR...............DG-------KVPGGELEQF.K-.-.--........................EIS...RKYN......YRFTII.EILK..RPL..VR.......F.FWENYKE....................................hTVKSP....R.H......NYYFk....................igDT.YY.L.....TA..H.......Y......F....T..N.YLK......V......P..L..K..L......G.....NTY...FVARG..K-..I..SKN-..................VI.S.RE...D......I....MT....I...............T-K.L.TKLN..YS.Q.Pe.npDKMKL........................PAPVHLSHRLI--------nyerrelk..................................................................................
D3S7P9_9EURY/531-824        ......................................................................licispklpnnefdelkshlfsy--------..-----..-------.QQ...TT..F..HQFMYPFNL.K..R.CLNDDD...............fKKPFINSILS.......QFFHK..........MGMY.-.....LFS.F....SEE.L-........-......-..-....-...-...G.....D.Y..D.F..................................IIGYDITKEKDEN...............DKIK..GIGGSAIIYN...S...H.G.H...V....I.T.....TvTF..E...DV.....H..........T.......S....S...EI......ARY....-EKlf...............................................akV.YSELVPH.L............-......N.....L...........N........N.........K...RKI...KILLLK...............DG-------RIFKKELEKL.S-.-.--........................LIS...KKYG......FEIIYI.DVRK..STK..LR.......F.FDIKSKK.....................................---AV....P.E......GKNAyt..................kfgRA.YY.V.....SS..H.......Y......Y....K..R.FLK......Q......P..I..K..I......V.....EKY...RIDDG..S-..-..YKGV..................KI.E.EK...D......I....KQ....L...............IL-.L.TKINfsQL.M.P....DKMKL........................PAPVHYAHKHVNAVRRGWK..........................................................................................
B5IR12_9EURY/528-819        ..................................................................................dlelrefynwl--------..-----..----KKE.FY...DE.tK..PLVFQGARV.E..S.VFGMYK................-RYAVPNIVL.......QMAAK..........LGVY.P.....YSL.E....TSS.G-........Y......D..Y....-...-...-.....-.-..-.-..................................IIGIDYTYWHERD...............--AV..SVGGGAVVVS..pS...G.L.I...E....G.I.....Y.PI..A...IP.....S..........K.......R....E...SL......DMKe..iLQE...................................................W.FLKTVQN.N............P......E.....I...........M........K.........Q...GRV...TVLISR...............DG-------MVPKYERNRI.QE.F.LC........................EYS...DELD......MTIEAV.EVRK..RIL..TR.......I.WSLDGPNtfyspv........................kvgnytyYMVNA....H.A......GYPL.......................RR.KE.R.....KI..Y.......Y......S....K..P.YLI......G......S..L..Y..R......-.....---...-----..--..-..----..................--.-.--...-......-....--....-...............---.-.----..--.-.-....-----........................-------------------fqsgkvqpihgsasrhlveslirlqkinytttkmdnvrlplpidvthklinfirdvn.................................
O67434_AQUAE/419-694        ............................................................................................l-VIVFLEE.yPKVDP..YKSFLLY.DF...VK..R..ELLKKMIPS.Q..V.ILNRTLkn............enLKFVLLNVAE.......QVLAK..........TGNI.P.....YKL.K....EIE.GK........V......D..A....-...-...-.....-.-..-.-..................................FVGIDISRITRDG...............-KTV..NAVAFTKIFN..sK...G.E.L...V....R.Y.....Y.LT..S...YP.....A..........F.......G....E...KL......TEK....---...................................................A.IGDVFSL.L............E......K.....L...........G........F.........K...KGS...KIVVHR...............DG-------RLYRDEVAAF.K-.-.--........................KYG...ELYG......YSLELL.EIIK..RNN..PR.......F.FSNEKFI.....................................-----....-.K......GYFYk....................lsED.SV.I.....LA..T.......Y......N....Q..V.Y--......-......-..-..-..-......E.....GTH...QPIKV..RK..V..YGE-..................-L.P.VE...V......L....CS....Q...............ILS.L.TLMN..YS.S.F....QPIKL........................PATVHYSDKITKLMLR---gie.......................................................................................
B4B3R2_9CHRO/1-219          ...............................................................................mgnlpfilaeplei--------..-----..-------.--...--..-..---------.-..-.------................----------.......-----..........----.-.....---.-....---.--........-......-..-....-...-...-.....-.A..D.Y..................................FIGLDISRERKRN...............SRGS..NNACGSVRL-...-...-.Y.G...K....Q.G.....E.FI..Q...YQ.....L..........D.......D....Q...PI......EGE....--E...................................................I.SGKFLER.F............F......Q.....E...........S........E.........L...KDK...TVLIYR...............DGLFRGNEAKFLNNWAK--.--.-.--........................---...-AIG......SKFILV.ECIK..SGV..PR.......L.YNWSQKT.....................................-VVAP....D.K......G---.......................-S.SL.L.....LS..S.......R......E....A..I.LVT......T......K..V.pA..N......I.....GLA...RPLRL..KI..H..EEGE..................QV.A.IE...K......V....LE....T...............TLK.L.TLLH..HG.A.L....QTPRL........................PMPIYGADRMAY-------lrlkgi....................................................................................
A0YYT3_9CYAN/471-752        .............................................................................tddtedgsfysfvssr--------..-----..-------.-L...LR..R..GISSQVIYE.D..T.LKNPNN................YSYILNQVIP.......GILAK..........LGNL.-.....PFI.L....AKP.LE........I......-..-....-...-...-.....-.A..D.Y..................................FIGLDISRTPKKR..............kSGSL..NVCASVR---...-...L.Y.G...K....Y.G.....E.FI..R...YR.....-..........-.......L....E...DA......LTQ....GEE...................................................I.DKRTLER.F............L......P.....A...........A........D.........L...SGK...TVLIYR...............DG-------RFCGDEIKHL.RE.R.AK........................AMG...----......SKFILV.ECIK..SGI..PR.......L.YEVQELTvkd..............................kkkpILKAP....P.K......GLAL.......................--.RL.S.....SH..E.......V......M....L..V.TTE......V......K..S..E..K......M.....GLP...NPLRL..KV..I..PEEG.................qQV.S.LE...S......L....VE....A...............TLK.L.TLLH..HG.S.L....KEPRL........................PIPLYGSDIIAYR------rlqgis....................................................................................
A8YDH3_MICAE/463-734        .....................................................................................nadnteeg--------..----S..LYSWIKK.KF...LE..R..RVMTQMIYE.K..T.LNDKSN................YKNILNQVVP.......GILAK..........LGNL.P.....YVL.A....ESL.E-........-......-..-....-...-...-.....I.A..D.Y..................................FIGLDVGRMPKKN..............lPGSL..NVCASVRLY-...-...G.K.Q...G....E.F.....V.RC..R...VE.....-..........-.......-....-...DS......LTE....GEE...................................................I.PQRILEN.C............L......P.....Q...........A........E.........L...KNQ...TVLIYR...............DG-------KFQGKEVDNL.LA.R.AR........................AIN...----......AKFILV.ECYK..TGI..PR.......L.YNFEQKQ.....................................-INAP....S.K......GL--.......................--.AF.A.....LS..K.......R......E....V..I.LIT......S......Q..V..S.eQ......I.....GVP...RPLRL..KV..H..ELGD..................QV.N.LK...Q......L....VD....T...............TLK.L.TLLH..YG.S.L....KEPRL........................PIPLYGADAIAYR------rlqgi.....................................................................................
B0JXD6_MICAN/462-734        ....................................................................................rnadnteeg--------..----S..LYSWIKR.KF...LG..R..GVITQMIYE.K..T.LNDKSN................YKNILNQVVP.......GILAK..........LGNL.P.....YVL.A....E-P.LE........-......-..-....-...-...-.....I.A..D.Y..................................FIGLDVGRMPKKN..............lPGSL..NVCASVRLY-...-...G.K.Q...G....E.F.....V.RC..R...VE.....-..........-.......-....-...DS......LTE....GEE...................................................I.PQRILEN.C............L......P.....Q...........A........E.........L...KNQ...TVLIYR...............DG-------KFQGKEVENL.LA.R.AR........................AIN...----......AKFILV.ECYK..TGI..PR.......L.YNLQQKQ.....................................-INAP....S.K......GLA-.......................--.-L.A.....LS..N.......R......E....V..I.LIT......S......Q..V..S.eQ......I.....GVP...RPLRL..KV..H..ELGE..................QR.N.LK...Q......L....VD....T...............TLK.L.TLLH..YG.S.L....KDPRL........................PIPLYGADIIAYR------rlqgi.....................................................................................
B0ADC8_9CLOT/432-721        ............................................................................................p-VLVILEK..ENIDK.yYETLKKI.FG...GR..N..NIPTQFVDL.D..T.IKKCDPkid.........nkrgKESIFLNILL.......GIYCK..........SGIQ.-.....PWV.L....ANG.LS........A......D..C....-...-...-.....-.-..-.-..................................YIGLDVCREN---...............--NM..STAGLIQVIG...K...D.G.R...V....LkS.....K.TI..S...SH.....Q..........S.......G....E...KI......QIN...iLKD...................................................I.IFEAKQA.Y............K......N.....T...........Y........N.........K...KLE...HIVFHR...............DG--------INREDIDLL.KE.I.TN........................SLE...----......IKFDYV.EVTK..NIN..RR.......M.AMLEKSD.....................................ENYNHrdkeN.K......KWIT.......................EI.GM.C.....LK..K.......E......N....E..A.YLI......T......TnpS..E..N......M.....GMA...RPLRI..KK..V..YGN-..................-Q.N.MD...D......I....VK....D...............IYK.L.SFMH..IG.S.I....MKSRL........................PITTYYADL----------ssiyshr...................................................................................
C4L1M1_EXISA/321-484        ............................................................................................g-VVVVIAE.eASLQH.sYQAIKRQ.FG...GK..Q..DVVTQCVEL.H..D.RVLN--................SEDTLYNILL.......GIYVK..........AGLQ.-.....PWI.L....GEP.LH........S......D..C....-...-...-.....-.-..-.-..................................FVGLDVSHENGKH...............----..-AAGIIQIIG...K...D.G.A...M....I.K.....Q.KA..L..sTS.....E..........A.......G....E...KI......SSE...tMRE...................................................I.VYDTLHA.F............E......E.....Q...........Y........G.........H...APK...HITFHR...............DGFGR--------------.--.-.--........................---...----......------.----..---..--.......-.-------.....................................-----....-.-......----.......................--.--.-.....--..-.......-......-....-..-.---......-......-..-..-..-......-.....---...-----..--..-..----..................--.-.--...-......-....--....-...............---.-.----..--.-.-....-----........................-------------------edltlidsilspr.............................................................................
C6QUV9_9BACI/2-48           ............................................................................................c--------..-----..-------.--...--..-..---------.-..-.------................----------.......-----..........----.-.....---.-....---.--........-......-..-....-...-...-.....-.-..-.-..................................-------------...............----..----------...-...-.-.-...-....-.-.....-.--..-...--.....-..........-.......-....-...--......---....---...................................................-.-------.-............-......-.....-...........-........-.........-...---...------...............-------------------.--.-.--........................---...----......------.----..---..--.......-.-------.....................................-----....-.-......----.......................--.--.-.....--..-.......-......-....-..-.---......-......-..-..-..-......-.....---...-----..--..-..---C..................HL.S.NN...E......I....VS....D...............VYK.L.SFMH..IH.S.M....LKTRL........................PMTIHYADLSS--------tfhnrgl...................................................................................
B7GJX9_ANOFW/423-692        ............................................................................................t-IVVIGTE..ENIER.aYMAIKKE.FG...AK..A..DIMTQFVIF.D..S.SIVN--................NSFYYYNVLL.......GIYAK..........SGVQ.-.....PWI.L....LDH.MN........S......D..C....-...-...-.....-.-..-.-..................................FIGLDVSHEQGKH...............----..-ASGIIQVIG...K...D.G.R...I....I.K.....Q.KS..V...MA.....T..........E.......A....G...ET......IARc..tMEE...................................................I.INESIFS.Y............E......K.....M...........Y........G.........M...KPS...HITFHR...............DG--------VCREDLAHL.TQ.Y.MQ........................SFQ...IPFD......--FVEI.IKKP..RRR..MA.......V.YKN----.....................................KSWFT....E.Q......GLC-.......................--.--.-.....YA..K.......E......R....M..A.YLC......A......T..D..P..R......E.....SVG...MAQVV..KI..V..QKTN..................CL.S.IR...D......I....VS....D...............AYK.L.SFMH..IH.S.M....LKTRL........................PITIHYADLSS--------tfhnrg....................................................................................
C1V6Q1_9EURY/608-882        ........................................................................................aaaad--------..-YDDP..YPEFKRR.LG...-Q..L..GVPSQMITI.D..N.LGND--................--SYLGNISS.......SLIGK..........AGGV.P.....WRI.D....DVP.GD........V......D..A....-...-...-.....-.-..-.-..................................FVGLDVTYDHATK...............---Q..HLGAAANVIM...A...D.G.T...I....L.A.....S.EA..V...TK.....Q..........A.......G....E...TF......DED...dVAN...................................................V.IKHVLEI.F............A......E.....E...........E........G.........R...PPR...HVVIHR...............DG----KFY--LD--IESL.IK.R.LD........................KAR...DLIQ......-RFDLV.EIRK..SGN..PR.......I.AEYDESK.....................................SRFDI....A.D......KGVA.......................F-.-H.V.....HN..G.......-......D....H..S.YLT......T......T..G..G..K......Eg..spGTP...RPL--..QI..V..KRHG..................ST.D.LD...T......L....AE....Q...............TYW.L.SEAH..VG.S.L...sRSTRL........................PITTYYADKCADFA-----mkgy......................................................................................
B9LVW4_HALLT/464-658        .......................................................................................fsmges--------..SASDI..YHEMKKA.LR...QR..-..RVDSQMAHI.D..T.LATS--................--YALPNVAL.......GLVAA..........AGGI.P.....FTT.E....DAM.P-........-......-..-....-...-...G.....E.T..D.L..................................FIGIDVSHRYPRD..............tDERV..HIAASTTSIY...G...D.G.T...I....L.G.....Y.TS..A...KP.....Q..........T.......G....E...KV......PPK...eLKN...................................................L.TRQSIAG.Y............K......Q.....E...........H........G.........E...YPD...RIVIHR...............DG--------FMREDLDQV.EE.M.LE........................SMD...INYD......----VV.EIRK..QSP..AR.......V.-------.....................................-----....-.-......----.......................--.--.-.....--..-.......-......-....-..-.---......-......-..-..-..-......-.....---...-----..--..-..----..................--.-.--...-......-....--....-...............---.-.----..--.-.-....-----........................-------------------lnladgvakipdkg............................................................................
Q53W94_THET8/418-669        ....rnrlkalllreglpsqilnvplreeerhrwenallgllakaglqvvalsgaypaelavgfdaggresfrfggaacavggdgghllwtlp--------..-----..-------.--...--..-..---------.-..-.------................----------.......-----..........----.-.....---.-....---.--........-......-..-....-...-...-.....-.-..-.-..................................-------------...............----..----------...-...-.-.-...-....-.-.....-.--..-...EA.....Q..........A.......G....E...RI......PQE...vVWD...................................................L.LEETLWA.F............R......R.....K...........A........G.........R...LPS...RVLLLR...............DG-------RVPQDEFALA.LE.A.LA........................REG...IAYD......----LV.SVRK..SGG..GR.......V.YPVQGRL.....................................-----....A.D......GLYV.......................--.--.-.....PL..E.......D......K....T..FlLLT......V......H..R..D..F......R.....GTP...RPLKL..V-..-..HEAG..................DT.P.LE...A......L....AH....Q...............IFH.L.TRLY..PA.SgF....AFPRL........................PAPLHLADRLVKEVG----rl........................................................................................
Q746M7_THET2/418-669        ....rnrlkalllreglpsqilnvplreeerhrwenallgllakaglqvvalsgaypaelavgfdaggresfrfggaacavggdgghllwtlp--------..-----..-------.--...--..-..---------.-..-.------................----------.......-----..........----.-.....---.-....---.--........-......-..-....-...-...-.....-.-..-.-..................................-------------...............----..----------...-...-.-.-...-....-.-.....-.--..-...EA.....Q..........A.......G....E...RI......PQE...vVWD...................................................L.LEETLWA.F............R......R.....K...........A........G.........R...LPS...RVLLLR...............DG-------RVPQDEFALA.LE.A.LA........................REG...IAYD......----LV.SVRK..SGG..GR.......V.YPVQGRL.....................................-----....A.D......GLYV.......................--.--.-.....PL..E.......D......K....T..FlLLT......V......H..R..D..F......R.....GTP...RPLKL..V-..-..HEAG..................DT.P.LE...A......L....AH....Q...............IFH.L.TRLY..PA.SgF....AFPRL........................PAPLHLADRLVKEVG----rl........................................................................................
B1XJG0_SYNP2/307-599        ...........................................................................................ti---LVISE..WLDNK..YKTKLTR.DA...LE..H..GITLQFMLP.L..K.ENVR-RiesnkgveskitcftsDQYRANNILL.......GLLAK..........AGWQ.A.....VGL.P....LLN.NE........Y......-..-....-...-...-.....A.A..D.L..................................VIGFDAGRNETLS...............-YGT..SSFAVLADG-...-...-.-.-...Q....I.L.....G.WE..L...PE.....A..........Q.......K....G...EI......LDPd..hVRR...................................................T.VRRIISQ.F............Q......K.....M...........N........G.........K..qSPK...RILLMR...............DG-------LIQQQEFSLI.TE.A.LE........................EGE...IKYD......----LI.SVRK..SGA..GR.......I.GRRNSDG.....................................TYVDA....P.K......GTVI.......................--.--.F.....SG..N.......D......K....F..K.IVT......S......E..A..K..A......G.....GSA...RPLF-..-V..V..REQG..................DT.P.IE...I......I....AE....Q...............FYR.L.TQLH..PV.S.G...sFTSRL........................PMPLNYADKLAKKIQ----slg.......................................................................................
Q2JSR3_SYNJA/437-712        ...........................................................................................tv--LVVMPW..-SPNE..RKQRIRM.EA...LE..A..GIATQFMIP.G..A.------................DPYKALNVVL.......GLLCK..........AAWQ.P.....VLL.E....PLD.D-........-......P..V....-...-...-.....G.P..E.L..................................IIGFDVGTNRRLY...............----..-YGASAFAVL...A...D.G.Q...S....L.G.....W.EL..P...AV.....Q..........R.......G....E...TF......SGD...aIYQ...................................................T.VSKLVDR.F............Y......D.....K...........L........S.........R...YPS...KVLLMR...............DG-------LVQGGEFS--.-R.T.IE........................ELE...-KEK......IAVDIV.GIRK..SGT..GR.......M.GIEEGKG.....................................KYKDA....K.I......GTVV.......................--.--.F.....DY..S.......R......K....S..F.TLI.....tS......Q..P..I..R......KggnslGSA...RPL--..RA..I..HEHG..................KT.P.LE...V......L....AL....Q...............TYH.L.SQLH.pAS.G.F....QACRL........................PWVLHFADKSGK-------efqrl.....................................................................................
Q2JI93_SYNJB/454-728        ...................................................................................vlvvmplspn--------..-----..-------.-E...HK..Q..KIRLQALRA.G..I.ATQFMIp.............gaDPYKALNVVL.......GLLCK..........AAWQ.P.....VLL.E....PLD.H-........-......-..-....-...P...E.....C.S..E.L..................................TIGFDVGTNRELY...............-YGT..SAFAVLANG-...-...-.-.Q...S....L.G.....W.EL..P...DI.....Q..........R.......G....E...TF......SGE...aIYQ...................................................T.VSKLVNR.F............Y......N.....K...........F........H.........R...YPR...KVLLMR...............DG-------LVQRGEFDKT.I-.-.-E........................ELR...-KEK......IAVDIV.GVRK..SGT..VR.......M.GREEKGS.....................................-----....Y.R......DAAM.......................GT.VI.F.....DH..E.......R......R....S..F.MLV......T......S..Q..P..IkkssvpI.....GSA...RPL--..RV..V..HEHG..................NT.P.LE...V......L....AI....Q...............TYH.L.SQLH.pAS.G.F....QACRL........................PWVLHFADKSSKE------fqrig.....................................................................................
Q8DKB1_THEEB/458-739        .................................................................................tvlvvmpwsphe--------..-----..EKTRLRI.QA...LK..A..GIATQFMIP.T..P.QDNP--................--YKALNVAL.......GLLCK..........AKWQ.P....vYLK.P....LDD.PQ........-......-..-....-...-...-.....A.A..D.L..................................IIGFDTSTNRRLY...............-YGT..SAFAILAN--...-...-.G.Q...S....L.G.....W.EL..P...DI.....Q..........R.......G....E...TF......SGQ...sIWQ...................................................V.VSKLVLK.F............Q......D.....N...........Y........D.........S...YPK...KILLMR...............DG-------LVQDGEFEQ-.--.T.IR........................ELT...HQG-......IDVDIL.SVRK..SGS..GR.......M.GRELTSG.....................................NTAIT....Y.D......DAEV.......................GT.VI.F.....YS..A.......T......D....S..F.ILQ......TteviktK..T..G..P......L.....GSA...RPLRV..V-..-..RHY-..................GN.T.PL...E......L...lAL....Q...............TYH.L.TQLH.pAS.G.F....RSCRL........................PWVLHLADRSSKE------fqri......................................................................................
Q5MZ10_SYNP6/441-718        ............................................................................................t-VLVVMPW..DSHHD..-KQKIRI.QA...IQ..A..GIATQFMVPlP..K.AD----................-KYKALNVTL.......GLLCK..........AGWQ.P.....IQL.E....SVD.HP........-......-..-....-...-...E.....V.A..D.L..................................IIGFDTGTNRELY...............---Y..GTSAFAVLA-...-...D.G.Q...S....L.G.....W.EL..P...AV.....Q..........G.......G....E...TF......SGQ...aIWQ...................................................T.VSKLIIK.F............Y......Q.....I...........C........Q.........R...YPQ...KLLLMR...............DG-------LVQEGEFQQT.IE.L.LK........................ERK...----......IAVDVI.SVRK..SGA..GR.......M.GQEIYEN.....................................-GQLV....Y.R......DAAI.......................GS.VI.L.....QP..A.......E......R....S..F.IMV......T......S..Q..P..V......S.....KTI...GSIRP..LR..I..VHEY..................GS.T.DL...E......L...lAL....Q...............TYH.L.TQLH.pAS.G.F....RSCRL........................PWVLHLADRSSKE------fqri......................................................................................
Q31N05_SYNE7/441-718        ............................................................................................t-VLVVMPW..DSHHD..-KQKIRI.QA...IQ..A..GIATQFMVPlP..K.AD----................-KYKALNVTL.......GLLCK..........AGWQ.P.....IQL.E....SVD.HP........-......-..-....-...-...E.....V.A..D.L..................................IIGFDTGTNRELY...............---Y..GTSAFAVLA-...-...D.G.Q...S....L.G.....W.EL..P...AV.....Q..........R.......G....E...TF......SGQ...aIWQ...................................................T.VSKLIIK.F............Y......Q.....I...........C........Q.........R...YPQ...KLLLMR...............DG-------LVQEGEFQQT.IE.L.LK........................ERK...----......IAVDVI.SVRK..SGA..GR.......M.GQEIYEN.....................................-GQLV....Y.R......DAAI.......................GS.VI.L.....QP..A.......E......R....S..F.IMV......T......S..Q..P..V......S.....KTI...GSIRP..LR..I..VHEY..................GS.T.DL...E......L...lAL....Q...............TYH.L.TQLH.pAS.G.F....RSCRL........................PWVLHLADRSSKE------fqri......................................................................................
A4HBN9_LEIBR/872-1190       .......................................................................................svilvt-------N..EMGTR..ATRWLKV.EC...MC..R..GVHFIAIPA.S..S.NPKRLNl..............vGAQLRQRIAT.......QFE--..........---L.N....pLRG.I....DLR.GE........L......P..V....L...G...R.....R.H..V.L..................................ILGVDSCHTNTH-...............----..SVGAIVGILS..tP...A.G.N...S....L.L.....S.FF..W...RH.....D..........A.......R....G...RE......AQH....VAK...................................................H.FRGILAN.A............V......A.....L...........S........G.........-...RVD...EVVVFQ...............DG-------DVFS-ELVGL.KE.V.LT........................TQV...PTCG......--LTFM.CLHK..RCN..VR.......F.MHASPGQdgsiatqrhasavag.......ksgdceeaegfsgdnVFHNI....V.K......GVVIpa...................ltTV.PLdH.....QP..A.......A......N....S..F.YLQ......T......H..E..S..C......M.....STT...RIVQY..TV..H..HVSP..................SL.D.VA...D......V....QH....I...............ANI.M.A--N..VL.A.P....QATKL........................PMAARCAHRLADQAERL--ld........................................................................................
A4HZ40_LEIIN/904-1226       ........................................................................................svili------TN..EIDTR..ATRWLKV.EC...MC..R..GAHFIAIPA.S..S.SPKK--................LNLAGAQLRM.......RIASQ..........FELN.P.....LRG.V....DLR.GE........L......P..V....L...G...H.....R.H..V.L..................................VIGVDSCHTNTHS...............--VG..TIVGILST--...P...T.E.S...K....L.L.....S.YF..W...RH.....D..........A.......R....G...RE......TQH....VAK...................................................H.FRGILAG.A............V......A.....L...........S........G.........-...RVD...EVVVFQ...............DG-------DVFS-ELVGV.KE.E.LT........................MQV...PN--......CGLTFM.CLHK..RCN..VR.......F.MHASPGQdgssatrsqasavasas...ddvekadrdtnafrednGLHNL....V.K......GVVIpala...............pvplDH.QL.-.....--..A.......A......N....S..F.YLQ......A......H..E..S..S......M.....STA...RIVQY..TV..H..HVSP..................SL.D.VT...D......V....QQ....I...............ANI.M.A--N..VL.A.P....QATKL........................PMSTRCAHRLADQAERL--ld........................................................................................
Q4QCH4_LEIMA/899-1221       ..........................................................................................svi----LITN..EMDTR..ATRWLKV.EC...MC..R..GAHFIAIPA.S..S.NPKK--................LNLVGAQLRM.......RIATQ..........FELN.P.....LRG.V....DLR.GE........L......P..V....L...G...H.....R.H..V.L..................................VIGVDSCHTNTHS...............--VG..TIVGILST--...P...T.E.S...K....L.L.....S.YF..W...RH.....D..........A.......R....G...RE......AQH....VAK...................................................H.FRGILAS.A............V......A.....L...........S........G.........-...RVD...EVVVFQ...............DG-------DVFS-ELVGV.KE.E.LT........................MQV...PN--......CGLTFM.CLHK..RCN..VR.......F.MHASPGRdgssatrsqasaaatas...ndvekddrdtndfrednNLHNL....V.K......GVVIp....................alAP.VP.L.....HHqlA.......A......N....S..F.YLQ......A......H..E..S..S......M.....STA...RIVQY..TV..H..HVSP..................SL.D.VT...D......V....QQ....I...............ANI.M.A--N..VL.A.P....QATKL........................PMSTRCAHRLAAQAERL--ld........................................................................................
Q4DYG9_TRYCR/791-1083       ...........................................................................................ta--AVIISA..ERETR..ASRWILA.EC...LT..R..GILGMFIPP.A..T.TPKR--................QNLLCENVRI.......QLRTK..........FETD.P.....AHG.V....NLP.RE........V......P..A....L...A...Q.....R.R..V.L..................................VVGVDACHTTTFS...............--TG..SVVGILCAPE..rN...H.L.L...P....F.F.....W.KH..E...MR.....G..........Q.......E....A...DR......VTE....---...................................................H.FRLVLQR.A............C......E.....L...........Y........D.........-...GLD...EVVVLQ...............DG-------DVSS-EARQM.Q-.-.-P........................HLP...AG--......CGFTFM.CLHK..RTN..VR.......F.VHRVLGGnqf...............................pkaTAANV....V.K......GAVVq.....................aLT.PI.S.....LQ..D.......D......Sv.vpS..F.YLQ......N......H..D..C..N......M.....STA...RTVQY..TV..H..STSP..................TL.E.VS...D......V....QQ....L...............SHV.L.SHV-..-L.S.T....QATKL........................PMATRCAHRLSSVAER---lld.......................................................................................
Q6T6J9_9TRYP/784-1082       ..........................................................................................taa---VIVTN..ERETR..LVRWMQA.EC...LT..R..GILPLFVPP.C..A.SPKQ--................QQLRCENIRL.......RLRTV..........FATD.P.....LRG.V....DLQ.RE........V......P..A....V...A...Q.....R.R..V.L..................................LVGVDSCHTPTVS...............--TG..SVVGILCTAE..rN...H.L.L...P....F.F.....W.KH..E...RR.....G..........Q.......E....V...EL......VSE...hFEV...................................................L.ISRAMEL.Y............D......G.....L...........D........D.........-...---...-VVVFQ...............DG-------DVYS-EMSAM.Q-.-.--........................-AH...LPVG......CGFTFA.CLHK..RSD..VR.......F.VHEFRGEants.............................gskvAAGNV....V.K......GTVVqalt..............iqrasED.PL.L.....GN..A.......V......N....S..F.YLQ......N......H..D..C..E......T.....STA...RTVQY..TL..Y..CTSP..................TL.D.VS...D......V....QQ....L...............SHV.L.AHA-..-M.A.T....RATKL........................PMPTRCAHRLASIVERL--id........................................................................................
D0A1P1_TRYBG/784-1082       ..........................................................................................taa---VIVTN..ERETR..LVRWMQA.EC...LT..R..GILPLFVPP.C..A.SPKQ--................QQLRCENIRL.......RLRTV..........FATD.P.....LRG.V....DLQ.RE........V......P..A....V...A...Q.....R.R..V.L..................................LVGVDSCHTPTVS...............--TG..SVVGILCTAE..rN...H.L.L...P....F.F.....W.KH..E...RR.....G..........Q.......E....V...EL......VSE...hFEV...................................................L.ISRAMEL.Y............D......G.....L...........D........D.........-...---...-VVVFQ...............DG-------DVYS-EMSAM.Q-.-.--........................-AH...LPVG......CGFTFA.CLHK..RSD..VR.......F.VHEFRGEants.............................gskvAAGNV....V.K......GTVVqalt..............iqrasED.PL.L.....GN..A.......V......N....S..F.YLQ......N......H..D..C..E......T.....STA...RTVQY..TL..Y..CTSP..................TL.D.VS...D......V....QQ....L...............SHV.L.AHA-..-M.A.T....RATKL........................PMPTRCAHRLASIVERL--id........................................................................................
Q38C22_9TRYP/783-1081       ..........................................................................................taa---VIVTN..ERETR..LVRWMQA.EC...LT..R..GILPLFVPP.C..A.SPKQ--................QQLRCENIRL.......RLRTV..........FATD.P.....LRG.V....DLQ.RE........V......P..A....V...A...Q.....R.R..V.L..................................LVGVDSCHTPTVS...............--TG..SVVGILCTAE..rN...H.L.L...P....F.F.....W.KH..E...RR.....G..........Q.......E....V...EL......VSE...hFEV...................................................L.ISRAMEL.Y............D......G.....L...........D........D.........-...---...-VVVFQ...............DG-------DVYS-EMSAM.Q-.-.--........................-AH...LPVG......CGFTFA.CLHK..RSD..VR.......F.VHEFRGEants.............................gskvAAGNV....V.K......GTVVqalt..............iqrasED.PL.L.....GN..A.......V......N....S..F.YLQ......N......H..D..C..E......T.....STA...RTVQY..TL..Y..CTSP..................TL.D.VS...D......V....QQ....L...............SHV.L.AHA-..-M.A.T....RATKL........................PMPTRCAHRLASIVERL--id........................................................................................
A4HH63_LEIBR/16-225         ...............................................................................sdaasshmssttlt--------..-----..-------.--...--..-..---------.-..-.------................----------.......-----..........----.-.....---.-....---.--........-......-..-....-...-...-.....-.-..-.-..................................-------------...............----..----------...-...-.-.-...-....-.-.....-.--..V...RR.....Q..........N.......A....N...EV......LNN...rFPD...................................................F.LKEVTAH.F............K......L.....N...........G........K.........G...SKG...TMVLYR...............GA-----MTDAEVGFTANM.DL.V.ME........................QVL...PNWD......--TATV.VVHP..RSH..FRmawdpttV.FPHETASa..................................yaGLSNV....P.R......GFST......................tDC.RI.I.....LA..D.......SdpytpvD....S..F.YLS......A......A..N..C..T......L.....GHA...ANTYY..LV..Q..KRAA..................SI.S.LM...D......L....QK....L...............TYN.M.CYMY..PN.K.P....DALPL........................PLPIKCAYEYARK------ygslk.....................................................................................
A4H6I4_LEIBR/673-882        ...............................................................................sdaasshmssttlt--------..-----..-------.--...--..-..---------.-..-.------................----------.......-----..........----.-.....---.-....---.--........-......-..-....-...-...-.....-.-..-.-..................................-------------...............----..----------...-...-.-.-...-....-.-.....-.--..V...RR.....Q..........N.......A....N...EV......LNN...rFPD...................................................F.LKEVTAH.F............K......L.....N...........G........K.........G...SKG...TMVLYR...............GA-----MTDAEVGFTANM.DL.V.ME........................QVL...PNWD......--TATV.VVHP..RSH..FRmawdpttV.FPHETASa..................................yaGLSNV....P.R......GFST......................tDC.RI.I.....LA..D.......SdpytpvD....S..F.YLS......A......A..N..C..T......L.....GHA...ANTYY..LV..Q..KRAA..................SI.S.LM...D......L....QK....L...............TYN.M.CYMY..PN.K.P....DALPL........................PLPIKCAYEYARK------ygslk.....................................................................................
Q6T6K0_9TRYP/549-877        ...........................................................................................vt----FLRR..PEREP..YAEWKAS.WS...GG..-..GALSQVVAK.D..L.TGGR--................ESSIVMAVAQ.......QICAK..........TGRL.Nw...tLDV.N....QVC.PK........L......-..A....K...S...D.....P.SggI.L..................................IIAADVGRDQRSVate........ssavRQEF..FAVAFVSFYVk.gT...Q.W.S...T....Y.C.....N.HY..Q...VN.....G..........R.......K....E...TL......YAD....GSDcdttsmsegg...............................pptpseviskK.MGEFVQE.A............K......S.....H...........F........T.........SkgnAVS...AYLVLR...............GCASEGELLDARKSDVDVL.SE.V.LK........................GSS...----......--WAVV.AGQR..YQH..SR.......FaFQAPDDR....................................tMYCNA....P.R......GFVT.......................AE.GA.D.....KK..F.......G......E....A..F.FLT......G......A..N..C..T......L.....GHA...RSTLY..V-..V..SKRK..................GF.D.LG...E......L....QA....L...............LYG.M.CFLY..PN.K.T....DALPL........................PLPLKCAAEYGR-------kysaltn...................................................................................
D0A4M3_TRYBG/571-899        ...........................................................................................vt----FLRR..PEREP..YAEWKAS.WS...GG..-..GALSQVVAK.D..L.TGGR--................ESSIVMAVAQ.......QICAK..........TGRL.Nw...tLDV.N....QVC.PK........L......A..K....A...D...P.....SgG..I.L..................................IIAADVGRDQRSVate........ssavRQEF..FAVAFVSFYVk.gT...Q.W.S...T....Y.C.....N.HY..Q...VN.....G..........R.......K....E...TL......YAD....GSDcdttsmsegg...............................pptpseviskK.MGEFVQE.A............K......S.....H...........F........T.........SkgnAVS...AYLVLR...............GCASEGELLDARKSDVDVL.SE.V.LK........................GSS...----......--WAVV.AGQR..YQH..SR.......FaFQAPDDR....................................tMYCNA....P.R......GFVT.......................AE.GA.D.....KK..F.......G......E....A..F.FLT......G......A..N..C..T......L.....GHA...RSTLY..V-..V..SKRK..................GF.D.LG...E......L....QA....L...............LYG.M.CFLY..PN.K.T....DALPL........................PLPLKCAAEYGR-------kysaltn...................................................................................
Q389P5_9TRYP/560-888        ...........................................................................................vt----FLRR..PEREP..YAEWKAS.WS...GG..-..GALSQVVAK.D..L.TGGRE-................-LSIVMAVAQ.......QICAK..........TGRL.Nw...tLDV.N....QVC.PK........L......A..K....A...D...P.....SgG..I.L..................................IIAADVGRDQRSVate........ssavRQEF..FAVAFVSFYVk.gT...Q.W.S...T....Y.C.....N.HY..Q...VN.....G..........R.......K....E...TL......YAD....GSDcdttsmsegg...............................pptpseviskK.MGEFVQE.A............K......S.....H...........F........T.........SkgnAVS...AYLVLR...............GCASEGELLDARKSDVDVL.SE.V.LK........................GSS...----......--WAVV.AGQR..YQH..SR.......FaFQAPDDR....................................tMYCNA....P.R......GFVT.......................AE.GA.D.....KK..F.......G......E....A..F.FLT......G......A..N..C..T......L.....GHA...RSTLY..V-..V..SKRK..................GF.D.LG...E......L....QA....L...............LYG.M.CFLY..PN.K.T....DALPL........................PLPLKCAAEYGR-------kysaltn...................................................................................
Q86QW7_GIALA/412-736        ............................................................................................l-VVIVIPG..PKQDRgdLYKGIKQ.FY...TH..M..GIVTQCLLA.P..K.SSQNELq.............wyDQAVLRSVCQ.......QIYAK..........AGGA.-.....VWA.P....VLP.PQ........N......-..-....V...Y...S.....K.S..T.M..................................LCALDISRPKKTVgr...........paEVPI..STAGFISTYD..gS...F.E.Y...I....Y.S.....Q.KK..T...LV.....P..........N.......R....L...NH......GGE....LQQqtl.............................................meaF.IKNSCNV.Y............L......A.....F...........N........N.........R..iLPD...HIVIFR...............DGVSDSQISATLEVEIKSL.YE.C.LR........................QIY...HKSNr...pmCDLKVI.VAQK..TCA..MR.......F.SAVGGTV.....................................----L....R.S......GYYVi.....................nRS.PD.N.....RQ..Q.......G......S....E..F.LMA......S......Q..A..I..V......H.....GTT..pKPIRY..KI..I..FDSM..................EA.S.VDn.dS......F....NQ....Li............elTNA.M.AYGY..VN.W.P....QAISL........................PHVLHMAHHLSKFCGEV--lr........................................................................................
A8BCK6_GIALA/555-879        ............................................................................................l-VVIVIPG..PKQDRgdLYKGIKQ.FY...TH..M..GIVTQCLLA.P..K.SSQNELq.............wyDQAVLRSVCQ.......QIYAK..........AGGA.-.....VWA.P....VLP.PQ........N......-..-....V...Y...S.....K.S..T.M..................................LCALDISRPKKTVgr...........paEVPI..STAGFISTYD..gS...F.E.Y...I....Y.S.....Q.KK..T...LV.....P..........N.......R....L...NH......GGE....LQQqtl.............................................meaF.IKNSCNV.Y............L......A.....F...........N........N.........R..iLPD...HIVIFR...............DGVSDSQISATLEVEIKSL.YE.C.LR........................QIY...HKSNr...pmCDLKVI.VAQK..TCA..MR.......F.SAVGGTV.....................................----L....R.S......GYYVi.....................nRS.PD.N.....RQ..Q.......G......S....E..F.LMA......S......Q..A..I..V......H.....GTT..pKPIRY..KI..I..FDSM..................EA.S.VDn.dS......F....NQ....Li............elTNA.M.AYGY..VN.W.P....QAISL........................PHVLHMAHHLSKFCGEV--lr........................................................................................
C6LTG5_GIALA/555-877        ............................................................................................l-VVVVIPG..PKQYSggLYKEVKR.FY...TD..K..GIVTQCLLT.P..R.LSRDGPe.............wyDQAILNGLCQ.......QIYAK..........AGGA.-.....VWA.P....ALP.KD........N......A..Y....-...-...S.....T.S..T.M..................................LCALDVSRPKKTVgr...........ptEVPA..STAGFISTY-...E...G.S.F...E....Y.I.....Y.SQkkN...LMpn.rlN..........Q.......G....G...EV......QQQt..lMKT...................................................F.IKNSCEV.Y............S......A.....F...........N........S.........S...LPD...RIVIFR...............DGVSDGQISTVLETEINSL.YEyL.CQ........................RYR...EANRp....mCDLKVI.VAQK..TCA..MR.......L.AAVSNTD.....................................----L....R.P......GFYIl.....................nHS.PD.N.....KQ..K.......G......S....E..F.IMA......S......Q..A..I..V......H.....GTT..pKPIRY..KL..I..FDST..................EA.S.MD...N......Ss..fKQ....Li............elTNT.M.AYGY..VN.W.P....QAISL........................PHILHMAHLLSKFC-----geil......................................................................................
Q0TWJ6_PHANO/160-297        .......................................................................................rgssit--------..-----..-------.--...--..-..---------.-..-.------................----------.......-----..........----.-.....---.-....---.--........-......-..-....-...-...-.....-.-..-.-..................................-------------...............----..----------...-...-.-.-...-....-.-.....-.--..-...--.....-..........-.......-....-...--......---....---...................................................-.-------.-............-......-.....-...........-........-.........-...---...------...............-----GTYSKVVETEVSAV.KR.A.FV........................KLRt.lKKWKe....dIKVTTI.VATK..RHY..AR.......F.YPIEKEDk..................................agKCGNY....Q.P......GIVV.......................DT.TV.T.....SP..Y.......F......T....E..F.FLQ......A......H..S..E..L......Q.....GTT...KLADY..FV..V..KDDV..................NW.N.VT...N......L....AA....L...............---.-.----..--.-.-....-----........................-------------------appayyadklcergriylr.......................................................................
Q5KAT1_CRYNE/560-859        ............................................................................................i-ILCILPR..KEASI..YQTIKSV.GA...EG..LfkPVVTQCLQS.A..K.IKSDRG................IDQYCGNVAM.......KVHCK..........LGGV.-.....TH-.-....QVK.HN........V......-..-....-...-...D.....K.T..T.M..................................LCGADVTHPPSRG..............rVLYP..SIAATVASIN...G...E.N.N...Y....F.A.....G.CV..T...EQ.....G..........G.......R....V...EI......IQL....LDE...................................................M.ITHHIKT.F............E......K.....N...........T........G.........A...KPQ...KILFYR...............DGVSEGQYRFCVDEELQSI.KK.A.CK........................ALG...GNYN......PKITFV.ICAK..RHA..MR.......F.FAASDADr...................................dRTGNL....P.P......GTVV.......................DR.GV.T.....SP..H.......N......F....D..F.YLQ......A......H..A..G..L......Q.....GTA...KPTHY..VV..M..ADEA..................GY.T.AD...A......L....QN....L...............TNT.L.CYSF..AR.A.T....RSVSL........................VPMAYYADIIAEQAR----li........................................................................................
Q5KAU3_CRYNE/580-879        ............................................................................................i-IFCILPK..KDPSI..YQAIKAC.AA...EQ..LfkPVVTQCLQS.L..K.IKSDRG................IEQYCGNVAM.......KVHAK..........LGGL.-.....THQ.V....SHQ.L-........-......-..-....-...-...E.....R.T..T.M..................................MVGADTGHPPAKG..............gALPP..SIAVTVAAVN...G...E.N.N...R....F.V.....S.GV..R...LQ.....E..........G.......R....V...EI......IQD....LEN...................................................M.MATHIQT.F............E......K.....N...........T........G.........A...KPL...SILFFR...............DGVSEGQYAHCVNQELKSI.KK.A.AA........................KFG...-NYN......PKVTFV.ICAK..RHS..MR.......F.FASSDADk...................................dRTGNL....P.P......GTVV.......................DS.LV.T.....SP..I.......I......H....D..F.YLQ......A......H..A..G..L......Q.....GTA...RPTHY..VV..V..ADEN..................KY.S.AD...K......L....QG....L...............VNV.L.CYSY..AR.A.T....RSVSL........................VPVAYYADIVAEKARE---wi........................................................................................
A7TMA9_VANPO/888-1209       ............................................................................................y-ILYVLRR.gNDSAV..YDRLKYI.TD...LK..F..GALNSCVVW.D..N.FKKNS-................-IQYNSNVVM.......KMNLK..........LLGS.Nh...sLSI.E....NNK.LL........I......D..K....E...S...N.....L.P..I.L..................................VLGSDVTHYPEKD...............--QN..SIASLVGSYD...D...K.F.T...Q....F.P.....G.DY..M...LQ.....D.........gP.......G....E...EI......ITN....VGS...................................................L.MLNRLKI.Y............Q......K.....H...........N........N.........G..kLPT...KIMYFR...............DGVSVDQFSQVVKIEVKSI.KE.S.VRkfg..................pqlNGG...NKYD......PPVTCI.ATVK..RNQ..VR.......F.IPIQENAknekg..........................eevavqSMGNV....M.P......GTVV.......................DR.GI.T.....SV..A.......H......F....D..F.FIQ......S......H..Q..A..L......K.....GTG...VPCHY..WC..L..YDEN..................QS.T.SD...Y......L....QE....I...............CNN.L.CYIF..GR.S.T....TSVKV........................PAPVYYADLLCTRATCFF-k.........................................................................................
A5E477_LODEL/107-430        ............................................................................................f-LLVVLPS..KDARF..YRAVKRA.GD...LK..V..GINNSCVIV.D..T.FTKRKFd.............kfDMTLFAQVGM.......KVNLK..........LGGS.N.....HKL.S....DAN.SK........G.....lV..D....E...K...K.....V.P..V.F..................................ILGADVTHPTGES..............nEESV..SIASVVGSED...A...I.F.N...S....F.P.....G.SL..R...VQ.....G..........G.......G....Q...EV......IAE....IKD...................................................M.VYERLEN.F............H......K.....K...........V........G.........K...LPS...KVLFYR...............DGVSEGQYYTVLKEELPKV.KA.A.FS........................EYG...KAKNik..fnPKITFM.IVVK..RHQ..TR.......F.IPLSENAvslatk.........................kniaatANDNV....I.P......GTVV.......................DR.DI.T.....SI..A.......F......F....D..F.YIQ......S......Q..Q..A..L......Q.....GTG...IPAHY..YV..L..HDEN..................SY.T.SD...E......I....QR....I...............TYN.L.CHTF..GR.A.T....KSVKV........................VPAAYYADLLCTRGRCY--v.........................................................................................
C5MCT9_CANTT/554-879        ............................................................................................y-LLVLLPR..SDTTY..YLSVKRV.CD...LK..V..GILNSCSIL.S..V.FIKQRRg.............sfDTMTYAQMAM.......KVNIK..........LGGS.N....hKLS.H....QDS.AS........L......V..D....K...N...G.....V.P..I.M..................................ILGADVTHPTGQI..............nHESV..SIAACVASED...G...I.F.N...K....F.P.....G.SI..R...IQ.....S..........G.......G....Q...EV......IKD....IKG...................................................M.VLERLEN.F............H......N.....K...........V........K.........K...LPS...KVLFYR...............DGVSEGQYYTVLKEELSKI.KA.A.FAey...................grsKKV...PKYS......PTITFM.IVVK..RHH..TR.......F.IPLEKNAkdprtn.........................kvvavqSYENV....I.P......GTTV.......................DR.DI.T.....SQ..A.......Y......F....D..F.YIQ......S......Q..Q..A..L......Q.....GTG...VSAHY..YV..L..HDEN..................NY.T.SD...Q......I....QR....I...............TYN.L.CHTF..SR.A.T....KSVKI........................VPAAYYADLLCTRGRDY--iy........................................................................................
B9WGS3_CANDC/555-882        ............................................................................................y-LLFILPR..QDTQL..YSAIKRA.CD...LK..I..GILNSCSVL.N..T.FTKKRRgs...........dnfDTMTYAQMAM.......KINIK..........LGGS.Nh...kLSK.K....DSQ.GL........F......D..-....K...N...N.....V.P..I.F..................................ILGADVTHPTGEI..............nSESV..SIASIVGSED...G...I.F.N...K....F.P.....G.SV..R...IQ.....T..........G.......G....Q...EV......IAD....VKS...................................................M.VLERLEN.F............H......K.....K...........V........G.........K...LPS...KVLFYR...............DGVSEGQYTTILKEELTKI.KA.A.FIe.....................ygKLKn.iPKYS......PTITFM.IVVK..RHH..TR.......F.IPIHDNGddpktk.........................kqiavtSNENV....I.P......GTTV.......................DR.EI.T.....SP..A.......Y......F....D..F.YVQ......S......Q..Q..S..L......Q.....GTG...IPAHY..FV..L..HDEN..................NY.T.SD...A......I....QK....I...............TYD.L.CHTF..SR.A.T....KSVKV........................VPAAYYADLLCTRGRDY--iy........................................................................................
Q5A1B6_CANAL/296-623        ............................................................................................f-LLFILPR..QDTPL..YSAIKRA.CD...LK..V..GILNSCSIL.N..T.FTKKRRgt...........enfDAMTYAQMAM.......KINIK..........LGGS.Nh...kLSK.K....DSQ.GL........F......D..-....K...N...N.....V.P..I.F..................................ILGADVTHPTGEI..............nSESV..SIASIVGSED...G...I.F.N...K....F.P.....G.SV..R...IQ.....T..........G.......G....Q...EV......IAD....VKS...................................................M.VLERLEN.F............H......K.....K...........I........G.........K...LPS...KVLFYR...............DGVSEGQYTTILKEELTKI.KA.A.FNe.....................ygKLKn.iPKYS......PTITFM.IVVK..RHH..TR.......F.IPIHDNAddpktk.........................kqiavtSNENV....I.A......GTTV.......................DR.EI.T.....SP..A.......Y......F....D..F.YVQ......S......Q..Q..S..L......Q.....GTG...IPAHY..YV..L..HDEN..................NY.T.SD...T......I....QK....I...............TYD.L.CHTF..SR.A.T....KSVKV........................VPAAYYADLLCTRGRDY--iy........................................................................................
C4YGL4_CANAL/554-881        ............................................................................................f-LLFILPR..QDTPL..YSAIKRA.CD...LK..V..GILNSCSIL.N..T.FTKKRRgt...........enfDAMTYAQMAM.......KINIK..........LGGS.Nh...kLSK.K....DSQ.GL........F......D..-....K...N...N.....V.P..I.F..................................ILGADVTHPTGEI..............nSESV..SIASIVGNED...G...I.F.N...K....F.P.....G.SV..R...IQ.....T..........G.......G....Q...EV......IAD....VKS...................................................M.VLERLEN.F............H......K.....K...........I........G.........K...LPS...KVLFYR...............DGVSEGQYTTILKEELTKI.KA.A.FNe.....................ygKLKn.iPKYS......PTITFM.IVVK..RHH..TR.......F.IPIHDNAddpktk.........................kqiavtSNENV....I.A......GTTV.......................DR.EI.T.....SP..A.......Y......F....D..F.YVQ......S......Q..Q..S..L......Q.....GTG...IPAHY..YV..L..HDEN..................NY.T.SD...T......I....QK....I...............TYD.L.CHTF..SR.A.T....KSVKV........................VPAAYYADLLCTRGRDY--iy........................................................................................
B2WJ98_PYRTR/213-541        ...........................................................................................ct--FFLLRE..KDFDI..YAKIKRD.GD...FS..-..GNHTICAVA.S..R.IKDRNEqdnr........rsgpRWQHFSNLAL.......KMNMK..........LGGD.N.....HWL.D....ENE.LE........K......V..L....GgkdK...K.....Q.N..T.M..................................ILGADVIHPGSSS..............kIGAP..SIACVVGTID...S...R.F.M...S....Y.R.....G.SM..R...LQ.....A..........G.......G....Q...EQ......IEDf..nFRS...................................................M.IKERLEV.W............K......G.....H...........N........K.........K...LPT...RIFFYR...............DGVSESQFVTISEQEIPQI.KK.A.YA........................EAG..gDDKK......LGVCFL.VVGK..CHH..TR.......F.YAKNNKTsylvs..........................tkagnfVNGNL....K.P......ELLV.......................DH.VV.T.....AP..K.......P......I....N..F.FLQ......S......H..A..A..I......K.....GTA...RSAHY..YV..L..DDDT..................QI.D.VN...N......L....QK....L...............TLM.L.CYTF..GR.S.T....TGVSY........................AAPAYIADRLCERGRSYI-r.........................................................................................
[truncated: 549,977 more chars]
