# Supplementary material for: SeqTools: visual tools for manual analysis of sequence alignments
Source: BMC Res Notes. 2016 Jan 22;9:39. doi: 10.1186/s13104-016-1847-3 (PMC4724122; doi:10.1186/s13104-016-1847-3)
Supplement: Supplementary file 1 — 10.1186/s13104-016-1847-2 A tarball of the current production release of the SeqTools source code at the time of writing. [file 13104_2016_1847_MOESM1_ESM.gz › seqtools-4.32.1/test/data/PF02171_seed.fasta]

>YQ53_CAEEL/650-977
DILvgiAR.EKKPD.VHDILKYFEESIGLQTIQLCQQTVDKM.....MG....GQGGRQT
IDNVMRKFNLKCGGTNFFVEIPNAVRGKAVCSNNETLRKKLLEHVQFIGFEISHGASRTL
FDRSRSQMDGEPSVVGVSYSLT...NSTQLGGFTYLQTQKEYKLQKLDE...........
.FFPKCVRSYKEHSKT.LPTRIVIYRVGAGEGNFNRVKE.EVEEMRRTFD.......KIQ
.PGYR..PHLVVIIAQRASHARVFPSCISG.....................NRATDQNIP
SGTCV...ENVLTSYGYDEFILSSQTPLIGTVRPCKYTILVNDA...KWSKNEL.MHL..
....TYFRAFGHQVSY....QPPSV........PDVLYAAENLAKRGRNNYK
>Q21691_CAEEL/673-1001
TIVFGIIA.EKRPD.MHDILkyfeeklGQQTIQISSETADKF.....MR....DHGGKQT
IDNVIRKLNPKCGGTNFLIDVPESVGHRVVCNNSAEMRAKLYAKTQFIGFEMSHTGARTR
FDIQKVMFDGDPTVVGVAYSL..KHSAQLGGFSYFQESRLHKLTN.LQE...........
.KMQICLNAYEQSSSY.LPETVVVYRVGSGEGDYPQIVN.EVNEMKLAAR.......KKK
.HGYN..PKFLVICTQRNSHIRVFPEHINE....................RGKSMEQNVK
SGTCV...DVPGASHGYEEFILCCQTPLIGTVKPTKYTIIVNDC...RWSKNEI.MNV..
....TYHLAFAHQVSY....APPAI........PNVSYAAQNLAKRGHNNYK
>O48771_ARATH/542-860
FILCILPERKTSDI.YGPWKKICLTEEGIHTQCICPIKI.................SDQY
LTNVLLKINSKLGGINS.LLGIEYSYNIPLINKIPTL.........ILGMDVSHGPPGR.
........ADVPSVAAVVGSKCWPLISRYRAAVRTQSPRLEMIDSLFQP..IENTEKGDN
GIMNELFVEFYRTSRARKPKQIIIFRDGVSESQFEQVLKIEVDQIIKAYQ.......RLG
.ESDV..PKFTVIVAQKNHHTKLFQAKGPE...........................NVP
AGTVV...DTKIVHPTNYDFYMCAHAGKIGTSRPAHYHVLLDEI...GFSPDDL.QNL..
....IHSLSYKLLNSI....FNVSSLLCVFVLSVAPVRYAHLAAAQVAQFTK
>Q9ZVD5_ARATH/577-885
FILCVLPDKKNSDL.YGPWKKKNLTEFGIVTQCMAPTRQPND................QY
LTNLLLKINAKLGGLNS.MLSVERTPAFTVISKVPTI.........ILGMDVSHGSPGQ.
........SDVPSIAAVVSSREWPLISKYRASVRTQPSKAEMIESLVKK.....NGTEDD
GIIKELLVDFYTSSNKRKPEHIIIFRDGVSESQFNQVLNIELDQIIEACK.......LLD
.ANWN..PKFLLLVAQKNHHTKFFQPTSPE...........................NVP
PGTII...DNKICHPKNNDFYLCAHAGMIGTTRPTHYHVLYDEI...GFSADEL.QEL..
....VHSLSYVYQRST....SAISV........VAPICYAHLAAAQLGTFMK
>TAG76_CAEEL/660-966
CIIVVLQS.KNSDI.YMTVKEQSDIVHGIMSQCVLMKNVSRP..............TPAT
CANIVLKLNMKMGGIN..SRIVADKITNKYLVDQPTM.........VVGIDVTHPTQAE.
......MRMNMPSVAAIVANVD.LLPQSYGANVKVQKKCRESVVY.LLD...........
.AIRERIITFYRHTKQ.KPARIIVYRDGVSEGQFSEVLREEIQSIRTACL.......AIA
.EDFR..PPITYIVVQKRHHARIFCKYQND.....................MVGKAKNVP
PGTTV...DTGIVSPEGFDFYLCSHYGVQGTSRPARYHVLLDEC...KFTADEI.QSI..
....TYGMCHTYGRCT....RSVSI........PTPVYYADLVATRARCHVK
>O16720_CAEEL/566-867
LIVVVLPG..KTPI.YAEVKRVGDTVLGIATQCVQAKNAIRT..............TPQT
LSNLCLKMNVKLGGVNS.ILLPNVRPR...IFNEPVI.........FLGCDITHPAAGD.
........TRKPSIAAVVGSMD.AHPSRYAATVRVQQHRQEIITD.LTY...........
.MVRELLVQFYRNTRF.KPARIVVYRDGVSEGQLFNVLQYELRAIREACV.......MLE
.SGYQ..PGITFIAVQKRHHTRLFAADKAD.....................QVGKAFNIP
PGTTV...DVGITHPTEFDFFLCSHAGIQGTSRPSHYHVLWDDN...DLTADEL.QQL..
....TYQMCHTYVRCT....RSVSI........papAYyaHLVAFRARYHLV
>PINH_ARATH/625-946
LLLAILPD.NNGSL.YGDLKRICETELGLISQCCLTKHVFKI..............SKQY
LANVSLKINVKMGGRNT.VLVDAISCRIPLVSDIPTI.........IFGADVTHPENGE.
........ESSPSIAAVVASQDWPEVTKYAGLVCAQAHRQELIQDLYKTWQDPVRGTVSG
GMIRDLLISFRKATGQ.KPLRIIFYRDGVSEGQFYQVLLYELDAIRKACA.......SLE
.PNYQ..PPVTFIVVQKRHHTRLFANNHRD...................KNSTDRSGNIL
PGTVV...DTKICHPTEFDFYLCSHAGIQGTSRPAHYHVLWDEN...NFTADGI.QSL..
....TNNLCYTYARCT....RSVSI........VPPAYYAHLAAFRARFYLE
>AGO1_SCHPO/500-799
YLFFILDK.NSPEP.YGSIKRVCNTMLGVPSQCAISKHILQS..............KPQY
CANLGMKINVKVGGINC.SLIPKSNP....LGNVPTL.........ILGGDVYHPGVGA.
.........TGVSIASIVASVD.LNGCKYTAVSRSQPRHQEVIEG.MKD...........
.IVVYLLQGFRAMTKQ.QPQRIIYFRDGTSEGQFLSVINDELSQIKEACH.......SLS
.PKYN..PKILVCTTQKRHHARFFIKNKSD......................GDRNGNPL
PGTII...EKHVTHPYQYDFYLISHPSLQGVSVPVHYTVLHDEI...QMPPDQF.QTL..
....CYNLCYVYARAT....SAVSL........VPPVYYAHLVSNLARYQDV
>O76922_DROME/555-852
IVMVVMRS.PNEEK.YSCIKKRTCVDRPVPSQVVTLKVIAPR.....QQ...KPTGLMSI
ATKVVIQMNAKLMGA...PWQVVIPL.......HGLM.........TVGFDVCHSPKNK.
..........NKSYGAFVATMDQKESFRYFSTVNEHIKGQELSEQ.MSV...........
.NMACALRSYQEQHRS.LPERILFFRDGVGDGQLYQVVNSEVNTLKDRLDEI...YKSAG
.KQEG..CRMTFIIVSKRINSRYFT.............................GHRNPV
PGTVV...DDVITLPERYDFFLVSQAVRIGTVSPTSYNVISDNM...GLNADKL.QML..
....SYKMTHMYYNYS....GTIRV........PAVCHYAHKLAFLVAESIN
>PIWI_DROME/538-829
LILCLVPN.DNAER.YSSIKKRGYVDRAVPTQVVTLKTTKNR.....SL........MSI
ATKIAIQLNCKLGYT...PWMIELPL.......SGLM.........TIGFDIAKSTRDR.
..........KRAYGALIASMDLQQNSTYFSTV.TECSAFDVLANTLWP...........
.MIAKALRQYQHEHRK.LPSRIVFYRDGVSSGSLKQLFEFEVKDIIEKLKTE...YARVQ
.LSP...PQLAYIVVTRSMNTRFFLN.............................GQNPP
PGTIV...DDVITLPERYDFYLVSQQVRQGTVSPTSYNVLYSSM...GLSPEKM.QKL..
....TYKMCHLYYNWS....GTTRV........PAVCQYAKKLATLVGTNLH
>Q17567_CAEEL/397-708
MLVVMLAD.DNKTR.YDSLKKYLCVECPIPNQCVNLRTLAGK.....SKDGGENKNLGSI
VLKIVLQMICKTGGA...LWKVNIPL.......KSTM.........IVGYDLYHDSTLK.
..........GKTVGACVSTTS.NDFTQFYSQTRPHENPTQLGNN.LTH...........
.FVRKSLKQYYDNNDKTLPSRLILYRDGAGDGQIPYIKNTEVKLVRDACDAVTDKAAELS
.NKVQEKIKLAFIIVTKRVNMRILKQGSSS.......................KSAINPQ
PGTVV...DTTVTRPERMDFYLVPQFVNQGTVTPVSYNIIHDDT...GLGPDKH.QQL..
....AFKLCHLYYNWQ....GTVRV........PAPCQYAHKLAFLTAQSLH
>PIWL1_HUMAN/555-847
IVVCLLSS.NRKDK.YDAIKKYLCTDCPTPSQCVVARTLGKQ.....QT.......VMAI
ATKIALQMNCKMGGE...LWRVDIPL.......KLVM.........IVGIDCYHDMTAG.
..........RRSIAGFVASIN.EGMTRWFSRCIFQDRGQELVDG.LKV...........
.CLQAALRAW.NSCNEYMPSRIIVYRDGVGDGQLKTLVNYEVPQFLDCLK.......SIG
.RGYN..PRLTVIVVKKRVNTRFFAQSGGR.........................LQNPL
PGTVI...DVEVTRPEWYDFFIVSQAVRSGSVSPTHYNVIYDNS...GLKPDHI.QRL..
....TYKLCHIYYNWP....GVIRV........PAPCQYAHKLAFLVGQSIH
>PIWI_ARCFU/110-406
GIMLVLPE.YNTPL.YYKLKSYLINS..IPSQFMRYDILSNR.....NL........TFY
VDNLLVQFVSKLGGK...PWILNVDPEK....................GSDIIIGTGAT.
.......RIDNVNLFCFAMVFK.KDGTMLWNEISPIVTSSEYLTY.LKS...........
.TIKKVVYGFKKSNPDWDVEKLTLHVSG....KRPKMKDGETKILKETVE.......ELK
.KQEMVSRDVKYAILHLNETHPFWVMGDPN........................NRFHPY
EGTKVKLSSKRYLLTLLQPYLKRNGLEMVTPIKPLSVEIVSDN.....WTSEEYYHNVHE
ILDEIYYLSKMNWRGF....RSRNL........PVTVNYPKLVAGIIANVNR
>Y1321_METJA/426-699
CFALIIGKEKYKDNDYYEILKKQLFDLKIISQNILWENWRKD.....DK........GYM
TNNLLIQIMGKLGIK...YFILDSKTPYDY................IMGLDTGLGIFGN.
...........HRVGGCTVVYDSEGKIRRIQPIETPAPGERLHLP...............
.YVIEYLEN..KANIDMENKNILFLRDG.......FIQNSERNDLKEISK.......ELN
.......SNIEVISIRKNNKYKVFTSDYRI........................GSVFGN
DGIFLPHKTPFGSNPVKLSTWLRFNCGNEEGLK...IN.............ESI.MQL..
....LYDLTKMNYSALYGEGRYLRI........PAPIHYADKFVKALGKNWK
>O67434_AQUAE/419-694
LVIVFLEEYPKVDP.YKSFLLYDFVKRELLKKMIPSQVILNR.....TL...KNENLKFV
LLNVAEQVLAKTGNIP..YKLKEIEGKVDA................FVGIDISRITRDG.
.........KTVNAVAFTKIFNSKGELVRYYLTSYPAFGEKLTEK...............
.AIGDVFSLLEKLGF.KKGSKIVVHRDG.......RLYRDEVAAFK...........KYG
.ELYG..YSLELLEIIKRNNPRFFSNEKFI..............................
KGYFYKLSEDSVILATYNQVY.......EGTHQPIKVRKVYGE.....LPVEVL.CSQ..
....ILSLTLMNYSSF....QPIKL........PATVHYSDKITKLMLRGIE
>Q21495_CAEEL/52-336
GIVLPTPRIFFRDG..........QETSLNNQSFRNPT...................DFA
QTGFFVDAKQQLGGLN..YVVNS.....ETWNDSGLL.........LIGLSTAPYLNSY.
.......SSENVTTIGFVSNTM.DHPQKFAGGYKYVKSGSDVFGQVMPE...........
.ILLNSLRSARKARKI.KPMNIVIYLCGMSESRFSIVKEEYVRNCHSVFK.......TLG
.EKYS..PQLTIIVGSKGHSTRLYARGERD........................QISNLQ
PGTIV...DSVIVSPDYNKFFHCGAVARQGTCKATKYTVLYPE....SPKMEWI.QRM..
....TNDLCYMHEIVF....HPVSL........PAPLYLTAEMAERGTKNLA
>O16386_CAEEL/548-847
QLIMFITK..SMNN.YHTEIKCLEQEFDLLTQDIRFETAVKL.....AQ.......QQNT
RKNIIYKTNMKLGGLN..YELRS.....GVFSNSKRL.........IIGFETSQRGGLG.
.........DAPIAIGFAANMM.SHSQQFAGGYMFVKKSADNYGPVIPE...........
.ILLTILKQAKANRPNDRPDELLIYFSGVSEGQHALVNEYYANQVKAACG.......LFN
.ESFR..PHITLILASKVHNTRVYKSENGG........................GVCNVE
PGTVI...DHTIVSPVLSEWYHAGSLARQGTSKLVKYSLIFNTK...KNEKLSVYERL..
....TNELCYEMQIVF....HPTSL........PIPLHIAGTYSERGSQMLA
>O16386_CAEEL/879-1178
QLIMFITK..SMNN.YHTEIKCLEQEFDLLTQDIRFETAVKL.....AQ.......QQNT
RKNIIYKTNMKLGGLN..YELRS.....GVFSNSKRL.........IIGFETSQRGGLG.
.........DAPIAIGFAANMM.SHSQQFAGGYMFVKKSADNYGPVIPE...........
.ILLTILKQAKANRPNDRPDELLIYFSGVSEGQHALVNEYYANQVKAACG.......LFN
.ESFR..PHITLILASKVHNTRVYKSENGG........................GVCNVE
PGTVI...DHTIVSPVLSEWYHAGSLARQGTSKLVKYSLIFNTK...KNEKLSVYERL..
....TNELCYEMQIVF....HPTSL........PIPLHIAGTYSERGSQMLA
>O02095_CAEEL/574-878
QLLFFVVK..SRYN.YHQQIKALEQKYDVLTQEIRAETAEKV.....FR.......QPQT
RLNIINKTNMKLGGLN..YAIGS.....EAFNKPNRL.........IVGFVTSQRVGGN.
........PDYPISVGFAANML.KHHQKFAGGYVYVHRDRDVFGSIIKD...........
.TLLAIFKTCTEQRG..RPDDILLYFNGVSEGQFSMINEEFSARVKEACMAF...QKEGT
.PPFR..PHITIIASSKAHNERLYKSDKGR.........................IVNLE
PGTVV...DHTIVSNVYTEWYHASAVARQGTAKATKFTLIFTTKAGPQAEPLWHLEQL..
....TNDLCYDHQIVF....HPVGL........PVPLYIADRYSQRGAMVLA
>Q19645_CAEEL/674-996
PFVLFISD..DVPN.IHECLKFEERMSDIPTQHVLLKNVKKMRDNIEKKSQGGRRAYDLT
LDNIVMKANIKCGGLN..YT.ADIPRDLACWNEVSTF.........VIGMDVAHPDRNA.
......AREGNPSTVGLSCNSA.ENPYSFIGDFLYTDPRREAIQDEILR...........
KFTDQSVRNFAEIRG..FPKKVIIFRDGVSFGEETAALK.EVEIIEQTIKTA...AKSMG
HSDYA..PKVLAIVVKKRHHTRFYAKGGHH......................GNMPINPL
PDTSV...GGDIAEYGKRQIFIQAFRPVQGTAKVPSFLVIRDDE...EVSDEHV.AKM..
....VCAVCSLHQLVN....SPTSI........PTPVYVAHELAKRGTGLYK
>Q23415_CAEEL/40-350
KFAFVITD.DSITH.LHKKYKALEQKSMMVIQDMKISKANSV.....VK.....DGKRLT
LENVINKTNMKLGGLN..YTVSDAKKSMT....DEQL.........IIGVGVSAPPAGT.
KYMMDNKGHLNPQIIGFASNA..VANHEFVGDFVLAPSGQDTMAS.IED...........
.VLKSSIDLFEMNRNT.LPKRIIIYRSGASDGSHASILAYEIPLARATIQ.......GYS
.KDIN....LIYIIVTKEHSYRFFRDQLRS....................GGKATEMNIP
PGIVL...DSAVTNPACKQFFLNGHTTLQGTAKTPLYTILADDC...NAPMDRL.EEL..
....TYTLCHHHQIVA....LSTSI........PTPLYVANEYAKRGRDLWS
>O62275_CAEEL/594-924
TFVFIITD.DSITT.LHQRYKMIEKDTKMIVQDMKLSKALSV..........INAGKRLT
LENVINKTNVKLGGSN..YVFVDAKKQL.....DSHL.........IIGVGISAPPAGT.
KYAMENKGVLNPNVIGYAYNA..QHNQEFSGDFVLNSASQDTLAP.IED...........
.IVMHSLNEYQKFHDGGLPRRVIVYRTGTSEGNHGSIMAYEIPLARAAMR.......DFS
.PDIQ....LVYIVVSKDHSFRFFKPDLASLASRPQATSSTASRHSAMPAAPKAWDLNIA
PGILV...DSIVTNPACKQFFLNSHITLQGTAKTPLYTVLADDA...KVSMTAL.EDI..
....TYKLCHLHQIVG....LPTSL........PTPLYVANEYAKRGRNLWN
