# Supplementary material for: SeqTools: visual tools for manual analysis of sequence alignments
Source: BMC Res Notes. 2016 Jan 22;9:39. doi: 10.1186/s13104-016-1847-3 (PMC4724122; doi:10.1186/s13104-016-1847-3)
Supplement: Supplementary file 1 — 10.1186/s13104-016-1847-2 A tarball of the current production release of the SeqTools source code at the time of writing. [file 13104_2016_1847_MOESM1_ESM.gz › seqtools-4.32.1/test/data/PF02171_seed.msf]

Align   MSF: 21  Type: P  Tue Apr 12 13:15:04 2011  Check: 00 ..

 Name: YQ53_CAEEL/650-977     Len:    412  Check:  10  Weight:  1.00
 Name: Q21691_CAEEL/673-1001  Len:    412  Check:  10  Weight:  1.00
 Name: O48771_ARATH/542-860   Len:    412  Check:  10  Weight:  1.00
 Name: Q9ZVD5_ARATH/577-885   Len:    412  Check:  10  Weight:  1.00
 Name: TAG76_CAEEL/660-966    Len:    412  Check:  10  Weight:  1.00
 Name: O16720_CAEEL/566-867   Len:    412  Check:  10  Weight:  1.00
 Name: PINH_ARATH/625-946     Len:    412  Check:  10  Weight:  1.00
 Name: AGO1_SCHPO/500-799     Len:    412  Check:  10  Weight:  1.00
 Name: O76922_DROME/555-852   Len:    412  Check:  10  Weight:  1.00
 Name: PIWI_DROME/538-829     Len:    412  Check:  10  Weight:  1.00
 Name: Q17567_CAEEL/397-708   Len:    412  Check:  10  Weight:  1.00
 Name: PIWL1_HUMAN/555-847    Len:    412  Check:  10  Weight:  1.00
 Name: PIWI_ARCFU/110-406     Len:    412  Check:  10  Weight:  1.00
 Name: Y1321_METJA/426-699    Len:    412  Check:  10  Weight:  1.00
 Name: O67434_AQUAE/419-694   Len:    412  Check:  10  Weight:  1.00
 Name: Q21495_CAEEL/52-336    Len:    412  Check:  10  Weight:  1.00
 Name: O16386_CAEEL/548-847   Len:    412  Check:  10  Weight:  1.00
 Name: O02095_CAEEL/574-878   Len:    412  Check:  10  Weight:  1.00
 Name: Q19645_CAEEL/674-996   Len:    412  Check:  10  Weight:  1.00
 Name: Q23415_CAEEL/40-350    Len:    412  Check:  10  Weight:  1.00
 Name: O62275_CAEEL/594-924   Len:    412  Check:  10  Weight:  1.00

//
   YQ53_CAEEL/650-977  DILVGIAR.E KKPD.VHDIL KYFEESIGLQ TIQLCQQTVD KM.....MG. 
Q21691_CAEEL/673-1001  TIVFGIIA.E KRPD.MHDIL KYFEEKLGQQ TIQISSETAD KF.....MR. 
 O48771_ARATH/542-860  FILCILPERK TSDI.YGPWK KICLTEEGIH TQCICPIKI. .......... 
 Q9ZVD5_ARATH/577-885  FILCVLPDKK NSDL.YGPWK KKNLTEFGIV TQCMAPTRQP ND........ 
  TAG76_CAEEL/660-966  CIIVVLQS.K NSDI.YMTVK EQSDIVHGIM SQCVLMKNVS RP........ 
 O16720_CAEEL/566-867  LIVVVLPG.. KTPI.YAEVK RVGDTVLGIA TQCVQAKNAI RT........ 
   PINH_ARATH/625-946  LLLAILPD.N NGSL.YGDLK RICETELGLI SQCCLTKHVF KI........ 
   AGO1_SCHPO/500-799  YLFFILDK.N SPEP.YGSIK RVCNTMLGVP SQCAISKHIL QS........ 
 O76922_DROME/555-852  IVMVVMRS.P NEEK.YSCIK KRTCVDRPVP SQVVTLKVIA PR.....QQ. 
   PIWI_DROME/538-829  LILCLVPN.D NAER.YSSIK KRGYVDRAVP TQVVTLKTTK NR.....SL. 
 Q17567_CAEEL/397-708  MLVVMLAD.D NKTR.YDSLK KYLCVECPIP NQCVNLRTLA GK.....SKD 
  PIWL1_HUMAN/555-847  IVVCLLSS.N RKDK.YDAIK KYLCTDCPTP SQCVVARTLG KQ.....QT. 
   PIWI_ARCFU/110-406  GIMLVLPE.Y NTPL.YYKLK SYLINS..IP SQFMRYDILS NR.....NL. 
  Y1321_METJA/426-699  CFALIIGKEK YKDNDYYEIL KKQLFDLKII SQNILWENWR KD.....DK. 
 O67434_AQUAE/419-694  LVIVFLEEYP KVDP.YKSFL LYDFVKRELL KKMIPSQVIL NR.....TL. 
  Q21495_CAEEL/52-336  GIVLPTPRIF FRDG...... ....QETSLN NQSFRNPT.. .......... 
 O16386_CAEEL/548-847  QLIMFITK.. SMNN.YHTEI KCLEQEFDLL TQDIRFETAV KL.....AQ. 
 O02095_CAEEL/574-878  QLLFFVVK.. SRYN.YHQQI KALEQKYDVL TQEIRAETAE KV.....FR. 
 Q19645_CAEEL/674-996  PFVLFISD.. DVPN.IHECL KFEERMSDIP TQHVLLKNVK KMRDNIEKKS 
  Q23415_CAEEL/40-350  KFAFVITD.D SITH.LHKKY KALEQKSMMV IQDMKISKAN SV.....VK. 
 O62275_CAEEL/594-924  TFVFIITD.D SITT.LHQRY KMIEKDTKMI VQDMKLSKAL SV........ 
   YQ53_CAEEL/650-977  ...GQGGRQT IDNVMRKFNL KCGGTNFFVE IPNAVRGKAV CSNNETLRKK 
Q21691_CAEEL/673-1001  ...DHGGKQT IDNVIRKLNP KCGGTNFLID VPESVGHRVV CNNSAEMRAK 
 O48771_ARATH/542-860  ......SDQY LTNVLLKINS KLGGINS.LL GIEYSYNIPL INKIPTL... 
 Q9ZVD5_ARATH/577-885  ........QY LTNLLLKINA KLGGLNS.ML SVERTPAFTV ISKVPTI... 
  TAG76_CAEEL/660-966  ......TPAT CANIVLKLNM KMGGIN..SR IVADKITNKY LVDQPTM... 
 O16720_CAEEL/566-867  ......TPQT LSNLCLKMNV KLGGVNS.IL LPNVRPR... IFNEPVI... 
   PINH_ARATH/625-946  ......SKQY LANVSLKINV KMGGRNT.VL VDAISCRIPL VSDIPTI... 
   AGO1_SCHPO/500-799  ......KPQY CANLGMKINV KVGGINC.SL IPKSNP.... LGNVPTL... 
 O76922_DROME/555-852  ..KPTGLMSI ATKVVIQMNA KLMGA...PW QVVIPL.... ...HGLM... 
   PIWI_DROME/538-829  .......MSI ATKIAIQLNC KLGYT...PW MIELPL.... ...SGLM... 
 Q17567_CAEEL/397-708  GGENKNLGSI VLKIVLQMIC KTGGA...LW KVNIPL.... ...KSTM... 
  PIWL1_HUMAN/555-847  ......VMAI ATKIALQMNC KMGGE...LW RVDIPL.... ...KLVM... 
   PIWI_ARCFU/110-406  .......TFY VDNLLVQFVS KLGGK...PW ILNVDPEK.. .......... 
  Y1321_METJA/426-699  .......GYM TNNLLIQIMG KLGIK...YF ILDSKTPYDY .......... 
 O67434_AQUAE/419-694  ..KNENLKFV LLNVAEQVLA KTGNIP..YK LKEIEGKVDA .......... 
  Q21495_CAEEL/52-336  .......DFA QTGFFVDAKQ QLGGLN..YV VNS.....ET WNDSGLL... 
 O16386_CAEEL/548-847  ......QQNT RKNIIYKTNM KLGGLN..YE LRS.....GV FSNSKRL... 
 O02095_CAEEL/574-878  ......QPQT RLNIINKTNM KLGGLN..YA IGS.....EA FNKPNRL... 
 Q19645_CAEEL/674-996  QGGRRAYDLT LDNIVMKANI KCGGLN..YT .ADIPRDLAC WNEVSTF... 
  Q23415_CAEEL/40-350  ....DGKRLT LENVINKTNM KLGGLN..YT VSDAKKSMT. ...DEQL... 
 O62275_CAEEL/594-924  ..INAGKRLT LENVINKTNV KLGGSN..YV FVDAKKQL.. ...DSHL... 
   YQ53_CAEEL/650-977  LLEHVQFIGF EISHGASRTL FDRSRSQMDG EPSVVGVSYS LT...NSTQL 
Q21691_CAEEL/673-1001  LYAKTQFIGF EMSHTGARTR FDIQKVMFDG DPTVVGVAYS L..KHSAQLG 
 O48771_ARATH/542-860  ......ILGM DVSHGPPGR. ........AD VPSVAAVVGS KCWPLISRYR 
 Q9ZVD5_ARATH/577-885  ......ILGM DVSHGSPGQ. ........SD VPSIAAVVSS REWPLISKYR 
  TAG76_CAEEL/660-966  ......VVGI DVTHPTQAE. ......MRMN MPSVAAIVAN VD.LLPQSYG 
 O16720_CAEEL/566-867  ......FLGC DITHPAAGD. ........TR KPSIAAVVGS MD.AHPSRYA 
   PINH_ARATH/625-946  ......IFGA DVTHPENGE. ........ES SPSIAAVVAS QDWPEVTKYA 
   AGO1_SCHPO/500-799  ......ILGG DVYHPGVGA. .........T GVSIASIVAS VD.LNGCKYT 
 O76922_DROME/555-852  ......TVGF DVCHSPKNK. .......... NKSYGAFVAT MDQKESFRYF 
   PIWI_DROME/538-829  ......TIGF DIAKSTRDR. .......... KRAYGALIAS MDLQQNSTYF 
 Q17567_CAEEL/397-708  ......IVGY DLYHDSTLK. .......... GKTVGACVST TS.NDFTQFY 
  PIWL1_HUMAN/555-847  ......IVGI DCYHDMTAG. .......... RRSIAGFVAS IN.EGMTRWF 
   PIWI_ARCFU/110-406  ........GS DIIIGTGAT. .......RID NVNLFCFAMV FK.KDGTMLW 
  Y1321_METJA/426-699  ......IMGL DTGLGIFGN. .......... .HRVGGCTVV YDSEGKIRRI 
 O67434_AQUAE/419-694  ......FVGI DISRITRDG. .........K TVNAVAFTKI FNSKGELVRY 
  Q21495_CAEEL/52-336  ......LIGL STAPYLNSY. .......SSE NVTTIGFVSN TM.DHPQKFA 
 O16386_CAEEL/548-847  ......IIGF ETSQRGGLG. .........D APIAIGFAAN MM.SHSQQFA 
 O02095_CAEEL/574-878  ......IVGF VTSQRVGGN. ........PD YPISVGFAAN ML.KHHQKFA 
 Q19645_CAEEL/674-996  ......VIGM DVAHPDRNA. ......AREG NPSTVGLSCN SA.ENPYSFI 
  Q23415_CAEEL/40-350  ......IIGV GVSAPPAGT. KYMMDNKGHL NPQIIGFASN A..VANHEFV 
 O62275_CAEEL/594-924  ......IIGV GISAPPAGT. KYAMENKGVL NPNVIGYAYN A..QHNQEFS 
   YQ53_CAEEL/650-977  GGFTYLQTQK EYKLQKLDE. .......... .FFPKCVRSY KEHSKT.LPT 
Q21691_CAEEL/673-1001  GFSYFQESRL HKLTN.LQE. .......... .KMQICLNAY EQSSSY.LPE 
 O48771_ARATH/542-860  AAVRTQSPRL EMIDSLFQP. .IENTEKGDN GIMNELFVEF YRTSRARKPK 
 Q9ZVD5_ARATH/577-885  ASVRTQPSKA EMIESLVKK. ....NGTEDD GIIKELLVDF YTSSNKRKPE 
  TAG76_CAEEL/660-966  ANVKVQKKCR ESVVY.LLD. .......... .AIRERIITF YRHTKQ.KPA 
 O16720_CAEEL/566-867  ATVRVQQHRQ EIITD.LTY. .......... .MVRELLVQF YRNTRF.KPA 
   PINH_ARATH/625-946  GLVCAQAHRQ ELIQDLYKTW QDPVRGTVSG GMIRDLLISF RKATGQ.KPL 
   AGO1_SCHPO/500-799  AVSRSQPRHQ EVIEG.MKD. .......... .IVVYLLQGF RAMTKQ.QPQ 
 O76922_DROME/555-852  STVNEHIKGQ ELSEQ.MSV. .......... .NMACALRSY QEQHRS.LPE 
   PIWI_DROME/538-829  STV.TECSAF DVLANTLWP. .......... .MIAKALRQY QHEHRK.LPS 
 Q17567_CAEEL/397-708  SQTRPHENPT QLGNN.LTH. .......... .FVRKSLKQY YDNNDKTLPS 
  PIWL1_HUMAN/555-847  SRCIFQDRGQ ELVDG.LKV. .......... .CLQAALRAW .NSCNEYMPS 
   PIWI_ARCFU/110-406  NEISPIVTSS EYLTY.LKS. .......... .TIKKVVYGF KKSNPDWDVE 
  Y1321_METJA/426-699  QPIETPAPGE RLHLP..... .......... .YVIEYLEN. .KANIDMENK 
 O67434_AQUAE/419-694  YLTSYPAFGE KLTEK..... .......... .AIGDVFSLL EKLGF.KKGS 
  Q21495_CAEEL/52-336  GGYKYVKSGS DVFGQVMPE. .......... .ILLNSLRSA RKARKI.KPM 
 O16386_CAEEL/548-847  GGYMFVKKSA DNYGPVIPE. .......... .ILLTILKQA KANRPNDRPD 
 O02095_CAEEL/574-878  GGYVYVHRDR DVFGSIIKD. .......... .TLLAIFKTC TEQRG..RPD 
 Q19645_CAEEL/674-996  GDFLYTDPRR EAIQDEILR. .......... KFTDQSVRNF AEIRG..FPK 
  Q23415_CAEEL/40-350  GDFVLAPSGQ DTMAS.IED. .......... .VLKSSIDLF EMNRNT.LPK 
 O62275_CAEEL/594-924  GDFVLNSASQ DTLAP.IED. .......... .IVMHSLNEY QKFHDGGLPR 
   YQ53_CAEEL/650-977  RIVIYRVGAG EGNFNRVKE. EVEEMRRTFD .......KIQ .PGYR..PHL 
Q21691_CAEEL/673-1001  TVVVYRVGSG EGDYPQIVN. EVNEMKLAAR .......KKK .HGYN..PKF 
 O48771_ARATH/542-860  QIIIFRDGVS ESQFEQVLKI EVDQIIKAYQ .......RLG .ESDV..PKF 
 Q9ZVD5_ARATH/577-885  HIIIFRDGVS ESQFNQVLNI ELDQIIEACK .......LLD .ANWN..PKF 
  TAG76_CAEEL/660-966  RIIVYRDGVS EGQFSEVLRE EIQSIRTACL .......AIA .EDFR..PPI 
 O16720_CAEEL/566-867  RIVVYRDGVS EGQLFNVLQY ELRAIREACV .......MLE .SGYQ..PGI 
   PINH_ARATH/625-946  RIIFYRDGVS EGQFYQVLLY ELDAIRKACA .......SLE .PNYQ..PPV 
   AGO1_SCHPO/500-799  RIIYFRDGTS EGQFLSVIND ELSQIKEACH .......SLS .PKYN..PKI 
 O76922_DROME/555-852  RILFFRDGVG DGQLYQVVNS EVNTLKDRLD EI...YKSAG .KQEG..CRM 
   PIWI_DROME/538-829  RIVFYRDGVS SGSLKQLFEF EVKDIIEKLK TE...YARVQ .LSP...PQL 
 Q17567_CAEEL/397-708  RLILYRDGAG DGQIPYIKNT EVKLVRDACD AVTDKAAELS .NKVQEKIKL 
  PIWL1_HUMAN/555-847  RIIVYRDGVG DGQLKTLVNY EVPQFLDCLK .......SIG .RGYN..PRL 
   PIWI_ARCFU/110-406  KLTLHVSG.. ..KRPKMKDG ETKILKETVE .......ELK .KQEMVSRDV 
  Y1321_METJA/426-699  NILFLRDG.. .....FIQNS ERNDLKEISK .......ELN .......SNI 
 O67434_AQUAE/419-694  KIVVHRDG.. .....RLYRD EVAAFK.... .......KYG .ELYG..YSL 
  Q21495_CAEEL/52-336  NIVIYLCGMS ESRFSIVKEE YVRNCHSVFK .......TLG .EKYS..PQL 
 O16386_CAEEL/548-847  ELLIYFSGVS EGQHALVNEY YANQVKAACG .......LFN .ESFR..PHI 
 O02095_CAEEL/574-878  DILLYFNGVS EGQFSMINEE FSARVKEACM AF...QKEGT .PPFR..PHI 
 Q19645_CAEEL/674-996  KVIIFRDGVS FGEETAALK. EVEIIEQTIK TA...AKSMG HSDYA..PKV 
  Q23415_CAEEL/40-350  RIIIYRSGAS DGSHASILAY EIPLARATIQ .......GYS .KDIN....L 
 O62275_CAEEL/594-924  RVIVYRTGTS EGNHGSIMAY EIPLARAAMR .......DFS .PDIQ....L 
   YQ53_CAEEL/650-977  VVIIAQRASH ARVFPSCISG .......... .......... .NRATDQNIP 
Q21691_CAEEL/673-1001  LVICTQRNSH IRVFPEHINE .......... .......... RGKSMEQNVK 
 O48771_ARATH/542-860  TVIVAQKNHH TKLFQAKGPE .......... .......... .......NVP 
 Q9ZVD5_ARATH/577-885  LLLVAQKNHH TKFFQPTSPE .......... .......... .......NVP 
  TAG76_CAEEL/660-966  TYIVVQKRHH ARIFCKYQND .......... .......... .MVGKAKNVP 
 O16720_CAEEL/566-867  TFIAVQKRHH TRLFAADKAD .......... .......... .QVGKAFNIP 
   PINH_ARATH/625-946  TFIVVQKRHH TRLFANNHRD .......... .........K NSTDRSGNIL 
   AGO1_SCHPO/500-799  LVCTTQKRHH ARFFIKNKSD .......... .......... ..GDRNGNPL 
 O76922_DROME/555-852  TFIIVSKRIN SRYFT..... .......... .......... ....GHRNPV 
   PIWI_DROME/538-829  AYIVVTRSMN TRFFLN.... .......... .......... .....GQNPP 
 Q17567_CAEEL/397-708  AFIIVTKRVN MRILKQGSSS .......... .......... ...KSAINPQ 
  PIWL1_HUMAN/555-847  TVIVVKKRVN TRFFAQSGGR .......... .......... .....LQNPL 
   PIWI_ARCFU/110-406  KYAILHLNET HPFWVMGDPN .......... .......... ....NRFHPY 
  Y1321_METJA/426-699  EVISIRKNNK YKVFTSDYRI .......... .......... ....GSVFGN 
 O67434_AQUAE/419-694  ELLEIIKRNN PRFFSNEKFI .......... .......... .......... 
  Q21495_CAEEL/52-336  TIIVGSKGHS TRLYARGERD .......... .......... ....QISNLQ 
 O16386_CAEEL/548-847  TLILASKVHN TRVYKSENGG .......... .......... ....GVCNVE 
 O02095_CAEEL/574-878  TIIASSKAHN ERLYKSDKGR .......... .......... .....IVNLE 
 Q19645_CAEEL/674-996  LAIVVKKRHH TRFYAKGGHH .......... .......... ..GNMPINPL 
  Q23415_CAEEL/40-350  IYIIVTKEHS YRFFRDQLRS .......... .......... GGKATEMNIP 
 O62275_CAEEL/594-924  VYIVVSKDHS FRFFKPDLAS LASRPQATSS TASRHSAMPA APKAWDLNIA 
   YQ53_CAEEL/650-977  SGTCV...EN VLTSYGYDEF ILSSQTPLIG TVRPCKYTIL VNDA...KWS 
Q21691_CAEEL/673-1001  SGTCV...DV PGASHGYEEF ILCCQTPLIG TVKPTKYTII VNDC...RWS 
 O48771_ARATH/542-860  AGTVV...DT KIVHPTNYDF YMCAHAGKIG TSRPAHYHVL LDEI...GFS 
 Q9ZVD5_ARATH/577-885  PGTII...DN KICHPKNNDF YLCAHAGMIG TTRPTHYHVL YDEI...GFS 
  TAG76_CAEEL/660-966  PGTTV...DT GIVSPEGFDF YLCSHYGVQG TSRPARYHVL LDEC...KFT 
 O16720_CAEEL/566-867  PGTTV...DV GITHPTEFDF FLCSHAGIQG TSRPSHYHVL WDDN...DLT 
   PINH_ARATH/625-946  PGTVV...DT KICHPTEFDF YLCSHAGIQG TSRPAHYHVL WDEN...NFT 
   AGO1_SCHPO/500-799  PGTII...EK HVTHPYQYDF YLISHPSLQG VSVPVHYTVL HDEI...QMP 
 O76922_DROME/555-852  PGTVV...DD VITLPERYDF FLVSQAVRIG TVSPTSYNVI SDNM...GLN 
   PIWI_DROME/538-829  PGTIV...DD VITLPERYDF YLVSQQVRQG TVSPTSYNVL YSSM...GLS 
 Q17567_CAEEL/397-708  PGTVV...DT TVTRPERMDF YLVPQFVNQG TVTPVSYNII HDDT...GLG 
  PIWL1_HUMAN/555-847  PGTVI...DV EVTRPEWYDF FIVSQAVRSG SVSPTHYNVI YDNS...GLK 
   PIWI_ARCFU/110-406  EGTKVKLSSK RYLLTLLQPY LKRNGLEMVT PIKPLSVEIV SDN.....WT 
  Y1321_METJA/426-699  DGIFLPHKTP FGSNPVKLST WLRFNCGNEE GLK...IN.. .......... 
 O67434_AQUAE/419-694  KGYFYKLSED SVILATYNQV Y.......EG THQPIKVRKV YGE.....LP 
  Q21495_CAEEL/52-336  PGTIV...DS VIVSPDYNKF FHCGAVARQG TCKATKYTVL YPE....SPK 
 O16386_CAEEL/548-847  PGTVI...DH TIVSPVLSEW YHAGSLARQG TSKLVKYSLI FNTK...KNE 
 O02095_CAEEL/574-878  PGTVV...DH TIVSNVYTEW YHASAVARQG TAKATKFTLI FTTKAGPQAE 
 Q19645_CAEEL/674-996  PDTSV...GG DIAEYGKRQI FIQAFRPVQG TAKVPSFLVI RDDE...EVS 
  Q23415_CAEEL/40-350  PGIVL...DS AVTNPACKQF FLNGHTTLQG TAKTPLYTIL ADDC...NAP 
 O62275_CAEEL/594-924  PGILV...DS IVTNPACKQF FLNSHITLQG TAKTPLYTVL ADDA...KVS 
   YQ53_CAEEL/650-977  KNEL.MHL.. ....TYFRAF GHQVSY.... QPPSV..... ...PDVLYAA 
Q21691_CAEEL/673-1001  KNEI.MNV.. ....TYHLAF AHQVSY.... APPAI..... ...PNVSYAA 
 O48771_ARATH/542-860  PDDL.QNL.. ....IHSLSY KLLNSI.... FNVSSLLCVF VLSVAPVRYA 
 Q9ZVD5_ARATH/577-885  ADEL.QEL.. ....VHSLSY VYQRST.... SAISV..... ...VAPICYA 
  TAG76_CAEEL/660-966  ADEI.QSI.. ....TYGMCH TYGRCT.... RSVSI..... ...PTPVYYA 
 O16720_CAEEL/566-867  ADEL.QQL.. ....TYQMCH TYVRCT.... RSVSI..... ...PAPAYYA 
   PINH_ARATH/625-946  ADGI.QSL.. ....TNNLCY TYARCT.... RSVSI..... ...VPPAYYA 
   AGO1_SCHPO/500-799  PDQF.QTL.. ....CYNLCY VYARAT.... SAVSL..... ...VPPVYYA 
 O76922_DROME/555-852  ADKL.QML.. ....SYKMTH MYYNYS.... GTIRV..... ...PAVCHYA 
   PIWI_DROME/538-829  PEKM.QKL.. ....TYKMCH LYYNWS.... GTTRV..... ...PAVCQYA 
 Q17567_CAEEL/397-708  PDKH.QQL.. ....AFKLCH LYYNWQ.... GTVRV..... ...PAPCQYA 
  PIWL1_HUMAN/555-847  PDHI.QRL.. ....TYKLCH IYYNWP.... GVIRV..... ...PAPCQYA 
   PIWI_ARCFU/110-406  SEEYYHNVHE ILDEIYYLSK MNWRGF.... RSRNL..... ...PVTVNYP 
  Y1321_METJA/426-699  .ESI.MQL.. ....LYDLTK MNYSALYGEG RYLRI..... ...PAPIHYA 
 O67434_AQUAE/419-694  VEVL.CSQ.. ....ILSLTL MNYSSF.... QPIKL..... ...PATVHYS 
  Q21495_CAEEL/52-336  MEWI.QRM.. ....TNDLCY MHEIVF.... HPVSL..... ...PAPLYLT 
 O16386_CAEEL/548-847  KLSVYERL.. ....TNELCY EMQIVF.... HPTSL..... ...PIPLHIA 
 O02095_CAEEL/574-878  PLWHLEQL.. ....TNDLCY DHQIVF.... HPVGL..... ...PVPLYIA 
 Q19645_CAEEL/674-996  DEHV.AKM.. ....VCAVCS LHQLVN.... SPTSI..... ...PTPVYVA 
  Q23415_CAEEL/40-350  MDRL.EEL.. ....TYTLCH HHQIVA.... LSTSI..... ...PTPLYVA 
 O62275_CAEEL/594-924  MTAL.EDI.. ....TYKLCH LHQIVG.... LPTSL..... ...PTPLYVA 
   YQ53_CAEEL/650-977  ENLAKRGRNN YK 
Q21691_CAEEL/673-1001  QNLAKRGHNN YK 
 O48771_ARATH/542-860  HLAAAQVAQF TK 
 Q9ZVD5_ARATH/577-885  HLAAAQLGTF MK 
  TAG76_CAEEL/660-966  DLVATRARCH VK 
 O16720_CAEEL/566-867  HLVAFRARYH LV 
   PINH_ARATH/625-946  HLAAFRARFY LE 
   AGO1_SCHPO/500-799  HLVSNLARYQ DV 
 O76922_DROME/555-852  HKLAFLVAES IN 
   PIWI_DROME/538-829  KKLATLVGTN LH 
 Q17567_CAEEL/397-708  HKLAFLTAQS LH 
  PIWL1_HUMAN/555-847  HKLAFLVGQS IH 
   PIWI_ARCFU/110-406  KLVAGIIANV NR 
  Y1321_METJA/426-699  DKFVKALGKN WK 
 O67434_AQUAE/419-694  DKITKLMLRG IE 
  Q21495_CAEEL/52-336  AEMAERGTKN LA 
 O16386_CAEEL/548-847  GTYSERGSQM LA 
 O02095_CAEEL/574-878  DRYSQRGAMV LA 
 Q19645_CAEEL/674-996  HELAKRGTGL YK 
  Q23415_CAEEL/40-350  NEYAKRGRDL WS 
 O62275_CAEEL/594-924  NEYAKRGRNL WN 
