# Supplementary material for: SeqTools: visual tools for manual analysis of sequence alignments
Source: BMC Res Notes. 2016 Jan 22;9:39. doi: 10.1186/s13104-016-1847-3 (PMC4724122; doi:10.1186/s13104-016-1847-3)
Supplement: Supplementary file 1 — 10.1186/s13104-016-1847-2 A tarball of the current production release of the SeqTools source code at the time of writing. [file 13104_2016_1847_MOESM1_ESM.gz › seqtools-4.32.1/test/data/PF02171_seed.scores]

99.87 YQ53_CAEEL/650-977     AC Q09249.1
99.87 Q21691_CAEEL/673-1001  AC Q21691.1
99.87 O48771_ARATH/542-860   AC O48771.1
87.87 Q9ZVD5_ARATH/577-885   AC Q9ZVD5.2
99.87 TAG76_CAEEL/660-966    AC P34681.2
99.87 O16720_CAEEL/566-867   AC O16720.2
43.00 PINH_ARATH/625-946     AC Q9XGW1.1
99.87 AGO1_SCHPO/500-799     AC O74957.1
99.87 O76922_DROME/555-852   AC O76922.1
99.87 PIWI_DROME/538-829     AC Q9VKM1.1
99.87 Q17567_CAEEL/397-708   AC Q17567.1
80.005 PIWL1_HUMAN/555-847    AC Q96J94.1
80.005 PIWI_ARCFU/110-406     AC O28951.1
80.005 PIWI_ARCFU/110-406     DR PDB; 1w9h A; 110-406;
80.005 PIWI_ARCFU/110-406     DR PDB; 2bgg A; 110-406;
80.005 PIWI_ARCFU/110-406     DR PDB; 2bgg B; 110-406;
80.005 PIWI_ARCFU/110-406     DR PDB; 1ytu A; 110-406;
80.005 PIWI_ARCFU/110-406     DR PDB; 2w42 A; 110-406;
80.005 PIWI_ARCFU/110-406     DR PDB; 2w42 B; 110-406;
80.005 PIWI_ARCFU/110-406     DR PDB; 1ytu B; 110-406;
80.005 Y1321_METJA/426-699    AC Q58717.1
80.005 O67434_AQUAE/419-694   AC O67434.1
80.005 O67434_AQUAE/419-694   DR PDB; 2nub A; 419-694;
80.005 O67434_AQUAE/419-694   DR PDB; 1yvu A; 419-694;
80.005 O67434_AQUAE/419-694   DR PDB; 2f8s A; 419-694;
80.005 O67434_AQUAE/419-694   DR PDB; 2f8s B; 419-694;
80.005 Q21495_CAEEL/52-336    AC Q21495.4
80.005 O16386_CAEEL/548-847   AC O16386.1
80.005 O02095_CAEEL/574-878   AC O02095.2
80.005 Q19645_CAEEL/674-996   AC Q19645.1
80.005 Q23415_CAEEL/40-350    AC Q23415.1
80.005 O62275_CAEEL/594-924   AC O62275.1
80.005 O75_CAEEL/594-924   AC O62275.1
