# Supplementary material for: SeqTools: visual tools for manual analysis of sequence alignments
Source: BMC Res Notes. 2016 Jan 22;9:39. doi: 10.1186/s13104-016-1847-3 (PMC4724122; doi:10.1186/s13104-016-1847-3)
Supplement: Supplementary file 1 — 10.1186/s13104-016-1847-2 A tarball of the current production release of the SeqTools source code at the time of writing. [file 13104_2016_1847_MOESM1_ESM.gz › seqtools-4.32.1/test/data/PF02171_seed.selex]

#=RF                                           **********Q**********
YQ53_CAEEL/650-977           vgiAR.EKKPD.VHDILKYFEESIGLQTIQLCQQTVDKM.....MG....GQGGRQTIDNVMRKFNLKCGGTNFFVEIPNAVRGKAVCSNNETLRKKLLEHVQFIG
Q21691_CAEEL/673-1001     TIVFGIIA.EKRPD.MHDILKYFEEKLGQQTIQISSETADKF.....MR....DHGGKQTIDNVIRKLNPKCGGTNFLIDVPESVGHRVVCNNSAEMRAKLYAKTQFIG
O48771_ARATH/542-860      FILCILPERKTSDI.YGPWKKICLTEEGIHTQCICPIKI.................SDQYLTNVLLKINSKLGGINS.LLGIEYSYNIPLINKIPTL.........ILG
Q9ZVD5_ARATH/577-885      FILCVLPDKKNSDL.YGPWKKKNLTEFGIVTQCMAPTRQPND................QYLTNLLLKINAKLGGLNS.MLSVERTPAFTVISKVPTI.........ILG
TAG76_CAEEL/660-966       CIIVVLQS.KNSDI.YMTVKEQSDIVHGIMSQCVLMKNVSRP..............TPATCANIVLKLNMKMGGIN..SRIVADKITNKYLVDQPTM.........VVG
O16720_CAEEL/566-867      LIVVVLPG..KTPI.YAEVKRVGDTVLGIATQCVQAKNAIRT..............TPQTLSNLCLKMNVKLGGVNS.ILLPNVRPR...IFNEPVI.........FLG
PINH_ARATH/625-946        LLLAILPD.NNGSL.YGDLKRICETELGLISQCCLTKHVFKI..............SKQYLANVSLKINVKMGGRNT.VLVDAISCRIPLVSDIPTI.........IFG
AGO1_SCHPO/500-799        YLFFILDK.NSPEP.YGSIKRVCNTMLGVPSQCAISKHILQS..............KPQYCANLGMKINVKVGGINC.SLIPKSNP....LGNVPTL.........ILG
O76922_DROME/555-852      IVMVVMRS.PNEEK.YSCIKKRTCVDRPVPSQVVTLKVIAPR.....QQ...KPTGLMSIATKVVIQMNAKLMGA...PWQVVIPL.......HGLM.........TVG
PIWI_DROME/538-829        LILCLVPN.DNAER.YSSIKKRGYVDRAVPTQVVTLKTTKNR.....SL........MSIATKIAIQLNCKLGYT...PWMIELPL.......SGLM.........TIG
Q17567_CAEEL/397-708      MLVVMLAD.DNKTR.YDSLKKYLCVECPIPNQCVNLRTLAGK.....SKDGGENKNLGSIVLKIVLQMICKTGGA...LWKVNIPL.......KSTM.........IVG
PIWL1_HUMAN/555-847       IVVCLLSS.NRKDK.YDAIKKYLCTDCPTPSQCVVARTLGKQ.....QT.......VMAIATKIALQMNCKMGGE...LWRVDIPL.......KLVM.........IVG
PIWI_ARCFU/110-406        GIMLVLPE.YNTPL.YYKLKSYLINS..IPSQFMRYDILSNR.....NL........TFYVDNLLVQFVSKLGGK...PWILNVDPEK....................G
Y1321_METJA/426-699       CFALIIGKEKYKDNDYYEILKKQLFDLKIISQNILWENWRKD.....DK........GYMTNNLLIQIMGKLGIK...YFILDSKTPYDY................IMG
O67434_AQUAE/419-694      LVIVFLEEYPKVDP.YKSFLLYDFVKRELLKKMIPSQVILNR.....TL...KNENLKFVLLNVAEQVLAKTGNIP..YKLKEIEGKVDA................FVG
Q21495_CAEEL/52-336       GIVLPTPRIFFRDG..........QETSLNNQSFRNPT...................DFAQTGFFVDAKQQLGGLN..YVVNS.....ETWNDSGLL.........LIG
O16386_CAEEL/548-847      QLIMFITK..SMNN.YHTEIKCLEQEFDLLTQDIRFETAVKL.....AQ.......QQNTRKNIIYKTNMKLGGLN..YELRS.....GVFSNSKRL.........IIG
O02095_CAEEL/574-878      QLLFFVVK..SRYN.YHQQIKALEQKYDVLTQEIRAETAEKV.....FR.......QPQTRLNIINKTNMKLGGLN..YAIGS.....EAFNKPNRL.........IVG
Q19645_CAEEL/674-996      PFVLFISD..DVPN.IHECLKFEERMSDIPTQHVLLKNVKKMRDNIEKKSQGGRRAYDLTLDNIVMKANIKCGGLN..YT.ADIPRDLACWNEVSTF.........VIG
Q23415_CAEEL/40-350       KFAFVITD.DSITH.LHKKYKALEQKSMMVIQDMKISKANSV.....VK.....DGKRLTLENVINKTNMKLGGLN..YTVSDAKKSMT....DEQL.........IIG
O62275_CAEEL/594-924      TFVFIITD.DSITT.LHQRYKMIEKDTKMIVQDMKLSKALSV..........INAGKRLTLENVINKTNVKLGGSN..YVFVDAKKQL.....DSHL.........IIG

#=RF                       
YQ53_CAEEL/650-977         FEISHGASRTLFDRSRSQMDGEPSVVGVSYSLT...NSTQLGGFTYLQTQKEYKLQKLDE............FFPKCVRSYKEHSKT.LPTRIVIYRVGAGEGNFNRVKE.EVEEMRRTFD.......KIQ.PGYR..PHLVVIIAQRASHARVFPSCISG.....................NRATDQNIPSGTCV...ENVLTSYGYDEFILSSQTPLIGTVRPCKYTILVNDA...KWSKNEL.MHL......TYFRAFGHQVSY....QPPSV........PDVLYAAENLAKRGRNNYK
Q21691_CAEEL/673-1001      FEMSHTGARTRFDIQKVMFDGDPTVVGVAYSL..KHSAQLGGFSYFQESRLHKLTN.LQE............KMQICLNAYEQSSSY.LPETVVVYRVGSGEGDYPQIVN.EVNEMKLAAR.......KKK.HGYN..PKFLVICTQRNSHIRVFPEHINE....................RGKSMEQNVKSGTCV...DVPGASHGYEEFILCCQTPLIGTVKPTKYTIIVNDC...RWSKNEI.MNV......TYHLAFAHQVSY....APPAI........PNVSYAAQNLAKRGHNNYK
O48771_ARATH/542-860       MDVSHGPPGR.........ADVPSVAAVVGSKCWPLISRYRAAVRTQSPRLEMIDSLFQP..IENTEKGDNGIMNELFVEFYRTSRARKPKQIIIFRDGVSESQFEQVLKIEVDQIIKAYQ.......RLG.ESDV..PKFTVIVAQKNHHTKLFQAKGPE...........................NVPAGTVV...DTKIVHPTNYDFYMCAHAGKIGTSRPAHYHVLLDEI...GFSPDDL.QNL......IHSLSYKLLNSI....FNVSSLLCVFVLSVAPVRYAHLAAAQVAQFTK
Q9ZVD5_ARATH/577-885       MDVSHGSPGQ.........SDVPSIAAVVSSREWPLISKYRASVRTQPSKAEMIESLVKK.....NGTEDDGIIKELLVDFYTSSNKRKPEHIIIFRDGVSESQFNQVLNIELDQIIEACK.......LLD.ANWN..PKFLLLVAQKNHHTKFFQPTSPE...........................NVPPGTII...DNKICHPKNNDFYLCAHAGMIGTTRPTHYHVLYDEI...GFSADEL.QEL......VHSLSYVYQRST....SAISV........VAPICYAHLAAAQLGTFMK
TAG76_CAEEL/660-966        IDVTHPTQAE.......MRMNMPSVAAIVANVD.LLPQSYGANVKVQKKCRESVVY.LLD............AIRERIITFYRHTKQ.KPARIIVYRDGVSEGQFSEVLREEIQSIRTACL.......AIA.EDFR..PPITYIVVQKRHHARIFCKYQND.....................MVGKAKNVPPGTTV...DTGIVSPEGFDFYLCSHYGVQGTSRPARYHVLLDEC...KFTADEI.QSI......TYGMCHTYGRCT....RSVSI........PTPVYYADLVATRARCHVK
O16720_CAEEL/566-867       CDITHPAAGD.........TRKPSIAAVVGSMD.AHPSRYAATVRVQQHRQEIITD.LTY............MVRELLVQFYRNTRF.KPARIVVYRDGVSEGQLFNVLQYELRAIREACV.......MLE.SGYQ..PGITFIAVQKRHHTRLFAADKAD.....................QVGKAFNIPPGTTV...DVGITHPTEFDFFLCSHAGIQGTSRPSHYHVLWDDN...DLTADEL.QQL......TYQMCHTYVRCT....RSVSI........PAPAYYAHLVAFRARYHLV
PINH_ARATH/625-946         ADVTHPENGE.........ESSPSIAAVVASQDWPEVTKYAGLVCAQAHRQELIQDLYKTWQDPVRGTVSGGMIRDLLISFRKATGQ.KPLRIIFYRDGVSEGQFYQVLLYELDAIRKACA.......SLE.PNYQ..PPVTFIVVQKRHHTRLFANNHRD...................KNSTDRSGNILPGTVV...DTKICHPTEFDFYLCSHAGIQGTSRPAHYHVLWDEN...NFTADGI.QSL......TNNLCYTYARCT....RSVSI........VPPAYYAHLAAFRARFYLE
AGO1_SCHPO/500-799         GDVYHPGVGA..........TGVSIASIVASVD.LNGCKYTAVSRSQPRHQEVIEG.MKD............IVVYLLQGFRAMTKQ.QPQRIIYFRDGTSEGQFLSVINDELSQIKEACH.......SLS.PKYN..PKILVCTTQKRHHARFFIKNKSD......................GDRNGNPLPGTII...EKHVTHPYQYDFYLISHPSLQGVSVPVHYTVLHDEI...QMPPDQF.QTL......CYNLCYVYARAT....SAVSL........VPPVYYAHLVSNLARYQDV
O76922_DROME/555-852       FDVCHSPKNK...........NKSYGAFVATMDQKESFRYFSTVNEHIKGQELSEQ.MSV............NMACALRSYQEQHRS.LPERILFFRDGVGDGQLYQVVNSEVNTLKDRLDEI...YKSAG.KQEG..CRMTFIIVSKRINSRYFT.............................GHRNPVPGTVV...DDVITLPERYDFFLVSQAVRIGTVSPTSYNVISDNM...GLNADKL.QML......SYKMTHMYYNYS....GTIRV........PAVCHYAHKLAFLVAESIN
PIWI_DROME/538-829         FDIAKSTRDR...........KRAYGALIASMDLQQNSTYFSTV.TECSAFDVLANTLWP............MIAKALRQYQHEHRK.LPSRIVFYRDGVSSGSLKQLFEFEVKDIIEKLKTE...YARVQ.LSP...PQLAYIVVTRSMNTRFFLN.............................GQNPPPGTIV...DDVITLPERYDFYLVSQQVRQGTVSPTSYNVLYSSM...GLSPEKM.QKL......TYKMCHLYYNWS....GTTRV........PAVCQYAKKLATLVGTNLH
Q17567_CAEEL/397-708       YDLYHDSTLK...........GKTVGACVSTTS.NDFTQFYSQTRPHENPTQLGNN.LTH............FVRKSLKQYYDNNDKTLPSRLILYRDGAGDGQIPYIKNTEVKLVRDACDAVTDKAAELS.NKVQEKIKLAFIIVTKRVNMRILKQGSSS.......................KSAINPQPGTVV...DTTVTRPERMDFYLVPQFVNQGTVTPVSYNIIHDDT...GLGPDKH.QQL......AFKLCHLYYNWQ....GTVRV........PAPCQYAHKLAFLTAQSLH
PIWL1_HUMAN/555-847        IDCYHDMTAG...........RRSIAGFVASIN.EGMTRWFSRCIFQDRGQELVDG.LKV............CLQAALRAW.NSCNEYMPSRIIVYRDGVGDGQLKTLVNYEVPQFLDCLK.......SIG.RGYN..PRLTVIVVKKRVNTRFFAQSGGR.........................LQNPLPGTVI...DVEVTRPEWYDFFIVSQAVRSGSVSPTHYNVIYDNS...GLKPDHI.QRL......TYKLCHIYYNWP....GVIRV........PAPCQYAHKLAFLVGQSIH
PIWI_ARCFU/110-406         SDIIIGTGAT........RIDNVNLFCFAMVFK.KDGTMLWNEISPIVTSSEYLTY.LKS............TIKKVVYGFKKSNPDWDVEKLTLHVSG....KRPKMKDGETKILKETVE.......ELK.KQEMVSRDVKYAILHLNETHPFWVMGDPN........................NRFHPYEGTKVKLSSKRYLLTLLQPYLKRNGLEMVTPIKPLSVEIVSDN.....WTSEEYYHNVHEILDEIYYLSKMNWRGF....RSRNL........PVTVNYPKLVAGIIANVNR
Y1321_METJA/426-699        LDTGLGIFGN............HRVGGCTVVYDSEGKIRRIQPIETPAPGERLHLP................YVIEYLEN..KANIDMENKNILFLRDG.......FIQNSERNDLKEISK.......ELN.......SNIEVISIRKNNKYKVFTSDYRI........................GSVFGNDGIFLPHKTPFGSNPVKLSTWLRFNCGNEEGLK...IN.............ESI.MQL......LYDLTKMNYSALYGEGRYLRI........PAPIHYADKFVKALGKNWK
O67434_AQUAE/419-694       IDISRITRDG..........KTVNAVAFTKIFNSKGELVRYYLTSYPAFGEKLTEK................AIGDVFSLLEKLGF.KKGSKIVVHRDG.......RLYRDEVAAFK...........KYG.ELYG..YSLELLEIIKRNNPRFFSNEKFI..............................KGYFYKLSEDSVILATYNQVY.......EGTHQPIKVRKVYGE.....LPVEVL.CSQ......ILSLTLMNYSSF....QPIKL........PATVHYSDKITKLMLRGIE
Q21495_CAEEL/52-336        LSTAPYLNSY........SSENVTTIGFVSNTM.DHPQKFAGGYKYVKSGSDVFGQVMPE............ILLNSLRSARKARKI.KPMNIVIYLCGMSESRFSIVKEEYVRNCHSVFK.......TLG.EKYS..PQLTIIVGSKGHSTRLYARGERD........................QISNLQPGTIV...DSVIVSPDYNKFFHCGAVARQGTCKATKYTVLYPE....SPKMEWI.QRM......TNDLCYMHEIVF....HPVSL........PAPLYLTAEMAERGTKNLA
O16386_CAEEL/548-847       FETSQRGGLG..........DAPIAIGFAANMM.SHSQQFAGGYMFVKKSADNYGPVIPE............ILLTILKQAKANRPNDRPDELLIYFSGVSEGQHALVNEYYANQVKAACG.......LFN.ESFR..PHITLILASKVHNTRVYKSENGG........................GVCNVEPGTVI...DHTIVSPVLSEWYHAGSLARQGTSKLVKYSLIFNTK...KNEKLSVYERL......TNELCYEMQIVF....HPTSL........PIPLHIAGTYSERGSQMLA
O02095_CAEEL/574-878       FVTSQRVGGN.........PDYPISVGFAANML.KHHQKFAGGYVYVHRDRDVFGSIIKD............TLLAIFKTCTEQRG..RPDDILLYFNGVSEGQFSMINEEFSARVKEACMAF...QKEGT.PPFR..PHITIIASSKAHNERLYKSDKGR.........................IVNLEPGTVV...DHTIVSNVYTEWYHASAVARQGTAKATKFTLIFTTKAGPQAEPLWHLEQL......TNDLCYDHQIVF....HPVGL........PVPLYIADRYSQRGAMVLA
Q19645_CAEEL/674-996       MDVAHPDRNA.......AREGNPSTVGLSCNSA.ENPYSFIGDFLYTDPRREAIQDEILR...........KFTDQSVRNFAEIRG..FPKKVIIFRDGVSFGEETAALK.EVEIIEQTIKTA...AKSMGHSDYA..PKVLAIVVKKRHHTRFYAKGGHH......................GNMPINPLPDTSV...GGDIAEYGKRQIFIQAFRPVQGTAKVPSFLVIRDDE...EVSDEHV.AKM......VCAVCSLHQLVN....SPTSI........PTPVYVAHELAKRGTGLYK
Q23415_CAEEL/40-350        VGVSAPPAGT.KYMMDNKGHLNPQIIGFASNA..VANHEFVGDFVLAPSGQDTMAS.IED............VLKSSIDLFEMNRNT.LPKRIIIYRSGASDGSHASILAYEIPLARATIQ.......GYS.KDIN....LIYIIVTKEHSYRFFRDQLRS....................GGKATEMNIPPGIVL...DSAVTNPACKQFFLNGHTTLQGTAKTPLYTILADDC...NAPMDRL.EEL......TYTLCHHHQIVA....LSTSI........PTPLYVANEYAKRGRDLWS
O62275_CAEEL/594-924       VGISAPPAGT.KYAMENKGVLNPNVIGYAYNA..QHNQEFSGDFVLNSASQDTLAP.IED............IVMHSLNEYQKFHDGGLPRRVIVYRTGTSEGNHGSIMAYEIPLARAAMR.......DFS.PDIQ....LVYIVVSKDHSFRFFKPDLASLASRPQATSSTASRHSAMPAAPKAWDLNIAPGILV...DSIVTNPACKQFFLNSHITLQGTAKTPLYTVLADDA...KVSMTAL.EDI......TYKLCHLHQIVG....LPTSL........PTPLYVANEYAKRGRNLWN
