# Supplementary material for: SeqTools: visual tools for manual analysis of sequence alignments
Source: BMC Res Notes. 2016 Jan 22;9:39. doi: 10.1186/s13104-016-1847-3 (PMC4724122; doi:10.1186/s13104-016-1847-3)
Supplement: Supplementary file 1 — 10.1186/s13104-016-1847-2 A tarball of the current production release of the SeqTools source code at the time of writing. [file 13104_2016_1847_MOESM1_ESM.gz › seqtools-4.32.1/test/scripts/automated/belvu/test10_results]

Group nr 1:
YQ53_CAEEL/650-977
Q21691_CAEEL/673-1001

Group nr 2:
Q21495_CAEEL/52-336

Group nr 3:
O16386_CAEEL/548-847
O02095_CAEEL/574-878

Group nr 4:
Q19645_CAEEL/674-996

Group nr 5:
Q23415_CAEEL/40-350
O62275_CAEEL/594-924

Group nr 6:
O48771_ARATH/542-860
Q9ZVD5_ARATH/577-885

Group nr 7:
TAG76_CAEEL/660-966
O16720_CAEEL/566-867
PINH_ARATH/625-946

Group nr 8:
AGO1_SCHPO/500-799

Group nr 9:
O76922_DROME/555-852
PIWI_DROME/538-829
Q17567_CAEEL/397-708
PIWL1_HUMAN/555-847

Group nr 10:
PIWI_ARCFU/110-406

Group nr 11:
Y1321_METJA/426-699

Group nr 12:
O67434_AQUAE/419-694
