# Supplementary material for: SeqTools: visual tools for manual analysis of sequence alignments
Source: BMC Res Notes. 2016 Jan 22;9:39. doi: 10.1186/s13104-016-1847-3 (PMC4724122; doi:10.1186/s13104-016-1847-3)
Supplement: Supplementary file 1 — 10.1186/s13104-016-1847-2 A tarball of the current production release of the SeqTools source code at the time of writing. [file 13104_2016_1847_MOESM1_ESM.gz › seqtools-4.32.1/test/scripts/automated/belvu/test11_results]

Group nr 1:
C4V9J2_NOSCE/489-791

Group nr 2:
B6K0R2_SCHJY/507-805
AGO1_SCHPO/500-798

Group nr 3:
Q0DZI9_ORYSJ/36-107
B0LJQ7_CULTA/1-148
B0X641_CULQU/527-832
B0WRW8_CULQU/638-943
C5J0H4_AEDAE/655-961
B0LJQ8_AEDTR/1-254
Q5TVL2_ANOGA/535-839

Group nr 4:
B8BT49_THAPS/780-963
B5DIM9_DROPS/1-71
B4G6N2_DROPE/1-37

Group nr 5:
A8PVW7_BRUMA/492-800

Group nr 6:
C4WWR5_ACYPI/1-266
A9QW19_TRICA/79-190
Q59HV7_BOMMO/706-1006
B4NLX0_DROWI/695-993
B4N082_DROWI/579-877
B3NI38_DROER/838-1138
Q2Q3X0_9MUSC/506-806
Q2Q3X2_DROYA/506-806
Q2Q3X7_DROYA/506-806
Q2Q3X4_DROYA/506-806
B4PCH3_DROYA/843-1143
Q2Q3X6_DROYA/506-806
Q2Q3X8_DROYA/506-806
B4IU14_DROYA/810-1110
Q2Q3X1_DROTE/424-724
B3M505_DROAN/688-988
B5DY62_DROPS/643-942
B4GFG0_DROPE/449-748
B4GUA7_DROPE/624-923
B5DQH3_DROPS/471-770
B4HIG2_DROSE/1-224
B4QL34_DROSI/606-729
B4G6N7_DROPE/19-133
B5DIM7_DROPS/517-815
B4G6N0_DROPE/517-815
B4IWV1_DROGR/788-1091
B4LH85_DROVI/152-457
B4KUJ5_DROMO/715-1017
C7LAD2_DROME/888-1187
AGO2_DROME/885-1184
Q2Q3W2_DROSI/511-810
Q2Q3W7_DROSI/511-810
Q2Q3W9_DROSI/511-810
B4NVX8_DROSI/80-259
B4GTA7_DROPE/448-747
B4HDJ4_DROPE/40-339
B4GTA5_DROPE/448-747
B5DT30_DROPS/694-993
B4GTA6_DROPE/448-736
B5DKZ0_DROPS/2-120
B4ISF4_DROPE/14-227
B4GDQ8_DROPE/669-968
B4GDQ6_DROPE/661-960
B5DYR9_DROPS/651-950
B5DYR8_DROPS/41-340
B5DU45_DROPS/389-589
B5DWW4_DROPS/3-186

Group nr 7:
Q5KAT1_CRYNE/560-859
Q5KAU3_CRYNE/580-879

Group nr 8:
Q4TF92_TETNG/161-225
A7SCI6_NEMVE/496-743
B9ZU55_9TURB/580-893

Group nr 9:
Q4PLA9_PICGL/597-913
Q56X15_ARATH/234-541
Q84VQ0_ARATH/546-853
Q84YI4_ARATH/550-857
Q9ZVD5_ARATH/577-885
AGO4A_ORYSJ/557-865
B8ACN1_ORYSI/524-832
A2ZRR6_ORYSJ/650-958
C0HGZ0_MAIZE/552-859
B4FL08_MAIZE/45-352
C5YX36_SORBI/564-870
B8AUX7_ORYSI/565-872
AGO4B_ORYSJ/565-872
Q01MP5_ORYSA/565-872
B9HK80_POPTR/565-884
B9SP45_RICCO/574-882
Q2LFC1_NICBE/558-866
Q2LFC2_NICBE/565-873
A5AMR1_VITVI/53-183
B9HDH5_POPTR/582-891
B9IHG7_POPTR/573-882
B9SN14_RICCO/570-878
B9EV67_ORYSJ/22-172
B8ACN0_ORYSI/540-670
AGO15_ORYSJ/546-853
A9RNH7_PHYPA/593-893
A9SRY5_PHYPA/573-879
A9U2A5_PHYPA/597-903
A9SKW0_PHYPA/722-774

Group nr 10:
A8JAG8_CHLRE/672-990
A8J9T3_CHLRE/1058-1164
Q8H714_PHYIN/1-173
D0N1C0_PHYIN/587-890
D0N1B9_PHYIN/587-890
AGO1_ARATH/676-997
Q3ECU7_ARATH/678-999
A1E5M2_PEA/696-1017
Q2PEW1_TRIPR/1-247
A1E5M3_PEA/726-1047
Q2LFC4_NICBE/678-999
B9SJV6_RICCO/687-1008
B9I4Y6_POPTR/688-1009
B9N365_POPTR/308-629
C5YY05_SORBI/736-1058
B4FGY3_MAIZE/13-335
B8AGF0_ORYSI/693-1014
B9F1L3_ORYSJ/693-1014
AGO1A_ORYSJ/709-1030
C5YE15_SORBI/712-1033
C0HEU9_MAIZE/87-408
B9FC11_ORYSJ/374-695
AGO1B_ORYSJ/746-1067
B8AT34_ORYSI/729-1050
C7J0V9_ORYSJ/1-271
A9RG03_PHYPA/598-919
A9RTW5_PHYPA/744-1065
A9T6J3_PHYPA/524-842
B8B2X0_ORYSI/647-968
AGO1D_ORYSJ/669-990
B9FR04_ORYSJ/644-965
C5Z2L1_SORBI/643-964
C5XWS2_SORBI/656-978
B8AFI6_ORYSI/637-958
AGO1C_ORYSJ/638-959
Q2LFC3_NICBE/604-925
B1B5A8_DAUCA/736-1057
PINH_ARATH/625-946
B0FHH7_BRANA/614-935
B9RTJ1_RICCO/626-947
B9HKB5_POPTR/631-952
B9HUQ6_POPTR/452-776
PNH1_ORYSJ/620-941
B9FU05_ORYSJ/458-779
C0PNQ0_MAIZE/1-267
C5Z5J6_SORBI/617-938
B9STN2_RICCO/586-907
A5ARQ9_VITVI/592-892
C5WPM0_SORBI/900-1216
AGO12_ORYSJ/693-1012
B9FAL8_ORYSJ/438-757
A2XKQ7_ORYSI/654-972
C5WPM1_SORBI/697-1047
C0PMV6_MAIZE/89-412
B8APJ4_ORYSI/9-101
B9FEW4_ORYSJ/531-767
AGO11_ORYSJ/541-848
B9MTL4_POPTR/505-810
B9SCN8_RICCO/632-949
B9HQS2_POPTR/635-955
B9GEQ1_POPTR/548-869
AGOL_ARATH/638-958
B8ALC4_ORYSI/596-877
B9F6E0_ORYSJ/564-783
AGO13_ORYSJ/471-770
MEL1_ORYSJ/696-1016
B8ALC8_ORYSI/696-1016
A3ANP6_ORYSJ/644-982
C5WX38_SORBI/703-1025
B7ZZW2_MAIZE/663-969
Q7FS89_MAIZE/11-170
Q8S478_MAIZE/38-188
C5XBU2_SORBI/675-995
B9FVX3_ORYSJ/462-794
AGO14_ORYSJ/677-1009
B8B7Y0_ORYSI/653-985
Q0DZI9_ORYSJ/119-248
B8AFF9_ORYSI/534-832
B9F134_ORYSJ/36-347
D0MT95_PHYIN/497-796
D0MT54_PHYIN/891-1191
D0MT94_PHYIN/524-824
B3SEP3_TRIAD/438-734
A8NJ50_BRUMA/1-61
TAG76_CAEEL/660-966
A8XA10_CAEBR/683-989
Q7JLZ2_CAEEL/652-958
Q21079_CAEEL/655-961
B7QBT5_IXOSC/313-623
B7Q990_IXOSC/474-787
B7Q811_IXOSC/611-920
B7P230_IXOSC/468-776
C3ZN91_BRAFL/470-771
C3ZQ22_BRAFL/680-848
D2XMQ5_SACKO/1-219
C4Q6D1_SCHMA/608-835
Q5C3Y0_SCHJA/4-157
A7RQ46_NEMVE/511-812
B2RFN1_OIKDI/771-1072
Q8CGT7_MOUSE/576-634
C8TEF3_OIKDI/573-874
B3VCG6_STRPU/599-900
D4A2P5_RAT/843-954
Q4R7V5_MACFA/1-211
AGO4_HUMAN/509-820
D2H608_AILME/505-816
A7MD27_HUMAN/509-820
Q9NXV9_HUMAN/35-346
AGO4_CHICK/442-753
AGO4_XENLA/532-843
Q4SVE6_TETNG/553-864
Q8CGT8_MOUSE/1000-1102
B7QCC4_IXOSC/509-810
A9QW17_TRICA/69-158
A7BJS5_BOMMO/569-871
B4LJF3_DROVI/646-948
B4KTB5_DROMO/643-945
B4P449_DROYA/624-926
B4JW20_DROGR/647-949
Q7KY08_DROME/607-909
B3NRF4_DROER/624-926
B4INL3_DROSE/624-926
B4GGS7_DROPE/642-944
Q28ZU1_DROPS/642-944
B3MHG1_DROAN/641-943
Q32KD4_DROME/641-943
Q960T1_DROME/258-560
Q27IQ2_DROSI/554-851
Q27IR0_DROME/554-851
Q8T059_DROME/81-383
B4N5V9_DROWI/642-944
B0WFU8_CULQU/621-923
Q7PZ41_ANOGA/638-940
Q16EE2_AEDAE/482-784
Q16M62_AEDAE/604-906
A9NJ58_PENMO/569-898
D2XYX4_PENJP/572-901
A9NJ57_PENMO/572-901
D2DK65_PENJP/572-901
D2DK66_PENJP/569-898
A7XZ43_PENMO/569-898
Q071E1_PENMO/569-898
A8WKF9_CAEBR/562-864
A8P168_BRUMA/623-925
Q86B39_CAEEL/547-848
O16720_CAEEL/566-867
B2L7Q3_CAERE/1-268
B2L7P9_CAERE/1-269
A8X4Z3_CAEBR/691-992
Q3LTR7_CAEEL/668-969
Q20578_CAEEL/660-961
B6VQ75_CAEEL/681-982
Q4S7L6_TETNG/228-304
AGO3_DANRE/518-819
D4AC38_RAT/515-816
Q8BJP2_MOUSE/364-665
A2VDG1_MOUSE/513-814
D2H607_AILME/507-808
B2RAD8_HUMAN/515-816
Q5TA58_HUMAN/440-741
A1L365_MOUSE/515-816
AGO1_HUMAN/515-816
AGO1_MOUSE/515-816
Q4S7L5_TETNG/517-818
Q8CGU0_MOUSE/527-843
B3KME0_HUMAN/440-741
D2HF39_AILME/511-813
AGO2_RAT/517-819
A1A563_MOUSE/517-819
AGO2_RABIT/497-799
B0JYP5_BOVIN/517-819
Q6PHA2_MOUSE/94-396
AGO2_HUMAN/516-818
A4FVC0_HUMAN/465-767
Q8R3Q7_MOUSE/187-489
AGO2_MOUSE/517-819
Q8CGT9_MOUSE/501-743
AGO2_XENLA/519-821
C0IN02_XENLA/519-821
AGO2_XENTR/528-830
AGO2_BOVIN/517-819
Q6P239_MOUSE/277-579
Q4RKH3_TETNG/508-822
C9V4A2_CTEID/306-581
B0F0Y5_9TELE/526-828
A3KFX7_MOUSE/1-109
AGO3_BOVIN/518-820
D2H606_AILME/513-814
AGO3_HUMAN/518-819
B4DY67_HUMAN/154-455
B1ALI0_HUMAN/284-585
A8KA05_HUMAN/518-819
B4E1P5_HUMAN/346-647
AGO3_CHICK/518-819
A3KFX6_MOUSE/1-140
Q7M738_MOUSE/426-707
Q3TBP7_MOUSE/518-819
AGO3_MOUSE/518-819
Q4TBP2_TETNG/578-853
D4A2P5_RAT/513-742
AGO4_MOUSE/509-820
Q8BTF2_MOUSE/35-346
Q8CGT8_MOUSE/660-885
Q4SXU1_TETNG/1-206
Q8CGT7_MOUSE/455-570
B9FX53_ORYSJ/672-981
AGO18_ORYSJ/747-1056
B8B5Y3_ORYSI/745-1054
C5X8G4_SORBI/699-1002
C5X8G7_SORBI/41-220
C5WR49_SORBI/670-825
Q5DFJ9_SCHJA/2-164
Q5DG80_SCHJA/3-99
Q5DCI0_SCHJA/265-566
C4QPD0_SCHMA/628-928
C4QPD2_SCHMA/595-831
C4QPD1_SCHMA/595-896

Group nr 11:
Q0DZJ0_ORYSJ/35-101
B9IL53_POPTR/1-160
A5BG29_VITVI/774-895
A5BW27_VITVI/926-1238
B9S921_RICCO/670-981
B9HXP0_POPTR/520-831
D3GBV1_LOTJA/669-981
Q9C793_ARATH/649-950
A3AJI1_ORYSJ/584-892
AGO7_ORYSJ/709-1017
A2YQ96_ORYSI/716-1024
D0EYF3_MAIZE/683-995
C5WVP1_SORBI/688-996
A3AXD9_ORYSJ/720-1023
A2XXJ0_ORYSI/688-991
AGO3_ORYSJ/720-1023
Q00RR5_ORYSA/745-1048
B9FCH7_ORYSJ/626-928
AGO2_ORYSJ/687-989
Q00RR6_ORYSA/693-995
A2XXI9_ORYSI/693-995
C5YG12_SORBI/746-1048
C0PIX4_MAIZE/1-297
Q9SHF2_ARATH/841-1145
Q9SHF3_ARATH/665-965
Q8GX33_ARATH/191-491
A5AFZ6_VITVI/719-1022
A5CBU3_VITVI/601-900
A5B8D3_VITVI/625-924
B9NA51_POPTR/676-973
B9S3I1_RICCO/146-445

Group nr 12:
C1DZY0_9CHLO/572-888

Group nr 13:
A8PFS7_COPC7/454-749
A8NXQ6_COPC7/547-849
B0CXE0_LACBS/567-880
B0CYG1_LACBS/553-863
B0D2D0_LACBS/417-738
A8PFQ6_COPC7/458-767
A8P6A7_COPC7/477-803

Group nr 14:
D0U267_CRYPA/639-939
A4QSM3_MAGGR/672-970
A6S388_BOTFB/557-866
A7F377_SCLS1/445-754
C7YHP8_NECH7/612-917
C9SSA6_VERA1/19-91
C9SGB5_VERA1/589-897
Q8J276_NEUCR/628-929
D1ZPU0_SORMA/563-867
B2AKU3_PODAN/441-754
B6Q5R7_PENMQ/547-853
B8M5N8_TALSN/546-852
C8V9S4_EMENI/46-154
Q5B3I7_EMENI/46-154
Q0CNV7_ASPTN/543-854
Q2UKV9_ASPOR/543-849
B8N3T1_ASPFN/436-742
A1CKK4_ASPCL/543-849
A1D6W7_NEOFI/543-849
B0XXP5_ASPFC/564-870
Q4WXX3_ASPFU/564-870
A2QDC5_ASPNC/643-949
C1G1H6_PARBD/510-817
C1GU57_PARBA/495-755
C0S3N8_PARBP/535-823
C5G7J1_AJEDR/547-854
C5JJJ6_AJEDS/547-854
C6HRE3_AJECH/547-854
C0NUS8_AJECG/547-854
A6RGK9_AJECN/547-854
C5FDD8_NANOT/542-847
D4AMR8_ARTBE/628-933
D4DBM7_TRIVC/515-807
C5P9D5_COCP7/668-975
C4JZ88_UNCRE/552-859
B6H4L5_PENCW/673-980
Q0U7V7_PHANO/645-956
B2W8P0_PYRTR/611-920

Group nr 15:
A7TMA9_VANPO/888-1209
A5E477_LODEL/107-430
C5MCT9_CANTT/554-879
B9WGS3_CANDC/555-882
Q5A1B6_CANAL/296-623
C4YGL4_CANAL/554-881

Group nr 16:
Q2HHM4_CHAGB/694-1033

Group nr 17:
B6HRB3_PENCW/625-938

Group nr 18:
D0U264_CRYPA/482-802
D1ZJ09_SORMA/711-1030
Q1K6I6_NEUCR/733-1052
Q9P8T1_NEUCR/582-901
B2AR52_PODAN/574-886
Q2GSQ8_CHAGB/651-969
C9ST09_VERA1/571-888
C7YM23_NECH7/666-978
A4RL50_MAGGR/721-1039
C5GYE6_AJEDR/653-980
C5K303_AJEDS/770-890
C0S8I9_PARBP/1049-1137

Group nr 19:
C4JIN7_UNCRE/692-1007
C5P8C9_COCP7/682-993
C5FBF4_NANOT/570-628
B2VW51_PYRTR/606-910
Q0UNU9_PHANO/666-973
B0D488_LACBS/608-916
A8P0D4_COPC7/619-925
A8P2K4_COPC7/589-903
B0E0C2_LACBS/610-916

Group nr 20:
A4R6J1_MAGGR/641-908
B8MQK8_TALSN/682-995
B6QUK3_PENMQ/689-1001
B6H0X0_PENCW/641-959
A1C469_ASPCL/690-1008
A1DBD4_NEOFI/680-998
B0Y9U0_ASPFC/686-1004
Q4WC92_ASPFU/686-1004
C8VMQ3_EMENI/660-979
Q5BD61_EMENI/660-979
Q0CNH1_ASPTN/643-961
B8MXT2_ASPFN/684-1002
Q2US02_ASPOR/573-891
A2R8K3_ASPNC/710-1028
C7ZR18_NECH7/19-235
C5PJP0_COCP7/663-977
C4JG78_UNCRE/651-963
C5JDT9_AJEDS/671-859
C5GX22_AJEDR/671-859
D4ANV6_ARTBE/642-958
D4CZ86_TRIVC/642-958
C5FGF6_NANOT/649-965
C1G7F3_PARBD/674-979
C0RZ18_PARBP/688-993
C1GXU8_PARBA/683-1002
C5JDT9_AJEDS/580-664
C5GX22_AJEDR/580-664
C0NMG7_AJECG/678-986
C6H291_AJECH/678-997
A6RB60_AJECN/291-610
Q96UM0_BLUGR/565-886
A7E4W2_SCLS1/692-1008
A6RK26_BOTFB/654-970
D0U265_CRYPA/712-1038
A2QG96_ASPNC/558-884
B8N7A8_ASPFN/617-954
Q2UBS9_ASPOR/578-915
B2WES9_PYRTR/643-967
A6QW60_AJECN/639-963
B6QWK7_PENMQ/644-968
B8MGF3_TALSN/2-137
D0U266_CRYPA/635-957

Group nr 21:
C1GSN8_PARBA/1-191
C6H5C6_AJECH/26-168
A6RDB0_AJECN/9-157

Group nr 22:
D4B128_ARTBE/608-819
D4D326_TRIVC/587-798

Group nr 23:
Q0TWJ6_PHANO/160-297

Group nr 24:
B2WJ98_PYRTR/213-541

Group nr 25:
A7ISJ0_MYCPJ/514-830

Group nr 26:
A6S1V9_BOTFB/6-263
A6SR68_BOTFB/1-284

Group nr 27:
Q0UCE8_PHANO/551-880
B2WJ35_PYRTR/419-708
Q0UCU3_PHANO/737-1044
Q0UCG8_PHANO/473-701
Q0UCH0_PHANO/670-999

Group nr 28:
B8PJA4_POSPM/353-665
B0DLH7_LACBS/515-821
A8NFX0_COPC7/514-795

Group nr 29:
A8NFX5_COPC7/531-721

Group nr 30:
B9S0P9_RICCO/17-119
B9SSM8_RICCO/639-934

Group nr 31:
B2WJ32_PYRTR/383-592

Group nr 32:
Q4T9Z1_TETNG/519-587
A9TD99_PHYPA/2-180
B4G753_DROPE/334-531
Q4TF92_TETNG/239-305
Q4TBP2_TETNG/868-934

Group nr 33:
A8J0N0_CHLRE/619-933
A8J0M9_CHLRE/675-993

Group nr 34:
A7T7C9_NEMVE/1-180
Q70IH5_ARAHA/1-61
B4H1E3_DROPE/6-68

Group nr 35:
B2RFN0_OIKDI/550-850

Group nr 36:
A8WWP9_CAEBR/632-910
Q9XVI3_CAEEL/574-882

Group nr 37:
B6VBQ1_CAEBE/1034-1381
A8XVL1_CAEBR/571-952
O46002_CAEEL/57-176
Q9XU82_CAEEL/618-985

Group nr 38:
A5BG74_VITVI/577-717
AGO16_ORYSJ/535-844
B8B4Z4_ORYSI/515-824
B9FWI9_ORYSJ/515-824
C0P9X1_MAIZE/1-253
C5YU43_SORBI/1-285
B9T7B0_RICCO/516-824
B9IAL0_POPTR/521-830
A5CB61_VITVI/15-305
O48771_ARATH/542-860
Q3E984_ARATH/528-708

Group nr 39:
A9SKW0_PHYPA/518-721

Group nr 40:
AGO17_ORYSJ/514-834
B8AII3_ORYSI/514-834
C5WX34_SORBI/1-43
C0PDS4_MAIZE/580-888
B7ZXH7_MAIZE/580-736
C5WR49_SORBI/585-661

Group nr 41:
C5K8K7_9ALVE/727-977

Group nr 42:
B9Q8Q1_TOXGO/379-692
Q1L1E2_TOXGO/161-474
B6KA84_TOXGO/379-692
Q1L2C9_TOXGO/379-692
D2JRZ7_TOXGO/582-895
B9PJN3_TOXGO/379-693
Q1L2C8_TOXGO/379-693

Group nr 43:
O61931_CAEEL/762-1081
A8WPC9_CAEBR/828-1145
A8XN44_CAEBR/716-1005
A8XRY5_CAEBR/161-269
A8XS10_CAEBR/818-1134
A8XP19_CAEBR/721-1037

Group nr 44:
B8PBB9_POSPM/331-616
B8PFP7_POSPM/371-656
B8PN24_POSPM/140-415

Group nr 45:
Q10P03_ORYSJ/678-756
B9F6T7_ORYSJ/653-731
B8AK97_ORYSI/622-700

Group nr 46:
Q0U676_PHANO/647-830

Group nr 47:
C7SYH3_THAPS/780-1048

Group nr 48:
A2DPV7_TRIVA/501-794

Group nr 49:
A2DXK9_TRIVA/462-624
A1D5I6_NEOFI/71-143

Group nr 50:
C7SYH3_THAPS/1070-1160
C7SYH2_PHATR/826-1176
B7G499_PHATR/1-107

Group nr 51:
A9T108_PHYPA/1-169
C6XVE0_PEDHD/320-460

Group nr 52:
Q86QW7_GIALA/412-736
A8BCK6_GIALA/555-879
C6LTG5_GIALA/555-877

Group nr 53:
C4LVV2_ENTHI/470-756
B0ET37_ENTDI/470-756

Group nr 54:
B0ENU6_ENTDI/467-753
C4LVQ2_ENTHI/467-753

Group nr 55:
D2V7J4_NAEGR/498-769

Group nr 56:
C5LD15_9ALVE/718-952

Group nr 57:
A8VSS4_TETTH/479-774

Group nr 58:
Q3SD94_PARTE/460-750
A0D4I7_PARTE/320-610
Q3SD95_PARTE/471-760
A0CE33_PARTE/2-210

Group nr 59:
A0DEE4_PARTE/478-780
Q3SE57_PARTE/478-788
Q3SE52_PARTE/466-770
Q3SE58_PARTE/466-770
A0CB11_PARTE/463-767

Group nr 60:
Q0MRE2_TETTH/533-834
Q239A3_TETTH/603-904

Group nr 61:
A0CR14_PARTE/559-847
Q3SE51_PARTE/572-860

Group nr 62:
Q0Q5B1_9SPIT/472-767
Q8ISG8_STYLE/475-767
Q86CV7_STYLE/475-767

Group nr 63:
Q8MQL1_TETTH/444-756
Q8MXZ9_TETTH/444-756
Q23ND1_TETTH/444-756
Q3SE50_PARTE/446-748
Q3SE54_PARTE/446-748
Q3SE55_PARTE/446-748

Group nr 64:
Q3SE56_PARTE/450-741
Q3SE59_PARTE/450-741
Q9U5C9_PARCA/466-759
Q3SE49_PARTE/467-759
Q3SE53_PARTE/460-752
A0E0B0_PARTE/455-747

Group nr 65:
D2V2M6_NAEGR/28-326

Group nr 66:
D2VMG4_NAEGR/577-883

Group nr 67:
B7PDV6_IXOSC/541-835
B7Q5I1_IXOSC/446-741
Q0H8V5_9CNID/70-239
Q3ZUK2_PLADU/35-327
D1LXB5_SACKO/1-252
C3XV22_BRAFL/1831-1964
C3XV20_BRAFL/551-843
A7RFC2_NEMVE/557-857
A7T755_NEMVE/2-70
Q6RSS9_PODCA/561-853
B2KTD9_9CNID/559-850
B5BUZ0_9ASCI/567-860
Q9GPA6_STRPU/114-407
Q9GPA8_STRPU/547-840
Q9GPA7_STRPU/547-808
C3XV23_BRAFL/67-195
PIWL1_CHICK/561-853
PIWL1_HUMAN/555-847
D2HWM8_AILME/555-847
PIWL1_MOUSE/556-848
D3ZTP9_RAT/556-848
PIWL1_DANRE/552-844
B9U223_ORYLA/549-841
C3XV22_BRAFL/1173-1299
C3XV22_BRAFL/2983-3180
Q4T9Y6_TETNG/521-792
Q4T9Y9_TETNG/1-228
B4DYF7_HUMAN/569-859
PIWL3_HUMAN/578-868
PIWL4_HUMAN/546-838
D2I3M6_AILME/487-786
A6X965_MOUSE/3-172
PIWL4_RAT/541-834
PIWL4_MOUSE/541-834
D3ZDI3_RAT/541-827
B9ZU52_9TURB/589-885
A8XEN9_CAEBR/501-812
Q17567_CAEEL/397-708
P90786_CAEEL/499-810

Group nr 68:
C9E0T4_APIME/497-785
C9E0T3_APIME/525-813
A7LM14_BOMMO/414-612
A8D8P8_BOMMO/594-885
Q7QG53_ANOGA/576-875
Q16IF2_AEDAE/569-868
Q16ZS2_AEDAE/361-660
Q16ZS3_AEDAE/562-861
B0W5T3_CULQU/510-809
B0W5P0_CULQU/552-851
Q171B3_AEDAE/547-846
B0W5T4_CULQU/546-845
Q5TW24_ANOGA/530-829
Q16JS1_AEDAE/576-874
Q176R2_AEDAE/633-931
B0XE75_CULQU/501-788
Q16JS2_AEDAE/571-869
B0XE74_CULQU/592-891
B0WYL9_CULQU/560-857
B4P152_DROYA/546-844
B3N4Z9_DROER/546-844
B3MJZ7_DROAN/562-859
B4G765_DROPE/541-838
Q29P29_DROPS/540-837
B4LV39_DROVI/546-843
B4KHC1_DROMO/539-836
B4JBE4_DROGR/542-839
B4MUA1_DROWI/563-860
B4MUA0_DROWI/539-836
B4N6U3_DROWI/34-103
Q95PE5_DROME/1-176
A8DYZ0_DROME/483-781
O76922_DROME/554-852
B4Q9X4_DROSI/545-843
B4HWZ3_DROSE/549-847
B4JBE1_DROGR/574-864
B4KHB7_DROMO/577-867
B4LV36_DROVI/558-849
B4MU97_DROWI/591-882
Q29CN1_DROPS/543-834
B3N502_DROER/538-829
B4P149_DROYA/538-829
Q6NNZ4_DROME/552-843
C0PTU6_DROME/566-857
PIWI_DROME/538-829
Q6NP34_DROME/566-857
B4Q9X1_DROSI/538-829
B4HWY9_DROSE/538-829
B3MJZ4_DROAN/563-854

Group nr 69:
B9ZU53_9TURB/586-879

Group nr 70:
B2Z3D6_SCHMD/665-960
D2Z0E0_DUGJA/657-952
D2A2S9_TRICA/552-839
B4N2M0_DROWI/49-131
B4JP35_DROGR/334-622
B7FNN2_DROME/566-845
B6IDV1_DROME/574-861
Q7PLK0_DROME/566-853
A4GND8_DROME/566-853
A7YFW6_DROME/299-494
A4GUJ7_DROME/566-848
Q7PWT1_ANOGA/618-916
Q170R5_AEDAE/637-930
A9ZSZ2_BOMMO/619-912
A7BJS3_BOMMO/619-912
A7LNN5_BOMMO/2-193
B7QEM1_IXOSC/88-370
A7SQI3_NEMVE/441-733
C3Z5S8_BRAFL/570-730
B0FLQ9_STRPU/653-945
PIWL2_XENTR/644-935
D2H044_AILME/665-956
D3ZRE1_RAT/666-957
PIWL2_MOUSE/666-957
PIWL2_HUMAN/668-959
PIWL2_ONCMY/749-1040
PIWL2_DANRE/741-1032
A5PL40_DANRE/7-278
B9U224_ORYLA/729-1020
Q4RPK4_TETNG/383-660
C9E0T2_APIME/1-294
C9E0S8_APIME/604-898
C9E0S9_APIME/551-753

Group nr 71:
C3ZKW1_BRAFL/534-739
B9ZU54_9TURB/593-893

Group nr 72:
Q54HL3_DICDI/867-1166

Group nr 73:
Q7KWS3_DICDI/669-964
Q54G64_DICDI/590-885
D3B338_POLPA/992-1287
D3BMP8_POLPA/633-929
Q1ZXG9_DICDI/1063-1281
Q86HF5_DICDI/896-1194

Group nr 74:
PIWI1_SCHMD/493-790
D2Z0D8_DUGJA/494-791
PIWIL_DUGJA/502-800
PIWI2_SCHMD/516-815
D2Z0D9_DUGJA/512-810

Group nr 75:
B0WE96_CULQU/634-782
A8NGN0_BRUMA/1-135

Group nr 76:
A4ZYY5_TETTH/495-793
A4VE06_TETTH/14-183
Q6UE79_TETTH/497-791
Q0GM58_TETTH/497-791
A4VE05_TETTH/347-645
Q22NE2_TETTH/491-777
A8VSR3_TETTH/491-787

Group nr 77:
A4ZYY4_TETTH/474-761
Q24HU6_TETTH/383-631

Group nr 78:
A8Q5F0_BRUMA/545-849

Group nr 79:
Q21691_CAEEL/673-1001
A8WNJ6_CAEBR/660-987
A8WS47_CAEBR/435-755
A8WQA0_CAEBR/671-998
Q9TXN7_CAEEL/609-935
C8JQR1_CAEEL/591-918
YQ53_CAEEL/650-977
Q9N3L7_CAEEL/585-911
A8XZY0_CAEBR/665-992

Group nr 80:
Q27GU1_CAEEL/511-833
Q19645_CAEEL/674-996
A8XRG0_CAEBR/648-970

Group nr 81:
A8QE08_BRUMA/711-1030

Group nr 82:
Q8MU01_HETGL/745-963

Group nr 83:
A8XFJ6_CAEBR/595-895
Q23415_CAEEL/40-350
GCC7_CAEEL/596-906
P91085_CAEEL/543-853
A8WJ71_CAEBR/596-953
A8X957_CAEBR/565-899
O62275_CAEEL/594-924
Q9N585_CAEEL/604-934

Group nr 84:
A8P7Z4_BRUMA/1-302

Group nr 85:
Q9XVF1_CAEEL/588-902
A8WWI1_CAEBR/598-920

Group nr 86:
A8XUC0_CAEBR/563-774

Group nr 87:
A8X254_CAEBR/555-701

Group nr 88:
Q8MU01_HETGL/598-705

Group nr 89:
A8XEJ5_CAEBR/552-849
Q86S33_CAEEL/548-852
Q9GZG4_CAEEL/548-852
Q86NJ8_CAEEL/548-852
B3KLZ7_CAEEL/358-662
O02095_CAEEL/574-878
O16386_CAEEL/548-847
A8X254_CAEBR/749-889

Group nr 90:
A8X023_CAEBR/600-841
Q21495_CAEEL/61-336

Group nr 91:
A8X022_CAEBR/492-805

Group nr 92:
Q2GQS4_CHAGB/345-418
B0WE95_CULQU/32-179

Group nr 93:
C5LD15_9ALVE/568-697

Group nr 94:
A4ZYY6_TETTH/491-831
Q23AZ6_TETTH/491-831

Group nr 95:
A0D5D7_PARTE/374-640

Group nr 96:
C4LY31_ENTHI/438-711
B0EI01_ENTDI/438-710

Group nr 97:
B7R785_9THEO/119-333

Group nr 98:
Q11QW7_CYTH3/390-605

Group nr 99:
Q9L1X1_STRCO/365-661

Group nr 100:
D2M4C5_RHOPA/151-447
A3VQY4_9PROT/445-745

Group nr 101:
B9MH92_ACIET/439-730

Group nr 102:
A5D4D9_PELTS/458-756
A0LL61_SYNFM/455-750

Group nr 103:
C1F5Q7_ACIC5/440-735

Group nr 104:
A4WYU7_RHOS5/454-756
B7K585_CYAP8/439-744

Group nr 105:
D0BWJ3_9GAMM/401-693

Group nr 106:
Q1PV30_9BACT/383-655

Group nr 107:
D2QY15_PIRSD/353-529

Group nr 108:
D2QGL1_SPILD/333-520

Group nr 109:
PIWI_ARCFU/110-406

Group nr 110:
Q96Z85_SULTO/134-346

Group nr 111:
A3VPN8_9PROT/165-321

Group nr 112:
D1JFX3_9ARCH/159-437

Group nr 113:
Q8U3D2_PYRFU/474-756

Group nr 114:
D3S0S6_FERPL/490-768

Group nr 115:
Y1321_METJA/426-699
C7P7E7_METFA/420-692

Group nr 116:
B6YTQ5_THEON/463-751

Group nr 117:
D3S7P9_9EURY/531-824

Group nr 118:
B5IR12_9EURY/528-819

Group nr 119:
O67434_AQUAE/419-694

Group nr 120:
B4B3R2_9CHRO/1-219
A0YYT3_9CYAN/471-752
A8YDH3_MICAE/463-734
B0JXD6_MICAN/462-734

Group nr 121:
B0ADC8_9CLOT/432-721

Group nr 122:
C4L1M1_EXISA/321-484

Group nr 123:
C6QUV9_9BACI/2-48
B7GJX9_ANOFW/423-692

Group nr 124:
C1V6Q1_9EURY/608-882

Group nr 125:
B9LVW4_HALLT/464-658

Group nr 126:
Q53W94_THET8/418-669
Q746M7_THET2/418-669

Group nr 127:
B1XJG0_SYNP2/307-599

Group nr 128:
Q2JSR3_SYNJA/437-712
Q2JI93_SYNJB/454-728
Q8DKB1_THEEB/458-739
Q5MZ10_SYNP6/441-718
Q31N05_SYNE7/441-718

Group nr 129:
A4HBN9_LEIBR/872-1190
A4HZ40_LEIIN/904-1226
Q4QCH4_LEIMA/899-1221

Group nr 130:
Q4DYG9_TRYCR/791-1083
Q6T6J9_9TRYP/784-1082
D0A1P1_TRYBG/784-1082
Q38C22_9TRYP/783-1081

Group nr 131:
C5X6M9_SORBI/1-69

Group nr 132:
A4HH63_LEIBR/16-225
A4H6I4_LEIBR/673-882

Group nr 133:
Q6T6K0_9TRYP/549-877
D0A4M3_TRYBG/571-899
Q389P5_9TRYP/560-888

Group nr 134:
A8WWH9_CAEBR/55-193
Q17600_CAEEL/19-157
