# Supplementary material for: SeqTools: visual tools for manual analysis of sequence alignments
Source: BMC Res Notes. 2016 Jan 22;9:39. doi: 10.1186/s13104-016-1847-3 (PMC4724122; doi:10.1186/s13104-016-1847-3)
Supplement: Supplementary file 1 — 10.1186/s13104-016-1847-2 A tarball of the current production release of the SeqTools source code at the time of writing. [file 13104_2016_1847_MOESM1_ESM.gz › seqtools-4.32.1/test/scripts/automated/belvu/test13_results]

(
(
(
(
YQ53_CAEEL/650-977:0.746,
Q21691_CAEEL/673-1001:0.746)
0:1.149,
(
(
Q21495_CAEEL/52-336:1.168,
(
O16386_CAEEL/548-847:0.639,
O02095_CAEEL/574-878:0.639)
0:0.529)
0:0.586,
(
Q19645_CAEEL/674-996:1.450,
(
Q23415_CAEEL/40-350:0.467,
O62275_CAEEL/594-924:0.467)
0:0.982)
0:0.304)
0:0.141)
0:0.284,
(
(
(
O48771_ARATH/542-860:0.527,
Q9ZVD5_ARATH/577-885:0.527)
0:0.652,
(
(
TAG76_CAEEL/660-966:0.840,
(
O16720_CAEEL/566-867:0.669,
PINH_ARATH/625-946:0.669)
0:0.172)
0:0.260,
AGO1_SCHPO/500-799:1.101)
0:0.078)
0:0.497,
(
(
O76922_DROME/555-852:0.781,
PIWI_DROME/538-829:0.781)
0:0.204,
(
Q17567_CAEEL/397-708:0.895,
PIWL1_HUMAN/555-847:0.895)
0:0.090)
0:0.690)
0:0.503)
0:0.561,
(
PIWI_ARCFU/110-406:2.596,
(
Y1321_METJA/426-699:2.154,
O67434_AQUAE/419-694:2.154)
0:0.442)
0:0.144)
;
