# Supplementary material for: SeqTools: visual tools for manual analysis of sequence alignments
Source: BMC Res Notes. 2016 Jan 22;9:39. doi: 10.1186/s13104-016-1847-3 (PMC4724122; doi:10.1186/s13104-016-1847-3)
Supplement: Supplementary file 1 — 10.1186/s13104-016-1847-2 A tarball of the current production release of the SeqTools source code at the time of writing. [file 13104_2016_1847_MOESM1_ESM.gz › seqtools-4.32.1/test/scripts/automated/belvu/test15_results]

(
(
PIWI_ARCFU/110-406:1.475,
(
Y1321_METJA/426-699:1.288,
O67434_AQUAE/419-694:1.233)
0:0.137)
0:0.057,
(
(
(
YQ53_CAEEL/650-977:0.311,
Q21691_CAEEL/673-1001:0.436)
0:0.739,
(
(
(
Q21495_CAEEL/52-336:0.588,
(
O16386_CAEEL/548-847:0.326,
O02095_CAEEL/574-878:0.310)
0:0.325)
0:0.358,
(
Q23415_CAEEL/40-350:0.256,
O62275_CAEEL/594-924:0.224)
0:0.512)
0:0.128,
Q19645_CAEEL/674-996:0.863)
0:0.028)
0:0.112,
(
(
(
(
O48771_ARATH/542-860:0.265,
Q9ZVD5_ARATH/577-885:0.232)
0:0.314,
(
PINH_ARATH/625-946:0.318,
AGO1_SCHPO/500-799:0.569)
0:0.030)
0:0.057,
(
TAG76_CAEEL/660-966:0.459,
O16720_CAEEL/566-867:0.288)
0:0.070)
0:0.304,
(
(
(
O76922_DROME/555-852:0.419,
PIWI_DROME/538-829:0.365)
0:0.134,
Q17567_CAEEL/397-708:0.574)
0:0.014,
PIWL1_HUMAN/555-847:0.357)
0:0.425)
0:0.276)
0:0.358)
;
