# Supplementary material for: SeqTools: visual tools for manual analysis of sequence alignments
Source: BMC Res Notes. 2016 Jan 22;9:39. doi: 10.1186/s13104-016-1847-3 (PMC4724122; doi:10.1186/s13104-016-1847-3)
Supplement: Supplementary file 1 — 10.1186/s13104-016-1847-2 A tarball of the current production release of the SeqTools source code at the time of writing. [file 13104_2016_1847_MOESM1_ESM.gz › seqtools-4.32.1/test/scripts/automated/belvu/test17_results]

(
(
Q0U676_PHANO/647-830:0.646,
A9QW19_TRICA/79-190:0.272)
0:0.357,
(
(
(
(
(
B2WJ98_PYRTR/213-541:0.553,
(
(
(
(
(
Q0TWJ6_PHANO/160-297:0.727,
Q2HHM4_CHAGB/694-1033:0.500)
0:0.110,
(
B2VW51_PYRTR/606-910:0.168,
Q0UNU9_PHANO/666-973:0.144)
0:0.164)
0:0.026,
(
(
D0U264_CRYPA/482-802:0.402,
(
(
(
(
D1ZJ09_SORMA/711-1030:0.068,
(
Q1K6I6_NEUCR/733-1052:0.000,
Q9P8T1_NEUCR/582-901:-0.000)
0:0.077)
0:0.138,
(
B2AR52_PODAN/574-886:0.188,
Q2GSQ8_CHAGB/651-969:0.179)
0:0.028)
0:0.076,
(
C9ST09_VERA1/571-888:0.196,
C7YM23_NECH7/666-978:0.225)
0:0.077)
0:0.020,
A4RL50_MAGGR/721-1039:0.281)
0:0.065)
0:0.086,
(
(
(
(
(
A4R6J1_MAGGR/641-908:0.457,
(
(
(
(
(
(
(
C6H5C6_AJECH/26-168:0.032,
A6RDB0_AJECN/9-157:0.134)
0:0.139,
(
C5JDT9_AJEDS/580-664:0.000,
C5GX22_AJEDR/580-664:-0.000)
0:0.533)
0:0.141,
B8MGF3_TALSN/2-137:0.348)
0:0.261,
A6QW60_AJECN/639-963:-0.224)
0:0.142,
B6QWK7_PENMQ/644-968:-0.098)
0:0.116,
B2WES9_PYRTR/643-967:-0.011)
0:0.215,
(
B8N7A8_ASPFN/617-954:0.002,
Q2UBS9_ASPOR/578-915:0.001)
0:0.343)
0:0.067)
0:0.014,
(
D0U265_CRYPA/712-1038:0.277,
D0U266_CRYPA/635-957:0.420)
0:0.031)
0:0.010,
(
Q96UM0_BLUGR/565-886:0.195,
(
A7E4W2_SCLS1/692-1008:0.049,
A6RK26_BOTFB/654-970:0.063)
0:0.135)
0:0.125)
0:0.012,
(
(
B8MQK8_TALSN/682-995:0.069,
B6QUK3_PENMQ/689-1001:0.108)
0:0.167,
(
(
(
(
(
(
(
(
C5GYE6_AJEDR/653-980:-0.078,
C5K303_AJEDS/770-890:0.264)
0:0.086,
C1GSN8_PARBA/1-191:0.507)
0:0.054,
C0S8I9_PARBP/1049-1137:0.258)
0:0.147,
(
(
D4ANV6_ARTBE/642-958:0.000,
D4CZ86_TRIVC/642-958:-0.000)
0:0.058,
C5FGF6_NANOT/649-965:0.065)
0:0.129)
0:0.029,
(
(
C5JDT9_AJEDS/671-859:0.012,
C5GX22_AJEDR/671-859:-0.007)
0:0.081,
(
(
(
C1G7F3_PARBD/674-979:0.007,
C0RZ18_PARBP/688-993:-0.004)
0:0.017,
C1GXU8_PARBA/683-1002:0.009)
0:0.063,
(
C0NMG7_AJECG/678-986:-0.012,
(
C6H291_AJECH/678-997:0.003,
A6RB60_AJECN/291-610:0.009)
0:0.017)
0:0.053)
0:0.055)
0:0.048)
0:0.017,
(
C5PJP0_COCP7/663-977:0.129,
C4JG78_UNCRE/651-963:0.078)
0:0.121)
0:0.019,
(
B6H0X0_PENCW/641-959:0.242,
(
(
(
A1C469_ASPCL/690-1008:0.062,
(
A1DBD4_NEOFI/680-998:0.014,
(
B0Y9U0_ASPFC/686-1004:0.000,
Q4WC92_ASPFU/686-1004:-0.000)
0:0.024)
0:0.020)
0:0.101,
(
(
(
C8VMQ3_EMENI/660-979:0.000,
Q5BD61_EMENI/660-979:-0.000)
0:0.157,
A2R8K3_ASPNC/710-1028:0.144)
0:0.022,
Q0CNH1_ASPTN/643-961:0.101)
0:0.015)
0:0.009,
(
B8MXT2_ASPFN/684-1002:0.000,
Q2US02_ASPOR/573-891:-0.000)
0:0.139)
0:0.061)
0:0.039)
0:0.027,
C7ZR18_NECH7/19-235:0.280)
0:0.006)
0:0.046)
0:0.032,
A2QG96_ASPNC/558-884:0.460)
0:0.022)
0:0.097)
0:0.054,
(
(
(
(
(
(
Q53W94_THET8/418-669:0.000,
Q746M7_THET2/418-669:-0.000)
0:0.338,
Q4S7L6_TETNG/228-304:0.093)
0:0.781,
(
B8PBB9_POSPM/331-616:0.021,
(
B8PFP7_POSPM/371-656:-0.000,
B8PN24_POSPM/140-415:0.007)
0:0.023)
0:0.681)
0:0.347,
(
(
B0D488_LACBS/608-916:0.137,
A8P0D4_COPC7/619-925:0.135)
0:0.153,
(
A8P2K4_COPC7/589-903:0.086,
B0E0C2_LACBS/610-916:0.179)
0:0.218)
0:0.087)
0:0.136,
(
(
(
B6K0R2_SCHJY/507-805:0.177,
AGO1_SCHPO/500-798:0.169)
0:0.292,
(
(
(
(
(
(
D0U267_CRYPA/639-939:0.264,
A4QSM3_MAGGR/672-970:0.211)
0:0.042,
(
(
C7YHP8_NECH7/612-917:0.234,
(
C9SSA6_VERA1/19-91:0.136,
C9SGB5_VERA1/589-897:0.000)
0:0.190)
0:0.030,
(
A6S388_BOTFB/557-866:0.075,
A7F377_SCLS1/445-754:0.029)
0:0.250)
0:0.028)
0:0.019,
(
Q8J276_NEUCR/628-929:0.104,
D1ZPU0_SORMA/563-867:0.139)
0:0.209)
0:0.024,
B2AKU3_PODAN/441-754:0.305)
0:0.026,
(
(
(
B6Q5R7_PENMQ/547-853:0.090,
B8M5N8_TALSN/546-852:0.112)
0:0.211,
(
(
(
(
(
C8V9S4_EMENI/46-154:0.000,
Q5B3I7_EMENI/46-154:-0.000)
0:0.106,
(
(
A1CKK4_ASPCL/543-849:0.049,
A1D6W7_NEOFI/543-849:0.018)
0:0.008,
(
B0XXP5_ASPFC/564-870:0.000,
Q4WXX3_ASPFU/564-870:-0.000)
0:0.005)
0:0.068)
0:0.008,
(
(
Q2UKV9_ASPOR/543-849:0.000,
B8N3T1_ASPFN/436-742:-0.000)
0:0.109,
Q0CNV7_ASPTN/543-854:0.109)
0:0.007)
0:0.036,
A2QDC5_ASPNC/643-949:0.140)
0:0.040,
B6H4L5_PENCW/673-980:0.281)
0:0.074)
0:0.046,
(
(
(
C1G1H6_PARBD/510-817:0.017,
C1GU57_PARBA/495-755:0.006)
0:0.020,
C0S3N8_PARBP/535-823:0.001)
0:0.075,
(
(
(
C5G7J1_AJEDR/547-854:0.000,
C5JJJ6_AJEDS/547-854:-0.000)
0:0.034,
(
(
C6HRE3_AJECH/547-854:0.000,
C0NUS8_AJECG/547-854:-0.000)
0:0.000,
A6RGK9_AJECN/547-854:0.003)
0:0.055)
0:0.100,
(
(
C5FDD8_NANOT/542-847:0.036,
(
D4AMR8_ARTBE/628-933:-0.014,
D4DBM7_TRIVC/515-807:0.027)
0:0.043)
0:0.117,
(
C5P9D5_COCP7/668-975:0.077,
C4JZ88_UNCRE/552-859:0.051)
0:0.078)
0:0.036)
0:0.070)
0:0.070)
0:0.155)
0:0.005,
(
Q0U7V7_PHANO/645-956:0.185,
B2W8P0_PYRTR/611-920:0.101)
0:0.311)
0:0.270)
0:0.068,
(
(
(
(
C4V9J2_NOSCE/489-791:0.574,
(
(
C7SYH3_THAPS/1070-1160:0.458,
(
C7SYH2_PHATR/826-1176:0.112,
B7G499_PHATR/1-107:0.104)
0:0.174)
0:0.629,
(
Q5KAT1_CRYNE/560-859:0.130,
Q5KAU3_CRYNE/580-879:0.199)
0:0.253)
0:0.107)
0:0.069,
(
(
(
Q4PLA9_PICGL/597-913:0.209,
(
(
(
(
(
Q56X15_ARATH/234-541:0.003,
Q84VQ0_ARATH/546-853:-0.000)
0:0.003,
Q84YI4_ARATH/550-857:0.003)
0:0.128,
(
Q9ZVD5_ARATH/577-885:0.131,
(
(
(
(
(
AGO4A_ORYSJ/557-865:0.000,
B8ACN1_ORYSI/524-832:-0.000)
0:0.000,
A2ZRR6_ORYSJ/650-958:0.000)
0:0.051,
(
C0HGZ0_MAIZE/552-859:0.014,
B4FL08_MAIZE/45-352:0.015)
0:0.043)
0:0.030,
(
C5YX36_SORBI/564-870:0.053,
(
(
B8AUX7_ORYSI/565-872:0.000,
AGO4B_ORYSJ/565-872:-0.000)
0:0.000,
Q01MP5_ORYSA/565-872:0.000)
0:0.036)
0:0.050)
0:0.023,
(
B9HK80_POPTR/565-884:0.091,
(
B9SP45_RICCO/574-882:0.060,
(
Q2LFC1_NICBE/558-866:0.060,
Q2LFC2_NICBE/565-873:0.051)
0:0.029)
0:0.011)
0:0.021)
0:0.021)
0:0.012)
0:0.016,
(
(
A5AMR1_VITVI/53-183:0.093,
(
B9HDH5_POPTR/582-891:0.015,
B9IHG7_POPTR/573-882:0.010)
0:0.051)
0:0.021,
B9SN14_RICCO/570-878:0.088)
0:0.071)
0:0.015,
(
B9EV67_ORYSJ/22-172:0.010,
(
B8ACN0_ORYSI/540-670:0.013,
AGO15_ORYSJ/546-853:-0.005)
0:0.021)
0:0.147)
0:0.071)
0:0.011,
(
(
(
(
(
(
A5BG74_VITVI/577-717:0.351,
Q3E984_ARATH/528-708:0.147)
0:0.288,
C0P9X1_MAIZE/1-253:-0.180)
0:0.125,
C5YU43_SORBI/1-285:-0.115)
0:0.060,
(
(
AGO16_ORYSJ/535-844:0.000,
B8B4Z4_ORYSI/515-824:-0.000)
0:0.000,
B9FWI9_ORYSJ/515-824:0.000)
0:0.027)
0:0.108,
(
B9T7B0_RICCO/516-824:0.102,
(
B9IAL0_POPTR/521-830:0.058,
A5CB61_VITVI/15-305:0.057)
0:0.021)
0:0.026)
0:0.025,
O48771_ARATH/542-860:0.153)
0:0.119)
0:0.192,
(
(
(
A9SKW0_PHYPA/518-721:0.669,
A9TD99_PHYPA/2-180:-0.044)
0:0.155,
A9SRY5_PHYPA/573-879:0.127)
0:0.283,
(
A9RNH7_PHYPA/593-893:0.051,
(
A9U2A5_PHYPA/597-903:-0.042,
A9SKW0_PHYPA/722-774:0.419)
0:0.070)
0:0.282)
0:0.050)
0:0.083)
0:0.016,
(
(
(
(
(
(
(
(
(
(
(
(
(
(
(
(
(
(
(
(
(
(
(
(
(
(
(
(
(
(
(
(
Q27IQ2_DROSI/554-851:0.000,
Q27IR0_DROME/554-851:-0.000)
0:0.000,
Q960T1_DROME/258-560:-0.000)
0:0.000,
Q32KD4_DROME/641-943:-0.000)
0:0.000,
B3MHG1_DROAN/641-943:-0.000)
0:0.000,
Q28ZU1_DROPS/642-944:-0.000)
0:0.000,
B4GGS7_DROPE/642-944:-0.000)
0:0.000,
B4INL3_DROSE/624-926:-0.000)
0:0.000,
B3NRF4_DROER/624-926:-0.000)
0:0.000,
Q7KY08_DROME/607-909:-0.000)
0:0.000,
B4JW20_DROGR/647-949:-0.000)
0:0.000,
B4P449_DROYA/624-926:-0.000)
0:0.000,
Q8T059_DROME/81-383:0.003)
0:0.001,
(
(
B4LJF3_DROVI/646-948:0.000,
B4KTB5_DROMO/643-945:-0.000)
0:0.000,
B4N5V9_DROWI/642-944:0.006)
0:0.002)
0:0.014,
(
(
(
B0WFU8_CULQU/621-923:0.000,
Q7PZ41_ANOGA/638-940:-0.000)
0:0.000,
Q16EE2_AEDAE/482-784:0.000)
0:0.000,
Q16M62_AEDAE/604-906:0.000)
0:0.008)
0:0.008,
A7BJS5_BOMMO/569-871:0.031)
0:0.018,
(
(
(
(
(
A9NJ58_PENMO/569-898:-0.001,
(
Q071E1_PENMO/569-898:0.007,
A7XZ43_PENMO/569-898:0.002)
0:0.001)
0:0.001,
D2XYX4_PENJP/572-901:-0.001)
0:0.000,
A9NJ57_PENMO/572-901:-0.000)
0:0.000,
D2DK65_PENJP/572-901:-0.000)
0:0.000,
D2DK66_PENJP/569-898:-0.000)
0:0.054)
0:0.010,
B7QCC4_IXOSC/509-810:0.038)
0:0.023,
Q8CGT7_MOUSE/576-634:0.040)
0:0.005,
(
(
(
(
(
(
(
(
(
(
(
(
(
(
(
(
(
(
(
(
C5X6M9_SORBI/1-69:0.464,
A9QW17_TRICA/69-158:0.254)
0:0.413,
D4A2P5_RAT/513-742:-0.049)
0:0.066,
Q8CGT8_MOUSE/660-885:-0.029)
0:0.089,
Q8CGT7_MOUSE/455-570:0.315)
0:0.053,
Q8CGT9_MOUSE/501-743:-0.109)
0:0.089,
Q6P239_MOUSE/277-579:-0.083)
0:0.043,
AGO2_BOVIN/517-819:-0.041)
0:0.022,
A1A563_MOUSE/517-819:-0.021)
0:0.011,
AGO2_RABIT/497-799:-0.011)
0:0.006,
B0JYP5_BOVIN/517-819:-0.006)
0:0.003,
Q6PHA2_MOUSE/94-396:-0.003)
0:0.002,
AGO2_HUMAN/516-818:-0.002)
0:0.001,
A4FVC0_HUMAN/465-767:-0.001)
0:0.000,
Q8R3Q7_MOUSE/187-489:-0.000)
0:0.000,
AGO2_MOUSE/517-819:-0.000)
0:0.002,
D2HF39_AILME/511-813:0.002)
0:0.001,
AGO2_RAT/517-819:0.002)
0:0.002,
(
(
AGO2_XENLA/519-821:0.000,
C0IN02_XENLA/519-821:-0.000)
0:0.000,
AGO2_XENTR/528-830:0.000)
0:0.008)
0:0.015,
(
Q4RKH3_TETNG/508-822:-0.002,
(
C9V4A2_CTEID/306-581:0.009,
B0F0Y5_9TELE/526-828:-0.009)
0:0.009)
0:0.028)
0:0.032,
(
(
(
(
D4AC38_RAT/515-816:0.003,
(
(
(
(
(
(
Q8BJP2_MOUSE/364-665:-0.000,
(
B3KME0_HUMAN/440-741:0.010,
AGO1_MOUSE/515-816:0.003)
0:0.000)
0:0.000,
A2VDG1_MOUSE/513-814:-0.000)
0:0.000,
D2H607_AILME/507-808:-0.000)
0:0.000,
Q5TA58_HUMAN/440-741:-0.000)
0:0.000,
AGO1_HUMAN/515-816:-0.000)
0:0.000,
(
(
B2RAD8_HUMAN/515-816:-0.000,
Q8CGU0_MOUSE/527-843:0.010)
0:0.000,
A1L365_MOUSE/515-816:-0.000)
0:0.000)
0:0.001)
0:0.002,
Q4S7L5_TETNG/517-818:0.004)
0:0.047,
(
AGO3_DANRE/518-819:0.022,
(
(
(
(
(
(
(
(
(
(
(
(
(
(
A3KFX7_MOUSE/1-109:0.071,
(
Q4TF92_TETNG/161-225:0.040,
A7SCI6_NEMVE/496-743:0.333)
0:0.122)
0:0.038,
Q4TBP2_TETNG/578-853:0.009)
0:0.028,
A3KFX6_MOUSE/1-140:-0.054)
0:0.043,
Q3TBP7_MOUSE/518-819:-0.018)
0:0.010,
AGO3_MOUSE/518-819:-0.010)
0:0.004,
Q7M738_MOUSE/426-707:0.006)
0:0.003,
AGO3_BOVIN/518-820:0.010)
0:0.002,
AGO3_CHICK/518-819:0.000)
0:0.002,
D2H606_AILME/513-814:-0.001)
0:0.001,
AGO3_HUMAN/518-819:-0.001)
0:0.000,
B4DY67_HUMAN/154-455:-0.000)
0:0.000,
B1ALI0_HUMAN/284-585:-0.000)
0:0.000,
A8KA05_HUMAN/518-819:-0.000)
0:0.000,
B4E1P5_HUMAN/346-647:-0.000)
0:0.005)
0:0.022)
0:0.014,
(
(
Q8CGT8_MOUSE/1000-1102:0.014,
(
(
(
(
(
(
(
Q4R7V5_MACFA/1-211:0.018,
AGO4_HUMAN/509-820:-0.013)
0:0.006,
D2H608_AILME/505-816:-0.006)
0:0.003,
A7MD27_HUMAN/509-820:-0.003)
0:0.002,
AGO4_CHICK/442-753:0.002)
0:0.001,
Q9NXV9_HUMAN/35-346:-0.001)
0:0.005,
AGO4_XENLA/532-843:0.010)
0:0.002,
(
AGO4_MOUSE/509-820:0.000,
Q8BTF2_MOUSE/35-346:-0.000)
0:0.018)
0:0.009)
0:0.006,
Q4SVE6_TETNG/553-864:0.025)
0:0.047)
0:0.027)
0:0.020)
0:0.013,
(
(
C3ZN91_BRAFL/470-771:0.010,
C3ZQ22_BRAFL/680-848:0.025)
0:0.037,
D2XMQ5_SACKO/1-219:0.054)
0:0.012)
0:0.002,
(
(
(
B3VCG6_STRPU/599-900:0.105,
(
(
Q4SXU1_TETNG/1-206:0.158,
Q4TF92_TETNG/239-305:-0.043)
0:0.028,
Q4TBP2_TETNG/868-934:-0.028)
0:0.019)
0:0.010,
(
B2RFN1_OIKDI/771-1072:0.056,
C8TEF3_OIKDI/573-874:0.117)
0:0.031)
0:0.008,
A7RQ46_NEMVE/511-812:0.132)
0:0.004)
0:0.011,
(
(
A8WKF9_CAEBR/562-864:0.119,
(
(
Q86B39_CAEEL/547-848:0.000,
O16720_CAEEL/566-867:-0.000)
0:0.028,
(
(
(
(
(
B2L7Q3_CAERE/1-268:0.001,
B2L7P9_CAERE/1-269:-0.001)
0:0.010,
A8X4Z3_CAEBR/691-992:-0.010)
0:0.008,
Q3LTR7_CAEEL/668-969:-0.005)
0:0.002,
Q20578_CAEEL/660-961:-0.002)
0:0.001,
B6VQ75_CAEEL/681-982:-0.001)
0:0.019)
0:0.019)
0:0.015,
A8P168_BRUMA/623-925:0.054)
0:0.061)
0:0.008,
(
C4Q6D1_SCHMA/608-835:0.013,
Q5C3Y0_SCHJA/4-157:-0.007)
0:0.067)
0:0.026,
(
(
A8WWP9_CAEBR/632-910:0.192,
Q9XVI3_CAEEL/574-882:0.094)
0:0.483,
D4A2P5_RAT/843-954:-0.039)
0:0.034)
0:0.091,
(
(
TAG76_CAEEL/660-966:0.008,
(
A8XA10_CAEBR/683-989:0.005,
(
Q7JLZ2_CAEEL/652-958:0.000,
Q21079_CAEEL/655-961:-0.000)
0:0.004)
0:0.004)
0:0.217,
A8NGN0_BRUMA/1-135:-0.001)
0:0.249)
0:0.029,
(
(
(
(
(
(
(
(
(
(
(
(
B8BT49_THAPS/780-963:0.178,
C7SYH3_THAPS/780-1048:-0.054)
0:0.385,
B4G6N2_DROPE/1-37:-0.055)
0:0.169,
B5DIM9_DROPS/1-71:-0.169)
0:0.251,
(
B4G6N7_DROPE/19-133:-0.041,
(
B5DIM7_DROPS/517-815:0.006,
B4G6N0_DROPE/517-815:0.030)
0:0.073)
0:0.025)
0:0.088,
(
(
(
(
B4NLX0_DROWI/695-993:0.099,
B4N082_DROWI/579-877:0.072)
0:0.004,
(
(
(
(
B3NI38_DROER/838-1138:0.022,
(
(
Q2Q3X0_9MUSC/506-806:0.003,
(
(
(
(
(
(
Q2Q3X2_DROYA/506-806:0.000,
Q2Q3X7_DROYA/506-806:-0.000)
0:0.000,
Q2Q3X4_DROYA/506-806:0.000)
0:0.000,
B4PCH3_DROYA/843-1143:0.000)
0:0.000,
Q2Q3X6_DROYA/506-806:0.000)
0:0.000,
Q2Q3X8_DROYA/506-806:0.000)
0:0.000,
B4IU14_DROYA/810-1110:0.000)
0:0.003)
0:0.009,
Q2Q3X1_DROTE/424-724:-0.002)
0:0.016)
0:0.054,
(
(
C7LAD2_DROME/888-1187:-0.005,
(
(
Q2Q3W2_DROSI/511-810:-0.116,
(
Q2Q3W9_DROSI/511-810:-0.224,
(
B4NVX8_DROSI/80-259:0.006,
(
B5DU45_DROPS/389-589:0.090,
B4H1E3_DROPE/6-68:0.602)
0:0.084)
0:0.259)
0:0.117)
0:0.056,
Q2Q3W7_DROSI/511-810:-0.056)
0:0.065)
0:0.002,
AGO2_DROME/885-1184:-0.002)
0:0.035)
0:0.024,
B3M505_DROAN/688-988:0.085)
0:0.012,
(
(
(
(
(
(
(
B4GTA7_DROPE/448-747:-0.064,
(
B4GTA5_DROPE/448-747:-0.130,
(
B4ISF4_DROPE/14-227:-0.033,
B5DKZ0_DROPS/2-120:0.129)
0:0.172)
0:0.067)
0:0.032,
B4HDJ4_DROPE/40-339:-0.030)
0:0.026,
B5DT30_DROPS/694-993:-0.015)
0:0.027,
B4GTA6_DROPE/448-736:-0.014)
0:0.040,
(
B5DWW4_DROPS/3-186:0.200,
(
B5DY62_DROPS/643-942:0.005,
B4GFG0_DROPE/449-748:0.002)
0:0.013)
0:0.028)
0:0.015,
(
(
B4GDQ8_DROPE/669-968:-0.007,
(
B5DYR9_DROPS/651-950:0.019,
B5DYR8_DROPS/41-340:-0.012)
0:0.033)
0:0.004,
B4GDQ6_DROPE/661-960:-0.004)
0:0.074)
0:0.015,
(
B4GUA7_DROPE/624-923:0.010,
B5DQH3_DROPS/471-770:0.003)
0:0.053)
0:0.025)
0:0.029)
0:0.022,
(
B4HIG2_DROSE/1-224:0.101,
B4QL34_DROSI/606-729:-0.067)
0:0.071)
0:0.004,
(
B4IWV1_DROGR/788-1091:0.105,
(
B4LH85_DROVI/152-457:0.084,
B4KUJ5_DROMO/715-1017:0.063)
0:0.028)
0:0.035)
0:0.032)
0:0.227,
Q59HV7_BOMMO/706-1006:0.441)
0:0.145,
C4WWR5_ACYPI/1-266:0.240)
0:0.043,
(
(
(
(
C4L1M1_EXISA/321-484:0.507,
Q70IH5_ARAHA/1-61:-0.507)
0:0.617,
A8NFX5_COPC7/531-721:0.643)
0:0.300,
B0LJQ7_CULTA/1-148:0.003)
0:0.121,
(
B0X641_CULQU/527-832:0.322,
(
(
B0WRW8_CULQU/638-943:0.161,
(
C5J0H4_AEDAE/655-961:0.115,
B0LJQ8_AEDTR/1-254:0.017)
0:0.015)
0:0.072,
Q5TVL2_ANOGA/535-839:0.161)
0:0.049)
0:0.098)
0:0.191)
0:0.083,
(
Q5DFJ9_SCHJA/2-164:-0.023,
(
(
C4QPD2_SCHMA/595-831:0.216,
C4QPD1_SCHMA/595-896:-0.171)
0:0.187,
(
Q5DCI0_SCHJA/265-566:0.039,
C4QPD0_SCHMA/628-928:0.023)
0:0.022)
0:0.128)
0:0.241)
0:0.032,
B3SEP3_TRIAD/438-734:0.312)
0:0.032,
(
B7QBT5_IXOSC/313-623:0.335,
(
B7Q990_IXOSC/474-787:0.299,
(
B7Q811_IXOSC/611-920:0.181,
B7P230_IXOSC/468-776:0.181)
0:0.079)
0:0.041)
0:0.013)
0:0.033,
(
(
(
(
B8PJA4_POSPM/353-665:0.379,
(
B0DLH7_LACBS/515-821:0.336,
A8NFX0_COPC7/514-795:0.383)
0:0.062)
0:0.151,
(
A8NXQ6_COPC7/547-849:0.328,
(
(
(
(
A8P6A7_COPC7/477-803:0.341,
B0CXE0_LACBS/567-880:0.195)
0:0.039,
A8PFQ6_COPC7/458-767:0.263)
0:0.019,
B0CYG1_LACBS/553-863:0.186)
0:0.010,
B0D2D0_LACBS/417-738:0.209)
0:0.043)
0:0.067)
0:0.048,
A8PFS7_COPC7/454-749:0.482)
0:0.130,
(
(
B2RFN0_OIKDI/550-850:0.587,
(
C5K8K7_9ALVE/727-977:0.753,
(
(
(
(
(
(
B9Q8Q1_TOXGO/379-692:-0.000,
(
B9PJN3_TOXGO/379-693:0.000,
Q1L2C8_TOXGO/379-693:-0.000)
0:0.000)
0:0.000,
Q1L1E2_TOXGO/161-474:-0.000)
0:0.000,
B6KA84_TOXGO/379-692:-0.000)
0:0.000,
Q1L2C9_TOXGO/379-692:-0.000)
0:0.000,
D2JRZ7_TOXGO/582-895:-0.000)
0:0.700,
A8NJ50_BRUMA/1-61:0.132)
0:0.103)
0:0.150)
0:0.086,
(
Q5DG80_SCHJA/3-99:0.147,
B9ZU55_9TURB/580-893:0.467)
0:0.070)
0:0.033)
0:0.012)
0:0.008)
0:0.034,
(
Q8H714_PHYIN/1-173:-0.080,
(
D0N1C0_PHYIN/587-890:0.010,
D0N1B9_PHYIN/587-890:0.013)
0:0.069)
0:0.282)
0:0.014,
(
(
(
A8JAG8_CHLRE/672-990:0.085,
A8J9T3_CHLRE/1058-1164:0.009)
0:0.219,
(
A8J0N0_CHLRE/619-933:0.032,
A8J0M9_CHLRE/675-993:0.059)
0:0.533)
0:0.114,
(
C5X8G7_SORBI/41-220:0.221,
C5WR49_SORBI/670-825:0.111)
0:0.322)
0:0.035)
0:0.015,
(
(
(
(
(
(
(
(
(
(
AGO1_ARATH/676-997:0.000,
Q3ECU7_ARATH/678-999:-0.000)
0:0.040,
(
(
(
(
A1E5M2_PEA/696-1017:0.020,
A1E5M3_PEA/726-1047:0.014)
0:0.011,
Q2LFC4_NICBE/678-999:0.022)
0:0.005,
(
B9SJV6_RICCO/687-1008:0.018,
(
B9I4Y6_POPTR/688-1009:0.003,
B9N365_POPTR/308-629:0.003)
0:0.013)
0:0.005)
0:0.008,
(
(
(
B8AGF0_ORYSI/693-1014:0.000,
B9F1L3_ORYSJ/693-1014:-0.000)
0:0.000,
AGO1A_ORYSJ/709-1030:0.000)
0:0.018,
(
(
C5YE15_SORBI/712-1033:0.001,
C0HEU9_MAIZE/87-408:0.002)
0:0.003,
(
(
B9FC11_ORYSJ/374-695:0.000,
AGO1B_ORYSJ/746-1067:-0.000)
0:0.000,
B8AT34_ORYSI/729-1050:0.000)
0:0.003)
0:0.010)
0:0.015)
0:0.006)
0:0.008,
(
Q2LFC3_NICBE/604-925:0.035,
B1B5A8_DAUCA/736-1057:0.042)
0:0.015)
0:0.009,
(
A9T6J3_PHYPA/524-842:0.044,
(
A9RG03_PHYPA/598-919:0.014,
A9RTW5_PHYPA/744-1065:0.011)
0:0.032)
0:0.020)
0:0.007,
(
C5YY05_SORBI/736-1058:0.020,
B4FGY3_MAIZE/13-335:0.030)
0:0.029)
0:0.006,
C7J0V9_ORYSJ/1-271:0.012)
0:0.008,
(
(
(
(
PINH_ARATH/625-946:0.006,
(
B0FHH7_BRANA/614-935:0.015,
B9RTJ1_RICCO/626-947:0.009)
0:0.007)
0:0.006,
(
B9HKB5_POPTR/631-952:0.003,
B9HUQ6_POPTR/452-776:0.006)
0:0.008)
0:0.028,
(
(
(
PNH1_ORYSJ/620-941:0.000,
B9FU05_ORYSJ/458-779:-0.000)
0:0.010,
C5Z5J6_SORBI/617-938:0.002)
0:0.015,
C0PNQ0_MAIZE/1-267:-0.006)
0:0.016)
0:0.004,
(
B9STN2_RICCO/586-907:0.046,
A5ARQ9_VITVI/592-892:0.080)
0:0.018)
0:0.039)
0:0.006,
Q2PEW1_TRIPR/1-247:0.021)
0:0.008,
(
(
(
(
B8B2X0_ORYSI/647-968:0.000,
AGO1D_ORYSJ/669-990:-0.000)
0:0.000,
B9FR04_ORYSJ/644-965:0.000)
0:0.016,
C5Z2L1_SORBI/643-964:0.022)
0:0.024,
(
C5XWS2_SORBI/656-978:0.019,
(
B8AFI6_ORYSI/637-958:0.001,
AGO1C_ORYSJ/638-959:0.002)
0:0.015)
0:0.013)
0:0.060)
0:0.061,
(
(
(
AGO17_ORYSJ/514-834:0.000,
B8AII3_ORYSI/514-834:-0.000)
0:0.353,
(
(
(
(
(
C5WX34_SORBI/1-43:0.419,
Q0DZI9_ORYSJ/36-107:0.195)
0:0.142,
(
C5WR49_SORBI/585-661:0.302,
B7ZXH7_MAIZE/580-736:-0.093)
0:0.213)
0:0.343,
C0PDS4_MAIZE/580-888:-0.309)
0:0.496,
C5X8G4_SORBI/699-1002:-0.101)
0:0.160,
(
(
B9FX53_ORYSJ/672-981:0.000,
AGO18_ORYSJ/747-1056:-0.000)
0:0.008,
B8B5Y3_ORYSI/745-1054:0.008)
0:0.071)
0:0.145)
0:0.111,
(
(
(
(
C5WPM0_SORBI/900-1216:0.079,
(
(
AGO12_ORYSJ/693-1012:0.000,
B9FAL8_ORYSJ/438-757:-0.000)
0:0.017,
A2XKQ7_ORYSI/654-972:-0.005)
0:0.105)
0:0.019,
(
(
C5WPM1_SORBI/697-1047:0.048,
C0PMV6_MAIZE/89-412:0.030)
0:0.019,
(
(
B8APJ4_ORYSI/9-101:0.163,
AGO11_ORYSJ/541-848:-0.031)
0:0.054,
B9FEW4_ORYSJ/531-767:0.016)
0:0.087)
0:0.019)
0:0.047,
(
B9MTL4_POPTR/505-810:0.101,
(
(
B9SCN8_RICCO/632-949:0.096,
(
B9HQS2_POPTR/635-955:0.048,
B9GEQ1_POPTR/548-869:0.043)
0:0.026)
0:0.014,
AGOL_ARATH/638-958:0.122)
0:0.015)
0:0.038)
0:0.008,
(
(
(
(
(
(
B8ALC4_ORYSI/596-877:0.021,
(
AGO13_ORYSJ/471-770:0.046,
B9F6E0_ORYSJ/564-783:-0.046)
0:0.014)
0:0.056,
(
(
MEL1_ORYSJ/696-1016:0.000,
B8ALC8_ORYSI/696-1016:-0.000)
0:0.000,
A3ANP6_ORYSJ/644-982:0.003)
0:0.015)
0:0.019,
C5WX38_SORBI/703-1025:0.043)
0:0.045,
(
(
Q0DZI9_ORYSJ/119-248:0.229,
B9F134_ORYSJ/36-347:0.002)
0:0.083,
B8AFF9_ORYSI/534-832:-0.001)
0:0.305)
0:0.011,
(
(
B7ZZW2_MAIZE/663-969:-0.034,
(
Q7FS89_MAIZE/11-170:-0.002,
Q8S478_MAIZE/38-188:0.015)
0:0.054)
0:0.079,
C5XBU2_SORBI/675-995:0.047)
0:0.068)
0:0.042,
(
(
B9FVX3_ORYSJ/462-794:-0.002,
B8B7Y0_ORYSI/653-985:0.005)
0:0.001,
AGO14_ORYSJ/677-1009:-0.001)
0:0.163)
0:0.028)
0:0.026)
0:0.004)
0:0.085)
0:0.025,
(
(
(
(
(
A7LM14_BOMMO/414-612:0.056,
C5FBF4_NANOT/570-628:-0.056)
0:0.648,
(
(
Q10P03_ORYSJ/678-756:0.000,
B9F6T7_ORYSJ/653-731:-0.000)
0:0.000,
B8AK97_ORYSI/622-700:0.000)
0:0.553)
0:0.317,
A9T108_PHYPA/1-169:0.210)
0:0.118,
C1DZY0_9CHLO/572-888:0.440)
0:0.047,
(
D0MT95_PHYIN/497-796:0.122,
(
D0MT54_PHYIN/891-1191:0.100,
D0MT94_PHYIN/524-824:0.084)
0:0.051)
0:0.348)
0:0.033)
0:0.009,
(
(
(
(
(
(
(
(
(
Q0DZJ0_ORYSJ/35-101:-0.048,
B9IL53_POPTR/1-160:0.048)
0:0.291,
B9HXP0_POPTR/520-831:0.018)
0:0.018,
B9S921_RICCO/670-981:0.040)
0:0.016,
A5BW27_VITVI/926-1238:0.081)
0:0.002,
D3GBV1_LOTJA/669-981:0.099)
0:0.037,
(
(
(
A3AJI1_ORYSJ/584-892:0.000,
AGO7_ORYSJ/709-1017:-0.000)
0:0.000,
A2YQ96_ORYSI/716-1024:0.000)
0:0.052,
(
D0EYF3_MAIZE/683-995:0.024,
C5WVP1_SORBI/688-996:0.012)
0:0.061)
0:0.098)
0:0.027,
Q9C793_ARATH/649-950:0.122)
0:0.037,
A5BG29_VITVI/774-895:0.037)
0:0.061,
(
(
(
(
(
A3AXD9_ORYSJ/720-1023:0.000,
A2XXJ0_ORYSI/688-991:-0.000)
0:0.000,
AGO3_ORYSJ/720-1023:0.000)
0:0.000,
Q00RR5_ORYSA/745-1048:0.000)
0:0.154,
(
(
(
B9FCH7_ORYSJ/626-928:-0.001,
(
Q00RR6_ORYSA/693-995:0.000,
A2XXI9_ORYSI/693-995:-0.000)
0:0.011)
0:0.001,
AGO2_ORYSJ/687-989:-0.001)
0:0.086,
(
C5YG12_SORBI/746-1048:0.057,
C0PIX4_MAIZE/1-297:0.035)
0:0.060)
0:0.019)
0:0.174,
(
(
(
Q9SHF2_ARATH/841-1145:0.134,
(
Q9SHF3_ARATH/665-965:0.000,
Q8GX33_ARATH/191-491:-0.000)
0:0.107)
0:0.179,
(
(
(
A5AFZ6_VITVI/719-1022:0.106,
(
A5CBU3_VITVI/601-900:0.026,
A5B8D3_VITVI/625-924:0.025)
0:0.098)
0:0.021,
B9S3I1_RICCO/146-445:0.116)
0:0.018,
B9NA51_POPTR/676-973:0.116)
0:0.043)
0:0.023,
B9SSM8_RICCO/639-934:0.280)
0:0.076)
0:0.150)
0:0.089)
0:0.024,
(
A8PVW7_BRUMA/492-800:0.398,
(
B6VBQ1_CAEBE/1034-1381:0.240,
(
A8XVL1_CAEBR/571-952:0.260,
(
O46002_CAEEL/57-176:0.165,
Q9XU82_CAEEL/618-985:0.144)
0:0.085)
0:0.038)
0:0.490)
0:0.153)
0:0.030)
0:0.035,
(
(
(
(
(
(
Q2GQS4_CHAGB/345-418:0.660,
B0WE95_CULQU/32-179:-0.660)
0:0.623,
(
A0D5D7_PARTE/374-640:0.553,
B9S0P9_RICCO/17-119:0.233)
0:0.717)
0:0.493,
(
A8Q5F0_BRUMA/545-849:0.639,
(
(
(
Q21691_CAEEL/673-1001:0.323,
(
A8WNJ6_CAEBR/660-987:0.081,
A8WS47_CAEBR/435-755:0.049)
0:0.128)
0:0.164,
(
Q9N3L7_CAEEL/585-911:0.301,
A8XZY0_CAEBR/665-992:0.260)
0:0.072)
0:0.018,
(
A8WQA0_CAEBR/671-998:0.158,
(
Q9TXN7_CAEEL/609-935:0.157,
(
C8JQR1_CAEEL/591-918:0.059,
YQ53_CAEEL/650-977:0.077)
0:0.086)
0:0.070)
0:0.124)
0:0.539)
0:0.124)
0:0.205,
(
(
(
(
Q27GU1_CAEEL/511-833:0.000,
Q19645_CAEEL/674-996:-0.000)
0:0.077,
A8XRG0_CAEBR/648-970:0.047)
0:0.740,
(
A8QE08_BRUMA/711-1030:0.468,
(
(
A8WWH9_CAEBR/55-193:0.143,
Q17600_CAEEL/19-157:0.342)
0:1.054,
(
Q9XVF1_CAEEL/588-902:0.236,
A8WWI1_CAEBR/598-920:0.377)
0:0.173)
0:0.251)
0:0.142)
0:0.119,
(
(
Q8MU01_HETGL/745-963:0.438,
(
(
A8XFJ6_CAEBR/595-895:0.179,
(
Q23415_CAEEL/40-350:0.066,
(
GCC7_CAEEL/596-906:0.031,
P91085_CAEEL/543-853:0.038)
0:0.006)
0:0.073)
0:0.139,
(
(
A8WJ71_CAEBR/596-953:0.071,
A8X957_CAEBR/565-899:0.023)
0:0.266,
(
O62275_CAEEL/594-924:0.190,
Q9N585_CAEEL/604-934:0.219)
0:0.014)
0:0.050)
0:0.438)
0:0.152,
(
(
A8P7Z4_BRUMA/1-302:0.513,
(
(
(
A8XEJ5_CAEBR/552-849:0.085,
(
(
Q86S33_CAEEL/548-852:0.000,
Q9GZG4_CAEEL/548-852:-0.000)
0:0.002,
(
(
Q86NJ8_CAEEL/548-852:0.000,
B3KLZ7_CAEEL/358-662:-0.000)
0:0.000,
O02095_CAEEL/574-878:0.000)
0:0.001)
0:0.146)
0:0.104,
(
O16386_CAEEL/548-847:0.177,
(
A8XUC0_CAEBR/563-774:0.432,
(
Q8MU01_HETGL/598-705:0.654,
A8X254_CAEBR/555-701:0.825)
0:0.231)
0:0.099)
0:0.133)
0:0.425,
(
A8X254_CAEBR/749-889:0.268,
C5LD15_9ALVE/568-697:1.144)
0:0.366)
0:0.251)
0:0.119,
(
A8X022_CAEBR/492-805:0.902,
(
A8X023_CAEBR/600-841:0.486,
Q21495_CAEEL/61-336:0.448)
0:0.166)
0:0.388)
0:0.082)
0:0.027)
0:0.268)
0:0.016,
(
(
(
(
(
(
C4LVV2_ENTHI/470-756:0.033,
B0ET37_ENTDI/470-756:0.006)
0:0.603,
(
B0ENU6_ENTDI/467-753:0.057,
C4LVQ2_ENTHI/467-753:0.077)
0:0.739)
0:0.270,
(
(
C4LY31_ENTHI/438-711:-0.002,
B0EI01_ENTDI/438-710:0.059)
0:1.383,
D2V7J4_NAEGR/498-769:0.898)
0:0.123)
0:0.152,
(
(
(
A4ZYY6_TETTH/491-831:0.000,
Q23AZ6_TETTH/491-831:-0.000)
0:1.365,
(
(
(
(
(
(
(
B7R785_9THEO/119-333:0.853,
Q11QW7_CYTH3/390-605:0.834)
0:0.159,
(
(
(
(
(
(
(
Q9L1X1_STRCO/365-661:0.470,
(
D2M4C5_RHOPA/151-447:0.422,
A3VQY4_9PROT/445-745:0.331)
0:0.177)
0:0.096,
(
B9MH92_ACIET/439-730:0.469,
(
A5D4D9_PELTS/458-756:0.383,
A0LL61_SYNFM/455-750:0.474)
0:0.125)
0:0.070)
0:0.020,
C1F5Q7_ACIC5/440-735:0.577)
0:0.070,
(
A4WYU7_RHOS5/454-756:0.449,
B7K585_CYAP8/439-744:0.331)
0:0.290)
0:0.103,
(
D0BWJ3_9GAMM/401-693:0.632,
C6XVE0_PEDHD/320-460:0.866)
0:0.192)
0:0.096,
(
D2QY15_PIRSD/353-529:0.786,
D2QGL1_SPILD/333-520:0.783)
0:0.448)
0:0.162,
Q1PV30_9BACT/383-655:0.973)
0:0.072)
0:0.111,
PIWI_ARCFU/110-406:1.241)
0:0.141,
(
Q96Z85_SULTO/134-346:1.333,
O67434_AQUAE/419-694:0.968)
0:0.255)
0:0.071,
(
(
A3VPN8_9PROT/165-321:1.065,
D1JFX3_9ARCH/159-437:0.672)
0:0.542,
(
C1V6Q1_9EURY/608-882:0.698,
B9LVW4_HALLT/464-658:0.870)
0:0.065)
0:0.172)
0:0.079,
(
(
(
(
B4B3R2_9CHRO/1-219:0.527,
(
A8YDH3_MICAE/463-734:0.046,
B0JXD6_MICAN/462-734:0.011)
0:0.280)
0:0.001,
A0YYT3_9CYAN/471-752:0.335)
0:0.844,
(
B1XJG0_SYNP2/307-599:0.534,
(
(
Q2JSR3_SYNJA/437-712:0.111,
Q2JI93_SYNJB/454-728:0.257)
0:0.080,
(
Q8DKB1_THEEB/458-739:0.214,
(
Q5MZ10_SYNP6/441-718:0.001,
Q31N05_SYNE7/441-718:0.002)
0:0.274)
0:0.083)
0:0.451)
0:0.405)
0:0.064,
(
B0ADC8_9CLOT/432-721:0.258,
(
C6QUV9_9BACI/2-48:0.355,
B7GJX9_ANOFW/423-692:-0.158)
0:0.657)
0:0.652)
0:0.095)
0:0.142,
(
(
(
Q8U3D2_PYRFU/474-756:0.904,
(
D3S0S6_FERPL/490-768:0.530,
(
Y1321_METJA/426-699:0.085,
C7P7E7_METFA/420-692:0.127)
0:0.464)
0:0.273)
0:0.114,
(
B6YTQ5_THEON/463-751:0.786,
D3S7P9_9EURY/531-824:0.825)
0:0.340)
0:0.175,
B5IR12_9EURY/528-819:1.255)
0:0.313)
0:0.091)
0:0.064,
(
(
(
A4HBN9_LEIBR/872-1190:0.078,
(
A4HZ40_LEIIN/904-1226:0.028,
Q4QCH4_LEIMA/899-1221:0.040)
0:0.203)
0:0.389,
(
Q4DYG9_TRYCR/791-1083:0.272,
(
(
Q6T6J9_9TRYP/784-1082:0.000,
D0A1P1_TRYBG/784-1082:-0.000)
0:0.000,
Q38C22_9TRYP/783-1081:0.000)
0:0.203)
0:0.215)
0:0.948,
(
(
A4HH63_LEIBR/16-225:0.000,
A4H6I4_LEIBR/673-882:-0.000)
0:0.706,
(
Q6T6K0_9TRYP/549-877:0.005,
(
D0A4M3_TRYBG/571-899:0.003,
Q389P5_9TRYP/560-888:-0.000)
0:0.013)
0:0.706)
0:0.670)
0:0.073)
0:0.101)
0:0.087,
(
(
A2DPV7_TRIVA/501-794:0.899,
(
(
Q86QW7_GIALA/412-736:0.000,
A8BCK6_GIALA/555-879:-0.000)
0:0.264,
C6LTG5_GIALA/555-877:0.132)
0:0.901)
0:0.125,
(
(
(
(
(
Q3SD94_PARTE/460-750:0.000,
A0D4I7_PARTE/320-610:-0.000)
0:0.211,
(
Q3SD95_PARTE/471-760:0.097,
A0CE33_PARTE/2-210:0.518)
0:0.144)
0:0.283,
(
(
A0DEE4_PARTE/478-780:0.004,
Q3SE57_PARTE/478-788:0.016)
0:0.251,
(
Q3SE52_PARTE/466-770:0.030,
(
Q3SE58_PARTE/466-770:0.000,
A0CB11_PARTE/463-767:-0.000)
0:0.056)
0:0.341)
0:0.057)
0:0.227,
(
(
(
A4ZYY5_TETTH/495-793:0.195,
(
A4VE06_TETTH/14-183:-0.017,
(
A4VE05_TETTH/347-645:0.080,
(
Q6UE79_TETTH/497-791:0.004,
Q0GM58_TETTH/497-791:-0.001)
0:0.031)
0:0.033)
0:0.119)
0:0.141,
(
(
Q22NE2_TETTH/491-777:0.023,
A8VSR3_TETTH/491-787:-0.012)
0:0.462,
(
A4ZYY4_TETTH/474-761:-0.222,
Q24HU6_TETTH/383-631:0.251)
0:0.782)
0:0.117)
0:0.416,
(
Q0MRE2_TETTH/533-834:0.000,
Q239A3_TETTH/603-904:-0.000)
0:0.671)
0:0.112)
0:0.233,
(
A0CR14_PARTE/559-847:0.000,
Q3SE51_PARTE/572-860:-0.000)
0:0.905)
0:0.106)
0:0.045)
0:0.060,
(
(
(
(
(
C5LD15_9ALVE/718-952:0.830,
(
C3ZKW1_BRAFL/534-739:0.411,
B9ZU54_9TURB/593-893:0.389)
0:0.069)
0:0.035,
(
(
(
(
(
(
(
(
B7PDV6_IXOSC/541-835:0.083,
B7Q5I1_IXOSC/446-741:0.289)
0:0.170,
(
(
(
(
A7RFC2_NEMVE/557-857:0.214,
(
Q9GPA6_STRPU/114-407:-0.010,
(
Q9GPA7_STRPU/547-808:0.013,
Q9GPA8_STRPU/547-840:-0.010)
0:0.014)
0:0.350)
0:0.026,
(
Q6RSS9_PODCA/561-853:0.110,
B2KTD9_9CNID/559-850:0.158)
0:0.080)
0:0.025,
(
C3XV23_BRAFL/67-195:0.010,
(
(
C3XV22_BRAFL/1173-1299:0.178,
C3XV22_BRAFL/2983-3180:-0.126)
0:0.085,
C3XV20_BRAFL/551-843:0.150)
0:0.084)
0:0.038)
0:0.021,
D1LXB5_SACKO/1-252:0.170)
0:0.012)
0:0.011,
(
Q3ZUK2_PLADU/35-327:0.196,
B5BUZ0_9ASCI/567-860:0.307)
0:0.018)
0:0.036,
(
A8XEN9_CAEBR/501-812:0.087,
(
Q17567_CAEEL/397-708:0.018,
P90786_CAEEL/499-810:0.011)
0:0.025)
0:0.516)
0:0.013,
(
(
B4DYF7_HUMAN/569-859:-0.003,
PIWL3_HUMAN/578-868:0.003)
0:0.348,
(
(
PIWL1_CHICK/561-853:0.070,
(
PIWL1_HUMAN/555-847:0.003,
(
D2HWM8_AILME/555-847:-0.000,
(
PIWL1_MOUSE/556-848:0.000,
D3ZTP9_RAT/556-848:-0.000)
0:0.014)
0:0.024)
0:0.111)
0:0.096,
(
(
PIWL1_DANRE/552-844:0.089,
B9U223_ORYLA/549-841:0.099)
0:0.018,
(
Q4T9Y6_TETNG/521-792:0.031,
Q4T9Y9_TETNG/1-228:-0.004)
0:0.167)
0:0.072)
0:0.078)
0:0.059)
0:0.026,
(
(
(
PIWL4_HUMAN/546-838:0.103,
D2I3M6_AILME/487-786:0.060)
0:0.050,
(
(
D3ZDI3_RAT/541-827:0.171,
PIWL4_RAT/541-834:-0.006)
0:0.037,
PIWL4_MOUSE/541-834:0.033)
0:0.067)
0:0.077,
A6X965_MOUSE/3-172:0.017)
0:0.286)
0:0.054,
(
(
(
C9E0T4_APIME/497-785:0.000,
C9E0T3_APIME/525-813:-0.000)
0:0.255,
A8D8P8_BOMMO/594-885:0.304)
0:0.049,
(
(
(
(
Q7QG53_ANOGA/576-875:0.089,
(
(
(
Q16IF2_AEDAE/569-868:0.000,
Q16ZS2_AEDAE/361-660:-0.000)
0:0.011,
Q16ZS3_AEDAE/562-861:0.025)
0:0.064,
(
Q171B3_AEDAE/547-846:0.000,
B0W5T4_CULQU/546-845:0.023)
0:0.041)
0:0.023)
0:0.015,
(
B0W5T3_CULQU/510-809:0.000,
B0W5P0_CULQU/552-851:-0.000)
0:0.057)
0:0.166,
(
Q5TW24_ANOGA/530-829:0.227,
(
(
(
Q16JS1_AEDAE/576-874:0.133,
B0XE74_CULQU/592-891:0.170)
0:0.049,
(
Q176R2_AEDAE/633-931:0.103,
(
B0XE75_CULQU/501-788:0.080,
Q16JS2_AEDAE/571-869:0.078)
0:0.018)
0:0.022)
0:0.045,
B0WYL9_CULQU/560-857:0.263)
0:0.037)
0:0.014)
0:0.045,
(
(
(
(
B4P152_DROYA/546-844:0.043,
B3N4Z9_DROER/546-844:0.019)
0:0.014,
(
(
(
(
Q95PE5_DROME/1-176:0.298,
A8DYZ0_DROME/483-781:-0.268)
0:0.136,
O76922_DROME/554-852:-0.136)
0:0.116,
B4Q9X4_DROSI/545-843:-0.038)
0:0.021,
B4HWZ3_DROSE/549-847:-0.011)
0:0.089)
0:0.036,
(
(
(
B4LV39_DROVI/546-843:0.060,
B4KHC1_DROMO/539-836:0.043)
0:0.016,
(
(
(
(
B4MUA1_DROWI/563-860:-0.147,
B4N6U3_DROWI/34-103:0.238)
0:0.073,
B4MUA0_DROWI/539-836:-0.073)
0:0.077,
B3MJZ7_DROAN/562-859:0.023)
0:0.027,
(
B4G765_DROPE/541-838:0.007,
Q29P29_DROPS/540-837:0.006)
0:0.014)
0:0.018)
0:0.013,
B4JBE4_DROGR/542-839:0.070)
0:0.021)
0:0.256,
(
(
B4JBE1_DROGR/574-864:0.078,
(
B4KHB7_DROMO/577-867:0.126,
B4LV36_DROVI/558-849:0.042)
0:0.033)
0:0.028,
(
B4MU97_DROWI/591-882:0.093,
(
(
(
(
(
(
B4G753_DROPE/334-531:0.226,
Q29CN1_DROPS/543-834:-0.216)
0:0.149,
(
B3N502_DROER/538-829:0.009,
B4P149_DROYA/538-829:0.011)
0:0.006)
0:0.009,
(
(
(
Q6NNZ4_DROME/552-843:-0.011,
Q6NP34_DROME/566-857:0.014)
0:0.005,
C0PTU6_DROME/566-857:-0.005)
0:0.003,
PIWI_DROME/538-829:-0.003)
0:0.020)
0:0.006,
B4HWY9_DROSE/538-829:0.005)
0:0.008,
B4Q9X1_DROSI/538-829:-0.004)
0:0.099,
B3MJZ4_DROAN/563-854:0.074)
0:0.046)
0:0.012)
0:0.233)
0:0.026)
0:0.042)
0:0.134)
0:0.035,
(
(
(
PIWI1_SCHMD/493-790:0.018,
D2Z0D8_DUGJA/494-791:0.048)
0:0.215,
(
PIWIL_DUGJA/502-800:0.131,
(
PIWI2_SCHMD/516-815:0.039,
D2Z0D9_DUGJA/512-810:0.008)
0:0.080)
0:0.098)
0:0.308,
B9ZU52_9TURB/589-885:0.496)
0:0.135)
0:0.019)
0:0.044,
(
(
(
(
(
(
(
(
(
Q0H8V5_9CNID/70-239:-0.055,
(
(
A7T755_NEMVE/2-70:0.206,
C3XV22_BRAFL/1831-1964:0.089)
0:0.033,
Q4T9Z1_TETNG/519-587:0.324)
0:0.251)
0:0.211,
C3Z5S8_BRAFL/570-730:0.132)
0:0.248,
(
B0WE96_CULQU/634-782:0.426,
Q170R5_AEDAE/637-930:-0.333)
0:0.234)
0:0.154,
B4JP35_DROGR/334-622:0.087)
0:0.089,
(
(
(
(
B7FNN2_DROME/566-845:-0.081,
(
A4GUJ7_DROME/566-848:-0.157,
A7YFW6_DROME/299-494:0.178)
0:0.090)
0:0.049,
B6IDV1_DROME/574-861:-0.049)
0:0.025,
Q7PLK0_DROME/566-853:-0.025)
0:0.012,
A4GND8_DROME/566-853:-0.012)
0:0.072)
0:0.167,
Q7PWT1_ANOGA/618-916:0.167)
0:0.121,
(
(
D2A2S9_TRICA/552-839:0.358,
(
(
(
A9ZSZ2_BOMMO/619-912:0.000,
A7BJS3_BOMMO/619-912:-0.000)
0:0.057,
A7LNN5_BOMMO/2-193:-0.052)
0:0.179,
B4N2M0_DROWI/49-131:0.503)
0:0.083)
0:0.031,
(
(
(
B7QEM1_IXOSC/88-370:0.283,
(
(
A7SQI3_NEMVE/441-733:-0.140,
A7T7C9_NEMVE/1-180:0.163)
0:0.285,
B0FLQ9_STRPU/653-945:0.166)
0:0.020)
0:0.079,
(
(
PIWL2_XENTR/644-935:0.110,
(
(
D2H044_AILME/665-956:0.006,
(
D3ZRE1_RAT/666-957:0.000,
PIWL2_MOUSE/666-957:-0.000)
0:0.032)
0:0.007,
PIWL2_HUMAN/668-959:0.014)
0:0.091)
0:0.092,
(
(
(
PIWL2_ONCMY/749-1040:0.079,
(
PIWL2_DANRE/741-1032:0.009,
A5PL40_DANRE/7-278:0.009)
0:0.016)
0:0.070,
B9U224_ORYLA/729-1020:0.128)
0:0.029,
Q4RPK4_TETNG/383-660:0.140)
0:0.061)
0:0.112)
0:0.077,
(
(
C9E0T2_APIME/1-294:-0.128,
C9E0S9_APIME/551-753:0.138)
0:0.068,
C9E0S8_APIME/604-898:-0.061)
0:0.296)
0:0.021)
0:0.019)
0:0.038,
(
B2Z3D6_SCHMD/665-960:0.013,
D2Z0E0_DUGJA/657-952:0.014)
0:0.374)
0:0.079,
B9ZU53_9TURB/586-879:0.564)
0:0.028)
0:0.059,
(
Q54HL3_DICDI/867-1166:0.636,
(
(
(
Q7KWS3_DICDI/669-964:0.141,
Q54G64_DICDI/590-885:0.082)
0:0.273,
(
D3B338_POLPA/992-1287:0.323,
D3BMP8_POLPA/633-929:0.378)
0:0.059)
0:0.082,
(
Q1ZXG9_DICDI/1063-1281:0.224,
Q86HF5_DICDI/896-1194:0.267)
0:0.203)
0:0.052)
0:0.196)
0:0.032,
(
(
(
Q0Q5B1_9SPIT/472-767:0.153,
(
Q8ISG8_STYLE/475-767:-0.002,
Q86CV7_STYLE/475-767:0.019)
0:0.188)
0:0.321,
(
(
(
(
(
Q8MQL1_TETTH/444-756:0.000,
Q8MXZ9_TETTH/444-756:-0.000)
0:0.000,
Q23ND1_TETTH/444-756:0.000)
0:0.454,
(
Q3SE50_PARTE/446-748:0.080,
(
Q3SE54_PARTE/446-748:0.005,
Q3SE55_PARTE/446-748:0.011)
0:0.039)
0:0.420)
0:0.012,
(
(
Q3SE56_PARTE/450-741:0.054,
Q3SE59_PARTE/450-741:0.021)
0:0.378,
(
(
Q9U5C9_PARCA/466-759:0.162,
(
Q3SE53_PARTE/460-752:0.009,
A0E0B0_PARTE/455-747:0.001)
0:0.146)
0:0.025,
Q3SE49_PARTE/467-759:0.153)
0:0.090)
0:0.202)
0:0.122,
(
A8VSS4_TETTH/479-774:0.929,
(
A2DXK9_TRIVA/462-624:0.504,
A1D5I6_NEOFI/71-143:-0.504)
0:1.025)
0:0.158)
0:0.072)
0:0.115,
(
D2V2M6_NAEGR/28-326:0.577,
D2VMG4_NAEGR/577-883:0.544)
0:0.100)
0:0.052)
0:0.020)
0:0.184)
0:0.163,
(
O61931_CAEEL/762-1081:0.305,
(
(
A8WPC9_CAEBR/828-1145:0.103,
A8XN44_CAEBR/716-1005:0.079)
0:0.033,
(
(
A8XRY5_CAEBR/161-269:0.115,
A8XS10_CAEBR/818-1134:0.030)
0:0.061,
A8XP19_CAEBR/721-1037:0.101)
0:0.032)
0:0.167)
0:0.632)
0:0.041)
0:0.009)
0:0.056)
0:0.038,
(
A7TMA9_VANPO/888-1209:0.582,
(
A5E477_LODEL/107-430:0.195,
(
C5MCT9_CANTT/554-879:0.139,
(
B9WGS3_CANDC/555-882:0.016,
(
Q5A1B6_CANAL/296-623:-0.004,
C4YGL4_CANAL/554-881:0.007)
0:0.024)
0:0.108)
0:0.052)
0:0.167)
0:0.171)
0:0.010)
0:0.047,
(
(
(
Q0UCE8_PHANO/551-880:0.293,
B2WJ35_PYRTR/419-708:0.323)
0:0.105,
Q0UCG8_PHANO/473-701:0.371)
0:0.070,
(
Q0UCU3_PHANO/737-1044:0.366,
(
Q0UCH0_PHANO/670-999:0.378,
B2WJ32_PYRTR/383-592:0.633)
0:0.098)
0:0.008)
0:0.125)
0:0.043)
0:0.040,
(
A6S1V9_BOTFB/6-263:0.463,
A6SR68_BOTFB/1-284:0.417)
0:0.026)
0:0.019,
(
(
D4B128_ARTBE/608-819:0.024,
D4D326_TRIVC/587-798:0.019)
0:0.499,
(
C4JIN7_UNCRE/692-1007:0.157,
C5P8C9_COCP7/682-993:0.125)
0:0.017)
0:0.183)
0:0.077,
A7ISJ0_MYCPJ/514-830:0.333)
0:0.174,
B6HRB3_PENCW/625-938:0.283)
0:0.347)
;
