# Supplementary material for: SeqTools: visual tools for manual analysis of sequence alignments
Source: BMC Res Notes. 2016 Jan 22;9:39. doi: 10.1186/s13104-016-1847-3 (PMC4724122; doi:10.1186/s13104-016-1847-3)
Supplement: Supplementary file 1 — 10.1186/s13104-016-1847-2 A tarball of the current production release of the SeqTools source code at the time of writing. [file 13104_2016_1847_MOESM1_ESM.gz › seqtools-4.32.1/test/scripts/automated/belvu/test19_results]

Amino
0.066611 0.023377 0.048324 0.041934 0.039061 0.059998 0.033464 0.064728 0.059290 0.082839 0.021297 0.045031 0.051180 0.048569 0.056190 0.063069 0.059432 0.083770 0.007218 0.044619 
