# Supplementary material for: SeqTools: visual tools for manual analysis of sequence alignments
Source: BMC Res Notes. 2016 Jan 22;9:39. doi: 10.1186/s13104-016-1847-3 (PMC4724122; doi:10.1186/s13104-016-1847-3)
Supplement: Supplementary file 1 — 10.1186/s13104-016-1847-2 A tarball of the current production release of the SeqTools source code at the time of writing. [file 13104_2016_1847_MOESM1_ESM.gz › seqtools-4.32.1/test/scripts/automated/belvu/test1_results]

PileUp

 automated/belvu/../../../data/PF02171_seed.stock  MSF: 412  Type: X  Check: 4875  ..

  Name: YQ53_CAEEL/650-977        Len:    412  Check:   5009  Weight: 1.0000
  Name: Q21691_CAEEL/673-1001     Len:    412  Check:   9881  Weight: 1.0000
  Name: O48771_ARATH/542-860      Len:    412  Check:    634  Weight: 1.0000
  Name: Q9ZVD5_ARATH/577-885      Len:    412  Check:   2274  Weight: 1.0000
  Name: TAG76_CAEEL/660-966       Len:    412  Check:   8804  Weight: 1.0000
  Name: O16720_CAEEL/566-867      Len:    412  Check:   7433  Weight: 1.0000
  Name: PINH_ARATH/625-946        Len:    412  Check:   7730  Weight: 1.0000
  Name: AGO1_SCHPO/500-799        Len:    412  Check:   1021  Weight: 1.0000
  Name: O76922_DROME/555-852      Len:    412  Check:   4289  Weight: 1.0000
  Name: PIWI_DROME/538-829        Len:    412  Check:   7323  Weight: 1.0000
  Name: Q17567_CAEEL/397-708      Len:    412  Check:   4176  Weight: 1.0000
  Name: PIWL1_HUMAN/555-847       Len:    412  Check:   9105  Weight: 1.0000
  Name: PIWI_ARCFU/110-406        Len:    412  Check:   5661  Weight: 1.0000
  Name: Y1321_METJA/426-699       Len:    412  Check:   5582  Weight: 1.0000
  Name: O67434_AQUAE/419-694      Len:    412  Check:   5245  Weight: 1.0000
  Name: Q21495_CAEEL/52-336       Len:    412  Check:   8897  Weight: 1.0000
  Name: O16386_CAEEL/548-847      Len:    412  Check:   7301  Weight: 1.0000
  Name: O02095_CAEEL/574-878      Len:    412  Check:   5686  Weight: 1.0000
  Name: Q19645_CAEEL/674-996      Len:    412  Check:   5696  Weight: 1.0000
  Name: Q23415_CAEEL/40-350       Len:    412  Check:   7766  Weight: 1.0000
  Name: O62275_CAEEL/594-924      Len:    412  Check:   2375  Weight: 1.0000

//

YQ53_CAEEL/650-977        DILVGIAR.E KKPD.VHDIL KYFEESIGLQ TIQLCQQTVD KM.....MG. 
Q21691_CAEEL/673-1001     TIVFGIIA.E KRPD.MHDIL KYFEEKLGQQ TIQISSETAD KF.....MR. 
O48771_ARATH/542-860      FILCILPERK TSDI.YGPWK KICLTEEGIH TQCICPIKI. .......... 
Q9ZVD5_ARATH/577-885      FILCVLPDKK NSDL.YGPWK KKNLTEFGIV TQCMAPTRQP ND........ 
TAG76_CAEEL/660-966       CIIVVLQS.K NSDI.YMTVK EQSDIVHGIM SQCVLMKNVS RP........ 
O16720_CAEEL/566-867      LIVVVLPG.. KTPI.YAEVK RVGDTVLGIA TQCVQAKNAI RT........ 
PINH_ARATH/625-946        LLLAILPD.N NGSL.YGDLK RICETELGLI SQCCLTKHVF KI........ 
AGO1_SCHPO/500-799        YLFFILDK.N SPEP.YGSIK RVCNTMLGVP SQCAISKHIL QS........ 
O76922_DROME/555-852      IVMVVMRS.P NEEK.YSCIK KRTCVDRPVP SQVVTLKVIA PR.....QQ. 
PIWI_DROME/538-829        LILCLVPN.D NAER.YSSIK KRGYVDRAVP TQVVTLKTTK NR.....SL. 
Q17567_CAEEL/397-708      MLVVMLAD.D NKTR.YDSLK KYLCVECPIP NQCVNLRTLA GK.....SKD 
PIWL1_HUMAN/555-847       IVVCLLSS.N RKDK.YDAIK KYLCTDCPTP SQCVVARTLG KQ.....QT. 
PIWI_ARCFU/110-406        GIMLVLPE.Y NTPL.YYKLK SYLINS..IP SQFMRYDILS NR.....NL. 
Y1321_METJA/426-699       CFALIIGKEK YKDNDYYEIL KKQLFDLKII SQNILWENWR KD.....DK. 
O67434_AQUAE/419-694      LVIVFLEEYP KVDP.YKSFL LYDFVKRELL KKMIPSQVIL NR.....TL. 
Q21495_CAEEL/52-336       GIVLPTPRIF FRDG...... ....QETSLN NQSFRNPT.. .......... 
O16386_CAEEL/548-847      QLIMFITK.. SMNN.YHTEI KCLEQEFDLL TQDIRFETAV KL.....AQ. 
O02095_CAEEL/574-878      QLLFFVVK.. SRYN.YHQQI KALEQKYDVL TQEIRAETAE KV.....FR. 
Q19645_CAEEL/674-996      PFVLFISD.. DVPN.IHECL KFEERMSDIP TQHVLLKNVK KMRDNIEKKS 
Q23415_CAEEL/40-350       KFAFVITD.D SITH.LHKKY KALEQKSMMV IQDMKISKAN SV.....VK. 
O62275_CAEEL/594-924      TFVFIITD.D SITT.LHQRY KMIEKDTKMI VQDMKLSKAL SV........ 

YQ53_CAEEL/650-977        ...GQGGRQT IDNVMRKFNL KCGGTNFFVE IPNAVRGKAV CSNNETLRKK 
Q21691_CAEEL/673-1001     ...DHGGKQT IDNVIRKLNP KCGGTNFLID VPESVGHRVV CNNSAEMRAK 
O48771_ARATH/542-860      ......SDQY LTNVLLKINS KLGGINS.LL GIEYSYNIPL INKIPTL... 
Q9ZVD5_ARATH/577-885      ........QY LTNLLLKINA KLGGLNS.ML SVERTPAFTV ISKVPTI... 
TAG76_CAEEL/660-966       ......TPAT CANIVLKLNM KMGGIN..SR IVADKITNKY LVDQPTM... 
O16720_CAEEL/566-867      ......TPQT LSNLCLKMNV KLGGVNS.IL LPNVRPR... IFNEPVI... 
PINH_ARATH/625-946        ......SKQY LANVSLKINV KMGGRNT.VL VDAISCRIPL VSDIPTI... 
AGO1_SCHPO/500-799        ......KPQY CANLGMKINV KVGGINC.SL IPKSNP.... LGNVPTL... 
O76922_DROME/555-852      ..KPTGLMSI ATKVVIQMNA KLMGA...PW QVVIPL.... ...HGLM... 
PIWI_DROME/538-829        .......MSI ATKIAIQLNC KLGYT...PW MIELPL.... ...SGLM... 
Q17567_CAEEL/397-708      GGENKNLGSI VLKIVLQMIC KTGGA...LW KVNIPL.... ...KSTM... 
PIWL1_HUMAN/555-847       ......VMAI ATKIALQMNC KMGGE...LW RVDIPL.... ...KLVM... 
PIWI_ARCFU/110-406        .......TFY VDNLLVQFVS KLGGK...PW ILNVDPEK.. .......... 
Y1321_METJA/426-699       .......GYM TNNLLIQIMG KLGIK...YF ILDSKTPYDY .......... 
O67434_AQUAE/419-694      ..KNENLKFV LLNVAEQVLA KTGNIP..YK LKEIEGKVDA .......... 
Q21495_CAEEL/52-336       .......DFA QTGFFVDAKQ QLGGLN..YV VNS.....ET WNDSGLL... 
O16386_CAEEL/548-847      ......QQNT RKNIIYKTNM KLGGLN..YE LRS.....GV FSNSKRL... 
O02095_CAEEL/574-878      ......QPQT RLNIINKTNM KLGGLN..YA IGS.....EA FNKPNRL... 
Q19645_CAEEL/674-996      QGGRRAYDLT LDNIVMKANI KCGGLN..YT .ADIPRDLAC WNEVSTF... 
Q23415_CAEEL/40-350       ....DGKRLT LENVINKTNM KLGGLN..YT VSDAKKSMT. ...DEQL... 
O62275_CAEEL/594-924      ..INAGKRLT LENVINKTNV KLGGSN..YV FVDAKKQL.. ...DSHL... 

YQ53_CAEEL/650-977        LLEHVQFIGF EISHGASRTL FDRSRSQMDG EPSVVGVSYS LT...NSTQL 
Q21691_CAEEL/673-1001     LYAKTQFIGF EMSHTGARTR FDIQKVMFDG DPTVVGVAYS L..KHSAQLG 
O48771_ARATH/542-860      ......ILGM DVSHGPPGR. ........AD VPSVAAVVGS KCWPLISRYR 
Q9ZVD5_ARATH/577-885      ......ILGM DVSHGSPGQ. ........SD VPSIAAVVSS REWPLISKYR 
TAG76_CAEEL/660-966       ......VVGI DVTHPTQAE. ......MRMN MPSVAAIVAN VD.LLPQSYG 
O16720_CAEEL/566-867      ......FLGC DITHPAAGD. ........TR KPSIAAVVGS MD.AHPSRYA 
PINH_ARATH/625-946        ......IFGA DVTHPENGE. ........ES SPSIAAVVAS QDWPEVTKYA 
AGO1_SCHPO/500-799        ......ILGG DVYHPGVGA. .........T GVSIASIVAS VD.LNGCKYT 
O76922_DROME/555-852      ......TVGF DVCHSPKNK. .......... NKSYGAFVAT MDQKESFRYF 
PIWI_DROME/538-829        ......TIGF DIAKSTRDR. .......... KRAYGALIAS MDLQQNSTYF 
Q17567_CAEEL/397-708      ......IVGY DLYHDSTLK. .......... GKTVGACVST TS.NDFTQFY 
PIWL1_HUMAN/555-847       ......IVGI DCYHDMTAG. .......... RRSIAGFVAS IN.EGMTRWF 
PIWI_ARCFU/110-406        ........GS DIIIGTGAT. .......RID NVNLFCFAMV FK.KDGTMLW 
Y1321_METJA/426-699       ......IMGL DTGLGIFGN. .......... .HRVGGCTVV YDSEGKIRRI 
O67434_AQUAE/419-694      ......FVGI DISRITRDG. .........K TVNAVAFTKI FNSKGELVRY 
Q21495_CAEEL/52-336       ......LIGL STAPYLNSY. .......SSE NVTTIGFVSN TM.DHPQKFA 
O16386_CAEEL/548-847      ......IIGF ETSQRGGLG. .........D APIAIGFAAN MM.SHSQQFA 
O02095_CAEEL/574-878      ......IVGF VTSQRVGGN. ........PD YPISVGFAAN ML.KHHQKFA 
Q19645_CAEEL/674-996      ......VIGM DVAHPDRNA. ......AREG NPSTVGLSCN SA.ENPYSFI 
Q23415_CAEEL/40-350       ......IIGV GVSAPPAGT. KYMMDNKGHL NPQIIGFASN A..VANHEFV 
O62275_CAEEL/594-924      ......IIGV GISAPPAGT. KYAMENKGVL NPNVIGYAYN A..QHNQEFS 

YQ53_CAEEL/650-977        GGFTYLQTQK EYKLQKLDE. .......... .FFPKCVRSY KEHSKT.LPT 
Q21691_CAEEL/673-1001     GFSYFQESRL HKLTN.LQE. .......... .KMQICLNAY EQSSSY.LPE 
O48771_ARATH/542-860      AAVRTQSPRL EMIDSLFQP. .IENTEKGDN GIMNELFVEF YRTSRARKPK 
Q9ZVD5_ARATH/577-885      ASVRTQPSKA EMIESLVKK. ....NGTEDD GIIKELLVDF YTSSNKRKPE 
TAG76_CAEEL/660-966       ANVKVQKKCR ESVVY.LLD. .......... .AIRERIITF YRHTKQ.KPA 
O16720_CAEEL/566-867      ATVRVQQHRQ EIITD.LTY. .......... .MVRELLVQF YRNTRF.KPA 
PINH_ARATH/625-946        GLVCAQAHRQ ELIQDLYKTW QDPVRGTVSG GMIRDLLISF RKATGQ.KPL 
AGO1_SCHPO/500-799        AVSRSQPRHQ EVIEG.MKD. .......... .IVVYLLQGF RAMTKQ.QPQ 
O76922_DROME/555-852      STVNEHIKGQ ELSEQ.MSV. .......... .NMACALRSY QEQHRS.LPE 
PIWI_DROME/538-829        STV.TECSAF DVLANTLWP. .......... .MIAKALRQY QHEHRK.LPS 
Q17567_CAEEL/397-708      SQTRPHENPT QLGNN.LTH. .......... .FVRKSLKQY YDNNDKTLPS 
PIWL1_HUMAN/555-847       SRCIFQDRGQ ELVDG.LKV. .......... .CLQAALRAW .NSCNEYMPS 
PIWI_ARCFU/110-406        NEISPIVTSS EYLTY.LKS. .......... .TIKKVVYGF KKSNPDWDVE 
Y1321_METJA/426-699       QPIETPAPGE RLHLP..... .......... .YVIEYLEN. .KANIDMENK 
O67434_AQUAE/419-694      YLTSYPAFGE KLTEK..... .......... .AIGDVFSLL EKLGF.KKGS 
Q21495_CAEEL/52-336       GGYKYVKSGS DVFGQVMPE. .......... .ILLNSLRSA RKARKI.KPM 
O16386_CAEEL/548-847      GGYMFVKKSA DNYGPVIPE. .......... .ILLTILKQA KANRPNDRPD 
O02095_CAEEL/574-878      GGYVYVHRDR DVFGSIIKD. .......... .TLLAIFKTC TEQRG..RPD 
Q19645_CAEEL/674-996      GDFLYTDPRR EAIQDEILR. .......... KFTDQSVRNF AEIRG..FPK 
Q23415_CAEEL/40-350       GDFVLAPSGQ DTMAS.IED. .......... .VLKSSIDLF EMNRNT.LPK 
O62275_CAEEL/594-924      GDFVLNSASQ DTLAP.IED. .......... .IVMHSLNEY QKFHDGGLPR 

YQ53_CAEEL/650-977        RIVIYRVGAG EGNFNRVKE. EVEEMRRTFD .......KIQ .PGYR..PHL 
Q21691_CAEEL/673-1001     TVVVYRVGSG EGDYPQIVN. EVNEMKLAAR .......KKK .HGYN..PKF 
O48771_ARATH/542-860      QIIIFRDGVS ESQFEQVLKI EVDQIIKAYQ .......RLG .ESDV..PKF 
Q9ZVD5_ARATH/577-885      HIIIFRDGVS ESQFNQVLNI ELDQIIEACK .......LLD .ANWN..PKF 
TAG76_CAEEL/660-966       RIIVYRDGVS EGQFSEVLRE EIQSIRTACL .......AIA .EDFR..PPI 
O16720_CAEEL/566-867      RIVVYRDGVS EGQLFNVLQY ELRAIREACV .......MLE .SGYQ..PGI 
PINH_ARATH/625-946        RIIFYRDGVS EGQFYQVLLY ELDAIRKACA .......SLE .PNYQ..PPV 
AGO1_SCHPO/500-799        RIIYFRDGTS EGQFLSVIND ELSQIKEACH .......SLS .PKYN..PKI 
O76922_DROME/555-852      RILFFRDGVG DGQLYQVVNS EVNTLKDRLD EI...YKSAG .KQEG..CRM 
PIWI_DROME/538-829        RIVFYRDGVS SGSLKQLFEF EVKDIIEKLK TE...YARVQ .LSP...PQL 
Q17567_CAEEL/397-708      RLILYRDGAG DGQIPYIKNT EVKLVRDACD AVTDKAAELS .NKVQEKIKL 
PIWL1_HUMAN/555-847       RIIVYRDGVG DGQLKTLVNY EVPQFLDCLK .......SIG .RGYN..PRL 
PIWI_ARCFU/110-406        KLTLHVSG.. ..KRPKMKDG ETKILKETVE .......ELK .KQEMVSRDV 
Y1321_METJA/426-699       NILFLRDG.. .....FIQNS ERNDLKEISK .......ELN .......SNI 
O67434_AQUAE/419-694      KIVVHRDG.. .....RLYRD EVAAFK.... .......KYG .ELYG..YSL 
Q21495_CAEEL/52-336       NIVIYLCGMS ESRFSIVKEE YVRNCHSVFK .......TLG .EKYS..PQL 
O16386_CAEEL/548-847      ELLIYFSGVS EGQHALVNEY YANQVKAACG .......LFN .ESFR..PHI 
O02095_CAEEL/574-878      DILLYFNGVS EGQFSMINEE FSARVKEACM AF...QKEGT .PPFR..PHI 
Q19645_CAEEL/674-996      KVIIFRDGVS FGEETAALK. EVEIIEQTIK TA...AKSMG HSDYA..PKV 
Q23415_CAEEL/40-350       RIIIYRSGAS DGSHASILAY EIPLARATIQ .......GYS .KDIN....L 
O62275_CAEEL/594-924      RVIVYRTGTS EGNHGSIMAY EIPLARAAMR .......DFS .PDIQ....L 

YQ53_CAEEL/650-977        VVIIAQRASH ARVFPSCISG .......... .......... .NRATDQNIP 
Q21691_CAEEL/673-1001     LVICTQRNSH IRVFPEHINE .......... .......... RGKSMEQNVK 
O48771_ARATH/542-860      TVIVAQKNHH TKLFQAKGPE .......... .......... .......NVP 
Q9ZVD5_ARATH/577-885      LLLVAQKNHH TKFFQPTSPE .......... .......... .......NVP 
TAG76_CAEEL/660-966       TYIVVQKRHH ARIFCKYQND .......... .......... .MVGKAKNVP 
O16720_CAEEL/566-867      TFIAVQKRHH TRLFAADKAD .......... .......... .QVGKAFNIP 
PINH_ARATH/625-946        TFIVVQKRHH TRLFANNHRD .......... .........K NSTDRSGNIL 
AGO1_SCHPO/500-799        LVCTTQKRHH ARFFIKNKSD .......... .......... ..GDRNGNPL 
O76922_DROME/555-852      TFIIVSKRIN SRYFT..... .......... .......... ....GHRNPV 
PIWI_DROME/538-829        AYIVVTRSMN TRFFLN.... .......... .......... .....GQNPP 
Q17567_CAEEL/397-708      AFIIVTKRVN MRILKQGSSS .......... .......... ...KSAINPQ 
PIWL1_HUMAN/555-847       TVIVVKKRVN TRFFAQSGGR .......... .......... .....LQNPL 
PIWI_ARCFU/110-406        KYAILHLNET HPFWVMGDPN .......... .......... ....NRFHPY 
Y1321_METJA/426-699       EVISIRKNNK YKVFTSDYRI .......... .......... ....GSVFGN 
O67434_AQUAE/419-694      ELLEIIKRNN PRFFSNEKFI .......... .......... .......... 
Q21495_CAEEL/52-336       TIIVGSKGHS TRLYARGERD .......... .......... ....QISNLQ 
O16386_CAEEL/548-847      TLILASKVHN TRVYKSENGG .......... .......... ....GVCNVE 
O02095_CAEEL/574-878      TIIASSKAHN ERLYKSDKGR .......... .......... .....IVNLE 
Q19645_CAEEL/674-996      LAIVVKKRHH TRFYAKGGHH .......... .......... ..GNMPINPL 
Q23415_CAEEL/40-350       IYIIVTKEHS YRFFRDQLRS .......... .......... GGKATEMNIP 
O62275_CAEEL/594-924      VYIVVSKDHS FRFFKPDLAS LASRPQATSS TASRHSAMPA APKAWDLNIA 

YQ53_CAEEL/650-977        SGTCV...EN VLTSYGYDEF ILSSQTPLIG TVRPCKYTIL VNDA...KWS 
Q21691_CAEEL/673-1001     SGTCV...DV PGASHGYEEF ILCCQTPLIG TVKPTKYTII VNDC...RWS 
O48771_ARATH/542-860      AGTVV...DT KIVHPTNYDF YMCAHAGKIG TSRPAHYHVL LDEI...GFS 
Q9ZVD5_ARATH/577-885      PGTII...DN KICHPKNNDF YLCAHAGMIG TTRPTHYHVL YDEI...GFS 
TAG76_CAEEL/660-966       PGTTV...DT GIVSPEGFDF YLCSHYGVQG TSRPARYHVL LDEC...KFT 
O16720_CAEEL/566-867      PGTTV...DV GITHPTEFDF FLCSHAGIQG TSRPSHYHVL WDDN...DLT 
PINH_ARATH/625-946        PGTVV...DT KICHPTEFDF YLCSHAGIQG TSRPAHYHVL WDEN...NFT 
AGO1_SCHPO/500-799        PGTII...EK HVTHPYQYDF YLISHPSLQG VSVPVHYTVL HDEI...QMP 
O76922_DROME/555-852      PGTVV...DD VITLPERYDF FLVSQAVRIG TVSPTSYNVI SDNM...GLN 
PIWI_DROME/538-829        PGTIV...DD VITLPERYDF YLVSQQVRQG TVSPTSYNVL YSSM...GLS 
Q17567_CAEEL/397-708      PGTVV...DT TVTRPERMDF YLVPQFVNQG TVTPVSYNII HDDT...GLG 
PIWL1_HUMAN/555-847       PGTVI...DV EVTRPEWYDF FIVSQAVRSG SVSPTHYNVI YDNS...GLK 
PIWI_ARCFU/110-406        EGTKVKLSSK RYLLTLLQPY LKRNGLEMVT PIKPLSVEIV SDN.....WT 
Y1321_METJA/426-699       DGIFLPHKTP FGSNPVKLST WLRFNCGNEE GLK...IN.. .......... 
O67434_AQUAE/419-694      KGYFYKLSED SVILATYNQV Y.......EG THQPIKVRKV YGE.....LP 
Q21495_CAEEL/52-336       PGTIV...DS VIVSPDYNKF FHCGAVARQG TCKATKYTVL YPE....SPK 
O16386_CAEEL/548-847      PGTVI...DH TIVSPVLSEW YHAGSLARQG TSKLVKYSLI FNTK...KNE 
O02095_CAEEL/574-878      PGTVV...DH TIVSNVYTEW YHASAVARQG TAKATKFTLI FTTKAGPQAE 
Q19645_CAEEL/674-996      PDTSV...GG DIAEYGKRQI FIQAFRPVQG TAKVPSFLVI RDDE...EVS 
Q23415_CAEEL/40-350       PGIVL...DS AVTNPACKQF FLNGHTTLQG TAKTPLYTIL ADDC...NAP 
O62275_CAEEL/594-924      PGILV...DS IVTNPACKQF FLNSHITLQG TAKTPLYTVL ADDA...KVS 

YQ53_CAEEL/650-977        KNEL.MHL.. ....TYFRAF GHQVSY.... QPPSV..... ...PDVLYAA 
Q21691_CAEEL/673-1001     KNEI.MNV.. ....TYHLAF AHQVSY.... APPAI..... ...PNVSYAA 
O48771_ARATH/542-860      PDDL.QNL.. ....IHSLSY KLLNSI.... FNVSSLLCVF VLSVAPVRYA 
Q9ZVD5_ARATH/577-885      ADEL.QEL.. ....VHSLSY VYQRST.... SAISV..... ...VAPICYA 
TAG76_CAEEL/660-966       ADEI.QSI.. ....TYGMCH TYGRCT.... RSVSI..... ...PTPVYYA 
O16720_CAEEL/566-867      ADEL.QQL.. ....TYQMCH TYVRCT.... RSVSI..... ...PAPAYYA 
PINH_ARATH/625-946        ADGI.QSL.. ....TNNLCY TYARCT.... RSVSI..... ...VPPAYYA 
AGO1_SCHPO/500-799        PDQF.QTL.. ....CYNLCY VYARAT.... SAVSL..... ...VPPVYYA 
O76922_DROME/555-852      ADKL.QML.. ....SYKMTH MYYNYS.... GTIRV..... ...PAVCHYA 
PIWI_DROME/538-829        PEKM.QKL.. ....TYKMCH LYYNWS.... GTTRV..... ...PAVCQYA 
Q17567_CAEEL/397-708      PDKH.QQL.. ....AFKLCH LYYNWQ.... GTVRV..... ...PAPCQYA 
PIWL1_HUMAN/555-847       PDHI.QRL.. ....TYKLCH IYYNWP.... GVIRV..... ...PAPCQYA 
PIWI_ARCFU/110-406        SEEYYHNVHE ILDEIYYLSK MNWRGF.... RSRNL..... ...PVTVNYP 
Y1321_METJA/426-699       .ESI.MQL.. ....LYDLTK MNYSALYGEG RYLRI..... ...PAPIHYA 
O67434_AQUAE/419-694      VEVL.CSQ.. ....ILSLTL MNYSSF.... QPIKL..... ...PATVHYS 
Q21495_CAEEL/52-336       MEWI.QRM.. ....TNDLCY MHEIVF.... HPVSL..... ...PAPLYLT 
O16386_CAEEL/548-847      KLSVYERL.. ....TNELCY EMQIVF.... HPTSL..... ...PIPLHIA 
O02095_CAEEL/574-878      PLWHLEQL.. ....TNDLCY DHQIVF.... HPVGL..... ...PVPLYIA 
Q19645_CAEEL/674-996      DEHV.AKM.. ....VCAVCS LHQLVN.... SPTSI..... ...PTPVYVA 
Q23415_CAEEL/40-350       MDRL.EEL.. ....TYTLCH HHQIVA.... LSTSI..... ...PTPLYVA 
O62275_CAEEL/594-924      MTAL.EDI.. ....TYKLCH LHQIVG.... LPTSL..... ...PTPLYVA 

YQ53_CAEEL/650-977        ENLAKRGRNN YK
Q21691_CAEEL/673-1001     QNLAKRGHNN YK
O48771_ARATH/542-860      HLAAAQVAQF TK
Q9ZVD5_ARATH/577-885      HLAAAQLGTF MK
TAG76_CAEEL/660-966       DLVATRARCH VK
O16720_CAEEL/566-867      HLVAFRARYH LV
PINH_ARATH/625-946        HLAAFRARFY LE
AGO1_SCHPO/500-799        HLVSNLARYQ DV
O76922_DROME/555-852      HKLAFLVAES IN
PIWI_DROME/538-829        KKLATLVGTN LH
Q17567_CAEEL/397-708      HKLAFLTAQS LH
PIWL1_HUMAN/555-847       HKLAFLVGQS IH
PIWI_ARCFU/110-406        KLVAGIIANV NR
Y1321_METJA/426-699       DKFVKALGKN WK
O67434_AQUAE/419-694      DKITKLMLRG IE
Q21495_CAEEL/52-336       AEMAERGTKN LA
O16386_CAEEL/548-847      GTYSERGSQM LA
O02095_CAEEL/574-878      DRYSQRGAMV LA
Q19645_CAEEL/674-996      HELAKRGTGL YK
Q23415_CAEEL/40-350       NEYAKRGRDL WS
O62275_CAEEL/594-924      NEYAKRGRNL WN
