# Supplementary material for: SeqTools: visual tools for manual analysis of sequence alignments
Source: BMC Res Notes. 2016 Jan 22;9:39. doi: 10.1186/s13104-016-1847-3 (PMC4724122; doi:10.1186/s13104-016-1847-3)
Supplement: Supplementary file 1 — 10.1186/s13104-016-1847-2 A tarball of the current production release of the SeqTools source code at the time of writing. [file 13104_2016_1847_MOESM1_ESM.gz › seqtools-4.32.1/test/scripts/automated/belvu/test20_results]

C4V9J2_NOSCE/489-791   ...........................................................................................is--LVVLPD..KSTAR..YEEIKRK.TE...TR..S..RMVTQCVLE.K..N.FSRLDN................-PQFAGNLLL.......KINSKLGGV.N.....FKV.DK--.-E........F......S..V....V...KG..KA..T.L................VIGIDVNHPGIGD...............LNSP..SVVAIVGGMN...N...E.L.TS....F.K.....T.II..K...QQ.....D..........R.......R.H...EI......VEN....LKD...................................................DIIVLLKS.F........Y......A.....K...........A........K.........A...KPD...QIIIFR...............DGVGDTMFQEIFQKEIDAI.KQ.G.CE........................KIE...QKYS......PKITFI.VAQK..RHS..IR.......F.NVPPSSNfk.................................naDRGNV....P.P......GTVV.......................EE.-I.G.....HPI....L......F....D..F.YLV......S......H..H..A..L......Q.....GTA...RPVRY..LV..L..LNES..................EY.S.AD..Q......I....YE....F...............VYGI.CHNY..AR.A.T....KAVSV........................VPPIYYAHLAAFRGKAYL-e.........................................................................................
B6K0R2_SCHJY/507-805   ............................................................................................y-LFFILDS..NSPEP..YATIKRL.CN...TK..F..GIPSQCALR.K..H.IEGA--................KPQYCANLGM.......KVNAKLGGV.N.....VHL.EPKS.--........F......P..-....L...GN..IP..T.I................ILGGDVYHPARGG...............-SGA..SIGSMVGSID...L...H.G.CK....Y.T.....A.MS..R...AQ.....N..........R.......N.Q...EM......IQG....MKD...................................................MVVYFLQG.F........R......H.....I...........T........K.........K...EPA...QIIYFR...............DGVSDGQFKQVVDEELAEI.KQ.A.CY........................FLS...PKYK......PRILVC.STQK..RHH..AR.......F.FVKKPQDg...................................dRNGNP....K.P......GTIV.......................EK.VV.T.....HPF....E......Y....D..F.YLV......S......H..P..S..L......Q.....GVS...VPIHY..TV..L..YDEI..................KM.P.PD..Q......F....QS....L...............CYNL.CYVY..AR.A.T....TAVSL........................VPPVYYAHLLSNMAR----fqd.......................................................................................
AGO1_SCHPO/500-798     ............................................................................................y-LFFILDK..NSPEP..YGSIKRV.CN...TM..L..GVPSQCAIS.K..H.ILQS--................KPQYCANLGM.......KINVKVGGI.N....cSLI.PKSN.P-........-......-..-....L...GN..VP..T.L................ILGGDVYHPGVGA...............-TGV..SIASIVASVD...L...N.G.CK....Y.T.....A.VS..R...SQ.....P..........R.......H.Q...EV......IEG....MKD...................................................IVVYLLQG.F........R......A.....M...........T........K.........Q...QPQ...RIIYFR...............DGTSEGQFLSVINDELSQI.KE.A.CH........................SLS...PKYN......PKILVC.TTQK..RHH..AR.......F.FIKNKSDg...................................dRNGNP....L.P......GTII.......................EK.HV.T.....HPY....Q......Y....D..F.YLI......S......H..P..S..L......Q.....GVS...VPVHY..TV..L..HDEI..................QM.P.PD..Q......F....QT....L...............CYNL.CYVY..AR.A.T....SAVSL........................VPPVYYAHLVSNLARY---qd........................................................................................
D0U267_CRYPA/639-939   ............................................................................................l-IFYIMPS..KDIVA..YERLKKS.MD...VR..V..GTLSQIVLA.P..H.VMKA--................APQYCSNVAT.......KVNAKLGGY.T.....SKL.KE--.--........-......G..G....F...FK..VP..T.M................ILGADISHGSFGQt.............gNLQA..SLAAITMSMD...P...D.A.IT....Y.A.....A.GC..E...TN.....G..........Y.......R.V...EI......MTKd..tVRR...................................................ILPPMVTR.W........C......Q.....K...........M........R.........T...APQ...HVFYFR...............DGVSEGEFQQVLDYEIQEV.RS.I.LQ........................EVG...-QRN......PKITVI.VGTK..RHH..IR.......F.FPIKGSDg...................................dRNGNP....F.P......GTVV.......................ER.EV.T.....HPF....H......Y....D..F.YLN......S......H..V..A..I......Q.....GTA...RPVHY..QV..L..VDEV..................GM.P.VD..A......L....QR....M...............IYHQ.CYQY..VR.S.T....TPVSL........................HPAIYYAHLAAARGRA---he........................................................................................
A4QSM3_MAGGR/672-970   ............................................................................................l-IFFILPN..KSSIN..YERIKKS.AD...CR..Y..ALVTQCMQA.A..H.VRKN--................QAQYCSNVAM.......KVNAKLGGQ.T.....CKV.A---.--........-......-..T....A...FK..KP..T.M................MIGCDVSHAAPGA...............-QQA..SMAAITVSMD...K...D.C.AR....Y.A.....A.AV..E...TN.....G..........Y.......R.C...EI......LLPq..nVRG...................................................MFGPLVER.W........C......K.....T...........M........R.........C...APE...HVFYLR...............DGVSEGQFAHVMALEVAEL.RK.V.LN........................KVG...-GNN......PKITVM.VATK..RHH..IR.......F.FPKPGDSss.................................gdRNGNA....L.P......GTVV.......................ER.VV.T.....HPF....H......Y....D..F.YLC......S......H..V..A..I......Q.....GTA...RPTHY..QV..I..HDEV..................GY.S.PD..E......L....QK....M...............LYQQ.CYQY..AR.S.T....TPVSL........................HPAIYYAHLASARGRCH--en........................................................................................
C7YHP8_NECH7/612-917   ............................................................................................l-LFVVVSK..KNSGT..YERLKKS.AD...CR..F..GILTQVVLG.S..H.VQKN--................NGQYHSNVCM.......KVNAKLGGA.T....aCTP.PLWK.TP........T......F..F....P...ET..RP..T.I................MIGVDVSHTAPGG...............-TSP..STAAMTMSVD...K...D.A.TR....Y.A.....A.LV..E...TN.....G..........Y.......R.V...EM......LTPg..nMRM...................................................MFGSLLEQ.W........K......V.....N...........H........P.........G..kLPA...HVMYFR...............DGVGEGQFAYVIDQEIAEI.KN.F.LR........................EKL...PAKAp....lPKFTVI.VATK..RHH..IR.......F.FPQKGDK.....................................-NGNP....L.P......GTLV.......................EK.EV.T.....HPF....M......F....D..F.YLS......S......H..V..A..I......Q.....GTA...RPVHY..HV..I..LDEM..................GM.P.IN..D......L....QK....M...............IYQQ.CYSY..AR.S.T....TPVSL........................HPAVYYAHLASARARA---hen.......................................................................................
C9SSA6_VERA1/19-91     ............................................................................................p--------..-----..-------.--...--..-..---------.-..-.------................----------.......---------.-.....---.----.--........-......-..-....-...--..--..-.-................-------------...............----..----------...-...-.-.--....-.-.....-.--..-...--.....-..........-.......-.-...--......---....---...................................................--------.-........-......-.....-...........-........-.........-...---...------...............-------------------.--.-.--........................---...----......------.----..---..--.......-.-------.....................................-----....-.-......----.......................--.--.-.....---....-......-....D..F.YLY......A......H..S..A..I......Q.....DTA...RPVHY..HI..L..INEA..................KV.N.HQ..K......L....QQ....I...............IYQH.SYQY..AR.S.T....TPVSL........................HPAIYYADLAAGHARA---hes.......................................................................................
Q8J276_NEUCR/628-929   ...........................................................................................qi-VFVAVPD..KSAHV..YERLKKI.FE...CR..Y..GIVTQVLQA.D..H.VKKA--................QGQYISNVCM.......KVNAKLGGQ.T.....SSL.TATK.AK........S......H..N....F...FI..RP..T.M................MIGVDVTHASPGS...............-DMP..SIAAMCASVD...V...E.G.YQ....Y.R.....A.AV..Q...TN.....G..........W.......H.N...EI......LTDe..nIST...................................................WIPTFLKA.Y........K......E.....K...........T........G.........R...EVE...DIYYFR...............DGVSEGQFAHVMEQEVKAI.KK.A.FR........................ERN...KKDA......-KMTVI.VATK..RHH..IR.......F.FPDRGDK.....................................-NGNP....E.P......GTLV.......................ER.EV.T.....HPF....H......Y....D..F.FLS......S......H..F..A..L......Q.....GTA...RPVHY..HV..L..MDEI..................KP.K.VN..N......L....QR....M...............IYQQ.CYTF..CR.A.T....TPISL........................HPAVYYAHLAGARARCH--en........................................................................................
D1ZPU0_SORMA/563-867   ...........................................................................................qi-IFIVVPD..KTAHV..YERIKKI.FD...CR..Y..GVVTQVVQA.Q..H.VQKA--................NGQYLSNVCM.......KVNAKLGGQ.T.....SSL.TANK.TK........P......H..G....F...FT..RP..T.M................MIGVDVSHASPGS...............-EMP..SIAAMCATVD...R...D.G.YQ....Y.R.....A.AV..Q...TN.....G..........W.......R.S...EV......LTNe..nIEA...................................................MLPTFLKA.Y........K......D.....K...........A........G.........C...EVE...HIYYFR...............DGVSEGQFAHVLKQEVATI.KK.V.FKa.....................rhKNA...PGKD......AKVTVI.VATK..RHH..IR.......F.FPDKGDK.....................................-NGNC....E.P......GTLV.......................EK.EV.T.....HPF....H......Y....D..F.FLN......S......H..F..A..L......Q.....GTA...RPVHY..HV..L..LDEI..................KL.P.VN..K......L....QS....M...............IYHQ.CYTF..CR.S.T....TPISL........................HPAVYYAHLAGARGRA---he........................................................................................
A6S388_BOTFB/557-866   ............................................................................................i-LFFILPD..RNSFM..YERFKKN.NE...CR..F..AMMSQMMNV.A..H.VAKA--................QPQYCSNVCM.......KVNAKLGGT.T.....CKV.ADSK.PP........K......P..-....F...FP..RA..T.M................VIGADVSHATPGS...............-PQS..SMACLTMSMD...S...T.A.CR....Y.A.....A.AV..Q...TN.....G..........K.......R.V...EM......ISPd..nINS...................................................MLIPLFKE.W........V......S.....K...........V........G.........Kg.sGPM...HIYYFR...............DGVSEGQFEHVINQEVKNM.KI.A.LE.......................kEFG...PKAA.....aIRWTVT.VCTK..RHH..LR.......F.FPKDNDMaa.................................gdKNGNA....L.P......GTLV.......................ER.DI.T.....HPF....E......Y....D..F.YLS......S......H..S..A..I......Q.....GTA...RPVHY..QV..I..MDEA..................QV.P.VN..D......F....QR....M...............VYQH.CYQY..MR.S.T....TPVSL........................YPAVYYAHLASNRARA---hea.......................................................................................
Q2GQS4_CHAGB/345-418   ...........................................................................................qi-IFYILRD..KTAFV..YDRFKQA.ND...CG..V..ACLSQMLQA.Q..H.VRKA--................QGQYCSNVCM.......KVNSKLGGQ.T.....SKI.ASRA.--........-......-..-....-...--..--..-.-................-------------...............----..----------...-...-.-.--....-.-.....-.--..-...--.....-..........-.......-.-...--......---....---...................................................--------.-........-......-.....-...........-........-.........-...---...------...............-------------------.--.-.--........................---...----......------.----..---..--.......-.-------.....................................-----....-.-......----.......................--.--.-.....---....-......-....-..-.---......-......-..-..-..-......-.....---...-----..--..-..----..................--.-.--..-......-....--....-...............----.----..--.-.-....-----........................-------------------rrifeh....................................................................................
B2AKU3_PODAN/441-754   ...........................................................................................qi-IFFILKD..KSAWY..YERLKRS.SD...CR..Y..AMPTQMLNL.Q..Q.VRKG--................QAQYCSNVCL.......KVNAKLGGC.T....aVA-.VKTQ.AGqplkpnsvA......P..H....F...DN..TP..T.M................FIGADVSHGAAGH...............-LSP..SVAAMTVSMD...K...A.A.TK....Y.A.....A.GA..Q...TN.....G..........W.......R.V...EI......IQPy..nMMQ...................................................MLQPMIKQ.W........R......Q.....R...........N........G.........T...FPK...RVFYMR...............DGVSEGQYAHVMQHEFPAM.KK.A.FEa.....................amASE...KAAA......PLFTII.IATK..RHH..IR.......F.FPDSNAA....................................dKNGNA....L.P......GTLV.......................ER.EV.T.....HPF....Q......Y....D..F.YLC......S......H..V..A..I......K.....GTA...RPVHY..TV..L..HDEV..................KL.P.PA..K......L....QE....M...............IYHQ.CYQY..VR.S.T....TPVSL........................HPAVYYAHLVSNRAR----ph........................................................................................
B6Q5R7_PENMQ/547-853   ............................................................................................l-LLFIVPN..KDTLV..YHRIKKS.CD...CR..F..GVASQVLQR.A..H.VERK--................QPQYMSNVAM.......KVNAKLGGV.-.....-TC.KVAP.-R........Q......D..S....L...NR..AG..C.M................IIGADVSHAAPGS...............-TAA..SLTAISVSAD...Q...N.C.VK....Y.M.....G.SC..Q...TG.....Y..........S.......R.V...EM......IDEd..nMKN...................................................MLTPLVDE.W........T......K.....R...........V........G.........Ng.rRPQ...CVYYFR...............DGVSTGQFAQVLEKEVPII.KN.ViCR........................GSG...EKTV......PKITVV.IANK..RHH..IR.......A.APRANDKaa.................................sdKNGNA....L.P......GTLI.......................ER.DV.T.....SPH....D......W....D..F.LLI......S......H..V..A..L......Q.....GTA...KPVHY..HV..I..RDEM..................KH.Q.PA..Q......L....QN....M...............INNH.CYQY..VR.S.T....TSVSL........................FPAVYYAHLISNRGKC---qsq.......................................................................................
C8V9S4_EMENI/46-154    ................................................................................feiyihlppgdhn--------..-----..-------.--...--..-..---------.-..-.------................----------.......---------.-.....---.----.--........-......-..-....-...--..--..-.-................-------------...............----..----------...-...-.-.--....-.-.....-.--..-...--.....-..........-.......-.-...--......---....---...................................................--------.-........-......-.....-...........-........-.........-...---...------...............-------------------.--.-.--........................---...----......------.----..---..--.......-.------Sv...................................dKNGNP....L.P......GTLI.......................ER.DV.T.....SPH....D......W....D..F.LLY......S......H..I..A..L......Q.....GNS...RPVHY..HV..V..LDEI..................KH.R.PQ..E......L....QN....M...............IYDH.CYQY..MR.S.T....TSVSL........................FPAIYYAHLISNRARHH--dd........................................................................................
C0S3N8_PARBP/535-823   .............................................................................fnlrpellifvvlqat--------..-----..-------.--...--..-..---------.-..-.-QVV-K...............cNGQYISNVLM.......KVNAKLGGT.-.....TAR.VSSK.IT........K......G..L....-...-L..PF..T.M................IIGADVSHSAPGS...............-PAP..SMAAVSVSMD...Q...F.G.GR....Y.A.....G.AC..Q...TN.....G..........D.......H.V...EM......ISEa..nVES...................................................MLTPLFKA.W........Y......T.....S...........V........G.........Qg.rVPQ...NIYYFR...............DGVSEGQFQYVLNEEIPSI.RK.A.WK........................NLN...RGVEw....nGKITVV.VASK..RHH..IR.......A.FPNPNDRna.................................snRNGNP....L.P......GTLI.......................DK.DI.T.....GPN....G......W....D..F.FLW......S......H..I..A..L......Q.....GTS...RPVHY..HV..L..IDEM..................NH.S.PK..D......L....QN....M...............IYEH.CYQY..MR.S.T....ISVSL........................FPAVYYAHLVSNRARS---hen.......................................................................................
D4DBM7_TRIVC/515-807   ............................................................................................l-MIFVVAD..KQSFH..YLRIKKS.CD...CR..F..GVPSQVLQG.Q..Q.VGKC--................NGQYISNVLM.......KINAKLGGT.T.....ARA.VSKQ.CS........-......-..-....G...LP..PF..T.M................IIGADVSHSSPGS...............-FSP..SMAAMTVSMD...T...F.G.GR....Y.T.....A.GC..E...TN.....G..........E.......R.V...EL......ISQa..nIRS...................................................ILSPLIRE.W........V......M.....T...........V........G.........Kg.sVPQ...KVYYFR...............DGLSSGQFQACLQQEIPHI.KD.I.FS........................EIM..gSDWP......GKMTIV.VASK..RHH..VR.......A.FPEPNDRma.................................adKNGNP....L.P......GTLV.......................ER.DV.T.....DPY....N......W....D..F.LIY......S......H..I..A..L......Q.....GTS...RPVHY..HV..L..VDGI..................GH.N.PN..Q......L....QN....M...............IYDH.CYQY..MR.S.T....TSVSL........................-------------------sqdrs.....................................................................................
C5P9D5_COCP7/668-975   ............................................................................................l-LILIVQD..RHSFH..YLRIKKS.CD...CR..F..GVPSQVLQG.R..Q.VVKG--................SGQYISNVLM.......KINAKLGGT.-.....TAR.SHSR.Y-........-......N..T....S...LP..PF..T.M................IIGADVSHSSPGS...............-YAP..SMASFTVCMD...T...F.G.GR....Y.T.....A.GC..E...TN.....G..........E.......R.R...EI......ISPl..nIKE...................................................ILSPLIRE.W........V......M.....N...........I........G.........Ng.rNPE...NLYYFR...............DGVSEGQQQHILQREIRHI.KD.I.FKe......................iAMG...KEWE......GKLTVV.ICSK..RHH..IR.......A.FPDPHDRna.................................adKNANS....L.P......GTLV.......................ER.DV.T.....NPH....G......Y....D..F.FLW......S......H..I..A..L......Q.....GTS...RPVHY..QV..L..IDEI..................GS.S.PN..K......L....QN....M...............VYEH.CYQY..MR.S.T....TSVSL........................FPAVYYAHIASNRARS---hen.......................................................................................
B6H4L5_PENCW/673-980   ............................................................................................l-MVFIVPD..KDSFV..YLRIKKS.SD...CR..Y..GTPSQVLQA.A..H.CINN--................RPQYHANVLM.......KVNAKLGGI.-.....-TA.RAVP.KS........K......S..S....G...LR..PG..S.M................IIGADVTHPMMGV...............-WTP..SLAAMSVSAN...S...T.A.TR....Y.M.....G.GC..E...TN.....G..........D.......R.I...EI......IRDk..vVEY...................................................ILHPMVAE.W........K......A.....T...........V........G.........Gg.kAPE...YVYYFR...............DGVSASEYQRILSEEVPAI.RF.A.IAh......................aCGQ...PVWG......GKMCVV.VANK..RHH..LR.......A.FPDPKNRaa.................................adSHGGP....L.P......GTLI.......................DR.DV.T.....SPH....D......W....D..F.LLY......T......H..I..A..L......Q.....GTT...RPVHY..HV..L..LDEM..................GL.K.PN..D......L....EG....M...............INDH.CYQY..IR.S.T....TSVSV........................HPAIYYAHLISVRARH---he........................................................................................
A2QDC5_ASPNC/643-949   ............................................................................................l-LLVIVPD..KNSFT..YTRIKKS.CD...CR..W..GVPSQVMQS.T..H.VIKG--................NAQYISNVLM.......KVNAKLGGV.T.....SRA.VSKV.Q-........-......G..A....S...LR..PG..S.I................IIGADVTHPPMGV...............-WSP..SMAALSVSKD...P...Y.G.SS....Y.F.....G.SC..E...AN.....M..........D.......R.V...EI......ISRt..sMEF...................................................MLAPLVRE.W........M......S.....T...........V........G.........Qg.rAPK...YVYYFR...............DGVSSGQFEHVLKQEVINI.KS.V.IT........................QHN..qNQWD......GKITVV.VANK..RHH..LR.......A.FPRPTDRna.................................adRNGNP....L.P......GVLI.......................EK.DV.T.....SPH....D......W....D..F.LLY......S......H..I..A..L......Q.....GTS...RPVHY..HV..I..LDQM..................QH.K.PH..E......L....QN....M...............IYDH.CYQY..IR.S.T....TSVSL........................YPAIYYAHLIASRARS---he........................................................................................
Q2UKV9_ASPOR/543-849   ............................................................................................l-LLIIVPD..KNSFT..YLRIKKS.CD...CR..W..GVPSQVLQS.A..H.VAKA--................NPQYISNVLM.......KVNAKLGGT.T.....A--.RIIP.KV........N......D..A....S...LK..PM..T.M................IIGADVTHPTIGV...............-WSP..SMAAVSVCMD...T...F.G.GR....Y.W.....G.AC..E...TN.....G..........D.......R.V...EV......IARa..nMEH...................................................MLTPLVRE.W........M......S.....T...........V........G.........Qg.rAPE...NVYYFR...............DGVSEGEREKILKQEVLDI.KS.I.FM........................KLT..qDTWK......GKFTVV.IANK..RHH..IR.......A.FPRPTDRna.................................adKNGNP....L.P......GLLI.......................EK.DV.T.....SPH....D......W....D..F.FLY......S......H..I..A..L......Q.....GTS...RPVHY..HV..I..LDQI..................GH.K.AH..Q......L....EN....M...............IYDH.CYQY..IR.S.T....TSVSL........................FPAVYYAHLIAARARH---he........................................................................................
Q0U7V7_PHANO/645-956   ............................................................................................f-LFFVVND..RNVDV..YRRIKKS.CD...IR..F..GVASQVLQA.K..H.VMSA--................SPQYISNVCM.......KVNAKLGGC.T....sVAK.SNVI.PK........V.....aP..K....S...PS..IP..T.M................VVGADVSHPAPGAg.............sSEAA..SFAAITVSAD...P...F.F.AK....Y.W.....A.EV..Q...TN.....G..........N.......R.V...EM......VTTs..nIDE...................................................HFGSMAKN.W........M......Q.....R...........I........G.........Qg.kPPQ...RVLFIR...............DGVSEGQYAAVLEEEVRDM.KE.C.FR........................KLG...CKED......PQVHRC.HRREtpSHS..AS.......F.PDAGKGD.....................................RNGNP....L.P......GTLV.......................ET.GC.T.....HPF....E......F....D..F.YLC......S......H..V..A..I......K.....GTA...RPIHY..QC..I..LNEG..................EW.L.AT..E......L....QS....F...............IFEH.SYHY..VR.S.T....TPVSL........................HPAVYYAHLAADRARAHL-n.........................................................................................
B2W8P0_PYRTR/611-920   ............................................................................................n-FMFFIVN.dRNVEV..YRRIKKS.CD...IR..F..GVASQCLQA.K..H.VLSA--................SPQYISNVCM.......KVNAKLGGC.TsvaksQLI.PKIA.--........-......P..K....S...AS..IP..T.M................VVGADVSHPAPGAa.............sGEAA..SFAAITVSAD...A...Y.F.VK....Y.W.....A.EC..N...TN.....G..........N.......R.V...EM......VTTt..nIYE...................................................HFGNMARV.W.......mQ......R.....I...........G........Q.........G..rAPQ...RVLYIR...............DGVSEGQYAQVLSDEVHDM.KE.T.FR........................RAG...CKIL......PKFTVV.IAGK..RHH..IR.......F.FPEKGDR.....................................-NGNP....L.P......GTLV.......................ES.GC.T.....HPF....E......F....D..F.YLC......S......H..V..A..I......K.....GTA...RPIHY..QC..I..LNEG..................EW.Q.AA..E......L....QQ....F...............IFEH.SYHY..VR.S.T....TPVSL........................HPAVYYAHLAADRSRAHL-n.........................................................................................
C7SYH3_THAPS/780-1048  ............................................................................................i-MLVVLPD..KGKAL..YDHVKFV.SN...QC..S..GVQTQCASL.D..T.FNRQRN................KEQYSTALAT.......KMNAKLSTV.E.....DGA.IAWR.GA........V......D..W....V...NQ..CH..T.L................VIGIGMAHGMGRVl............lvMSVPpyHLIAISLVF-...F...V.L.LK....V.P.....K.RA..Y...VQ.....K..........K.......A.D...TL......SKD...aMID...................................................LFTESWKG.Y........C......N.....A...........N........G.........N..vEPC...RILVYR...............DGMSDGNFTKADD-EIDSI.RA.A.IKklklkececia.cmyllhfialheES-...---Gcs.vccPPITYV.ICQS..QHS..IR.......I.VPATDREgyp...............................vksGGVNV....H.S......GTVV.......................DH.TI.T.....E--....-......-....-..-.---......-......-..-..-..-......-.....---...-----..--..-..----..................--.-.--..-......-....--....-...............----.----..--.-.-....-----........................-------------------lgalki....................................................................................
C7SYH3_THAPS/1070-1160 .......................................................................................sssass--------..-----..-------.--...--..-..---------.-..-.------................----------.......---------.-.....---.----.--........-......-..-....-...--..--..-.-................-------------...............----..----------...-...-.-.--....-.-.....-.--..-...--.....-..........-.......-.-...--......---....---...................................................--------.-........-......-.....-...........-........-.........-...---...------...............-------------------.--.-.--........................---...----......------.----..---..--.......-.-------.....................................-----....-.-......----.......................--.--.-.....---....S......Y....D..F.LLT......A......Q..G..G..L......K.....GTS...KPMYY..RV..R..LNENanwgp.......sksnvtPL.T.KE..T......L....EN....C...............TYHM.SYQY..AT.A.P....KAVRE........................VPVVKYAKRVASQVLS---glk.......................................................................................
C7SYH2_PHATR/826-1176  ...........................................................................................lm--FAVIPT..KDVST..YAFVKYL.SH...VE..F..GIPSQVMVE.E..S.YQNQRS...............kTEAYCAGIAL.......KLNTKLSNSlNr..stAWS.IYSG.TA........R......Q..W....L...MD..TP..T.M................IMGYCVASGPGQD...............--SK..SIVVGTASLD...V...G.G.TH....C.C.....H.DK..R...VQ.....S..........K.......S.H...IV......DSD...vLEE...................................................ITESLAMQ.F........F......L.....Y...........N........N.........V...SPQ...RILVYR...............SGVQDGLLQDVVEYEIGAI.RQ.A.FYrlnmsdpa.......wscenckgnTL-...---RgcvlccPSVTFV.VSQG..QHD..IR.......I.VPLDGVQm...................................nRSNNV....P.S......GTCVtdsraismsslnavemnsqsgmsQP.ES.T.....VEN....T......M....D..F.LLV......P......Q..G..G..L......K.....GTS...RPVYY..RC..L..LNET..................KL.T.RS..L......L....KN....L...............TYQF.SFQY..GT.A.T....KSVRN........................VPVLQYGVRLANTI-----lsyl......................................................................................
A8Q5F0_BRUMA/545-849   .............................................................................itkdrydpvhaisnrg--------..-----..-------.--...--..-..---------.-..-.------................AEMTLDNLVM.......KMNLKLGGI.Nh...aLTS.SAAFlSK........N......R..L....T...NN..VM..D.Mewlr........hsrmFFGLDMSHAAPQSlyer......qaqvpPSEP..TIVAMTFSC-...G...E.P.FA....M.Q.....G.EY..W...MQ.....E..........P.......R.L...HV......VKF....LKE...................................................HVERAVRS.F........R......N.....T...........S........K.........Ak.cLPE...HVVVFR...............SGVSEGEYAKIINEEGRQF.RE.A.FI........................AAAd.gHAER......VRLTIV.VMQA..HSN..YR.......I.YPEHIQQg..................................saSQQNV....P.P......GTII.......................DV.DV.V.....HPT....H......T....E..F.IIV......P......H..K..S..I......M.....GTA...RPVRA..TV..L..IDDE.................pRM.S.MD..E......L....EG....V...............TNAL.CYAH..GI.V.T....SPISL........................PAHLYAAADLAKRGRNNFK..........................................................................................
Q21691_CAEEL/673-1001  .............................................................................................TIVFGIIA..EKRPD..MHDILKY.FE...EK..L..GQQTIQISS.E..T.ADKFMRd.............hgGKQTIDNVIR.......KLNPKCGGT.Nf...lIDV.PESV.GH........R......V..V....C...NN..SA..E.Mrakl.......yaktqFIGFEMSHTGARTrfdi......qkvmfDGDP..TVVGVAYSL-...K...H.S.AQ....L.G.....G.FS..Y...FQ.....E..........S.......R.L...HK......LTN....LQE...................................................KMQICLNA.Y........E......Q.....S...........S........S.........Y...LPE...TVVVYR...............VGSGEGDYPQIVN-EVNEM.KL.A.AR........................KKK...HGYN......PKFLVI.CTQR..NSH..IR.......V.FPEHINErg.................................ksMEQNV....K.S......GTCV.......................DV.PG.A.....SHG....Y......E....E..F.ILC......C......Q..T..P..L......I.....GTV...KPTKY..TI..I..VNDC..................RW.S.KN..E......I....MN....V...............TYHL.AFAH..QV.S.Y....APPAI........................PNVSYAAQNLAKRGHNNYK..........................................................................................
A8WS47_CAEBR/435-755   ......................................................................................trverss--------..-----..-NHILKY.YE...EK..I..GQQTLQLCA.E..T.VMKMARc.............ggNKTTVDNVLR.......KLNLKCGGT.Nf...yVGV.PDAV.NN........R......Q..V....C...IN..PE..E.Mrkkl.......ykntqFIGFELSHTGAQSkfdk......lkedaEIDP..TIVGVAYSL-...K...H.A.TQ....L.G.....G.FS..Y...FQ.....D..........G.......R.V...HK......LTH....VQE...................................................KFGECLQG.Y........K......K.....A...........T........D.........S...LPK...TIVIYR...............IGSGEGDYDQVRK-EVEEM.RE.A.SD........................IFE...SGYK......PKFLMV.LAQR..NSH..VR.......I.FPEHINQg..................................naRIQNV....R.S......GTCV.......................ES.LG.S.....AHG....M......M....E..F.ILC......C......Q..S..A..M......I.....GTI...RPTRY..TV..I..VNDT..................DW.T.KN..E......L....MN....V...............TYHL.AFGH..QV.S.Y....GPPSV........................PNVLYAAKNLAKRGQNNFK..........................................................................................
A8WQA0_CAEBR/671-998   ............................................................................................d-IFVGIAR..DKKPD..VHDIMKY.YE...ES..V..GMQTIQLCK.Q..T.VDKMMNp.............qgGRQTIDNVMR.......KFNLKCGGT.Nf...yVDI.PSNI.RG........R......S..I....C...SN..TE..T.Lhkkl.......lekvqFIGFEISHGAARTlydr......srnqmDGEP..SIVGVSYSL-...K...Q.S.TQ....L.G.....G.FS..Y...MQ.....T..........Q.......R.E...YK......IQK....LDD...................................................AFPKCVKA.Y........A......E.....D...........A........K.........T...LPT...RIVIYR...............VGAGEGDFKRIKE-EIQEI.RG.T.FE........................KIE...KGYN......PALVFI.VAQK..GSH..TR.......I.FPSRIDGn..................................kaFEQNV....P.S......GTCI.......................DN.VV.T.....SFG....Y......D....E..F.ILS......S......Q..T..P..L......I.....GTV...RPCKY..TI..I..ANDP..................AW.S.KN..E......L....IH....L...............TYFR.AFGH..QV.S.Y....QPPSV........................PDVLYAAENLAKRGKNNY-r.........................................................................................
Q9TXN7_CAEEL/609-935   ............................................................................................n-ILVAIAK..EKKPD..VHDVLKY.YE...AS..V..GLQTIQVCK.Q..T.VDMMLSs..............gGRQTADNVMR.......KFNLKCGGT.Nf...fVQI.PRSV.NG........R......T..V....C...AD..AH..L.Lnekl.......fervqFIGFDISHGASRTlfdr......stgkmDGEV..SIVGVSYSL-...S...H.S.TH....-.L.....G.GF..A...YM.....Q..........T.......Q.K...EY......KLQ...kLDE...................................................VFPKCVDS.Y........R......N.....H...........T........G.........R...LPS...KIVIYR...............IGAGEGDFKRVKE-EVDKI.RG.T.FN........................RIQ...PDYR......PQLVVI.IAQR..DSH..VR.......V.FPAHITGs..................................kaGQQNV....T.S......GTCV.......................DS.VI.T.....SLG....H......Q....E..F.ILS......S......Q..M..P..L......L.....GTV...RPCKY..TI..L..TNDP..................NW.T.KT..E......I....TH....L...............TYFR.AFGH..QV.S.Y....QPPSF........................PDVLYAAENLAKRGRNNYK..........................................................................................
C8JQR1_CAEEL/591-918   ............................................................................................d-ILFAITR..EKKPD..VHDILKY.YE...ES..I..GLQTIQVCQ.Q..T.VDKMMGg.............ggGRQTIDNVMR.......KFNLKCGGT.Nf...fDEI.PSSV.RG........R......A..V....C...SN..SE..T.Lskkl.......fehvqFIGFEISHGAARTlfdr......srsqlDGEP..SVVGVSYSLT...-...-.N.ST....Q.L.....G.GF..T...YL.....Q..........T.......Q.K...EY......KLQ...kLGE...................................................VFPKCVQS.Y........K......E.....H...........S........R.........R...LPT...RIVIYR...............VGAGEGDFKRVKE-EIEEI.RG.T.FD........................KIQ...PGYR......PHLVVV.IAQI..ASH..AR.......V.FPSNITGr..................................kaMEQNV....P.S......GTCV.......................DN.VP.T.....SYG....Y......D....E..F.ILS......S......R..T..P..L......I.....GTV...RPCKY..TI..L..INDA..................NW.S.KN..E......I....MH....L...............TYFR.AFGH..QV.S.Y....KPPSV........................PDVLYAAENLAKRGRNNYK..........................................................................................
Q9N3L7_CAEEL/585-911   ............................................................................................s-IIIGITE..EKKPE..VHDVLKY.FE...AA..V..GLQTMQIHS.K..T.AGFIIS...............gNGQTAGNVIK.......KLNLKCGGI.Ny...iVEV.PQSF.NR........T......V..V....C...SN..NS..F.Vqkkl.......fdgtqFIGFEMTHGAARTlfdk......sngtfDGEP..TIVGCAYSL-...Q...K.A.TD....L.G.....G.FN..W...FQ.....E..........Q.......N.E...YR......LKN....LGT...................................................HIPKCLQY.Y........K......E.....S...........S........G.........S...LPE...KIVIYR...............TGAGEGDFDRVQQ-EITEI.RS.S.FA........................EVQ...EGYK......PSLVVI.VANK..TSH..LR.......V.FPVEIREgd.................................taMKQNV....R.S......GTCL.......................DG.KI.T.....SAG....R......E....E..F.VLI......S......Q..T..A..L......I.....STA...KPTKY..TI..A..ANDP..................KW.S.KN..E......V....MN....L...............TYIL.SFAH..QV.C.Y....QPPAV........................PHILYAADNLAKRGRNN--fi........................................................................................
A8XZY0_CAEBR/665-992   ............................................................................................s-IVIGITS..EKKPD..VHDVMKY.FE...AG..I..GLQTLQIHD.R..T.AECFMRe.............qgGAQTVDNVMR.......KLNLKLGGI.Nf...nVDP.VNMY.EH........K......V..I....C...NN..IG..G.Mkkkl.......fekvqFVGFEMTHGSSRTlydk......aqgqfDGEP..TIVGCGYSL-...S...S.P.TE....L.G.....G.YN..F...LQ.....E..........R.......N.E...YK......LKN....LDS...................................................HFKTCLDQ.Y........K......K.....A...........T........G.........S...LPE...TVVIFR...............TGAGEGDFKRVQE-EVEEM.QG.V.CR........................RIG...GSKP......PKLVVV.VVQK..TSH..TR.......I.FPKEIMGh..................................kaYEQNV....K.S......GTMI.......................DS.RI.T.....NSG....R......E....E..F.ILV......S......Q..S..A..L......I.....GTV...RPVKY..SV..I..ANAP..................EW.S.KN..E......I....SN....L...............AYVL.AFGH..QV.S.Y....QPPAV........................PHVLYAAENLAKRGRNNY-l.........................................................................................
A8XRG0_CAEBR/648-970   ............................................................................................p-FVLFVSD..-DVPN..IHECLKF.EE...RM..S..DIPTQHILL.K..N.IRKIRDniekks....qggrraYDLTLDNIVM.......KANVKCGGL.N.....YT-.ADIP.RD........I......G..S....W...RE..VS..T.F................VMGMDVAHPDKMAt.............rEGSP..STVGLSCNSA...E...S.P.YS....F.V.....G.DF..L...YT.....D..........P.......R.R...EA......IQDe..iLRK...................................................FTDQNVRN.F........A......E.....R...........R........G.........-...FPK...RIIIFR...............DGVSFGEETEALR-EVKII.EE.T.CIaa....................akSMG..hRDYA......PKVLAI.VVKK..RHH..TR.......F.YAKGGHHg...................................nMPTNP....L.P......DTSV.......................GG.EI.A.....EYG....K......R....Q..I.FIQ......A......F..R..P..V......Q.....GTA...KVPSF..LI..I..RDDE..................EV.T.DD..H......I....TK....M...............VCAV.CSLH..QL.V.N....SPTSI........................PTPVYVAHEMAKRGTGL--fk........................................................................................
A8QE08_BRUMA/711-1030  ..........................................................................................afv-----MYI..DSRDD..THDDLKL.YE...AL..H..RIVTQHIHG.S..R.AREAPK................KVATLENIVN.......KLNCKNFGQ.C....yGII.PESF.AT........N......K..W....I...ST..GK..T.L................IIGYDVCHPEPQPrher......rmrmpPTQP..SVLGISFNGA...S...C.P.ET....F.I.....G.DY..S...FQ.....E..........P.......R.K...EQ......VTSs..iLEE...................................................RIYWILSL.F........Y......G.....S...........R........N.........G..mLPE...TVIITR...............DGVSEGQFKMVMEDEVEAI.RQ.G.MRnfg..................kaeAGA...DNYS......PNIVCI.IACK..RHN..KR.......F.AVENNHS.....................................-LGNC....L.P......LTVI.......................DR.DI.T.....RPD....T......T....E..F.FMQ......S......H..K..I..I......K.....GTG...KLPAY..SM..P..INEA..................NL.T.MD..E......A....QS....L...............MMAL.CFTH..QI.V.N....QAISI........................PEPIYQADEWAKRGRNNF-r.........................................................................................
A8WWH9_CAEBR/55-193    ..................................................................................hqymqnlrgah--------..-----..-------.--...--..-..---------.-..-.------................----------.......---------.-.....---.----.--........-......-..-....-...--..TN..T.L................FIAYTVNHGTVDPnt..........pgvYNNP..STAVFTFNGT...T...R.P.EH....F.I.....D.YF..H...FQ.....K..........A.......S.I...QH......IDPq..vIQR...................................................VTQWILED.F........R......S.....E...........R........E.........I...LPD...YIIVLR...............DQVHDYLQPTVEREEFEAF.KE.A.IS........................KYA...EEIR......------.----..---..--.......-.-------.....................................-----....-.-......----.......................--.--.-.....---....-......-....-..-.---......-......-..-..-..-......-.....---...-----..--..-..----..................--.-.--..-......-....--....-...............----.----..--.-.-....-----........................-------------------gdhnwvprla................................................................................
Q17600_CAEEL/19-157    ....................................................................................qymrslrgp--------..-----..-------.--...--..-..---------.-..-.------................----------.......---------.-.....---.----.--........-......-..-....-...-E..TN..T.L................FIGYAINHGTVDPst..........pgvYNNP..STVVFTFNGT...S...C.P.DH....F.T.....E.YF..H...FQ.....K..........A.......T.I...PH......VDPa..lIRR...................................................VTRWIIED.F........R......S.....H...........R........E.........V...LPD...FIIVLR...............DQVRDDLQSTVEHQEFTAF.KE.E.IS........................TY-...----......------.----..---..--.......-.-------.....................................-----....-.-......----.......................--.--.-.....---....-......-....-..-.---......-......-..-..-..-......-.....---...-----..--..-..----..................--.-.--..-......-....--....-...............----.----..--.-.-....-----........................-------------------ietasnlpewnprfaf..........................................................................
Q9XVF1_CAEEL/588-902   ...........................................................................................pi---VIYAD..HTSEG..THSTLKL.QE...RL..C..EVITQQVAL.D..K.SLKRTP................GKVTANNLLM.......KLNLKYGGV.Nh...kVRV.DN-S.I-........S......H..L....W...GD.tSN..T.L................IISYDVCHSSGKVykk.........deiCDEP..SCVGFGFNGT...A...C.P.EA....F.I.....G.DF..H...YQ.....L..........P.......R.H...EQ......VDEh..lLKL...................................................RARFMLNH.Y........I......T.....S...........R........K.........K...YPQ...QVVILR...............DGVSEGQHKMVRNEEFQAI.KQ.S.IMn.....................vfNEK...KAKA......PSFALL.VVTK..RHA..NR.......L.LIKDQNG.....................................-YTNV....P.P......LTAI.......................DQ.TI.V.....KKQ....G......N....E..V.IFV......S......H..C..P..L......N.....GTA...QPIVI..NT..L..VNDG..................IFkT.ND..Q......L....VQ....F...............ITAL.CCAH..QK.S.T....NIVSL........................PESIYAADEYAKRGADL--fq........................................................................................
A8WWI1_CAEBR/598-920   .........................................................................................yviy------VD..HSSEP..YHQLLKY.LE...RK..F..EVMTQHLNF.D..K.ALQIRSgs...........pllGKSTMTNILM.......KINLKNGGL.N....hKVL.PDPS.ID........H......L..W....G...DK..SN..T.L................IISYDVCHSSGKVykk.........getCFEP..SCVGFGYNGT...S...V.P.EA....I.I.....G.DF..H...YQ.....L..........P.......R.N...EQ......VDP...sVLT...................................................LRAKLMTN.A........Y......V.....K...........A........R.........K..mWPA...NVLILR...............DGVSEGQNAMVRLEEFPAI.QK.G.VMda...................fkgNKD...KDAK......PAFALL.VVLK..TNS..NR.......L.YLRTQTQ....................................sGIENV....P.P......MTAV.......................DH.TI.V.....KKE....G......V....E..M.VMV......C......H..H..P..L......N.....GTA...QPVLI..NM..L..VNEK..................VF.EtND..Q......I....VN....L...............MGAT.CCAH..QV.S.T....GITSI........................PEPICAADDYAKRGADL--ft........................................................................................
Q8MU01_HETGL/745-963   .....................................................................................rvgsslpp--------..-----..-------.--...--..-..---------.-..-.------................----------.......---------.-.....---.----.--........-......-..-....-...--..--..-.-................-------------...............---P..SCIGWAATIG..kR...H.K.DE....Y.I.....G.DF..V...YQ.....A..........P.......R.R...EE......KID...iIAS...................................................VVRRCIES.F........K......K.....N...........R........N.........K...LPL...RVVILR...............NGCTEGQFEYIMKYEIPLA.KK.E.LE........................ELG...--CT......AKLTVI.VPNR..LQD..VR.......F.LRQDARPed.................................ksNEQNI....P.P......GTVV.......................DT.VV.V.....HPK....R......S....E..F.FLN......S......H..V..A..I......K.....GTA...CTPHY..TV..L..RDEN..................DM.S.MD..T......L....QT....M...............VHYL.CFGH..QI.V.T....KPTSL........................PSPVYIADEYAKRGRNIY-s.........................................................................................
A8XFJ6_CAEBR/595-895   ...........................................................................................ky--VFIITD..DNITH..LHRE--F.NQ...TR..L..AVYNIFREM.S..K.ATSVCKd..............gKRLTLENVIN.......KTNIKLGGL.N.....YTV.SDTK.RS........M......-..-....-...-T..DD..Q.L................IIGVGISAPPPGTkfll.......egkgHLNP..QIVGFASNA-...V...S.N.HE....F.V.....G.DF..V...LA.....S..........V.......G.Q...DT......MSS....IED...................................................VLKNSMEM.Y........E......K.....N...........R........K.........R...FPK...RIIIYR...............SGASEGSHPSILAYEIPLA.RA.I.IH........................GYC...KDIK......--MIYI.VVTK..EHS..YR.......F.FKDQLRGt..................................kaTEMNI....P.P......GIVL.......................DN.SV.T.....HPA....C......K....Q..F.FLN......S......H..T..T..L......Q.....GTA...KTPLY..SV..L..ADDC..................NA.P.MD..R......L....EE....L...............TFTL.CHHL..KS.L.H....SPPR-........................-------------------sqlrcmwpmstpk.............................................................................
GCC7_CAEEL/596-906     ...........................................................................................ky--VLMITD..DAIVH..LHKQYKA.LE...QR..T..MMIVQDMKI.S..K.ANAVVKd..............gKRLTLENIIN.......KTNVKLGGL.N.....YTV.SDAK.KS........M......-..-....-...-T..DE..Q.L................IIGVGVSAPPAGTkymm.......dnkgHLNP..QIIGFASNA-...V...A.N.HE....F.V.....G.DF..V...LA.....P..........S.......G.Q...DT......MAS....IED...................................................VLQNSIDL.F........E......K.....N...........R........K.........A...LPK...RIIIYR...............SGASEGSHASILAYEIPLA.RA.I.IH........................GYS...KEIK......--LIFI.VVTK..EHS..YR.......F.FRDQLRSgg.................................kaTEMNI....P.P......GIVL.......................DN.AV.T.....NPA....C......K....Q..F.FLN......G......H..T..T..L......Q.....GTA...KTPLY..TV..L..ADDC..................KA.P.MD..R......L....EE....L...............TFTL.CHHH..QI.V.S....LSTSI........................PTPLYVANEYAKRGRDLW-g.........................................................................................
A8WJ71_CAEBR/596-953   ............................................................................................e-FVFIITD..DTITN..LHQKYKM.IE...SL..Q..SIVVQDMKM.S..K.ALSVIDs..............gKRLTLENVIN.......KTNVKLGGS.N.....YIF.TDTK.KY........L......-..-....-...--..DR..V.L................VIGIGISQPPPGTkfiv.......egkgFLNP..QIIGFAYNG-...K...Q.K.QE....F.A.....G.DF..V...LC.....P..........A.......G.Q...DV......SGF...sASKivisfq......................................tlspiedIMKESILG.Y........K......K.....W...........H........D.........G..nDPE...TVVVYR...............SGISEGNHGNVLAYEIPLA.RA.G.IN........................EVS...KSVK......--LVYL.AVSK..DHT..YR.......F.FRNNLDAigkssssgtqvsasasrtsvlipkkksfqssqsqlkpCDINI....P.S......GISI.......................DQ.MV.T.....NPA....I......K....Q..F.FLN......S......H..T..T..L......Q.....GSA...KTPLY..SI..L..ADDT..................RA.S.LE..S......L....EE....L...............TYNL.CHLH..QI.V.G....LPTSI........................PTPLYVAAEYAKRGRNLWN..........................................................................................
O62275_CAEEL/594-924   .............................................................................................TFVFIITD..DSITT..LHQRYKM.IE...KD..T..KMIVQDMKL.S..K.ALSVINa..............gKRLTLENVIN.......KTNVKLGGS.N.....YVF.VDAK.KQ........L......-..-....-...--..DS..H.L................IIGVGISAPPAGTkyam.......enkgVLNP..NVIGYAYNA-...Q...H.N.QE....F.S.....G.DF..V...LN.....S..........A.......S.Q...DT......LAP....IED...................................................IVMHSLNE.Y........Q......K.....F...........H........D.........G..gLPR...RVIVYR...............TGTSEGNHGSIMAYEIPLA.RA.A.MR........................DFS...PDIQ......--LVYI.VVSK..DHS..FR.......F.FKPDLASlasrpqatssta.............srhsampaapkaWDLNI....A.P......GILV.......................DS.IV.T.....NPA....C......K....Q..F.FLN......S......H..I..T..L......Q.....GTA...KTPLY..TV..L..ADDA..................KV.S.MT..A......L....ED....I...............TYKL.CHLH..QI.V.G....LPTSL........................PTPLYVANEYAKRGRNLWN..........................................................................................
Q9N585_CAEEL/604-934   .............................................................................................TFVLCITE..DNITC..LHQKYKF.IE...HH..T..QMIVQDMKL.S..K.ALSVVNa..............sKKLTLENVIN.......KTNVKLGGS.N.....YVY.LDTK.NF........L......-..-....-...--..QE..H.L................IIGVGISSPPPGTkyim.......esrgILNP..TIVGFAYNG-...N...G.K.QE....F.S.....G.DF..V...LN.....A..........A.......G.Q...ET......IAP....IED...................................................IVSYSIKG.Y........K......K.....F...........H........D.........G..kAPK...RITIYR...............SGSSEGNHGPIISYEVPLA.RV.A.MR........................NFS...PDTQ......--LLYI.VVSK..EHT..YR.......F.FKKESGGsssggsnsagas.............nsgtltsappkpWELNI....G.P......GLTV.......................DY.GV.T.....NPA....C......K....Q..F.FLN......S......H..M..T..L......Q.....GSA...KTPLY..TV..L..ADDR..................NI.G.MS..A......L....EE....F...............TFNL.CHLH..QI.V.G....LPTSI........................PTPLYVANEYAKRGRNLWN..........................................................................................
A8P7Z4_BRUMA/1-302     ............................................................................................m--------..-----..-----KY.IE...SQ..E..QILTQDLKA.S..T.ALGIVMk..............rQYQTLDNIVN.......KTNIKMGGL.N.....YSVhLEEN.CD........-......R..W....L...GR..PG..F.L................IVGLDIAHPSYSRvpn.........kdrNTVL..SVVGYSANIK...K...H.P.LD....F.I.....G.GY..R...FA.....K..........A.......QmE...EL......MDD...aIQQ...................................................IFSDLLRY.F........N......A.....N...........R........G.........T...PPT...HLFVIR...............DGISVGQYKYVMNTEVEQI.KH.A.CQ........................LVG..gQNYR......PHITFI.VLTK..MHN..LR.......I.YKKNIHKqe.................................raAQQNI....K.P......GTVI.......................DK.HV.V.....NPV....L......S....E..F.YLN......S......H..S..T..F......Q.....GTA...KTPRY..TL..L..FDTS..................KM.E.AD..E......M....QG....I...............VHAL.AYNF..QI.V.N....MAXSL........................PSPVMIASRMAKRGRCNY-v.........................................................................................
A8XEJ5_CAEBR/552-849   ............................................................................................q-LLFFVVK..-SRYN..YHQNIKC.LE...QK..Y..DLLTQEVRA.E..T.AEKVFR................QPQTRLNIVN.......KTNMKLGGL.N.....YQI.GS--.--........-......E..T....F...RR..PD..Y.L................IVGFETSQRSGGN...............PDYP..ISVGYAANML...D...H.H.QK....F.A.....G.GY..V...YV.....K..........R.......S.N...DV......FGP...iIKD...................................................TLIKILQT.T........K......K.....N...........R........A.........-...TPK...EILLYF...............NGVSEGQFAMLNEEYQQQV.KN.A.CK........................AIS...DTYR......PHFTII.ASSK..THN..ER.......L.YKSDKGR.....................................-IVNL....E.P......GTVV.......................DH.HI.V.....SPV....Y......S....E..W.YHA......S......A..V..A..R......Q.....GTA...KATKF..TV..I..FTTN..................PK.E.SL..Y......M...yEQ....L...............TNDL.SYDH..QI.V.F....HPVGL........................PVPLYIAGRYSQRGAMVL-a.........................................................................................
Q86S33_CAEEL/548-852   ............................................................................................q-LLFFVVK..-SRYN..YHQQIKA.LE...QK..Y..DVLTQEIRA.E..T.AEKVFR................QPQTRLNIIN.......KTNMKLGGL.N.....YAI.GS--.--........-......E..A....F...NK..PN..R.L................IVGFVTSQRVGGN...............PDYP..ISVGFAANML...K...H.H.QK....F.A.....G.GY..V...YV.....H..........R.......D.R...DV......FGS...iIKD...................................................TLLTIFKT.C........T......E.....Q...........R........G.........-...RPD...DILLYF...............NGVSEGQFSMINEEFSARV.KE.A.CMaf....................qkEGT...PPFR......PHITII.ASSK..AHN..ER.......L.YKSDKGR.....................................-IVNL....E.P......GTVV.......................DH.TI.V.....SNV....Y......T....E..W.YHA......S......A..V..A..R......Q.....GTA...KATKF..TL..I..FTTKa...............gpQA.E.PL..W......H...lEQ....L...............TNDL.CYDH..QI.V.F....HPVGL........................PVPLYIADRYSQRGAMVL-a.........................................................................................
O16386_CAEEL/548-847   ............................................................................................q-LIMFITK..-SMNN..YHTEIKC.LE...QE..F..DLLTQDIRF.E..T.AVKLAQ................QQNTRKNIIY.......KTNMKLGGL.N.....YEL.RS--.--........-......G..V....F...SN..SK..R.L................IIGFETSQRGGLG...............-DAP..IAIGFAANMM...S...H.S.QQ....F.A.....G.GY..M...FV.....K..........K.......S.A...DN......YGP...vIPE...................................................ILLTILKQ.A........K......A.....N...........R........P.........N..dRPD...ELLIYF...............SGVSEGQHALVNEYYANQV.KA.A.CG........................LFN...ESFR......PHITLI.LASK..VHN..TR.......V.YKSENGG.....................................GVCNV....E.P......GTVI.......................DH.TI.V.....SPV....L......S....E..W.YHA......G......S..L..A..R......Q.....GTS...KLVKY..SL..I..FNTK..................KN.E.KL..S......V...yER....L...............TNEL.CYEM..QI.V.F....HPTSL........................PIPLHIAGTYSERGSQML-a.........................................................................................
A8XUC0_CAEBR/563-774   ............................................................................................e-LLMFITK..-SNRE..YHKEIKV.LE...HE..F..DIRTQDIRF.E..T.ALKFER................QQNTRRNLVN.......KINVKLGGI.N.....YEV.ES-P.T-........-......-..-....-...FT..KD..R.I................IIGLETSQNSTMG...............-DGL..ICVGFSANMM...A...K.E.TQ....F.C.....G.GY..M...FT.....Q..........R.......S.N...DI......YGS...vLKD...................................................IVRDVIKQ.T........C......T.....Hp.........cR........V.........Q..nKPQ...ELFFFL...............SGITEGQYSLINERYSNLI.RE.G.WFa.....................avSGG...KPISf....vPAITIV.AVSK..IHN..TR.......R.YLEG---.....................................-----....-.-......----.......................--.--.-.....---....-......-....-..-.---......-......-..-..-..-......-.....---...-----..--..-..----..................--.-.--..-......-....--....-...............----.----..--.-.-....-----........................-------------------taf.......................................................................................
Q8MU01_HETGL/598-705   ....................................................................................lighakgfe--------..--GDD..VHVTIKA.FE...QQ..T..EIVTQAITF.D..V.LKEVLDk..............gSPLTVTNCIH.......KTNVKMGGL.N.....YAL.HMDD.PS........V......A..Q....L...FD..GQ..T.L................FLGFAMNFP----...............----..----------...-...-.-.--....-.-.....-.--..-...--.....-..........-.......-.-...--......---....---...................................................--------.-........-......-.....-...........-........-.........-...---...------...............-------------------.--.-.--........................---...----......------.----..---..--.......-.-------.....................................-----....-.-......----.......................--.--.-.....---....-......-....-..-.---......-......-..-..-..-......-.....---...-----..--..-..----..................--.-.--..-......-....--....-...............----.----..--.-.-....-----........................-------------------ggfapsesaapingavp.........................................................................
A8X254_CAEBR/555-701   ..........................................................................................qll---MFVFR..-RSVP..LHAQIKS.LE...QK..F..DILTQEITL.E..T.AEKIFR................QPQTLQNIVN.......KTNMKLGGL.N.....YRI.DSTV.L-........-......-..-....-...-N..PN..I.L................FIGFETSSKGGAGdvg........iinlKFGP..VSIGFAANMM...Q...N.H.QQ....F.A.....G.GY..I...YA.....P..........Q.......A.R...DV......GKN...qYFQ...................................................IFQQKVNI.F........-......-.....-...........-........-.........-...---...------...............-------------------.--.-.--........................---...----......------.----..---..--.......-.-------.....................................-----....-.-......----.......................--.--.-.....---....-......-....-..-.---......-......-..-..-..-......-.....---...-----..--..-..----..................--.-.--..-......-....--....-...............----.----..--.-.-....-----........................-------------------rpmd......................................................................................
A8X254_CAEBR/749-889   ...........................................................................................nl--------..-----..-------.--...--..-..---------.-..-.------................----------.......---------.-.....---.----.--........-......-..-....-...--..--..-.-................-------------...............----..----------...-...-.-.--....-.-.....-.--..-...--.....-..........-.......-.-...--......---....---...................................................--------.-........-......-.....-...........-........-.........-...---...------...............---------QINEVYSEEI.KK.T.IM........................AIK...ADWR......PRLMII.ATSK..AHN..ER.......F.YQLEKNK.....................................AVSNL....A.P......GTVI.......................DH.TV.V.....SPV....F......S....E..F.YLA......S......A..V..A..R......Q.....GTA...KATKY..TI..I..FATN.................pEA.N.LA..R......I....ET....I...............TNDL.CFDH..QI.V.F....QPVSL........................PVPLFIAGRCSQRGAAV--lg........................................................................................
A8X022_CAEBR/492-805   .....................................................................................qllpfvth--------..-SRYA..LRKDIEW.ME...HK..Y..RIPSLAIDL.K..I.ARKMVE................DKAVKLDLAD.......QVNKKTQGV.N.....YAI.YS--.--........-......D..V....F...RN..GN..D.L................VISISFSEPSPKYakvrililfshmifcFQYP..FTVGFAANTS...N...H.P.LV....F.T.....S.EF..L...YS.....N..........S.......D.N...MD......SGA...vLTE...................................................IFYKCLTG.T........R......K.....N...........R........G.........E...LPT...RLIIYL...............DEVPEEEFWRIDHHYEPSC.AE.A.CS........................QMG...AEYN......PQTTMI.VATQ..KHN..ER.......F.YKIDDKC.....................................LIWNP....E.P......GTII.......................DH.TA.V.....SPV....F......N....E..F.YHI......G.....pS..T..S..Y......K.....STV...KPAKY..TV..V..YASD..................PV.D.ME..H......L....EQ....L...............TNDL.CYWN..QL.K.S....ELINV........................PAPLDMAQKEASKGIQ---fl........................................................................................
A8X023_CAEBR/600-841   ..................................................................................hgilalqnael--------..-----..-------.--...--..-..---------.-..-.------................----------.......---------.-.....---.----.--........-......-..-....-...--..--..-.-................------------G...............DSEV..TTVGYASNFM...D...H.P.QK....F.A.....G.SY..K...FV.....E..........R.......T.D...EA......SLD...sIIEllqymitl..................................qtfstiiheTLRHSLQK.A........R......R.....A...........R........N.........M...RAE...KVVIYF...............NGISEGQLAMVNEVYAPQC.IE.T.FQ........................SLR...KDYA......PELIIL.AASK..THN..ER.......L.YLDSVSHn...................................rGVHNL....P.I......GTIV.......................DT.TI.V.....SPV....F......N....E..F.YHV......G......A..K..A..I......Q.....GTA...KPVKY..TV..V..YSNR..................PV.K.ME..W......V....EG....L...............TNTL.CHEH..QI.I.K....SPISI........................PVPLYIAAECAKRGC----aile......................................................................................
Q21495_CAEEL/61-336    ...................................................................................ffrdgqetsl--------..-----..-------.--...--..-..---------.N..N.QSFRNP................TDFAQTGFFV.......DAKQQLGGL.N.....YVV.NS--.--........-......E..T....W...ND..SG..L.L................LIGLSTAPYLNSY..............sSENV..TTIGFVSNTM...D...H.P.QK....F.A.....G.GY..K...YV.....K..........S.......G.S...DV......FGQ...vMPE...................................................ILLNSLRS.A........R......K.....A...........R........K.........I...KPM...NIVIYL...............CGMSESRFSIVKEEYVRNC.HS.V.FK........................TLG...EKYS......PQLTII.VGSK..GHS..TR.......L.YARGERD.....................................QISNL....Q.P......GTIV.......................DS.VI.V.....SPD....Y......N....K..F.FHC......G......A..V..A..R......Q.....GTC...KATKY..TV..L..YPE-..................SP.K.ME..W......I....QR....M...............TNDL.CYMH..EI.V.F....HPVSL........................PAPLYLTAEMAERGTKNL-a.........................................................................................
C4LVV2_ENTHI/470-756   ......................................................................................mvlavsv--------..--TDS..IYEQIKK.FC...VD..E..NVPTQCIKP.N..T.LRRQPP................-TPVIQMITL.......QMQSKMGGI.-.....PWK.TEID.SS........F......-..-....-...--..AD..G.M................TVGIDVISAGKDR...............----..EIVAIVSSVD...K...D.F.TV....Y.K.....K.SS..V...VE.....K..........K.......G.L...HT......AGI...hIGE...................................................FMKKALES.Y........T......E.....Y...........N........G.........S...HPK...KVIIYR...............GSANTGDLKNIQQGELVEV.KK.A.IT........................EYD...QSIQ......--FIYI.TVNN..KHD..MK.......F.FSKDGNN.....................................-FINP....L.P......GTVI.......................TQ.GV.T.....KTD....V......F....Q..F.YLV......S......H..V..P..R......K.....GLV...KPSMY..FV..L..ENTI.................eNL.S.QL..S......L....YN....F...............TYEL.THLY..FN.G.A....NSVCF........................PTPLYQANKFCKML-----ndc.......................................................................................
B0ENU6_ENTDI/467-753   ..........................................................................................kiv---FVVLL..-NDSL..YEDIKRK.C-...FD..R..EIITQCILP.D..T.LKKQNL................-FPIVSQITY.......QIQSKLGGI.P.....-WD.VLTN.NK........L......-..-....-...--..FK..T.M................IIGISVIPYDDNK...............----..ECISLVSSMK...S...N.S.LA....T.R.....K.KY..S...TI.....E..........K.......K.G...CG......NEG....YNSq.................................................iLIQKALDD.W........Y......K.....E...........N........L.........E...YPS...NIIIYR...............KA-NKTSLLKIKEGELSLL.KQ.V.IS........................SKG...--IP......IKLLYF.IVSS..RND..IK.......I.FSQNYQS.....................................-YFNP....Q.P......GTII.......................CD.TI.F.....EHD....N......F....E..F.YLI......S......H..I..P..M......K.....GVV...RPVLY..TS..L..YNST..................EF.T.QQ..Q......I....YQ....I...............TFDL.CHLH..YS.I.L....SSIYI........................PAHLFEANELSHV------lnkc......................................................................................
B0EI01_ENTDI/438-710   ............................................................................................q-IVFSVFD..-SIEQ..MVEIKDY.FM...IY..G..NIPTQIIDL.N..E.RYDDKK................----ITSLCL.......RTGIKIGCS.R.....LKL.DQNT.--........-......-..-....-...--..SD..I.C................VIGI--TSREFFV...............--NK..TLITLCISKD...E...N.L.NV....F.D.....T.DS..Y...FV.....S..........N.......D.N...WH......SGI...gLEQ...................................................ILKPRLYG.-........-......-.....-...........-........-.........R...RLK...RIFVYR...............CGISDNLMKAIRFGEVEQF.LK.V.CK.......................qSCG...EEI-......-KVCFI.TTDN..ISS..AI.......A.IE-ENGE.....................................-LKST....K.E......GTFV.......................IN.PL.V.....NKN....V......K....G..F.ILN......A......K..P..E..I......C.....KTL...K---Y..VV..L..YDNT..................GL.S.LR..E......I....IQ....F...............TFDN.CHLS..QG.K.M....STGKL........................PYCANEAKHF---------qkklys....................................................................................
A2DPV7_TRIVA/501-794   ............................................................................................f-VICVVPD..TQKDR..YDSIKSV.LS...SD..L..GIPSQIAIE.G..S.L-NPKL................LMSVATNLVI.......QIGTKLNGA.-.....LVK.LS-R.KS........I......-..S....A...EM..KG..T.M................LIGLSIASGKGRD...............--PS..SYVSGVATTD...F...D.L.SM....Y.H.....S.KS..F...GP.....H..........N.......E.K...II......PEN...fITD...................................................FIQSALQE.Y........R......N.....N...........T........Q.........E...APQ...RIIVYR...............EGVSYGQMPDLKEQEVNVI.AS.S.VG........................SI-...----......-PLTYI.VCQK..HAN..IA.......I.MLNRDNH.....................................-PENC....K.S......GTVV.......................TE.GV.S.....TAG....V......G....E..F.FLI......S......H..A..A..N......Q.....GVA...RPTRY..TV..I..HQTPl................eAW.N.NE..N......L....VR....L...............THYD.TMVY..PN.W.P....GPIRV........................PTVLMLAAKLAEFHREHL-n.........................................................................................
D2V7J4_NAEGR/498-769   ............................................................................................y-VFFLMAN..ENKHI..YSALKQF.YN...CT..V..GIPSQCIVC.N.gD.WFKR--................----LPNCLI.......QMSAKIGGL.-.....IWS.VERS.YQ........E......-..-....-...--..-F..V.S................VCGIDIQRKGRNF...............---K..GSISLSLNT-...-...-.S.TT....L.Y.....Y.TV..P...FR.....E..........S.......D.E...TN......IRN...kLLS...................................................SIKEALQA.F........R......N.....R...........N........S.........G..gMPS...ALILYN...............SG-----HDCI-D-ISQLI.HD.F.CL........................EAE...MEYT......-KVCLV.SVNK..DSN..AR.......F.NMD----.....................................-NQNP....P.I......GTVV.......................T-.SM.S.....RYQ....T......Q....E..F.YMN......S......C..FinS..N......I.....GYS...KPVRY..QV..L..FNNT..................MF.S.VD..E......I....IK....I...............TFRQ.THLY..YN.W.N....GSVRM........................PACLLYAKK----------siesvd....................................................................................
C5LD15_9ALVE/718-952   ....................................................................................vsgttpsts--------..-----..-------.--...--..-..---------.-..-.------................----------.......---------.-.....---.----.--........-......-..-....-...--..--..-.-................-------------...............----..----------...-...-.-.--....-.-.....-.--..S...MK.....E..........R.......R.S...AG......VAR...aIKE...................................................CMKEALLY.F........G......D.....S...........N........D.........G..iLPT...RVVIYR...............ASVPMNDMREVGALEVKAV.QD.A.FAemaaae...........wdddatiARP...TLYC......PRLTYI.LCTQ..NVQ..AR.......F.FLPMDTQsspqtsssqg................sggatssghfkGLRNP....V.S......GTVV.......................DT.SI.TgigavTGG....T......Y....N..F.YLI......N......Q..H..V..S......R.....GSA...SPTHY..TV..A..YDDT..................GY.P.VE..A......I....QT....L...............TYKL.AFLY..YN.F.P....GGIRL........................PAPAQYAKKLAHLMGT---av........................................................................................
Q3SD94_PARTE/460-750   ...........................................................................................qi-VVSILDR.hEDSKL..YNELKKF.LI...SV..Q..GVLHQNVSI.Q..T.VDSKKF................-SKIAQQIVK.......QVHSKIGKQ.-.....LWN.IQKI.TE........I......-..-....-...-S..EK..I.M................IIGIDVYHKTLAN...............--NK..SCVGFNAQFG...Q...Q.S.EK....H.F.....T.KT..I...IV.....E..........K.......G.K...EL......NKG....VGQ...................................................LLNLSLQQ.Y........Q......K.....Q...........N........K.........Q...YPD...TIVIFR...............DGVGNSQINDLIEIELKAM.KS.V.IQ........................QTY...NIKL......PQFAYI.VVNK..RIS..DK.......F.FSSNNEN.....................................-----....-.N......GMIF.......................PE.RV.T.....SK-....E......F....D..F.FLI......A......Q..Q..V..N......Q.....GTP...IPTHY..TV..I..ENTT..................NW.N.ED..T......F....WR....F...............TYFQ.CFNY..RN.W.S....GPVKI........................PACLQNAHTVAYRVGEVI-q.........................................................................................
Q3SD95_PARTE/471-760   ...........................................................................................lv--VSLIDQ.eKDKQI..YQQLKQY.LI...AE..E..GVSHQNVTL.Q..L.IENQKF................-GAIVPKIIQ.......QIHSKLGNQ.T.....WNI.QKIQ.E-........I......-..-....-...-S..DN..I.M................IVGIDVYHKTVLG...............--LD..SCVGFNAQFG...Q...Q.G.YA....N.F.....T.KT..I...IV.....R..........K.......G.K...EI......NKD....VAM...................................................LLEQSLEE.Y........Q......N.....Y...........N........K.........K...LPD...TIIIFR...............DGVGTSQINRLYQEEVETM.KE.I.IN........................NKY...NLKL......PEFAFI.MVNK..RIN..DR.......F.FSQSKEN.....................................-----....-.F......GMIV.......................AD.RV.V.....SS-....H......F....D..Y.FLI......A......Q..Q..V..N......Q.....GTA...TPTHY..TV..L..ENST..................KW.N.ED..L......F....WK....F...............TFYQ.CFNY..RN.W.C....GPVKI........................PACVQNAHTAAYRVGEVIK..........................................................................................
A0CE33_PARTE/2-210     .........................................................................................keis--------..-----..-------.--...--..-..---------.-..-.------................----------.......---------.-.....---.----.--........-......-..-....-...--..DE..I.M................IIGIDVYHKTEKK...............--IN..SCVGFNAQFG..qQ...G.D.TN....F.T.....-.KT..I...IV.....D..........Q.......G.K...EI......NKD....IAN...................................................LLEQSLEE.Y........Q......K.....I...........K........I.........I...NYQ...KLLQYL...............E-MEQGTHKQIIL---RGS.RN.D.EI........................NHQ...KQIQ......LQIAII.CI--..---..--.......-.YNNKEI-.....................................-----....-.Y......GVVI.......................AD.RV.V.....SS-....H......F....D..C.FMI......A......Q..Q..V..H......Q.....GTA...TPTHY..TV..L..ENTT..................NW.K.EE..L......F....WK....F...............TYYQ.CYNY..KN.W.C....GPIKI........................LACVQNAHTAAYRTGEVI-q.........................................................................................
A0DEE4_PARTE/478-780   ............................................................................................s-LVVSLTD..KNRDTslYIGLKDF.LL...SQggA..GVIHQNVTT.K..S.CKNKNK................-QSIASKIAQ.......QISVKLGNP.-.....LWV.IPKV.KG........I......-..-....-...-S..EK..I.M................IIGMDIYHKLVTG...............--KQ..SCMGFVAHFD..lE...C.K.TS....F.S.....K.TI..-...IM.....K..........S.......G.Q...EF......NQA....VGQ...................................................TFKEALQA.Y........F......L.....H...........Y........G.........Kk.qLPD...TILVYR...............DGVGDSQIQTLMQTELEQI.KK.V.IS........................TYT...AGYN......PQFAYI.TINK..KIS..DR.......F.FMTRKNNk...................................sPYINP....V.S......GLVV.......................AD.RV.T.....S-K....Y......F....D..F.FLA......A......Q..Y..V..T......Q.....GTC...TPTHY..QV..L..DNNT..................QF.T.EE..M......F....WQ....I...............TYYQ.CFNY..WN.W.T....GAVKV........................PACVQYAHKLAFLVGD---tfq.......................................................................................
Q3SE52_PARTE/466-770   ............................................................................................l-IVTFVNE.rDKDRI..YGHIKKY.CF...QD..Q..GISHQNILS.K..F.LKTKNP................-SSVASKIAQ.......QMSMKLGNP.-.....LWA.IPKP.NG........I......-..-....-...-S..DK..T.M................VVGIDIYHKLLTN...............--RK..SCMGFVAYLE...S...E.C.LN....T.F.....A.KP..I...IM.....R..........E.......G.Q...EM......SQE....VGR...................................................VIVEAISA.Y.......fE......R.....N...........G........R.........K..yLPD...TIIVFR...............DGVGNAQIEALKQTEIQQM.KN.A.IK........................SIN...KNYN......PQFAVI.MINK..KIN..DR.......F.FMVNGGGgqn..............................qqkqQLSNP....P.S......GSVI.......................AD.KI.T.....SS-....N......F....D..Y.FIT......A......Q..Y..V..T......Q.....GTC...TPTHY..RV..L..ENNT..................NW.S.EE..L......F....WQ....L...............TYYQ.CFNY..QN.W.T....GAVRV........................PSCVQYAHKLAYLIGDTY-q.........................................................................................
A4ZYY5_TETTH/495-793   ......................................................................................qfivtfs------NA.eKNPSL..YREMKKF.FS...SEggV..GIESQHVTP.R..A.LQKN--................GKSVASKIAL.......QIASKLGKR.-.....IWS.VETP.VG........I......-..-....-...-N..QN..T.M................IVGIETSMKKIRN...............---Q..QVIGVVASIN...K...D.F.NK....F.Y.....S.QV..D...FR.....N..........G.......-.N...DI......KLP...tLSK...................................................IISSAIEA.Y........S......K.....N...........T........K.........T...VPE...EIIIYR...............QGLGEGQIQYSHQLEIQAI.QN.G.FI........................NFK...QGYS......PRFAFF.QVNR..KIS..EK.......F.YQQLYNEr...................................vQISNP....P.S......GTIV.......................AS.EL.T.....QN-....N......F....E..F.FMA......A......Q..N..C..N......S.....GVC...TPTKY..TC..L..FNNT..................NL.K.ED..Q......F....WQ....L...............TYFQ.TFNY..YN.W.Q....GPIRV........................PAVMKYAEKLAKFTSE---tle.......................................................................................
A4VE05_TETTH/347-645   ...........................................vndesaqnkdktsvnfkkgnqvtqllniilksimrdekfqeigknskfyd--------..-----..-------.--...--..-..---------.-..-.------................-----VNSKS.......DIIIKSRRI.-.....-WQ.VETP.TG........I......-..-....-...-D..KN..T.M................IIGIETSMKKINK...............---Q..QVIGVVASID...K...D.F.TK....Y.F.....S.DV..E...IR.....K..........E.......N.D...TT......FPT....LSK...................................................IVTKAIQA.Y........I......K.....N...........T........K.........V...VPA...EVIVYR...............QGLGEGQIQQSCNFEIKAI.QN.G.FS........................NFK...KDYN......PRLAFF.QVNR..KIG..QK.......F.YQQPQGDk...................................sEVSNP....A.S......GTIV.......................AS.QV.V.....QN-....N......F....E..F.FMA......A......Q..N..C..N......S.....GVC...TPTKY..TC..L..YNNT..................NL.K.ED..Q......I....WQ....L...............TYYQ.TFNY..YN.W.Q....GPVRV........................PAAMKYAEKLAKFVSD---tiq.......................................................................................
Q22NE2_TETTH/491-777   ............................................................................................s-FIVTFGD..LNTNF..YQQIKHF.FC...IL..A..NVESQHISP.Q..S.LKNKNK................-YKICLNIVL.......QILQKTGNQ.-.....IWN.VEMP.MQ........I......T..-....S...QT..IN..T.M................IVGIETSRNIIKG...............---K..QIIAVVCSIN...R...N.F.SR....Y.L.....S.QV..Y...FR.....E..........K.......G.C...KQ......LHQ....LQK...................................................IIKDGILI.Y........Q......Q.....I...........V........K.........K...LPK...QIIIYK...............QGQGDDLKQNSHLTEIESI.QN.I.AS........................NIS...PTYS......PKFAYF.NVNK..NVT..QK.......I.YQQNEDK.....................................AISNP....I.P......GTVF.......................SH.ET.T.....QNC....-......-....-..-.---......-......-..-..-..R......N.....GVS...IPTKY..SL..L..YNST..................DL.N.QE..T......F....WQ....F...............TYYQ.TFNY..YN.Q.Q....GSIRV........................PAALKYAEKLAKYV-----fdylq.....................................................................................
Q24HU6_TETTH/383-631   ......................................................................................nfnhprq--------..--QTF..YQELKLY.LY...AT..V..AIEHQHFND.D..F.SCHKNK................-NAAISSLII.......QIASKLGYP.-.....LWQ.THIP.NQ........I......-..-....-...-F..NK..T.M................IIAIAVEQKTLHL...............NKQQ..QMIAVVTTIS...K...D.F.TQ....M.H.....S.EI..F...FN.....E..........I.......Q.N...GP......ISI....LSK...................................................IILSSIKN.Y........V......L.....N...........T........K.........Q...LPD...QIIIYR...............QG----LIEPSLQIEKESI.IN.G.FR........................LFK...EDYQ......PKFAYF.CVSQ..SKK..QQ.......I.FSQSDQK.....................................MD---....-.-......----.......................--.--.-.....---....-......-....-..-.---......-......-..-..-..-......-.....---...-----..--..-..----..................--.-.--..-......-....--....-...............----.----..--.-.-....-----........................-------------------itgsviplvlayqqdihaymmilqshkssignllitnasitlifkehqr.........................................
Q0MRE2_TETTH/533-834   ...................................................................................ivaivapnkf--------..STVQN..YSKIKKL.CT...IT..Q..QIKSQYIRQ.Q..S.LDSKQS................-YNVCSAILS.......QMAAKCGTT.-.....LWV.VNPP.NG........I......-..-....-...-P..DN..T.M................IIGTSVQKVFING...............-QPQ..FVIGFVASQD...K...N.V.SR....F.Y.....S.RA..T...FQ.....K..........L.......N.K...DN......IEK....IST...................................................FIVDAIKQ.Y........F......V.....Q...........N........K.........F...VPE...NIIYLR...............ENIADQGIQKYLSTEIKEV.LK.S.FT........................VLS...PQYK......PKLCVV.LLEC..RHG..VR.......V.LHQLGEGp..................................nkELVNP....P.P......GTII.......................DS.SI.T.....SKY....H......Y....D..F.YMI......S......Q..N..V..K......Q.....GTA...TPVHY..KV..I..YDTT..................EF.P.EG..R......L....QE....L...............LYSQ.CFNY..VN.W.S....GSIKY........................PAQIQYAKKLAKMVGTFI-q.........................................................................................
A0CR14_PARTE/559-847   .............................................................................................MIVIVLNR..YMKNC..YAPLKKM.CM..sEK..F..GVLTQMVSS.D..S.ISKQKK...............gLFSIIQKLAI.......QMMDKVGNC.-.....LWT.VQLP.QK........W......P..-....-...--..DN..I.M................IVSVIIE---KG-...............----..KFAGMLSSLD...K...T.Y.SR....Y.Y.....S.QM..S...TK.....I..........V.......E.K...CL......IKD....IGD...................................................MMKQSFLQ.F........K......Q.....E...........N........G.........C...FPQ...KIIYFR...............DGLSEESISHLLQYETREI.VL.A.AN........................QLC...-QFG......DQIIII.NIQN..TNI..TK.......L.FREE-RD.....................................QYFNA....P.A......GTVV.......................DS.EI.T.....T-K....N......Y....E..F.ILV......P......V..Y..S..S......R.....GCP...RPILY..RI..I..YDTI..................KI.P.ME..Q......L....QD....F...............VYGQ.CYNY..QN.W.T....GSIKL........................PAIVKNCQKMI--------kflveil...................................................................................
Q0Q5B1_9SPIT/472-767   ...........................................................................................av--VLLLPGqkGKCNL..YDEVKKY.LL...TD..V..PVPSQAVLT.G..T.IQKGKN................LRSIVNKILI.......QINVKIGGI.-.....PWA.VDSL.PL........-......-..-....-...LT..KP..S.M................ICGMDVFHSTSLG...............--KK..SVLALTASMN...Q...T.A.TK....Y.W.....S.TN..V...IQ.....S..........E......lG.Q...EA......SHA....LNQ...................................................GMTKACEA.F........K......K.....Q...........N........G.........R...FPE...RVIFYR...............DGVGEGQVQGICKPEVDQI.KL.A.FT........................NLG..iPDT-......-QLIYI.NVCK..RVN..TR.......I.FAGDVGA.....................................-FKNP....M.P......GTVI.......................DA.TI.T.....EKD....T......Y....E..F.YLI......S......T..A..A..K......Q.....GLS...APTRY..TV..I..YDSV..................KE.T.PD..L......I....EL....L...............TYKL.CYTY..YN.V.S....GAIKE........................PSCIRYAHRLAALIG----er........................................................................................
Q8ISG8_STYLE/475-767   .....................................................................................vlllpgak--------..GKTSL..YDDIKRF.LL...AE..F..PVPSQVVLC.N..T.ISKGKN................LRSIVNKILI.......QITAKIGGI.-.....PWT.VDAL.P-........-......-..-....F...MD..KP..T.M................ICGMDVFHSTSLG...............--KK..SVLGLTASIN...V...S.A.TK....Y.F.....S.SC..V...IQ....gE..........L.......G.L...EA......SHS....LQN...................................................GMVKGLEA.F........K......K.....A...........N........G.........A...YPQ...QVIFYR...............DGVGEGQVNGVCIPEIEQI.KA.A.IA........................SLS...--IQ......VQFMYI.NVSK..RIN..TR.......I.FGGDVGS.....................................-FKNP....M.P......GTCF.......................DA.TI.T.....DTG....I......Y....E..F.FLV......S......T..S..A..K......Q.....GLS...SPVRY..SV..L..YDGI..................GD.T.PD..K......I....EL....L...............TYKL.CYTY..YN.V.S....GSIKE........................PSAIRYAHRLAALIG----er........................................................................................
Q8MQL1_TETTH/444-756   ...........................................................................................ma--VFLLPG..KKKAGmyYDEIKRY.FT...NV..K..PIPTQVILA.S..T.AMKDKG................LRSVVNKLLM.......QICAKTGGV.-.....PWV.MDNL.P-........-......-..-....F...QN..LP..T.M................VVGMDVFHNTPGK...............--KE..SIFGFVSTVD...R...N.F.SK....Y.Y.....S.HS..H...VL.....P..........T.......G.Q...EI......TPF....LQQ...................................................VYEQALKE.F........K......D.....S...........N........G.........V...YPQ...QIIIFR...............DGVGEGQFNAVKDIEMPQL.KQ.A.CQ........................KIN...GCEN......IKFTLI.IVNK..KVG..AK.......F.YQSQDGNv...................................gSAENP....P.Q......GALI.......................ED.RV.T.....K-G....V......N....D..F.FIV......S......Q..K..T..N......Q.....GTA...SPTHY..TI..I..YNDMidealq.....kdnspqyRE.F.KR..D......L....QV....L...............AFKL.CFLY..YN.W.T....GAIKT........................PSAVRYAHTLSNFVGD---ryn.......................................................................................
Q3SE59_PARTE/450-741   ............................................................................................f-IIFLLPGqkKNSRL..YRCAKFI.SL...QK..I..GCPSQVVLE.D..T.LAKN--................TRSIVNKIMV.......QICAKLGGV.-.....PWA.IDKL.P-........-......K..L....F...QQ..QH..T.M................ICAAECYDRLHQI...............----..KHLAFCSTVD...K...N.M.TK....Y.H.....S.QI..-...--.....L..........K.......G.A...DY......KGD...nLKK...................................................SLITAMEV.Y........K......E.....K...........N........N.........V...FPQ...IIIIYR...............DGVSDGQIPVVLGDEFPQY.DQ.A.IK........................QIN...PQS-......-KLVLV.VCNK..RVA..GK.......F.YQAGHRP.....................................--DNP....A.S......GTIV......................dTK.EI.C.....EGQ....Q......P....N..F.YLI......S......Q..I..T..R......Q.....GTS...QPTLY..KI..L..HSDI..................PN.I.EN..D......I....KV....L...............TYKL.CWLY..YN.F.A....GPIKI........................PAPVRYAHCLGE-------figsryq...................................................................................
Q9U5C9_PARCA/466-759   ............................................................................................f-LIFLLPGqkKKAKL..YKTAKKI.SM...QS..F..GCPSQVIIE.K..T.LQKN--................TRSIVNKILI.......QLNAKVGGI.-.....PWA.LDGF.PQ........Q......-..-....F...QA..KP..T.M................ICGVDIFSKHGKK...............----..NQLAFCSTTD...K...Y.F.SR....Y.Y.....S.QV..-...--.....I..........S.......S.G...EF......SIH....LQQ...................................................ALKASLQA.F........K......Q.....Q...........N........N.........V...YPT...QIIIYR...............DGVGEGQQPTVLGNELPQF.QQ.A.IV........................ELG...LRDQ......TKLTFV.ICNK..RVS..GK.......F.YTGGQTR.....................................-PENP....L.P......GTYV.......................DNpKV.V.....DNE....G......K....E..F.YLI......S......Q..M..S..R......S.....GTV...TPTLY..KI..I..HNDV..................QG.N.EN..D......I....KV....L...............TFKL.CWLY..YN.F.T....GPIKI........................PAPVRYAHCLCNFIGDH--yd........................................................................................
Q3SE49_PARTE/467-759   ............................................................................................f-LIFLLPGqkKKARL..YKACKVI.SM...AT..F..GCASQVIVE.K..T.LQRN--................TRSIVNKILI.......QLNAKIGGT.-.....PWA.LDGM.P-........-......D..M....F...TN..QP..T.M................ICGVDIFTKAGRK...............----..SQLAFCSTIN...R...Q.F.SR....Y.Y.....S.QV..-...--.....I..........T.......S.G...EF......CSH....LQL...................................................CLKAALLA.F........K......Q.....E...........L........S.........V...YPK...NVIIYR...............DGVGDGQQVAVLGTELPQY.KQ.A.LK........................ELE...LKDV......-SITLV.ICNK..RVS..AK.......F.YSGGQGR.....................................-AENP....P.P......GTVI.......................DN.KIiT.....NEE....A......I....K..F.YLI......S......Q..L..S..R......Q.....GTV...TPTLY..KV..L..YSDL..................QG.I.EQ..T......I....KI....L...............TFKL.CWLY..YN.F.T....GSIKI........................PAPVRYAHCLCNFIGDNY-d.........................................................................................
Q3SE53_PARTE/460-752   ............................................................................................f-LLFLLPGqkKKARL..YKTAKKI.SM...QK..F..GCASQVVVE.K..T.LAKN--................TRSIVNKILI.......QLNAKVGGT.-.....PWA.IDSL.P-........L......-..T....F...QN..QP..T.M................ICGTDCFVKSGRK...............----..NQLAFCSTVD...R...N.L.SR....Y.Y.....S.QV..V...T-.....-..........-.......S.G...EF......SQH....LQS...................................................VFKASLLA.F........K......E.....Q...........N........G.........I...FPK...LVIIYR...............DGVGDGQQAVVLANELPQY.KQ.A.LE........................ELQ...ITD-......TKISVV.VCNK..RVS..AK.......F.YTGGNAR.....................................-PDNP....Q.P......GTCV.......................DNpKV.V.....EQS....N......P....N..F.YLI......S......Q..V..T..R......Q.....GTV...TPSLY..KI..I..HSDQ..................AG.L.DD..D......I....KV....L...............TFKL.CWLF..YN.F.T....GSIKI........................PAPVRYAHCLCNFIGDNY-d.........................................................................................
Q3SE50_PARTE/446-748   .....................................................................................llllilng------PK..KNAPL..YTDLKRY.LI...ND..C..PIASQVILS.S..T.LNQPKG...............kVKTICNKLLV.......QICAKVGGT.-.....PWG.ISDL.P-........-......-..-....F...TD..QP..T.M................ICGMDVYHSTAKG...............--RK..SMLSFVSTED...E...F.F.SK....Y.M.....T.QS..I...EM.....D..........S.......G.V...EF......SFS....LCP...................................................ILVKSLES.F........T......S.....D...........N........R.........T..pLPS...RIIIFR...............DGVSNSQAKTVIETEVAQF.RQ.A.IE........................QVK...KAKNhn..kpIKLVVL.SVNK..KVG..AK.......F.YAGERN-.....................................-LDNP....S.Q......GTLI.......................DS.EI.C.....N-G....K......D....G..F.YLI......A......Q..K..T..T......Q.....GTV...QPTYY..HV..L..VNDLi...............dePN.I.TN..K......L....QA....L...............AYKL.CYMY..YN.F.S....GAIKI........................PAPIQYAHVCSN-------figdr.....................................................................................
Q54HL3_DICDI/867-1166  ............................................................................................l-FIIILPE.nDHSFI..YKSIKNLsLL...RN..R..AVITQCIKS.S..K.IKDR--................LNLISKPIAS.......QIIAKMGKF.-.....PWS.ID--.PT........I......-..-....F...SNipEN..T.M................VIGIDVTHNPEIS...............---Y..SVAAFVASTN...N...C.H.TQ....F.Y.....H.KI..N...IQ.....P..........F.......L.K...EI......LDSd..fIFT...................................................AMKDSMNA.Y........R......L.....S...........H........P.........Nn.kYPE...LVIVYR...............DGVADGMLKKVKEQEVDFI.KK.A.IT........................SIN...EKIL......--LMYV.IVKK..NTN..TR.......F.LNLKDST.....................................---NP....P.N......GTMV.......................ST.GI.T.....NPF....W......Y....D..F.YLV......C......Q..N..T..Sk...ksK.....SSV...RPTNY..HI..I..HNDA..................NI.P.VD..S......F....QF....F...............TFQM.SNLF..FN.I.N....NSVRT........................PAPCNYAHNLAYFIGK---yfq.......................................................................................
Q7KWS3_DICDI/669-964   ............................................................................................f-FLIIIPQ..NNAEV..YKGIKMK.SL...IQ..F..RVLTQCIFS.R..T.FDKG--................-RPVSVKLKQ.......QVVAKLGLA.-.....PWG.LGQD.IY........K......G..V....-...-P..KK..T.M................VIGVDVGHNSDMK...............--GH..SVVGFVATID...D...K.F.QK....F.F.....S.RA..Y...AQ.....E.........rP.......G.K...EI......IHS....LED...................................................ATKEAMKS.Y........F......N.....H...........N........N.........C...LPE...LVIVYR...............DGVGDGMLDLVNKTEIAAM.KK.G.FA........................ETP...SSWGt....kPKLVYT.IVKK..NTN..AR.......F.FTNDNQK.....................................--ANP....P.P......GTLI.......................DS.KI.T.....HQN....W......Y....D..F.FLV......S......Q..V..A..F......K.....GSI...NPTHY..HV..L..LDEH..................QM.A.AD..L......F....QF....F...............TFQM.CHLY..FN.F.E....KSVRV........................PASCQFAHKMAFLIGR---tv........................................................................................
Q1ZXG9_DICDI/1063-1281 ......................................................................................nqskiht--------..-----..-------.--...--..-..---------.-..-.------................----------.......---------.-.....---.----.--........-......-..-....-...--..--..-.-................------------Q...............KDAR..SVAAFCATTN...N...A.F.TN...cY.V.....S.AT..I...QK.....Q..........S.......S.K...EV......INS....LGA...................................................SMGNALKA.Y........H......H.....I...........N........S.........R...LPE...VVVVYR...............DGISDGMIDQVNKYEVQAI.RE.S.FS........................MLP...SSMGa....kPKLIYI.IVKK..NTH..IR.......F.FDLGGNY.....................................--SNP....T.Q......GVVV.......................SQ.GV.T.....RDH....W......Y....D..F.FLI......S......Q..K..T..T......K.....GTA...NPTHY..HV..I..QDET..................NI.Q.AE..S......L....QQ....L...............TYNL.CYLY..FN.F.D....QSVSV........................PSVCQFAHKSALLIGKS--cn........................................................................................
Q86HF5_DICDI/896-1194  .............................................................................................FIVVVVNG..VKTDL..YNSIKRT.AI...LE..C..KVITQVLTV.K..T.ITNQKI................-SSIFSKITN.......QINAKIDIP.-.....PWT.LKEN.SN........F......G..I....-...-P..NY..T.M................VVGIDVGHNTDKE...............--SR..SVAAFCASVN...H...S.F.TN....F.F.....V.AC..S...IQ.....K..........Q......nT.K...EV......IHS....LGN...................................................SMNCALRS.Y........Y......A.....K...........N........G.........R...LPS...NIIVYR...............DGVSDGMLDQINKHEVSSI.RE.S.FN........................QLP...QSMGp....kPALIYI.VVKK..QTH..LR.......L.FNMSRD-.....................................-LGNP....D.Q......GVVV.......................NK.PV.T.....KER....W......Y....E..F.FLV......S......Q..R..T..H......K.....GTT...NPTHY..HV..L..QDDT..................EI.E.ME..S......L....QQ....L...............TFNL.CFLY..FN.F.D....QAVSV........................PMVCQYSHKSALLCGKSL-n.........................................................................................
D3B338_POLPA/992-1287  ............................................................................................f-FLCAIQQ..-KPDF..YNLIKKY.TL...IT..A..RVITQCILA.K..T.MDKDNI................-GSVVSKVIL.......QVIAKLGKD.-.....PWV.LKNP.G-........Y......-..-....N...IP..EH..T.M................VVGIDVGHNAATR...............--GK..SIVAITATLN...R...S.L.TR....Y.F.....S.TA..I..iQQ.....T..........P.......G.K...DI......IDS....LQT...................................................SMKECIQA.F........H......K.....E...........N........N.........R...LPS...LIMIYR...............DGVGDGMLEKVLKHEVGTV.RE.A.IN........................DIPa.hLGDR......PKLIYT.IVKK..NTN..TR.......F.FNMRGFE.....................................---NP....G.A......GTVV.......................NK.GC.V.....HKD....W......F....E..F.YLI......S......Q..K..A..N......R.....GTV...NPTHY..HI..I..ADDS..................NV.S.AD..D......I....QL....F...............TYSL.CHMY..FN.F.D....QAVRV........................PSVCQYAQKLSFLIGKNLH..........................................................................................
D3BMP8_POLPA/633-929   ............................................................................................f-FFCLIPF..GKADV..YAAIKKS.TL...TQ..F..KAITQCAYA.K..T.LGIT--................GMAVAKKILH.......QLIAKLGRS.P.....WSI.SNPV.YK........M......-..-....-...-P..KH..T.M................IVGIDVGHNSDQR...............--GK..SVVGFCASID..sE...Y.S.LY....H.T.....T.AI..V...QS.....T..........P.......G.K...EI......VES....LRP...................................................SMKGALQA.Y........L......K.....K...........N........Q.........R...LPD...VVIVYR...............DGVGDGMLDLVKKYEISAI.KE.A.FN........................DIPs.iHGLH......PKLIYT.VVKK..NTN..SR.......F.FDI--RN.....................................NYGNP....V.A......GTLV.......................EK.GC.T.....HAN....W......Y....D..F.YLV......S......Q..K..A..P......K.....GCV...NPTHY..HV..I..HDES..................DI.P.AS..T......F....HL....F...............TYHM.CYMY..YN.F.D....QSVRV........................PAPCQYAHKLAFLIGRT--vh........................................................................................
D2V2M6_NAEGR/28-326    ............................................................................................s-FILMITK.nKTSTE..YHTLKEK.TI...VD..M..GIPSQCITE.R..N.IAISEK................KSSILKNITI.......EMNAKLGGI.-.....PWM.TSIP.M-........-......-..-....-...-K..PH..T.M................IVGMDVNHSGEVY..............hRSKS..SLVGFVSSYD...S...K.V.CA....Y.Y.....S.QI..Q...VQ.....K..........P.......G.V...EL......VEN....IKN...................................................LMRNAIEN.F........M......N.....E...........N........K.........T...SPT...HIIFYR...............DGVGSGQEDHIYNQEILAI.QQ.V.CK........................EYN...---S......IPLNFI.LVLK..RIN..NR.......I.YAGLNGN.....................................NFGNL....K.P......GTVL.......................DG.DI.Lt...sDPN....E......M....S..F.FLQ......S......H..H..VdsF......Q.....GTA...TPTRY..KV..L..ENGS..................GF.N.KV..F......Y....QN....I...............SYQL.CHLY..YN.R.L....GISSV........................PVPCILAHKVAFLHGQ---sn........................................................................................
D2VMG4_NAEGR/577-883   ...........................................................................................fa--LVVLFN..DQKQR..YSRVKEV.LC...NQ..V..GIISQCVKL.S..T.ITNEKG................LASKATKVIV.......QICSKMGGA.-.....PWT.VP--.L-........-......A..F....P...NK..EP..T.M................IIGMDVYHSGEIY..............kRKKA..SVAGFVASID...A...K.I.ST....Y.F.....T.KC..I...IQ.....E..........A.......G.K...EI......VDE....LEE...................................................CMTAALNK.F........K......E.....K...........N........K.........I...LPK...HVIFYR...............DGVGEGQKEAVLEREVMAC.KK.A.IM........................NIA...PSCK......--LNYI.VVSK..RIN..TR.......I.FAQTDPTk..................................ptDFTNP....Q.P......GTVL.......................DY.GV.T.....SQR....E......DplaiE..F.YLV......A......Q..K..V..Dn....gQ.....GTA...TPTKY..HS..I..FNES..................SL.S.KQ..Y......L....ET....L...............SFRL.CHNY..YN.W.F....GTIRV........................PSPCMYAHKIASLVGQYTK..........................................................................................
B7PDV6_IXOSC/541-835   ...........................................................................................la--LVILPN..NRKDR..YDMIKKH.AC...VD..L..GLQTQVLLS.R..T.IGNRKN................VRSVATKVAI.......QLNCKLGGQ.-.....AWC.LEIP.L-........-......-..-....-...--..AS..T.M................VIGYDTYHDSSQR...............--GR..SAGAFVASLN...R...T.F.TR....W.F.....S.RA..S...FH.....A..........S.......H.Q...EL......GNS....LAI...................................................HLQDALRQ.Y........G......C.....E...........N........G.........G..aVPE...RILFFR...............DGVSDGQIPQVREWEINQI.VA.S.LD........................ALF...PGKD......HKLAFV.VVTK..RIS..TR.......L.FAVTSSG.....................................GYANP....P.P......GTVV.......................DS.EV.T.....RPE....R......Y....D..F.FLV......S......Q..S..V..R......Q.....GTV...APTHY..NV..I..YDTT..................GL.K.PD..H......M....QR....L...............SYKL.THLY..FN.W.P....GTIRV........................PAPCQYAHKLAFLAGQSLH..........................................................................................
B7Q5I1_IXOSC/446-741   ............................................................................................l-LMTIFPN..NRKDR..YDSLKKV.AC...VD..M..GLHTQVMLG.R..T.ISNKKN................LKSVATKVAI.......QMNCKLGGE.-.....AWA.LDIP.L-........-......-..-....-...--..TK..M.M................CVGYDTYHDSRQK...............--GL..SAGGFVASLN...R...T.L.TR....W.Y.....S.RV..S...FH.....Q..........T.......H.Q...EL......GSA....LKT...................................................HMALSMKQ.Y........Q......E.....E...........N........D.........G..aVPE...RLLFFR...............DGVSDGQLLQVQEWEVGQI.QS.L.LT........................EMF...PGRE......PQLAFI.VVTK..RIA..AR.......F.FGTGRGA.....................................-FQNP....L.P......GTVI.......................DT.NV.T.....RPE....R......Y....AvrF.LPG......L......Q..S..V..R......Q.....GTV...APTHF..NV..I..HDTT..................TL.K.PE..H......M....QR....L...............SYKL.THLY..FN.W.P....GTIRV........................PAPCQYAHKLAFLAGQSLH..........................................................................................
Q0H8V5_9CNID/70-239    ............................................................................................m-VVTILTT..NRKDR..YDAIKKL.CC...LE..K..PVPSQVIVG.R..T.ISKKQM................LMSVSTKIAI.......QLNCKLGGE.-.....AWA.LEIP.L-........-......-..-....-...--..KK..T.M................VIGIDTYHDSSAK...............--GR..SVGGFVASVN...Q...T.L.TK....Y.Y.....S.RV..S...FQ.....H..........T.......G.M...EF......IDA....LKT...................................................NMTAALRR.Y........Q......E.....V...........N........R.........D...LPE...RIMIYR...............DGVGDGQLRTVVEHEVPQL.KA.-.--........................---...----......------.----..---..--.......-.-------.....................................-----....-.-......----.......................--.--.-.....---....-......-....-..-.---......-......-..-..-..-......-.....---...-----..--..-..----..................--.-.--..-......-....--....-...............----.----..--.-.-....-----........................-------------------sf........................................................................................
A7T755_NEMVE/2-70      ............................................................................................i-VVTIVPS..NRKDR..YDSIKKL.CC...LE..K..GVPSQVVVS.R..T.LSKKQM................LMSVCTKIGI.......QLNCKLGGE.-.....AWA.VDIP.--........-......-..-....-...--..--..-.-................-------------...............----..----------...-...-.-.--....-.-.....-.--..-...--.....-..........-.......-.-...--......---....---...................................................--------.-........-......-.....-...........-........-.........-...---...------...............-------------------.--.-.--........................---...----......------.----..---..--.......-.-------.....................................-----....-.-......----.......................--.--.-.....---....-......-....-..-.---......-......-..-..-..-......-.....---...-----..--..-..----..................--.-.--..-......-....--....-...............----.----..--.-.-....-----........................-------------------v.........................................................................................
B2KTD9_9CNID/559-850   ............................................................................................i-VVCIVPN..NRKDR..YDAIKKI.TC...VE..N..PVPSQVVVS.R..T.LSKQQM................LMSVCTKIAI.......QLNCKLGGE.-.....VWA.TEIP.V-........-......-..-....-...--..KK..L.M................VIGFDVYHDSMNK...............--GQ..SIGGFIASTN...D...S.L.TR....Y.Y.....S.RI..T...KQ.....R..........S.......H.N...EI......CSQ....LKI...................................................CMTGALKK.Y........R......E.....V...........N........G.........H...DPD...RIIVYR...............DGVGDGQIYDVKDHEVPQF.KA.A.IQ........................EFN...PNIT......-KFSMI.IVKK..RVS..TR.......L.FAHSRGG.....................................-ISNP....M.P......GTIV.......................DS.AV.T.....RPE....F......Y....D..F.FLC......S......Q..T..V..R......Q.....GTV...TPVNY..NI..I..EDSS..................GL.K.PD..H......L....QK....L...............TYKL.CHLY..YN.W.P....GTIKV........................PAPCQYAHKLAFLVGQSV-h.........................................................................................
Q3ZUK2_PLADU/35-327    ............................................................................................l-VLCILPS..NKKDR..YDAIKKL.CC...IN..C..PVPSQMVLA.K..T.LSKAKM................LMSVATKIAI.......QINCKLGGE.-.....VWA.LEIP.L-........-......-..-....-...--..KG..L.M................VVGVDSYHDSKQK...............--GR..SVGAFVASMN...Q...S.L.TR....Y.Y.....S.RC..C...FQ.....H..........Q.......H.Q...EL......LDG....LRV...................................................CATGALKE.Y........H......K.....L...........N........Q.........A...LPQ...RIIIYR...............DGVGDGQLGQVVEHEIPQL.LK.C.FS........................TMG...QDYS......PKTTVV.VVKK..RIN..TR.......F.FASGARS.....................................-LANP....M.P......GTVV.......................DQ.VV.T.....KPE....W......Y....D..F.FVV......S......Q..S..V..R......Q.....GTV...SPTHY..NV..V..WDSN..................SL.G.PD..K......M....QR....L...............TYKM.THLY..YN.W.P....GTIRV........................PAPCQYAHKMAFLVGQSLH..........................................................................................
B5BUZ0_9ASCI/567-860   ............................................................................................m-ILSLMPS..NRKDR..YDGIKRL.CC...VD..I..PIPTQVVLT.K..T.LSKPQR................VMSIATKIAI.......QINCKLGGE.-.....AWA.AHIP.L-........-......-..-....-...--..KG..T.M................VIGIDTYHDTARK...............--GQ..SVGGFVANIN...Q...E.Y.TR....W.Y.....S.NT..T...FQ.....Q..........N.......S.T...EL......IDG....LKK...................................................CMIGALKK.F........Q......A.....V...........N........G.........S...MPS...KIFVFR...............DGVGDGQLAAVREHEVPQI.MQ.C.LE........................SPN..rPDYK......PSLSYI.VVKK..RIN..TR.......F.MLSGRQG.....................................-LANP....P.P......GTIV.......................DD.VV.T.....RPE....A......Y....D..F.FVV......S......Q..S..V..R......Q.....GTV...SPTHY..SV..I..FDQS..................KL.S.PD..K......M....QK....L...............AFKL.CHLY..YN.W.Q....GTVRV........................PAPCAYAHKLAFLVGESI-h.........................................................................................
PIWL3_HUMAN/578-868    ............................................................................................k-VICILPN..DDKRR..YDSIKRY.LC...TK..C..PIPSQCVVK.K..T.LEKVQA................-RTIVTKIAQ.......QMNCKMGGA.-.....LWK.VETD.V-........-......-..-....-...--..QR..T.M................FVGIDCFHDIVNR...............--QK..SIAGFVASTN...A...E.L.TK....W.Y.....S.QC..V...IQ.....K..........T.......G.E...EL......VKE....LEI...................................................CLKAALDV.W........C......K.....N...........E........S.........S...MPH...SVIVYR...............DGVGDGQLQALLDHEAKKM.ST.Y.LK........................TIS...PNN-......FTLAFI.VVKK..RIN..TR.......F.FLKHGSN.....................................-FQNP....P.P......GTVI.......................DV.EL.T.....RNE....W......Y....D..F.FIV......S......Q..S..V..Q......D.....GTV...TPTHY..NV..I..YDTI..................GL.S.PD..T......V....QR....L...............TYCL.CHMY..YN.L.P....GIIRV........................PAPCHYAHKLAYLVGQSIH..........................................................................................
PIWL1_CHICK/561-853    ............................................................................................i-VVCILSS..TRKDK..YDAIKKY.LC...TD..C..PIPSQCVVA.R..T.LSKPQT................ALAIVTKIAL.......QMNCKMGGE.-.....LWS.VEIP.L-........-......-..-....-...--..KQ..L.M................IVGIDCYHDTLSG...............--KQ..SIAGFVASLN...E...K.M.TR....W.F.....S.RC..V...VQ.....S..........R.......G.Q...EI......VDG....LKA...................................................CLQTALRE.W........F......K.....W...........N........K.........Y...LPS...RIIVYR...............DGVGDGQLNTLVNYEVPQF.LD.C.LK........................TVG...KDYN......PRLTVI.VVKK..RVS..TR.......F.FAQAGGG.....................................-LKNP....P.P......GTVV.......................DI.EV.T.....RPE....W......Y....D..F.FIV......S......Q..A..V..R......N.....GCV...APTHY..NV..V..YDTS..................KL.K.PD..H......V....QR....L...............TYKL.CHMY..YN.W.S....GVIRV........................PAPCQYAHKLAFLVGQSIH..........................................................................................
Q4T9Y6_TETNG/521-792   .............................................................................................MVVVILPT..NRKDK..YDSIKKY.LC...VD..C..PVPSQCVVA.Q..T.LSRPQT................LLNVATKIAL.......QMACKMGGE.-.....LWS.VEIP.L-........-......-..-....-...--..KH..L.M................VVGIDCYHDISAG...............--KR..SVGALVASMN...Q...T.M.SR....W.F.....S.RC..V...LQ.....Q..........K.......G.Q...EI......MDG....LKR...................................................PFIDALKE.Y........L......K.....H...........N........N.........C...LPS...RIIVYR...............DGVGDGQLQSVATFEVAQI.LE.S.IK........................SLG...QDYR......PKLSVV.VVKK..RIA..TR.......F.FARIGGK.....................................-TVNP....P.P......GTVI.......................DT.EV.T.....RPE....W......Y....D..F.YIV......S......Q..A..V..R......S.....GSV...APTHY..NV..I..HDTS..................GL.K.PD..H......M....QT....R...............LQAV.SHVL..QL.A.-....-----........................-------------------glsp......................................................................................
Q4T9Y9_TETNG/1-228     .............................................................................................--------..-----..-------.--...--..-..---------.-..-.------................----------.......-MACKMGGE.-.....LWS.VEIP.L-........-......-..-....-...--..KH..L.M................VVGIDCYHDISAG...............--KR..SIGALVASMN...Q...T.M.SR....W.F.....S.RC..V...LQ.....Q..........K.......G.Q...EI......MDG....LKR...................................................PFIDALKE.Y........L......K.....H...........N........N.........C...LPS...RIIVYR...............DGVGDGQLQSVATFEVAQI.LE.S.IK........................SLG...QDYR......PKLSVV.VVKK..RIA..TR.......F.FARIGGK.....................................-TVNP....P.P......GTVI.......................DT.EV.T.....RPE....W......Y....D..F.YIV......S......Q..A..V..P......S.....GSV...APTHY..NV..I..HDTS..................GL.K.PD..H......M....QT....R...............LQAV.SHVL..QL.A.G....EY---........................-------------------qsacplsvcp................................................................................
PIWL4_HUMAN/546-838    ............................................................................................l-VMCILPS..NQKTY..YDSIKKY.LS...SD..C..PVPSQCVLA.R..T.LNKQGM................MMSIATKIAM.......QMTCKLGGE.-.....LWA.VEIP.L-........-......-..-....-...--..KS..L.M................VVGIDVCKDALSK...............--DV..MVVGCVASVN...P...R.I.TR....W.F.....S.RC..I...LQ.....R..........T.......M.T...DV......ADC....LKV...................................................FMTGALNK.W........Y......K.....Y...........N........H.........D...LPA...RIIVYR...............AGVGDGQLKTLIEYEVPQL.LS.S.VA........................ESS...SNTS......SRLSVI.VVRK..KCM..PR.......F.FTEMNRT.....................................-VQNP....P.L......GTVV.......................DS.EA.T.....RNE....W......Y....D..F.YLI......S......Q..V..A..C......R.....GTV...SPTYY..NV..I..YDDN..................GL.K.PD..H......M....QR....L...............TFKL.CHLY..YN.W.P....GIVSV........................PAPCQYAHKLTFLVAQSIH..........................................................................................
A6X965_MOUSE/3-172     ...........................................................................................pg--------..-----..-------.--...--..-..---------.-..-.------................----------.......---------.-.....---.----.--........-......-..-....-...--..--..-.-................-------------...............----..----------...-...-.-.--....-.-.....-.--..-...--.....-..........-.......-.-...--......---....---...................................................----ALNR.W........Y......R.....H...........N........H.........D...LPA...RIVVYR...............DGVGNGQLKAVLEYEVPQL.LK.S.VT........................ECG...SDAR.....sCRLSVV.VVRK..RCL..LR.......L.FASTDHT.....................................-VQNP....P.L......GTVV.......................DS.EA.T.....RPE....W......Y....D..F.YLI......S......Q..T..A..N......R.....GTV...SPTHY..NV..I..YDDN..................AL.K.PD..H......M....QR....L...............TFKL.CHLY..YN.W.Q....SCHGIqa...................alkPVTVPL-------------pqllstgtm.................................................................................
C3XV22_BRAFL/1173-1299 ........................................................................................lqapr--------..-----..-------.--...--..-..---------.-..-.------................----------.......---------.-.....---.----.--........-......-..-....-...--..--..-.-................-------------...............----..----------...-...-.-.HS....W.Y.....S.GC..T...FQ.....H..........S.......G.Q...EL......IDG....LKV...................................................CLQAALKK.Y........Y......E.....L...........N........S.........N...LPD...RVIFFR...............DGVGDGQLGAVVEHEIPQV.LD.T.FK........................NLG...ADYK......PKVAWI.VVKK..RIN..TR.......F.FAQAGRG.....................................-LQNP....S.P......GTVV.......................DT.EV.T.....RPE....W......-....-..-.---......-......-..-..-..-......-.....---...-----..--..-..----..................--.-.--..-......-....--....-...............----.----..--.-.-....-----........................-------------------aps.......................................................................................
C3XV22_BRAFL/2983-3180 ............................................................saeaapkkkmqkkkkranqktstiklttepvpv--------..-----..-------.--...--..-..---------.-..-.------................----------.......---------.-.....---.----.--........-......-..-....-...--..--..-.-................-------------...............----..----------...-...-.-.--....-.-.....-.--..-...--.....-..........-.......-.-...--......---....---...................................................-----TKK.Y........Y......E.....L...........N........S.........N...LPD...RVIFFR...............DGVGDGQLGAVVEHEIPQV.LD.T.FK........................NLG...ADYK......PKVAWI.VVKK..RIN..TR.......F.FAQAGRG.....................................-LQNP....S.P......GTVV.......................DT.EV.T.....RPE....W......Y....D..F.FLV......S......Q..S..V..R......Q.....GTV...TPCHY..NV..V..WDTS..................GL.K.PD..H......M....QR....L...............TYKL.CHLY..YN.W.P....GTIRV........................PAPCQYAHKLAFLVGQSIH..........................................................................................
C3XV22_BRAFL/1831-1964 .........................................................................................ktqm--------..-RKDR..YDAIKKF.CC...VD..H..PVPSQVIVS.R..T.LNKKQM................LMSVATKIAM.......QLNCKLGGE.-.....LWA.VEIP.L-........-......-..-....-...--..KS..M.M................VVGIDCYHDSATK...............--GQ..SIGGVIASMN...S...S.L.TR....W.Y.....S.RC..T...FQ.....H..........S.......G.Q...EL......IDG....LKV...................................................CLQ-----.-........-......-.....-...........-........-.........-...---...------...............-------------------.--.-.--........................---...----......------.----..---..--.......-.-------.....................................-----....-.-......----.......................--.--.-.....---....-......-....-..-.---......-......-..-..-..-......-.....---...-----..--..-..----..................--.-.--..-......-....--....-...............----.----..--.-.-....-----........................-------------------getvkgvldiane.............................................................................
Q9GPA7_STRPU/547-808   ............................................................................................i-VVVILPT..NRKDR..YDAIKKT.CV...VT..H..PCPSQVIVS.R..T.LSKQQM................LMSVATKIAM.......QMNCKMGGD.-.....LWR.VEIP.L-........-......-..-....-...--..SN..L.M................IIGIDSYHDSLTK...............--GR..SVLGFVASMN...K...S.Q.TS....F.F.....S.SC..A...FQ.....H..........A.......Q.G...EF......GAN....LST...................................................LMNNALKR.Y........Y......Q.....I...........N........E.........K...FPE...RIIIFR...............DGVGDSQVNLVVDYELKQI.KD.T.LD........................KVY...PQGT.....vHKLAVV.VVKK..RIN..NR.......F.FANLRG-.....................................GLSNP....P.P......GTVI.......................DD.VV.T.....KPH....L......Y....D..Y.FII......S......Q..S..V..R......Q.....GSV...SPTSY..NV..V..YDTT..................GL.K.PD..H......M....QR....L...............TY--.----..--.-.-....-----........................-------------------gi........................................................................................
B9ZU53_9TURB/586-879   ...........................................................................................la--IVVLPD..NRADR..YNAIKRQ.CY...VE..T..PVPSQCVLN.R..T.LNNEKG................FMSVVSKLAL.......QINVKMGGE.-.....PWM.CKLP.V-........-......-..-....-...-D..PG..A.M................IIGMDVHHVGKGG...............-KGP..SQLGFVSSLN...V...E.L.TR....F.Y.....S.RV..-...YN.....N..........E.......S.N...EI......SGT....IKV...................................................AFVAALQR.F........H......S.....I...........H........K.........K...YPR...DIFIFR...............DGVGEGQLGVVQREEVAVI.DQ.A.LR........................DLE...C--T......SRICFV.VVSK..RIM..QR.......F.FGMQRGG....................................qDLANP....P.P......GTVA.......................FD.TV.T.....KKD....R......Y....D..F.FLV......P......Q..S..S..R......Q.....GTV...TPTHY..NI..L..FDNT..................LL.E.HG..R......L....MA....L...............AFNL.CHMY..YN.W.T....GAIRV........................PNVCQYAHKLAFLAGTS--lg........................................................................................
B2Z3D6_SCHMD/665-960   ............................................................................................l-VVTILSA..VREDR..YNAIKKF.CY...VD..C..PVPSQVVLA.Q..T.LKEGPK................LNSVAVNIAL.......QINAKLGGE.-.....LWA.VKIP.I-........-......-..-....-...--..KK..F.M................VVGLDVWHDTKGR...............--SR..SVGAVVGSTN...A...L.C.TR....W.F.....S.KS..H...LQ.....E..........Q.......D.K...EI......MYV....LQS...................................................CMLSLLKA.Y........F......E.....E...........N........N.........F...LPE...TIFMYR...............DGVSDGQLGYVQKTEIEQF.FK.V.FE........................SFS...ADYK......PNMVYN.VVQK..RIN..TR.......L.YVSDPKNk...................................gQINNP....N.P......GTIV.......................DH.TV.T.....RAN....L......Y....D..F.FLV......S......Q..S..V..R......Q.....GTV...TPTHY..VV..L..CDNS..................KY.T.PH..Q......V....QL....M...............AYKT.CHIY..YN.W.P....GTVRV........................PAPCMYAHKLAYMVGQNLK..........................................................................................
D2A2S9_TRICA/552-839   ...........................................................................................va--VFICPT..LRADR..YSIIKKM.CC...VN..I..PVASQVILS.K..T.LSNPQK................VRTIIHKIAM.......QITCKLGGT.-.....LWS.VKIP.V-........-......-..-....-...--..SG..W.M................VCGIDVYHGANNQ...............----..SVCGFVASIN...G...S.M.TK....Y.F.....S.KA..M...FQ.....D..........-.......-.G...EI......GDY....FKM...................................................PFRQMLQA.A........K......D.....R...........E........G.........A...FPS...KVIVFR...............DGVGDGQLEHCRKYEITQL.QE.V.IK........................ELN...--IE......TTITFV.VVQK..RIN..TR.......I.FRTVNET.....................................NFENP....P.S......GTVV.......................DN.MV.T.....RRQ....F......Y....D..F.FLV......P......Q..S..V..R......Q.....GTV...NPTHY..VV..L..VDEG..................NI.K.PD..H......L....QR....L...............AYKL.CHLY..YN.W.S....GTIRV........................PAPCLYAHKLAAIVGQYIK..........................................................................................
A9ZSZ2_BOMMO/619-912   ............................................................................................q-LVVAICS.tKRDDR..YAAIKKV.CC...AD..N..PVPSQVINA.R..T.LMNTNK................IRSITQKILL.......QLNCKLGGT.-.....LWS.ISIP.F-........-......-..-....-...--..KS..A.M................IVGIDSYHDPSRR...............--NR..SVCSFVASYN...Q...S.M.TL....W.Y.....S.KV..I...FQ.....E..........K.......G.Q...EI......VDG....LKC...................................................CLVDALTH.Y........L......R.....S...........N........G.........Q...LPD...RIIIYR...............DGVGDGQLKLLQQYEIPQM.KI.C.FT........................ILG...SNYQ......PTLTYV.VVQK..RIN..TR.......I.FLK-SRD.....................................GYDNP....N.P......GTVV.......................DH.CI.T.....RRD....W......Y....D..F.LIV......S......Q..K..V..T......Q.....GTV...TPTHY..VV..V..YDDS..................GI.T.PD..Q......C....QR....L...............TYKM.CHLY..YN.W.P....GTVRV........................PAPCQYAHKLSYLVGQCV-h.........................................................................................
A7LNN5_BOMMO/2-193     ...........................................................................................ls--------..-----..-------.--...--..-..---------.-..-.------................----------.......---------.-.....---.----.--........-......-..-....-...--..--..A.M................IVGIDSYHDPSRR...............--NR..SVCSFVASYN...Q...S.M.TL....W.Y.....S.KV..I...FQ.....E..........K.......G.Q...EI......VDG....LKC...................................................CLVDALTH.Y........L......R.....S...........N........G.........Q...LPD...RIIIYR...............DGVGDGQLKLLQQYEIPQM.KI.C.FT........................ILG...SNYQ......PTLTYV.VVQK..RIN..TR.......I.FLK-SRD.....................................GYDNP....N.P......GTVV.......................DH.CI.T.....RRD....W......Y....D..F.LIV......S......Q..K..V..T......Q.....GTV...TPTHY..VV..V..YDDS..................GI.T.PD..Q......C....QR....L...............TYKM.----..--.-.-....-----........................-------------------..........................................................................................
B4N2M0_DROWI/49-131    ........................................................................................fhlsg--------..-----..-------.--...--..-..---------.-..-.------................----------.......---------.-.....---.----.--........-......-..-....-...--..--..-.-................-------------...............----..----------...-...-.-.--....-.-.....-.--..-...--.....-..........-.......-.-...--......---....---...................................................--------.-........-......-.....-...........-........-.........-...---...------...............DGIGDGQLNLCSQYEIPQF.EA.I.FG........................N--...---R......VKITFI.IVQK..RIN..TR.......F.FLTATRA.....................................-----....-.-......----.......................--.--.-.....---....-......-....-..-.---......-......-..-..-..-......-.....---...-----..--..-..----..................--.-.--..-......-....--....-...............----.----..--.-.-....-----........................-------------------iaeqksqetiqrtisekqqkdveveiasr.............................................................
B4JP35_DROGR/334-622   ...........................................................................................qi-VVCICSS..RRDDR..YSAIKKI.CC...AE..R..PVASQVINS.R..T.LSNETR................NRSIVQKIIL.......QMNCKMGGS.-.....LWT.VKIP.F-........-......-..-....-...--..KN..V.M................ICGIDSYHDPSQK...............--SH..SVAAFVASLN...S...T.Y.TH....W.F.....S.KA..V...IQ.....T..........K.......K.E...EL......VNG....LTS...................................................SFESALEC.Y........K......R.....R...........N........G.........Y...FPD...SVIIYR...............DGVGDGQLNLCAHYEIPQF.ES.V.SQ........................---...-KS-......VKITFI.VVQK..RIN..TR.......Y.FLEKNNN.....................................-YENP....L.P......GTVV.......................DK.DI.T.....RSQ....M......Y....D..F.FLV......S......Q..M..V..L......Q.....GSV...TPTHF..VV..L..RDDS..................NY.G.PD..I......I....QK....L...............SYKL.CYMY..YN.W.P....GTIRV........................PACCMYAHKMAYLIGQSV-q.........................................................................................
B7FNN2_DROME/566-845   ............................................................................................m-VVCICHN..RRDDR..YAAIKKI.CC...SE..I..PIPSQVINA.K..T.LQNDLK................IRSVVQKIVL.......QMNCKLGGS.-.....LWT.VKIP.F-........-......-..-....-...--..KN..V.M................ICGIDSYHDPSNR...............--GN..SVAAFVASIN...S...S.Y.SQ....W.Y.....S.KA..V...VQ.....T..........K.......R.E...EI......VNG....LSA...................................................SFEIALKM.Y........R......K.....R...........N........G.........K...LPT...NIIIYR...............DGIGDGQLYTCLNYEIPQF.EM.V.CG........................---...--NR......IKISYI.VVQK..RIN..TR.......I.FSGSGIH.....................................-LENP....L.P......GTVV.......................DQ.HI.T.....KSN....M......Y....D..F.FLV......S......Q..L..V..R......Q.....GTV...TPTHY..VV..L..RDDC..................NY.G.PD..I......I....QK....L...............SYKL.CFLY..YN.W.A....GTVRI........................PACCMV-------------eaalq.....................................................................................
Q7PWT1_ANOGA/618-916   ............................................................................................q-IVVIICP.tSRDDR..YAAIKRI.LC...TE..V..PIPSQVINA.R..T.LANEKR................NRSVVLKVLL.......QMNCKLGGS.-.....LWG.VRVP.I-........-......-..-....-...--..KR..T.M................ICGIDTYHEAKQR...............--SN..SVAAFVGSLD...A...A.F.TH....W.Y.....S.RA..T...VQ.....E..........R.......K.E...EI......LNG....LCV...................................................SLEKTLQA.Y........Q......R.....R...........N........C.........H...LPD...RIIIFR...............DGVSDEQTNICLDYEIPQL.QA.A.CK........................LVQ...PDYE......PKITFI.VVQK..RII..TR.......L.FTMSRGGgd.................................gdGQANA....P.P......GTVL.......................DN.TV.T.....RRY....M......F....D..F.FLV......S......Q..T..V..Q......M.....GTV...TPTHY..IV..L..RDDS..................KF.S.PD..I......L....QQ....L...............SYKM.CYMY..YN.W.T....GTIRV........................PACCQYAHKLAYLVGQSVK..........................................................................................
B0WE96_CULQU/634-782   ............................................................................................q-IVVIICP.tSRDDR..YAAIKRI.CC...SE..I..PVPSQVINA.R..T.LANEAK................NRAIVQKILL.......QMNCKLGGT.-.....LWS.IKIP.F-........-......-..-....-...--..QN..V.M................IAGIDTYHDPKQK...............--SN..SVSAFVASLN...G...E.Y.TR....W.Y.....S.RA..C...IQ.....S..........K.......K.E...EF......MNG....LCA...................................................SLEKSLRA.Y........E......K.....L...........N........G.........V...LPQ...KIIIF-...............-------------------.--.-.--........................---...----......------.----..---..--.......-.-------.....................................-----....-.-......----.......................--.--.-.....---....-......-....-..-.---......-......-..-..-..-......-.....---...-----..--..-..----..................--.-.--..-......-....--....-...............----.----..--.-.-....-----........................-------------------sl........................................................................................
B7QEM1_IXOSC/88-370    ............................................................................................v-IVLIFPT..SRDDR..YSAVKRL.CC...VD..M..PVPSQVIIS.N..T.IGQQQK................LRSVTQKVAL.......QINCKLGGE.-.....LWK.VEIP.M-........-......-..-....-...--..HN..V.M................VIGIDVYHDITRG...............--RQ..SVMGFVASMN...Q...S.L.TR....W.F.....S.KC..A...FQ.....E..........P.......G.K...EL......VNC....IKI...................................................AMLEAIVK.Y........Y......E.....V...........N........H.........K...HPD...RIFVFR...............DGVGDGQLSYVSDYEIEQL.VQ.S.FV........................NVS...PDYK......PSIAVV.VVQK..RIN..TR.......I.FARLNGG....................................rELDNP....T.P......GTVV.......................DH.EV.T.....RRD....W......C....D..F.FLV......S......Q..K..V..R......Q.....GTV...SPTHY..IV..V..RNTT..................EL.S.PD..Q......M....QR....L...............AYKL.THLY..YN.W.P....GTIRV........................PAPCQ--------------ql........................................................................................
PIWL2_XENTR/644-935    ............................................................................................l-LVCLISG..TRDDL..YGAIKKL.CC...VQ..N..PVPSQVINT.R..T.ISQPQK................LRSIAQKILL.......QINCKLGGE.-.....LWG.VDIP.L-........-......-..-....-...--..KS..V.M................VIGMDVYHDPSRG...............--MR..SVLGFVASIN...S...C.L.TA....W.Y.....S.RV..V...FQ.....L..........P.......N.Q...EI......MDS....LKL...................................................CLVAALQK.F........F......E.....V...........N........H.........S...LPE...KIVVYR...............DGVSDGQLNTVENYEIPQL.QT.C.FQ........................TFD...-NYN......PRMVVI.VVQK..RVS..TN.......L.YSTATGQ.....................................-FLTP....Q.P......GTVI.......................DH.TV.T.....NRK....W......I....D..F.FLM......S......H..H..V..R......Q.....GCG...IPTHY..IC..V..MNTA..................NL.G.PD..H......L....QR....L...............TFKL.CHMY..WN.W.P....GTIRV........................PAPCKYAHKLAFLSGQFLH..........................................................................................
PIWL2_HUMAN/668-959    .............................................................................................MVVCIIMG..PRDDL..YGAIKKL.CC...VQ..S..PVPSQVVNV.R..T.IGQPTR................LRSVAQKILL.......QINCKLGGE.-.....LWG.VDIP.L-........-......-..-....-...--..KQ..L.M................VIGMDVYHDPSRG...............--MR..SVVGFVASIN...L...T.L.TK....W.Y.....S.RV..V...FQ.....M..........P.......H.Q...EI......VDS....LKL...................................................CLVGSLKK.F........Y......E.....V...........N........H.........C...LPE...KIVVYR...............DGVSDGQLKTVANYEIPQL.QK.C.FE........................AFE...-NYQ......PKMVVF.VVQK..KIS..TN.......L.YLAAPQN.....................................-FVTP....T.P......GTVV.......................DH.TI.T.....SCE....W......V....D..F.YLL......A......H..H..V..R......Q.....GCG...IPTHY..VC..V..LNTA..................NL.S.PD..H......M....QR....L...............TFKL.CHMY..WN.W.P....GTIRV........................PAPCKYAHKLAFLSGH---ilh.......................................................................................
A5PL40_DANRE/7-278     .........................................................................................ssra--------..-----..-------.--...--..F..TLNSQAINV.R..T.ISQPQK................LRSVAQKILL.......QINCKLGGE.-.....LWT.VNVP.LK........Y......-..-....-...--..--..L.M................VIGVDVHHDTSKK...............--SR..SVMGFVASLN...S...M.L.TK....W.Y.....S.RV..T...FQ.....M..........P.......N.E...EI......ING....FRV...................................................CLLAALQK.Y........Y......E.....V...........N........H.........A...FPE...KIVIYR...............DGVSDGQLKTVEHYEIPQI.LK.C.FE........................TIP...-NYE......PKLAFI.VVQK..RIS..TT.......L.YSYGSDH.....................................-FGTP....S.P......GTVL.......................DH.TV.T.....NRD....W......V....D..F.YLM......A......H..S..I..R......Q.....GCG...LPTHY..IT..V..YNTA..................NL.T.PD..H......L....QR....L...............TFKM.CHLY..WN.W.P....GTIRV........................PAPCKYAHKLAFLSGQYL-h.........................................................................................
B9U224_ORYLA/729-1020  ............................................................................................l-VVCVIEG..NRDDL..YSAIKKL.CC...LK..C..PVPSQVINV.R..T.ISQQQK................LRGIAQKILL.......QLNSKLGGE.-.....LWT.VGIP.L-........-......-..-....-...--..KS..L.M................VVGVDVHHDTSKK...............--HQ..SVMGFVASVN...S...S.L.TH....W.Y.....S.RV..T...FQ.....T..........P.......T.E...EL......ISG....FRA...................................................CFLSTLQK.Y........Y......E.....L...........N........H.........D...LPQ...KIVVYR...............DGVSDGQLKMVELYEIPQL.IK.C.FE........................TFP...-NYE......PKLVFI.VVQK..RIN..TI.......L.YSSSANG.....................................-FSSV....P.A......GTVL.......................DH.TL.T.....NKD....W......V....D..F.YLT......A......H..D..I..R......Q.....GVG...LPTHY..VT..L..YNTA..................NL.T.PD..H......L....QR....L...............TFKM.CHLY..WN.W.P....GTIRV........................PAPCKYAHKLAFLSGQFLH..........................................................................................
Q4RPK4_TETNG/383-660   ................................................................................plvlnafkyicmf--------..-----..-------.--...--..-..--CPQAINV.R..T.ISNQAK................LKSIAQKILL.......QINCKLGGE.-.....LWT.VSIP.M-........-......-..-....-...--..KN..F.M................VVGVDVYHDTKKK...............--YH..SVMGFVASVN...S...T.L.TR....W.Y.....S.RV..I...FQ.....T..........P.......N.E...EL......IGG....FRI...................................................CFVAALQK.Y........Y......E.....V...........N........H.........N...LPD...KIVVYR...............DGVSEGQLKLVEEYEIPQL.IK.C.FG........................TFP...-NYA......PKLVFI.VVQK..DIA..TT.......F.YSCVANS.....................................-FGTA....P.P......GTIL.......................DH.TL.T.....QRN....W......V....D..F.YLM......S......H..Q..I..R......W.....GCA...FPTHY..IS..L..YNTT..................NL.T.PD..H......L....QR....L...............TFKM.CHLY..WN.W.P....GTVAV........................PAPCKYAHKLAYLSGQYL-h.........................................................................................
A7SQI3_NEMVE/441-733   ...........................................................................................qv-VVVIFPT..SRDDR..YAAVKKL.CC...VE..S..PVPSQVIIS.K..T.ISNPTK................LRSVVQKIAL.......QINVKLGGE.-.....LWA.LDIP.S-........-......-..-....-...--..RS..L.M................VCGIDVYHDKARG...............--GR..SVGGLVCSMN...R...S.L.TR....W.Y.....S.DV..C...FQ.....S..........P.......G.Q...EL......IDG....LKM...................................................LLIKGIRK.W........H......D.....V...........N........N.........A...LPE...RIIVYR...............DGVGDGQLKVVAGYEVQQF.EE.C.FA........................SFG...ESYK......PKLAVL.VVQK..RIN..TR.......I.FSAEPRL.....................................--GNP....G.P......GSVL.......................DH.TV.T.....RKD....W......N....D..F.FLV......S......Q..H..V..R......Q.....GTV...TPTHY..VV..V..YDTS..................NW.K.PD..I......M....QK....L...............SYKL.THLY..YN.W.P....GTVRV........................PAPCQYAHKLAYQVGQSIH..........................................................................................
A7T7C9_NEMVE/1-180     ............................................................................................r--------..-----..-------.--...--..-..---------.-..-.------................----------.......---------.-.....---.----.--........-......-..-....-...--..-S..L.M................VCGIDVYHDKARG...............--GR..SVGGLVCSMN...R...S.L.TR....W.Y.....S.DV..C...FQ.....S..........P.......G.Q...EL......IDG....LKMllikgirkwhdairkwhdvcyltmfvslsrpsgsgmmpsgsgmmyvifnvcVLIKAIRK.W........H......D.....V...........N........N.........A...LPE...RIIVYR...............DGVGDGQLKVVAGYEVQQF.EE.C.FA........................SFG...ESYK......PKLAVL.VVQK..RIN..TR.......I.FSA----.....................................-----....-.-......----.......................--.--.-.....---....-......-....-..-.---......-......-..-..-..-......-.....---...-----..--..-..----..................--.-.--..-......-....--....-...............----.----..--.-.-....-----........................-------------------e.........................................................................................
C3Z5S8_BRAFL/570-730   .............................................................................................MVVCIFPT..PRDDR..YSAIKKL.CC...VD..S..PVPSQVINA.K..T.IGSQQK................LRSVTQKIAL.......QINAKLGGE.-.....LWA.LEIP.L-........-......-..-....-...--..KN..I.M................VVGIDVYHEIKKG...............--VR..SVAGFVASTN...R...E.L.TR....W.Y.....S.RT..C...FQ.....M..........P.......G.Q...EL......MDG....LKL...................................................CLTSALKK.Y........H......E.....V...........N........H.........A...LPE...RIFIFR...............DGVGDGQLNTV--------.--.-.--........................---...----......------.----..---..--.......-.-------.....................................-----....-.-......----.......................--.--.-.....---....-......-....-..-.---......-......-..-..-..-......-.....---...-----..--..-..----..................--.-.--..-......-....--....-...............----.----..--.-.-....-----........................-------------------agm.......................................................................................
B0FLQ9_STRPU/653-945   ............................................................................................l-VIAIFPT..SRDDR..YSAFKKL.CC...IE..A..PVPSQVING.R..T.ISQKQK................LRSVTQKIAL.......QINCKLGGE.-.....LWA.LDVP.L-........-......-..-....-...--..SK..L.M................VIGIDVYHDPNRG...............--KK..SIGAFVASMN...R...D.L.TS....W.F.....S.RV..C...IQ.....T..........P.......H.Q...EL......IGG....LKL...................................................CFTSSLKK.Y........H......D.....I...........N........H.........A...LPE...KIVIFR...............DGVGDGQLNVVATYEQEQL.SQ.C.FS........................MFG...ADYK......PQLCIV.VVQK..RIN..TR.......I.FSVAGGN.....................................-YENP....Y.P......GMVI.......................DH.TI.T.....RPT....W......Y....D..F.FLV......S......Q..H..V..R......Q.....GTV...TPTHY..VV..V..HDST..................QL.K.PD..H......M....QR....L...............AYKL.THLY..YN.W.P....GTVRV........................PAPCQYAHKLAYLVGQNLH..........................................................................................
C9E0S9_APIME/551-753   ............................................................................................l-MVIVFPT..NRTDR..YSAVKRV.CC...VE..M..PVPSQVIMS.R..T.ISRGDK................LKSITEKIAL.......QINCKLGGA.-.....LWA.LAIP.M-........-......-..-....-...--..DH..C.M................ICGIDVYHAGVGQ...............SMKG..SVAGFVASLD...K...L.L.TS....W.H.....S.KI..C...LQ.....G..........K.......H.Q...EL......VDI....LQI...................................................CLISAIKA.Y........Y......R.....R...........N........K.........R...YPD...RIIVYR...............DGVGDGQLDTVAKYEVKQL.LA.T.FK........................TIE...INYQ......PTLTVI.VVQK..RIN..TR.......L.FE-----.....................................-----....-.-......----.......................--.--.-.....---....-......-....-..-.---......-......-..-..-..-......-.....---...-----..--..-..----..................--.-.--..-......-....--....-...............----.----..--.-.-....-----........................-------------------isstd.....................................................................................
C3ZKW1_BRAFL/534-739   ..........................................................................................cqk--------..-----..-------.--...--..-..---------.-..-.------................----------.......---------.-.....---.----.--........-......-..-....-...--..--..-.-................-------------...............----..----------...-...-.-.--....-.-.....-.--..-...-Q.....G..........Q.......G.E...EV......IPS....IGK...................................................LFYAALKR.W........Y......N.....M...........N........G.........Q..kLPG...RIMVFR...............DGVGDSQMAMVKEMEISQL.KM.S.ADtfis................dlinSGE...TDVK.....mPKFTVI.VCKK..RIS..AR.......F.FMADKGG.....................................YLSNP....T.P......GTTI.......................SA.SV.T.....RMYedesW......S....N..F.YLV......S......Q..S..V..R......Q.....GTV...GPTHY..VV..I..ENESts.............egkTI.P.VQ..M......L....QK....I...............TYKL.THLY..FN.W.P....GTIRV........................PAPVQYAHKLAFLAGQHLH..........................................................................................
B9ZU54_9TURB/593-893   ............................................................................................i-VVCLLPT..KVEQK..YNAIKRQ.CC...IS..T..PVASQVIIS.R..T.LSNDSK................RKRIVQNIGL.......QMVAKMGGE.-.....LWG.VQLP.TV........Q......Q..V....-...--..GR..L.M................VVGIDVYHEAKKR...............--SE..SWLGVCCSLN...Q...H.A.TR....Y.K.....S.SV..H...KQ.....T..........P.......G.V...EL......GGF....YNV...................................................LFQKSLYK.Y........R......E.....M...........N........D.........G..eLPE...RILIYR...............DGVGDGQMRLVRETEIPQL.IS.A.CR........................AIQ...PDYC......PAFTVV.ICQK..RIN..QR.......F.FDMRGGD.....................................-KGNP....M.P......GTIV.......................DT.DV.T.....RRG....F......Q....D..F.YLV......S......Q..H..V..R......Q.....GTV...TPTHY..VV..L..RNDPg...............krPL.D.VD..C......I....QK....C...............TFRL.TYMY..YN.W.P....GSVRV........................PAPCQYAHKLAQLAGLN--is........................................................................................
C9E0T4_APIME/497-785   ............................................................................................l-IFCVVSN..NRADR..YSAIKKK.CT...HD..R..PVASQVFLA.K..N.LTNKGI................-RSIATKVAI.......QLNCKLGGA.-.....PWS.VELP.P-........-......-..-....-...--..IN..L.M................VVGYDVCHDPADK...............--SR..DFGAMVASLD...R...S.L.TR....Y.Y.....S.AV..A...AH.....T..........T.......G.E...EL......SDE....FGE...................................................SLEKAVLC.Y........R......Q.....V...........N........K.........I...LPS...HIVIYR...............DGVGEGQVPYVYKHEVDDI.KA.K.LN........................KLY...GDPS.....tIKLAFV.IVTK..RIN..TR.......L.FYN----.....................................-QNNP....P.P......GTVV.......................DD.IV.T.....NPL....R......Y....D..F.FIV......S......Q..S..V..R......Q.....GTV...TPCAY..NV..I..ADST..................GW.K.AD..Q......M....QR....M...............TYKL.CHMY..YN.W.S....GTVRV........................PAPCQYAHKLAFLVAQFV-r.........................................................................................
Q171B3_AEDAE/547-846   ............................................................................................l-VMCVVTN..NKADR..YTAIKKK.CC...VD..R..AIPTQVMVQ.K..T.ITPKGGnv............rtLMSVATKVVI.......QMNCKLGGV.-.....PWK.VKIP.L-........-......-..-....-...--..NG..L.M................TIGFDVCHDGKDK...............--SK..SFGAMVATLDhdnK...G.T.PK....F.F.....S.TV..S...QH.....T..........H.......G.E...EI......SNY....LPI...................................................NTVKALNE.Y........R......K.....E...........F........G.........E...LPK...RIIFYR...............DGVGEGQLHYVYEHEVKSI.VE.K.LNqi....................ykSAG...IDQD......VLLTFF.IVNK..RIN..TR.......F.FDH----.....................................-RQNP....R.P......GTVV.......................DD.VV.T.....LPE....R......T....D..F.YLV......S......Q..S..V..R......Q.....GTV...SPTAY..NV..I..YDTS..................GL.K.ID..H......L....QM....L...............SYKQ.CHLY..YN.W.S....GTTRV........................PAVCQYAHKLSFLVAQFLH..........................................................................................
Q5TW24_ANOGA/530-829   ............................................................................................l-VMCIVPN..DRADR..YKAIKKK.CC...VD..R..PLPCQVIKA.R..T.ITPKNQnl............raLLTIATKVMI.......QLNCKLGGI.-.....PWI.VKNP.L-........-......-..-....-...--..SS..V.M................VVGFDVCHDASDK...............--SL..SYGALVATMYa.aK...HiE.PK....Y.F.....S.VI..E...RH.....Q..........R.......G.E...EL......SSF....LSS...................................................NIVKALRK.Y........Q......E.....Q...........F........G.........Eg.vLPR...RILVYR...............DGVGDGQLGHVVDHEVRAI.KE.K.LT........................RVYe.nHEFK......SQLTVI.VVNK..RIN..TR.......L.FD-----.....................................GGRNP....P.P......GTVV.......................DD.IV.T.....LPE....R......T....D..F.FLI......S......Q..S..V..R......Q.....GTV...SPTSY..NV..I..FDES..................GL.K.PD..Q......L....QV....Y...............TAKQ.THLY..YN.W.C....GSVAV........................PAVCQYAHKLAFLVSQFIH..........................................................................................
Q16JS1_AEDAE/576-874   .............................................................................................LIMCLVTN..DKADR..YSAIKKK.CC...VD..R..AVPTQVLKT.R..T.ITPKGGnv............rtLMSVATKVAI.......QMNCKLGGI.-.....PWV.IKSP.L-........-......-..-....-...--..AS..V.M................VIGYDVCKDSKDR...............--SK..GYGALVASMYgggV...K.H.PK....Y.Y.....S.TV..N...QH.....A..........Y.......G.E...EL......SNY....LAL...................................................NVIKAIRA.Y........Q......S.....S...........F........G.........N..iLPQ...RIVIYR...............DGVGEGELGYVHEHEVGAV.KE.K.LE.......................aAYK..aHEFQ......SKLTFF.VVNK..RIN..TR.......L.FHD----.....................................-RRNP....T.P......GTIV.......................DD.VI.T.....LPE....R......N....D..F.YLV......S......Q..S..V..R......Q.....GTV...SPTSY..NI..L..KDES..................GL.S.AD..R......L....QL....Y...............TFKQ.THMY..YN.W.S....GTVGV........................PAVCQYAHKLAALAGQYLH..........................................................................................
Q16JS2_AEDAE/571-869   ............................................................................................l-VMCLVSN..DKADR..YAAIKKK.SC...VD..R..AVATQVIKA.R..T.ITPKGGnv............rtLMSVATKVAI.......QLNCKLGGI.-.....PWV.LKNP.L-........-......-..-....-...--..TS..V.M................VIGFDVCHDTRDK...............--SK..SFGAMVASMYgggC...K.H.PK....F.F.....S.TV..N...PH.....T..........S.......G.E...EL......SNF....MAQ...................................................NVIKALHS.Y........R......N.....E...........F........A.........G..tLPQ...RIIVYR...............DGVGEGQLQYVYQHEITAM.KE.K.LN.......................iAFK...DQPN.....aSRLTFC.VVSK..RIN..TR.......L.FQ-----.....................................GGQNP....L.P......GTIV.......................DD.VI.T.....LPE....R......N....D..F.FLV......S......Q..S..V..R......Q.....GTV...SPTSY..NI..L..RDES..................GL.T.AD..Q......L....QL....Y...............TYKQ.THLY..YN.W.S....GTVGV........................PAVCQYAHKLAFLAGQHLH..........................................................................................
B0XE74_CULQU/592-891   .............................................................................................LIMCIVTN..DKVDR..YAAIKKK.CC...VD..R..AVPTQVIKC.K..T.ITPKGGnp............rtLMSVATKVAI.......QLNCKLGGI.-.....PWI.VKSP.L-........-......-..-....-...--..LS..V.M................CLGFDVCRDTKDR...............--NK..TYGALVAAMY...H...G.K.HRyhpnF.Y.....S.TV..N...QH.....A..........N.......G.A...EL......SDS....LAL...................................................NVVKALRA.Y........Q......K.....Q...........F........E.........N..nLPG...RIVVYR...............DGVGDGDLQYVHEYEVGAI.RD.K.IE........................SLY...KACGl....eAKFCFI.VVSK..RIN..TR.......L.FNR----.....................................-RQNP....V.P......GTIV.......................DD.VI.T.....LPE....R......N....D..F.YLI......S......Q..N..V..R......Q.....GTV...SPTSY..NV..L..YNGV..................GL.D.VD..K......L....QQ....Y...............SFKQ.THMY..YN.W.S....GTVQV........................PAVCQYAHKLAALAGQYLH..........................................................................................
B0WYL9_CULQU/560-857   .............................................................................................LIMCVVTD..DKADR..YAAIKKK.CC...VN..R..AIPTQVIKS.R..T.ITPRHGn..............mMLSVATKVAI.......QLNSKLGGI.-.....PWV.VKVL.M-........-......-..-....-...--..ES..V.M................CVGFDVCRDTKDK...............--NI..CYGALVAAMN...H...G.K.HR....Q.H.....S.EF..Y...ST.....V..........N.......Q.H...SY......GAD....LSDsl...............................................glNIVKALRS.F........Q......G.....A...........F........E.........N..nLPE...RIIIYR...............DGVGDGELKYVHEHEVGAV.RE.Q.VD........................RIY...KAYEk....kPKLAFI.VVSK..RIN..TR.......F.FDA----.....................................-KSNP....K.P......GTVV.......................DD.VI.T.....LPE....R......N....D..F.YLV......S......Q..S..A..R......Q.....GTV...SPTSY..NV..L..YNGS..................EL.G.AD..Q......L....QV....H...............SYKQ.THMY..YN.W.T....GTVQV........................PAVCQYANKLAALVGQFLH..........................................................................................
B4P152_DROYA/546-844   ...........................................................................................qi-VMVVMRS..QNEEK..YSCIKKR.TC...VD..R..PVPSQVVTL.R..V.IAPRQEks............agLMSIATKVVI.......QMNAKLMGA.-.....PWM.IDLP.L-........-......-..-....-...--..RG..L.M................TVGFDVCHSSKDK...............--NK..SYGALVATMD..qR...E.S.SR....Y.F.....S.TV..T...EH.....M..........K.......G.Q...EL......SEH....MSL...................................................NMTCALKT.Y........R......E.....H...........H........G.........S...LPE...RILFFR...............DGVGDGQLYQVVNTEVKFL.KG.K.LDei....................ykSAG...KTEG......CRMAYI.IVSK..RIN..SR.......Y.FAN----.....................................-SRNP....V.P......GTVV.......................DD.VI.T.....LPE....R......Y....D..F.FLV......S......Q..A..V..R......Q.....GTV...SPTSY..NV..I..CDNM..................GL.S.AD..K......L....QI....L...............SYKM.THMY..YN.F.S....GTVRV........................PAVCQYAHKLAFLVAESI-n.........................................................................................
Q95PE5_DROME/1-176     .............................................................................................--------..-----..YSCIKKR.TC...VD..R..PVPSQVVTL.K..V.IAPRQQkp............tgLMSIATKVVI.......QMNAKLMGA.-.....PWQ.VVIP.L-........-......-..-....-...--..HG..L.M................TVGFDVCHSPKNK...............--NK..SYGAFVATMD..qK...E.S.FR....Y.F.....S.TV..N...EH.....I..........K.......G.Q...EL......SEQ....MSV...................................................NMACALRS.Y........Q......E.....Q...........H........R.........S...LPE...RILFFR...............DGVGDGQLYQVVNSEVNTL.KD.R.LD........................EIY...KS--......------.----..---..--.......-.-------.....................................-----....-.-......----.......................--.--.-.....---....-......-....-..-.---......-......-..-..-..-......-.....---...-----..--..-..----..................--.-.--..-......-....--....-...............----.----..--.-.-....-----........................-------------------agkqeelc..................................................................................
B4N6U3_DROWI/34-103    ...........................................................................................nh--------..-----..-------.--...--..-..---------.-..-.------................----------.......---------.-.....---.----.--........-......-..-....-...--..--..-.-................-------------...............----..----------...-...-.-.--....-.-.....-.--..-...--.....-..........-.......-.-...--......---....---...................................................--------.-........-......-.....-...........-........-.........-...---...------...............-------------------.--.-.--........................---...----......------.----..---..--.......-.-------.....................................-----....-.-......----.......................--.--.-.....---....-......-....-..-.--L......S......Q..V..V..N......Q.....GTV...SPTNY..NV..I..HDNM..................GL.N.AD..K......I....QM....L...............AYKM.THMY..YN.W.S....GSCRV........................PAVCQYAHELAFLLAESI-n.........................................................................................
Q29CN1_DROPS/543-834   ............................................................................................l-ILCLVPN..NNVER..YSSIKKR.GC...VD..R..AVPTQVVTI.K..T.SKNRGL................-LSIATKIAI.......QLNCKLGYT.-.....PWM.IELP.L-........-......-..-....-...--..SG..L.M................TIGFDIAKSARDR...............--RK..AYGALVASMD..lQ...Q.N.ST....Y.F.....S.TV..-...SE.....C..........S.......A.F...DV......LAN...nLWP...................................................MMAKALRQ.Y........Q......R.....E...........H........Q.........K...LPT...RILFYR...............DGVSSGSLKQLFEYEVKDI.VE.K.LD.......................iEYK...RANSg....pPMLAYI.VVTK..SSN..TR.......F.FRN----.....................................-GRNP....P.P......GTVV.......................DN.IV.T.....LPE....R......Y....D..F.YLV......S......Q..A..G..R......Q.....GTV...SPTGY..NV..L..YSNI..................RL.S.PD..Q......I....QK....L...............TYKM.CHLY..YN.W.S....GTTRV........................PAVCQYAKKLATFVGTHL-h.........................................................................................
A8XEN9_CAEBR/501-812   .............................................................................................MLVVMLAD..DNKTR..YDSLKKY.LC...VE..C..PIPNQCINL.R..T.LAGKSSdgg.........enknFGSIVLKIVL.......QMVCKTGGA.-.....LWR.VNIP.M-........-......-..-....-...--..QD..T.M................IVGYDLYHDSTLK...............--GK..TVGACVSTTS...S...E.F.TK....F.Y.....S.QT..R...PH.....E..........N.......P.T...QL......GNN....LTH...................................................FVRKALKK.Y........Y......D.....G...........N........N.........N..tLPS...KLVLYR...............DGAGDGQIPYIKNTEVKLV.RE.A.CDqvt.................lraaQMN...NKEHk....pIKLAFI.IVTK..RVN..MR.......I.LKQGASG....................................nQAVNP....D.P......GTVV.......................DT.TV.T.....RPE....R......M....D..F.YLV......P......Q..F..V..N......Q.....GTV...TPVSY..NI..I..YDDT..................GL.G.PD..K......H....QQ....L...............AFKL.CHLY..YN.W.Q....GTVRV........................PAPCQYAHKLAFLTAQSLH..........................................................................................
PIWI1_SCHMD/493-790    ...........................................................................................ma--LVFIPD..---DK..VYAKVKN.FT...MS..T..GLLTQCVTQ.R..N.GSNRDDr..............rRKTVADKSVM.......QMFSKLGYD.-.....PWG.INLK.M-........-......-..-....-...--..AP..T.M................IVGLDTFHSKTGK...............---R..SVQASVFSIS...A...K.F.SQ....Y.I.....S.FV..N...SS.....K..........G.......K.N...EF......HEN....LGK...................................................NFLTALTT.F........Q......N.....K...........F........N.........T...MPL...RLIIYR...............DGVGDSQLAFTKKFETDAV.MK.M.IE........................KIY...ENQT.....lPQIIYV.VVKK..RIS..VK.......F.FKD----.....................................-GANP....N.P......GTVV.......................DE.KI.V.....KPN....F......Y....E..F.YLV......S......Q..K..T..T......K.....GTA...SPTNY..NV..L..MDTKftnkk........tnevsVM.S.PS..V......L....QQ....I...............TYSL.THLY..FN.W.M....GTIRV........................PVPTHYAHRLAELVGK---ihr.......................................................................................
PIWIL_DUGJA/502-800    ..........................................................................................ial---VFVPD..---DR..VYAKVKS.FT...IS..T..GLLTQCVTT.R..N.GTNRNDk..............rRQVVSSKTVM.......QIFSKFGYD.-.....PWT.IDIK.M-........-......-..-....-...--..RP..T.M................IVGMDTFHNKGSK...............---K..SIHASVFSIN...S...T.F.SQ....Y.M.....S.FA..N...SP.....K..........G.......K.Q...EF......HDT....LSG...................................................NFKAALTE.F........K......R.....I...........Y........K.........I...LPV...RIMVYR...............DGVGDSQLQFTKQFEVDAM.KP.L.VE........................NIY...KENGc...qvPQIIYV.IVKK..RIG..TK.......L.FNRGDN-.....................................----A....N.P......GTIV.......................DK.EI.V.....KPN....F......F....E..F.FLV......S......Q..R..V..T......R.....GTA...SPTNY..NV..L..EDTRyqnk.........agiieAI.T.PN..E......L....QR....I...............TYTL.THLY..FN.W.M....GTIRV........................PVPVHYAHKLAELIGKV--hk........................................................................................
PIWI2_SCHMD/516-815    ..........................................................................................mal---VFVPD..---DR..VYAKVKS.FT...MS..T..GLLTQCVTT.R..N.GTNRNDk..............rRKVVSSKTVM.......QIFAKFGYD.-.....PWT.VEIK.L-........-......-..-....-...--..RP..T.M................IVGMDTYHNKSSK...............---K..SIQASVFSIN...S...T.F.TQ....Y.M.....S.FV..V...NS.....P..........K.......G.R...QE......FHE...tLGK...................................................NFNLALED.F........K......K.....R...........Y........D.........I...LPQ...RILVFR...............DGVGDNQLQFTKNFEVDAM.KP.L.IE........................NIY...KGNGf...pvPQIIYV.IVKK..RVG..TK.......L.FNR--G-.....................................--NNP....N.P......GTVV.......................DK.EI.V.....KPN....F......Y....E..F.FLV......S......Q..R..T..T......K.....GTA...TPTNY..NV..L..EDTRlltk.........kgtmdPM.A.PN..E......L....QK....I...............TYAL.THLY..FN.W.M....GTIRV........................PVPVHYAHRLAELVGKV--hk........................................................................................
B9ZU52_9TURB/589-885   ............................................................................................l-VFCLLPS..NKKQR..YDSIKRL.CY...VN..K..PVPSQCVLT.K..T.IRNPAK................VMSVATKVAL.......QISCKLGDV.-.....AWA.VSIP.M-........-......-..-....-...--..RR..T.M................IVGMDTYHDKRQS...............---V..SVQGIVFSLN...E...T.F.TQ....Y.Y.....S.YS..P...IV.....K..........G.......G.K...AE......LHN...rLEV...................................................GFNLALQK.F........R......E.....K...........N........G.........D...LPT...RIILYR...............DGVGDSMLEEVKNSELLQL.KQ.S.LS........................KIY..gERMS.....sLGFKAI.VVKK..LVS..SR.......M.FRKQGSQ.....................................-LRNP....A.P......GTVL.......................DD.VI.T.....MPN....F......V....D..F.FLV......S......Q..Y..V..N......Q.....GTV...TPTHY..NM..IedVNDA..................NI.K.PD..Q......V....QQ....L...............TYKL.THLY..FN.W.P....GTIRV........................PAPCHYAHRLAYLVGQNL-m.........................................................................................
A8VSS4_TETTH/479-774   ............................................................................................f-IVFILQGakGKGKN..YQYLKSF.LL...KE..K..PIPSQMILQ.G..T.IKSSKD...............gCQVICNKICN.......QICIKVGGI.P.....YII.KDLP.F-........-......-..-....-...SN..LP..T.M................LVGIDYIRKENQK...............----..SVYSFVASVD...S...T.F.CK....F.F.....S.GA..Q...LL.....D..........A.......Q.D...QN......NKF....VDK...................................................LLQASLTQ.F........K......Q.....K...........N........G.........I...LPQ...RVIIYR...............QA-ANNILNEPLKEEIAIM.KK.C.LS........................EME...-MSQ......CKIHIV.GVNS..SDK..TK.......F.FNEDYSN.....................................----P....A.Q......GTVI.......................SQ.DV.V.....SS-....Q......G....D..F.FLV......S......Q..R..S..M......Q.....GTA...QPMMY..KE..I..YSDY.................eGM.E.LE..Q......IrtqlHT....L...............TYRM.SYLF..YN.F.T....GAIKI........................PSILKYAEQQTKFMKNNF-e.........................................................................................
A4ZYY6_TETTH/491-831   .............................................................................tfaliimnselehyhf--------..-----..YKTCKQA.IT...VD..K..GICCSLIKA.S..T.LQQYVPtqqypq....ippgnsIEAFASRFLS.......QMQAKLGES.P.....WLM.QELP.Y-........-......-..-....-...NQ..NP..C.T................MIGFSVLRQRNAR...............---K..IIVAGAASIN...K...Q.Y.SK....Y.L.....P.DY..R...VI.....S..........E.......V.S...TK......IK-....--Edgtleivelseq...........................einnsitnsmkdILQGFLSQ.F........A......T.....T...........H........K.........I...NPT...WVIIIR...............DG----IFIQNAQNEKDAI.FS.M.MSt.....................rrSQS...ENKS......FHLLFA.TSRY..QTS..FR.......T.YNFYGSSel.................................naNTQNV....SsPg....tGAIV.......................EK.QL.-.....--N....K......R....E..F.YLY......T......Q..K..I..V......K.....NCP...FSVLY..NV..L..HIDK..................FI.G.LD..EhslladF....QD....L...............VYNT.YVLN..YT.Y.H....TKTTS........................PACVQNAYKLAEFVKMF--vt........................................................................................
C5LD15_9ALVE/568-697   ............................................................................................l-VMLFTPV..KDCKR.vYQIFKQV.CT...VE..R..PCITQVVRS.E..T.MRKKTS................IVAIVTRIIM.......QISAKFLGP.-.....LWH.IDLH.TS........L......T..P....M...MN..EP..C.M................LVGIDTAVAKETR...............---R..AVLGFVCSLD...S...A.S.SQ....Y.F.....S.KA..V...PL.....D..........-.......-.-...--......---....---...................................................--------.-........-......-.....-...........-........-.........-...---...------...............-------------------.--.-.--........................---...----......------.----..---..--.......-.-------.....................................-----....-.-......----.......................--.--.-.....---....-......-....-..-.---......-......-..-..-..-......-.....---...-----..--..-..----..................--.-.--..-......-....--....-...............----.----..--.-.-....-----........................-------------------gdqydisamss...............................................................................
A0D5D7_PARTE/374-640   vlfvgdqktdftsarntllskaipnqlinlpiqdqeinrllaimtanlgsvpwsikeingqinnkksavlgiwksdnsfsaclsinkylnkyi--------..-----..-------.--...--..-..---------.-..-.------................----------.......---------.-.....---.----.--........-......-..-....-...--..--..-.-................-------------...............----..----------...-...-.-.--....-.-.....-.--..-...--.....-..........-.......-.-...SS......FGD....LDQ...................................................ILTLLLST.Y........Y......G.....T...........H........K.........T...LAN...QIIIFA...............EE----DYTDIMEQRIQGL.IQ.L.IQd......................qGLA...ESTQ.....kPEIVMV.QVKD..ASE..ER.......Y.FTYFERNfe.................................syYCKNP....Q.V......GCIV.......................P-.--.I.....NEK....Q......G....R..F.SFH......S......Q..R..G..E......Q.....GCL...QAQQL..QI..S..SSN-..................--.-.RR..E......I....AQ....L...............YYHL.IFLN..FD.L.S....SITYL........................PAPLHYAKKLSKH------qlqse.....................................................................................
B9S0P9_RICCO/17-119    ............................................................................................i-LICVLAK..-KDHS..YNNLKLI.SE...TK..V..GIVAQCCSF.K..N.APRT--................KTQFLTNLAL.......KINVRLGGS.N.....MEL.FKQP.QC........-......-..L....R...SK..GH..V.M................FIGTEVNHLVSYN...............STCP..SIVDVVVIT-...-...-.-.--....-.-.....-.--..-...--.....-..........-.......-.-...--......---....---...................................................--------.-........-......-.....-...........-........-.........-...---...------...............-------------------.--.-.--........................---...----......------.----..---..--.......-.-------.....................................-----....-.-......----.......................--.--.-.....---....-......-....-..-.---......-......-..-..-..-......-.....---...-----..--..-..----..................--.-.--..-......-....--....-...............----.----..--.-.-....-----........................-------------------n.........................................................................................
B7R785_9THEO/119-333   ............................................................................................d-IVIMTTT.vRNELI..YAKVKSL.LL...GN..-..GIPSQVVTA.E..K.LRNTKG................LPWILENIAL.......QIYAKIGGT.P.....WTV.MSSS.P-........-......-..-....-...--..KG..E.L................VIGVSRAIDKRRN...............----..YIIGFITLFS..yD...G.D.YL....L.F.....Y.SL..A...PR.....P..........I.......E.W...QK......LDEyrnaLSQ...................................................LIVDAYRE.Y........E......R.....Y...........H........G.........-...KPS...SLVIHL...............CK-----RPGRFR-EIAAV.EQ.A.LQ........................EIG...--FD......LPFALI.HLND..DTN..YR.......L.FDTGHPT.....................................--YVP....Q.T......GIKV.......................D-.--.-.....---....-......-....-..-.---......-......-..-..-..-......-.....---...-----..--..-..----..................--.-.--..-......-....--....-...............----.----..--.-.-....-----........................-------------------inpytalll.................................................................................
Q11QW7_CYTH3/390-605   .........................................................................................tlpv--------..-KKSP..YHTCKAK.LI...GS..-..GIPTQDIQV.V..N.LKNA--................NQFTINNIAL.......NIYAKIGGT.-.....AWT.IEKE.DK........R......-..-....-...--..ME..E.L................VIGVGSSLSSDGK...............----..LVLGIAQIFH...S...D.G.RY....L.V.....G.DC..T...PL.....S..........T.......F.D...NY......AKN....LED...................................................YLYSAISNeI........D......R.....S...........L........N.........K..tKEF...RLIFHL...............FK------SASFQYEIKAV.EN.L.MK........................RFS..dTDLT......FKYAFV.HLAY..GHN..FR.......M.FNNDGNK.....................................---DV....D.K......GTLV.......................--.--.-.....---....-......-....-..-.---......-......-..-..-..-......-.....---...-----..--..-..----..................--.-.--..-......-....--....-...............----.----..--.-.-....-----........................-------------------hisshckllhftasssip........................................................................
Q9L1X1_STRCO/365-661   ...............................................................................dsspylvaksafmg--------..-----..-------.--...--..Q..GVPVQEVRI.E..T.VRQSKL................-AYPLNSIAL.......ACYAKLGGI.-.....PFV.IAAP.RT........L......-..-....-...--..AH..E.L................VIGIGSAHVKESR..............lTEPE..RVVGITTVFS..aD...G.N.YL....L.W.....N.TS..ReadYD.....D..........Y.......P.R...EL......LLS....LRD...................................................CIDTIKNR.-........N......A.....W...........Q........A.........G...DEL...RLVFHV...............-------FKPLKDVEATAV.KK.L.VE........................GLT...QTYA.....kVEFAFV.HVST..DHD..WV.......M.FDRTSAGirgwg..........................adsrtkGHYVP....E.R......GHAVp....................mgKR.EL.L.....VAV....G......G....P..M.DL-......-......K..S..A..L......H.....GVP...KPLLL..K-..L..HPQS..................TF.T.DI..E......Y...lGR....Q...............AFRF.TSMS..WR.N.M....YPSRN........................PVTISYSDLIAELLG----hlrh......................................................................................
D2M4C5_RHOPA/151-447   ...........................................................................................fd--------..DESNP..YYATKSV.FL...KR..-..DVPVQSVRL.E..T.MAQADS...............qLIFSMNHMSL.......ATYAKLGGT.-.....PWL.LASQ.QT........V......-..-....-...--..AH..E.L................VIGLGSHSVANSR..............iGSQQ..RFVGITTVFS...S...D.G.SY....L.L.....S.DR..T...AV.....V..........P.......Y.E...EY......ATA....LYD...................................................TLKRSITT.V........R......K.....Q...........D........N.........W..rSTDk.vRLVFHM...............-------FKPPKDTEAEAI.KR.T.VD........................DLE...-LEN......VTFAFV.HIAP..SHP..YL.......I.FDNTQKG....................................iGFRDP....K.K......GILG.......................--.--.-.....---....-......-....-..-.---......-......-..-..-..-......-.....---...-----..--..-..----..................--.-.--..-......-....--....-...............----.----..--.-.-....-----........................-------------------perglhlklgdyeslivfsgaselkqasdgmprpcllklhrlstftdmtylarqafefsghswrmlspepfpitirysdliaerlaglna
A3VQY4_9PROT/445-745   ........................................................................................lpgpq--------..---NP..YYATKAM.LL...RN..-..NVAVQNVRI.E..T.MSEPDK...............sLVYTMNQVSL.......ACYAKLGGR.-.....PWL.LAAQ.QS........V......-..-....-...--..AH..E.L................VIGLGSHTEQKSR..............fDQSV..RYVGITTVFS..sDggyH.L.SE....R.T.....G.VV..L...FE.....D..........Y.......A.T...EL......TDT....LTR...................................................TIERVRRE.-........D......N.....W...........K........N.........T...DRV...RLVFH-...............------AFKQIKDIEAEAI.KQ.A.VE........................ALD...-LEN......VIFAFV.HIAE..QHP..FL.......I.FDQNQEGlphwek.........................drskrkGVLGP....S.R......GVHI.......................--.KL.A.....DSE....S......L....V..V.FAG......As...elK..Q..A..A......H.....GMP...RACLL..K-..L..HRNS..................TF.RdMT..Y......L....AR....Q...............AFDF.TAHS..WR.V.M....TPEPF........................PITIKYSDLIAERLA----glkq......................................................................................
B9MH92_ACIET/439-730   ...................................................................................apqknpylva--------..-----..-----KA.AF...LS..N..QIPTQFIAF.E..T.FSMAPA...............sLAYTLSNLAL.......AVYAKLGGI.-.....PWL.IKSD.KG........I......-..-....-...--..AH..E.V................VIGLGSAAIGESR..............fSRKE..RIVGITSVFR...G...D.G.GY....L.L.....S.NL..S...NA.....V..........P.......M.S...KY......GEA....LTE...................................................SLQGTLQR.V........R......S.....E...........M........N.........WikgDSV...RVIVH-...............------AFKPMRNTEVESV.KA.A.LK........................EFS...-EFD......LRFAFL.HVKQ..DHP..YL.......L.FDDDSIGtk.................................grGEKTP....I.R......GLFAev..................ghnET.LL.T.....LTG....P......Q....Q..-.---......L......K..R..P..T......D.....GLP...KPLLL..S-..L..HRDS..................TF.T.DI..I......Y...lTK....Q...............VYWF.SNHS..WR.S.F....LPAAM........................PVTIYYSDLVAGLLGR---ldr.......................................................................................
A5D4D9_PELTS/458-756   ...................................................................................qlfgnknpyl--------..-----..---VTKC.FF...LQ..Q..QVPVQEVEI.E..N.IVKDDR...............qLIYILNNISL.......ASYAKMGGT.-.....PWL.LKAD.SP........I......-..-....-...--..AH..E.L................VFGLGSCQVSRSR..............lGSKE..RVVGITTVFT..gD...G.N.YL....L.-.....T.NK..S...AA.....V..........P.......F.K...EY......PKA....LLR...................................................SLRKTVAT.V........K......E.....D...........Q........N.........W...LPNdsvRLIFHL...............-------FKPFKDIEVTAI.KT.V.MQ........................ELG...HNDT......-QYAFI.HFVD..NHP..FH.......V.FDENNKGvkdyl...........................trqfkGQFAP....P.R......GAFL.......................TL.SK.W.....EAL....L......-....S..F.KGS......G......E..V..KrlQ......D.....GIP...QPVLL..R-..L..HRDS..................TF.T.DL..T......Y...lAR....Q...............AFDF.SCHS..WR.S.F....SPAPL........................PITILYSALIAKLLK----sls.......................................................................................
A0LL61_SYNFM/455-750   ................................................................................sqnpyfitkgsfl--------..-----..-------.--...-A..H..QIPVQEFEI.E..T.AQKNDR...............eLQYSLNNMAL.......ATYAKMNGI.-.....PWL.LKAN.PT........I......-..-....-...--..AH..E.L................IIGLGSANIADGR..............lGDSE..RYVGITTVFS..gD...G.N.YH....L.T.....N.VS..-...-R.....A..........V.......T.I...DC......YQK...aFLE...................................................ALRKAVSK.V........Q......Q.....D...........M........N.........W...QPK...DHVRLV...............FH---ASFKRFRQDEVNSV.KL.L.MS........................ELG...-NYE......VEYAFL.QLSE..QHP..YL.......L.FDKSQSGv..................................vdFETKR....T.K......GVFAp.....................kRA.ST.L.....QLS....K......R....A..V.LLCltgpseV......K..R..P..E......D.....GVP...SPLLL..E-..L..HRDS..................SF.T.DM..T......Y...lSR....Q...............VFAF.SCHS..WR.T.F....LPASV........................PVTIQYSDLIARTL-----ghls......................................................................................
D0BWJ3_9GAMM/401-693   ...................................................................................klkveenpyy--------..-----..---LGKS.LF...FM..H..QVPVQDFTI.E..L.LSQSDY...............nLSFSLNNMAL.......ACYAKMGGV.-.....PWL.LKSS.PT........L......-..-....-...--..SH..E.L................VIGIGSANIGQER..............gINGQ..RVMGITTVFS...G...D.G.SY....I.V.....S.NT..S...KA.....V..........V.......P.K...AY......CEA....LTS...................................................ILDETIEK.I........Q......K.....R...........M........N.........W..qKGD...TIRLIF...............HT----QVKKFNKEEIEAV.RA.V.ID........................KYH...-DYQ......IEYTFL.KISE..DHG..LH.......V.FDSATADa..................................qkGRLAP....P.R......GKIF.......................--.-Q.L.....SKH....E......M....L..I.YLI......G......Q..R..E.lR......Q.....DTD...GHPRG..VIlsI..HKDS..................TF.K.DI..R......Y...lSA....Q...............VYSF.ASHS..WR.S.Y....FPNPL........................PVTISYSDIIARN------lgwln.....................................................................................
A4WYU7_RHOS5/454-756   .......................................................................................arlpdd--------..--RNP..YIHTKSL.LL...-T..L..GVPTQQVRM.P..T.VLLEPK...............sLQYTLQNFSI.......ATYAKLNGT.-.....PWT.VNHD.KA........I......-..-....-...--..ND..E.L................VVGMGLAELSGSR..............tEKRQ..RFVGITTVFA...G...D.G.SY....L.L.....G.NV..S...KE.....C..........E.......Y.E...GY......SDA....IRE...................................................SMTGILRE.L........K......K.....R...........N........N.........W...RPGdtvRVVFHA...............H-------RPLKRVDVASIvFE.C.TR........................EIG...SDQN......IQMAFV.TVSH..DHP..FV.......L.IDRSERGleayk..........................gstarkGVFAP....P.R......GAISrv...................grLT.RL.L.....AVN....S......P....Q..L.IKR......A......N..T..P..L......P.....TPL...L---V..S-..L..HPDS..................TF.K.DV..D......Y...lAE....Q...............ALKF.TSLS..WR.S.T....LPAAT........................PVTIFYSERIAELLG----rlk.......................................................................................
B7K585_CYAP8/439-744   ...............................................................................aiviildehsnlpd--------..-SINP..YLHSKSL.LL...TH..-..GIPVQEIRY.S..N.IQKDKK...............sLQYILQNFSL.......AMYAKLTGQ.-.....PWT.VDQD.QT........I......-..-....-...--..SD..E.L................VIGIGTSELSNSR..............fETRQ..RFVGITTVFR...G...D.G.NY....L.L.....S.SL..S...KE.....C..........S.......Y.D...EY......PDV....LRE...................................................STISILQE.F........K......R.....R...........N........G.........W...QPGdtvRLIFHS...............AR----PLKKVNI--AKII.SE.C.VE........................EVG...KEQI......VEFAFL.TVSE..EHP..FI.......V.LDTSQQG.....................................---YK....G.K......GIYAp.....................eRG.KI.I.....QIG....K......Y....N..R.LLSt...nsP......H..L..I..K......K.....ETSpipRPLLI..R-..L..HQQS..................NY.R.DL..T......Y...lSE....Q...............VLKF.TALS..WR.S.T....FPAPK........................PVSIYYSELIANLLG----rlkn......................................................................................
C1F5Q7_ACIC5/440-735   .........................................................................................glpd--------..-ASNP..YYTTKAR.LM...AQ..-..GVPVQLLNI.E..T.IRRKSL................-DYILNNIGL.......AMYAKLGGI.-.....PWT.LTQN.SD........M......-..-....-...--..AH..E.I................IVGIGSARLNESR..............rGAGE..RVIGITTVFS...G...D.G.QY....L.L.....A.NN..T...QE.....V..........P.......S.E...EY......VDA....LTQ...................................................SLSETVSE.L........R......S.....R...........F........G.........W...RPK...DRVRFI...............FH---QKFKKYKDAEAEAV.DR.F.AR........................SLK...-DFD......VQYAFV.HVSD..SHN..WM.......L.LDPASRGvkfg.............................dtmkGVAVP....Q.R......GQCVp.....................lGP.NA.A.....LLT....L......S....G..P.F-Q......V......K..T..P..L......Q.....GCP...HPVLV..S-..I..HEKS..................TFkS.VD..Y......I....AR....Q...............IFNL.SFIS..WR.G.F....NPSTL........................PVSISYSDMIVDLL-----ghlr......................................................................................
Q1PV30_9BACT/383-655   ..........................................................................................sde--------..EEEKT..YYEIKKL.LL...DK..-..GITSQFIAN.K..T.VRSGNF................-NYCLPNIAI.......AILAKLGGI.-.....PWK.LNTK.K-........-......-..-....-...--..YN..D.L................VIGYNYKKLQDQK...............----..-WIGSAVFFD..nE...G.R.LG....R.I.....Y.GF..S...EE.....R..........A.......G.E...DL......ISH....---...................................................-LKIAIDD.Y........S......K.....S...........I........G.........-...SPD...RLTIHY...............YK-------PPRKDEIKNF.EQ.V.IY.......................nKLN...LDIP......FALTEV.NDTK..SKS..DI.......C.FDTEYDM.....................................--GMP....E.S......GTYVk.....................iGK.DE.Y.....LLF....N......N....N..R.YEK......E......P..V..R..K......V.....KDE...LPIKV..KI..F..HADV.................gGF.S.HR..E......I....LS....Q...............VYEF.SRLN..WK.G.L....MQTSQ........................PVTTKYSKMIA--------dfslhf....................................................................................
D2QY15_PIRSD/353-529   ...........................................................................................dt-------E..DFSDQ..YYVTKHA.FL...KA..-..GLPSQFVST.K..T.IRNKAS................FKWTVSNIGM.......AVFAKLGGK.-.....PWK.VVSE.--........-......-..-....-...-N..DD..C.L................IVGIGQSHRCGED...............KTIS..RYYSYCVL--...T...D.S.SG....L.Y.....E.DV..R...VL.....G..........K.......D.T...DE......RSY....LTR...................................................FADNLLEI.F........R......G.....H...........S........Q.........Q...---...------...............-------------------.--.-.--........................---...----......------.----..---..--.......-.-------.....................................-----....-.-......----.......................--.--.-.....---....-......-....-..-.---......-......-..-..-..-......-.....---...-----..--..-..----..................--.-.--..-......-....--....-...............----.----..--.-.-....-----........................-------------------fsrfaihtpfklrheemtaiqdaitrftletrrpmtfavlkfnad.............................................
D2QGL1_SPILD/333-520   .....................................................................................snideegv--------..---SD..TYYYLKY.HL...TK..L..GVPLQVLSH.E..K.INVEKT................LKWSTSNIGL.......ALFSKLGGI.-.....PWV.VKPS.T-........-......-..-....-...--..AD..C.L................ILGIGSAHQSNAQ...............NEIE..RFFAYSV--C...V...D.S.SG....L.Y.....K.KL..E...VL.....A..........D.......D.Q...SE......VSY....LDA...................................................L-------.-........-......-.....-...........-........-.........-...---...------...............-------------------.--.-.--........................---...----......------.----..---..--.......-.-------.....................................-----....-.-......----.......................--.--.-.....---....-......-....-..-.---......-......-..-..-..-......-.....---...-----..--..-..----..................--.-.--..-......-....--....-...............----.----..--.-.-....-----........................-------------------krnlvsliqapefacytkcalhipfkikqkeikaiqaaigeirhidfkvikintknkyfgysehntr.......................
PIWI_ARCFU/110-406     ............................................................................................g-IMLVLPE..YNTPL..YYKLKSY.LI...NS..-..-IPSQFMRY.D..I.LSNRNL................-TFYVDNLLV.......QFVSKLGGK.-.....PWI.LNVD.PE........K......-..-....-...--..--..-.-................--GSDIIIGTGAT..............rIDNV..NLFCFAMVFK...K...D.G.TM....L.W.....N.EI..S...PI.....V..........T.......S.S...EY......LTY....LKS...................................................TIKKVVYG.F........K......K.....S...........N........P.........D..wDVE...KLTLHV...............SG----KRPKMKDGETKIL.KE.T.VE........................ELK...KQEMv....sRDVKYA.ILHL..NET..HP.......F.WVMGDPN.....................................NRFHP....Y.E......GTKVk....................lsSK.RY.L.....LTL....L......Q....P..Y.LKR......N......G..L..E..M......V.....TPI...KPLSV..EI..V..SDN-..................-W.T.SE..E......Y...yHN....Vhei.........ldeIYYL.SKMN..WR.G.F....RSRNL........................PVTVNYPKLVAGIIANVN-r.........................................................................................
Q96Z85_SULTO/134-346   ..........................................................................aksqidsiyyrvkasflds--------..-----..-------.GL...EE..R..ATPTQIVTV.D..L.LKQRDEnk...........ntnYSWSLLPIAV.......QMFTKMGGI.P.....YAL.KQSC.IN........I......-..-....G...SE..FN..V.H................FIGLGLTSDPRNK...............---L..KRVGFVTIFN..dN...G.S.LS....Y.M.....D.SN..I...LE.....D..........N.......K.T...ES......YGR...iIYN...................................................AINRIVNL.S........N......T.....N...........K........S.........S...NYN...ILVVHY...............SG------KSLSKDDDQLI.RN.A.IQ.......................iALS...KKRN......IEVYVA.KVSK..SN-..--.......-.-------.....................................-----....-.-......----.......................--.--.-.....---....-......-....-..-.---......-......-..-..-..-......-.....---...-----..--..-..----..................--.-.--..-......-....--....-...............----.----..--.-.-....-----........................-------------------iflidtdskttdkqgsl.........................................................................
A3VPN8_9PROT/165-321   .......................................................................................afverd--------..EEDFD..LHDYLKA.VG...AS..M..GVSVQLIRS.D..K.ALDYHC................RASVMWRLSI.......ALYTKAGGV.P.....WVL.EDIH.P-........-......-..-....-...--..-Q..T.A................FIGIDYAMRRVQD...............DGPR..FAICCAQVFD..aE...G.SgLE....F.IaykadG.VS..V...YG.....D..........N.......P.Y...LN......HAQ....MLK...................................................IIARSLTI.Y........Q......R.....K...........H........Y.........G..dLPK...RVVIHK...............-------------------.--.-.--........................---...----......------.----..---..--.......-.-------.....................................-----....-.-......----.......................--.--.-.....---....-......-....-..-.---......-......-..-..-..-......-.....---...-----..--..-..----..................--.-.--..-......-....--....-...............----.----..--.-.-....-----........................-------------------nt........................................................................................
D1JFX3_9ARCH/159-437   ........................................................................................yfkfn--------..--YED..LRAHIKA.LC...VK..K..HVYTQILTK.T..S.FRPFDM................-SDNMWNLSL.......GLYVKAGGV.-.....PWK.LESG.E-........-......-..-....-...--..EN..T.C................FIGIAFGIKKGED...............-GQE..ILVGLAEVFD...V...F.G.ES....V.T.....I.KV..V...ED.....E..........F.......K.S...EV......GLH....LSEek..............................................asrLIKTAITG.Y........E......S.....E...........K........R.........E...KPK...RVIIHK...............TS-------SFNEDEKEGI.ED.A.LG........................DTL...--YD......----LV.HLQL..KTS..LR.......L.IPNGGYPpnr...............................gtfWKINQ....E.K......GVLY.......................TT.GY.V.....EE-....-......F....R..T.Y--......-......-..-..P..G......A.....ATA...SPIEI..N-..-..RNHG..................AT.E.LK..T......L....AE....Q...............VFGL.TKMN..WN.T.T...vLMNKE........................PITIEYARKV---------ngilksgie.................................................................................
Q8U3D2_PYRFU/474-756   ..................................................................................lafiaarnkls--------..--SEK..FEEIKRR.LF...-N..L..NVISQVVNE.D..T.LKNKRDkyd.........rnrlDLFVRHNLLF.......QVLSKLGVK.-.....YYV.LDYR.FN........Y......D..Y....-...--..--..-.-................IIGIDVAPMKRSE...............---G..YIGGSAVMF-...-...D.S.QG....Y.I.....R.KI..V...PI.....K..........I.......G.E...QR......GESv..dMNE...................................................FFKEMVDK.F........K......E.....F...........N........I.........K..lDNK...KILLLR...............DG-------RITNNEEEGL.KY.-.--........................-IS...EMFD......IEVVTM.DVIK..NHP..VR.......A.FANMKMY.....................................--FNL....G.G......AIYL.......................IP.HK.L.....KQA....K......G....T..-.---......-......-..-..-..-......P.....IPI...KLAKK..RI..I..KNG-..................KV.E.KQ..S......I....TR....Qdv...........ldIFIL.TRLN..YG.S.I...sADMRL........................PAPVHYAHKFANAIRNEWK..........................................................................................
D3S0S6_FERPL/490-768   .......................................................................................egedsf--------..----D..YYNPLKS.AL...FR..N..NILSQNFDV.T..N.YVRGDGkin..........kntIKYAVSNIIY.......NIFGKLGVK.-.....FFV.LEED.VP........Y......D..Y....-...--..--..-.-................ILGIDVGYGEAYT...............---G..KVAGCTTVHD..sE...G.R.LR....N.L.....I.PI..E...KQ.....N..........Y.......P.S...KE......TAR....IKA...................................................LLEEIEQK.K........K......I.....Y...........N........I.........D..fENK...SILILR...............DG-------RINKEEINQL.M-.-.--........................EFS...EERN......CRITYI.EIRK..NIV..HQ.......F.LVNSSQA.....................................--CYV....K.I......G---.......................--.--.-.....---....-......D....Y..Y.ILK......A......H..N..P..R......I.....GFP...RAIKIarKI..V..IEGD..................AW.R.ES..S......L....TEddilL...............IYKL.TALN..YS.T.Ig.rdSNLRI........................PAPIYYADKLVKALKKGWK..........................................................................................
C7P7E7_METFA/420-692   ............................................................................................g-FALIIGN.rYYEND..YYETLKM.QL...FN..L..NIISQNILW.E..N.WSKDDN................-NFMTNNLLI.......QIMGKLGIK.-.....YFA.LDAK.VN........Y......D..Y....-...--..--..-.-................IMGLDSGLGAFKS...............---N..RVSGCTVIYD..sE...G.K.IR....R.I.....Q.PI..D...VP.....S..........P.......G.E...RI......PIH....---...................................................LVVEFLET.K........T......D.....I...........N........M.........-...ENK...NILFLR...............DG-------FVQNSEREEL.KK.L.SK........................ELN...----......SNIEVI.SIRK..NNK..YK.......V.FTSDYGI.....................................GSIFG....N.D......GIFLp....................hkTT.FG.S.....NPV....K......L....S..T.WLR......F......N..S..G..N......E.....EKL...K---I..N-..-..----..................--.-.-E..S......I....MQ....L...............LYDL.TKMN..YS.A.LygegRNLRI........................PAPIHYADKFVKALGKNWK..........................................................................................
B6YTQ5_THEON/463-751   ..........................................................................................lai---TLIPD..MRQEQ..FDKIKGF.FF...NN..-..GILHKAINI.N..N.LRDPSK...............dQKKLIESMIL.......QALYAFGIY.F.....YSL.DNLN.Y-........-......-..-....-...--..--..D.F................IIGLDVTREMDKS...............GRYY..GISGAAVVQN...K...N.G.QV....L.K.....I.IP..I...TS.....P..........Q.......S.S...SE......TAN....INY...................................................LIGNIQQE.A........A......A.....I...........L........N.........R..kGYA...DILFLR...............DG-------KVPGGELEQF.K-.-.--........................EIS...RKYN......YRFTII.EILK..RPL..VR.......F.FWENYKE....................................hTVKSP....R.H......NYYFk....................igDT.YY.L.....TAH....Y......F....T..N.YLK......V......P..L..K..L......G.....NTY...FVARG..K-..I..SKN-..................VI.S.RE..D......I....MT....I...............T-KL.TKLN..YS.Q.Pe.npDKMKL........................PAPVHLSHRLI--------nyerrelk..................................................................................
D3S7P9_9EURY/531-824   ......................................................................licispklpnnefdelkshlfsy--------..-----..-------.QQ...TT..F..HQFMYPFNL.K..R.CLNDDD...............fKKPFINSILS.......QFFHKMGMY.-.....LFS.FSEE.L-........-......-..-....-...-G..DY..D.F................IIGYDITKEKDEN...............DKIK..GIGGSAIIYN...S...H.G.HV....I.T.....TvTF..E...DV.....H..........T.......S.S...EI......ARY....-EKlf...............................................akVYSELVPH.L........-......N.....L...........N........N.........K...RKI...KILLLK...............DG-------RIFKKELEKL.S-.-.--........................LIS...KKYG......FEIIYI.DVRK..STK..LR.......F.FDIKSKK.....................................---AV....P.E......GKNAyt..................kfgRA.YY.V.....SSH....Y......Y....K..R.FLK......Q......P..I..K..I......V.....EKY...RIDDG..S-..-..YKGV..................KI.E.EK..D......I....KQ....L...............IL-L.TKINfsQL.M.P....DKMKL........................PAPVHYAHKHVNAVRRGWK..........................................................................................
B5IR12_9EURY/528-819   ..................................................................................dlelrefynwl--------..-----..----KKE.FY...DE.tK..PLVFQGARV.E..S.VFGMYK................-RYAVPNIVL.......QMAAKLGVY.P.....YSL.ETSS.G-........Y......D..Y....-...--..--..-.-................IIGIDYTYWHERD...............--AV..SVGGGAVVVS..pS...G.L.IE....G.I.....Y.PI..A...IP.....S..........K.......R.E...SL......DMKe..iLQE...................................................WFLKTVQN.N........P......E.....I...........M........K.........Q...GRV...TVLISR...............DG-------MVPKYERNRI.QE.F.LC........................EYS...DELD......MTIEAV.EVRK..RIL..TR.......I.WSLDGPNtfyspv........................kvgnytyYMVNA....H.A......GYPL.......................RR.KE.R.....KIY....Y......S....K..P.YLI......G......S..L..Y..R......-.....---...-----..--..-..----..................--.-.--..-......-....--....-...............----.----..--.-.-....-----........................-------------------fqsgkvqpihgsasrhlveslirlqkinytttkmdnvrlplpidvthklinfirdvn.................................
O67434_AQUAE/419-694   ............................................................................................l-VIVFLEE.yPKVDP..YKSFLLY.DF...VK..R..ELLKKMIPS.Q..V.ILNRTLkn............enLKFVLLNVAE.......QVLAKTGNI.P.....YKL.KEIE.GK........V......D..A....-...--..--..-.-................FVGIDISRITRDG...............-KTV..NAVAFTKIFN..sK...G.E.LV....R.Y.....Y.LT..S...YP.....A..........F.......G.E...KL......TEK....---...................................................AIGDVFSL.L........E......K.....L...........G........F.........K...KGS...KIVVHR...............DG-------RLYRDEVAAF.K-.-.--........................KYG...ELYG......YSLELL.EIIK..RNN..PR.......F.FSNEKFI.....................................-----....-.K......GYFYk....................lsED.SV.I.....LAT....Y......N....Q..V.Y--......-......-..-..-..-......E.....GTH...QPIKV..RK..V..YGE-..................-L.P.VE..V......L....CS....Q...............ILSL.TLMN..YS.S.F....QPIKL........................PATVHYSDKITKLMLR---gie.......................................................................................
B4B3R2_9CHRO/1-219     ...............................................................................mgnlpfilaeplei--------..-----..-------.--...--..-..---------.-..-.------................----------.......---------.-.....---.----.--........-......-..-....-...--..-A..D.Y................FIGLDISRERKRN...............SRGS..NNACGSVRL-...-...-.Y.GK....Q.G.....E.FI..Q...YQ.....L..........D.......D.Q...PI......EGE....--E...................................................ISGKFLER.F........F......Q.....E...........S........E.........L...KDK...TVLIYR...............DGLFRGNEAKFLNNWAK--.--.-.--........................---...-AIG......SKFILV.ECIK..SGV..PR.......L.YNWSQKT.....................................-VVAP....D.K......G---.......................-S.SL.L.....LSS....R......E....A..I.LVT......T......K..V.pA..N......I.....GLA...RPLRL..KI..H..EEGE..................QV.A.IE..K......V....LE....T...............TLKL.TLLH..HG.A.L....QTPRL........................PMPIYGADRMAY-------lrlkgi....................................................................................
A0YYT3_9CYAN/471-752   .............................................................................tddtedgsfysfvssr--------..-----..-------.-L...LR..R..GISSQVIYE.D..T.LKNPNN................YSYILNQVIP.......GILAKLGNL.-.....PFI.LAKP.LE........I......-..-....-...--..-A..D.Y................FIGLDISRTPKKR..............kSGSL..NVCASVR---...-...L.Y.GK....Y.G.....E.FI..R...YR.....-..........-.......L.E...DA......LTQ....GEE...................................................IDKRTLER.F........L......P.....A...........A........D.........L...SGK...TVLIYR...............DG-------RFCGDEIKHL.RE.R.AK........................AMG...----......SKFILV.ECIK..SGI..PR.......L.YEVQELTvkd..............................kkkpILKAP....P.K......GLAL.......................--.RL.S.....SHE....V......M....L..V.TTE......V......K..S..E..K......M.....GLP...NPLRL..KV..I..PEEG.................qQV.S.LE..S......L....VE....A...............TLKL.TLLH..HG.S.L....KEPRL........................PIPLYGSDIIAYR------rlqgis....................................................................................
B0JXD6_MICAN/462-734   ....................................................................................rnadnteeg--------..----S..LYSWIKR.KF...LG..R..GVITQMIYE.K..T.LNDKSN................YKNILNQVVP.......GILAKLGNL.P.....YVL.AE-P.LE........-......-..-....-...--..IA..D.Y................FIGLDVGRMPKKN..............lPGSL..NVCASVRLY-...-...G.K.QG....E.F.....V.RC..R...VE.....-..........-.......-.-...DS......LTE....GEE...................................................IPQRILEN.C........L......P.....Q...........A........E.........L...KNQ...TVLIYR...............DG-------KFQGKEVENL.LA.R.AR........................AIN...----......AKFILV.ECYK..TGI..PR.......L.YNLQQKQ.....................................-INAP....S.K......GLA-.......................--.-L.A.....LSN....R......E....V..I.LIT......S......Q..V..S.eQ......I.....GVP...RPLRL..KV..H..ELGE..................QR.N.LK..Q......L....VD....T...............TLKL.TLLH..YG.S.L....KDPRL........................PIPLYGADIIAYR------rlqgi.....................................................................................
B0ADC8_9CLOT/432-721   ............................................................................................p-VLVILEK..ENIDK.yYETLKKI.FG...GR..N..NIPTQFVDL.D..T.IKKCDPkid.........nkrgKESIFLNILL.......GIYCKSGIQ.-.....PWV.LANG.LS........A......D..C....-...--..--..-.-................YIGLDVCREN---...............--NM..STAGLIQVIG...K...D.G.RV....LkS.....K.TI..S...SH.....Q..........S.......G.E...KI......QIN...iLKD...................................................IIFEAKQA.Y........K......N.....T...........Y........N.........K...KLE...HIVFHR...............DG--------INREDIDLL.KE.I.TN........................SLE...----......IKFDYV.EVTK..NIN..RR.......M.AMLEKSD.....................................ENYNHrdkeN.K......KWIT.......................EI.GM.C.....LKK....E......N....E..A.YLI......T......TnpS..E..N......M.....GMA...RPLRI..KK..V..YGN-..................-Q.N.MD..D......I....VK....D...............IYKL.SFMH..IG.S.I....MKSRL........................PITTYYADL----------ssiyshr...................................................................................
C4L1M1_EXISA/321-484   ............................................................................................g-VVVVIAE.eASLQH.sYQAIKRQ.FG...GK..Q..DVVTQCVEL.H..D.RVLN--................SEDTLYNILL.......GIYVKAGLQ.-.....PWI.LGEP.LH........S......D..C....-...--..--..-.-................FVGLDVSHENGKH...............----..-AAGIIQIIG...K...D.G.AM....I.K.....Q.KA..L..sTS.....E..........A.......G.E...KI......SSE...tMRE...................................................IVYDTLHA.F........E......E.....Q...........Y........G.........H...APK...HITFHR...............DGFGR--------------.--.-.--........................---...----......------.----..---..--.......-.-------.....................................-----....-.-......----.......................--.--.-.....---....-......-....-..-.---......-......-..-..-..-......-.....---...-----..--..-..----..................--.-.--..-......-....--....-...............----.----..--.-.-....-----........................-------------------edltlidsilspr.............................................................................
C6QUV9_9BACI/2-48      ............................................................................................c--------..-----..-------.--...--..-..---------.-..-.------................----------.......---------.-.....---.----.--........-......-..-....-...--..--..-.-................-------------...............----..----------...-...-.-.--....-.-.....-.--..-...--.....-..........-.......-.-...--......---....---...................................................--------.-........-......-.....-...........-........-.........-...---...------...............-------------------.--.-.--........................---...----......------.----..---..--.......-.-------.....................................-----....-.-......----.......................--.--.-.....---....-......-....-..-.---......-......-..-..-..-......-.....---...-----..--..-..---C..................HL.S.NN..E......I....VS....D...............VYKL.SFMH..IH.S.M....LKTRL........................PMTIHYADLSS--------tfhnrgl...................................................................................
C1V6Q1_9EURY/608-882   ........................................................................................aaaad--------..-YDDP..YPEFKRR.LG...-Q..L..GVPSQMITI.D..N.LGND--................--SYLGNISS.......SLIGKAGGV.P.....WRI.DDVP.GD........V......D..A....-...--..--..-.-................FVGLDVTYDHATK...............---Q..HLGAAANVIM...A...D.G.TI....L.A.....S.EA..V...TK.....Q..........A.......G.E...TF......DED...dVAN...................................................VIKHVLEI.F........A......E.....E...........E........G.........R...PPR...HVVIHR...............DG----KFY--LD--IESL.IK.R.LD........................KAR...DLIQ......-RFDLV.EIRK..SGN..PR.......I.AEYDESK.....................................SRFDI....A.D......KGVA.......................F-.-H.V.....HNG....-......D....H..S.YLT......T......T..G..G..K......Eg..spGTP...RPL--..QI..V..KRHG..................ST.D.LD..T......L....AE....Q...............TYWL.SEAH..VG.S.L...sRSTRL........................PITTYYADKCADFA-----mkgy......................................................................................
B9LVW4_HALLT/464-658   .......................................................................................fsmges--------..SASDI..YHEMKKA.LR...QR..-..RVDSQMAHI.D..T.LATS--................--YALPNVAL.......GLVAAAGGI.P.....FTT.EDAM.P-........-......-..-....-...-G..ET..D.L................FIGIDVSHRYPRD..............tDERV..HIAASTTSIY...G...D.G.TI....L.G.....Y.TS..A...KP.....Q..........T.......G.E...KV......PPK...eLKN...................................................LTRQSIAG.Y........K......Q.....E...........H........G.........E...YPD...RIVIHR...............DG--------FMREDLDQV.EE.M.LE........................SMD...INYD......----VV.EIRK..QSP..AR.......V.-------.....................................-----....-.-......----.......................--.--.-.....---....-......-....-..-.---......-......-..-..-..-......-.....---...-----..--..-..----..................--.-.--..-......-....--....-...............----.----..--.-.-....-----........................-------------------lnladgvakipdkg............................................................................
Q53W94_THET8/418-669   ....rnrlkalllreglpsqilnvplreeerhrwenallgllakaglqvvalsgaypaelavgfdaggresfrfggaacavggdgghllwtlp--------..-----..-------.--...--..-..---------.-..-.------................----------.......---------.-.....---.----.--........-......-..-....-...--..--..-.-................-------------...............----..----------...-...-.-.--....-.-.....-.--..-...EA.....Q..........A.......G.E...RI......PQE...vVWD...................................................LLEETLWA.F........R......R.....K...........A........G.........R...LPS...RVLLLR...............DG-------RVPQDEFALA.LE.A.LA........................REG...IAYD......----LV.SVRK..SGG..GR.......V.YPVQGRL.....................................-----....A.D......GLYV.......................--.--.-.....PLE....D......K....T..FlLLT......V......H..R..D..F......R.....GTP...RPLKL..V-..-..HEAG..................DT.P.LE..A......L....AH....Q...............IFHL.TRLY..PA.SgF....AFPRL........................PAPLHLADRLVKEVG----rl........................................................................................
B1XJG0_SYNP2/307-599   ...........................................................................................ti---LVISE..WLDNK..YKTKLTR.DA...LE..H..GITLQFMLP.L..K.ENVR-RiesnkgveskitcftsDQYRANNILL.......GLLAKAGWQ.A.....VGL.PLLN.NE........Y......-..-....-...--..AA..D.L................VIGFDAGRNETLS...............-YGT..SSFAVLADG-...-...-.-.-Q....I.L.....G.WE..L...PE.....A..........Q.......K.G...EI......LDPd..hVRR...................................................TVRRIISQ.F........Q......K.....M...........N........G.........K..qSPK...RILLMR...............DG-------LIQQQEFSLI.TE.A.LE........................EGE...IKYD......----LI.SVRK..SGA..GR.......I.GRRNSDG.....................................TYVDA....P.K......GTVI.......................--.--.F.....SGN....D......K....F..K.IVT......S......E..A..K..A......G.....GSA...RPLF-..-V..V..REQG..................DT.P.IE..I......I....AE....Q...............FYRL.TQLH..PV.S.G...sFTSRL........................PMPLNYADKLAKKIQ----slg.......................................................................................
Q2JSR3_SYNJA/437-712   ...........................................................................................tv--LVVMPW..-SPNE..RKQRIRM.EA...LE..A..GIATQFMIP.G..A.------................DPYKALNVVL.......GLLCKAAWQ.P.....VLL.EPLD.D-........-......P..V....-...--..GP..E.L................IIGFDVGTNRRLY...............----..-YGASAFAVL...A...D.G.QS....L.G.....W.EL..P...AV.....Q..........R.......G.E...TF......SGD...aIYQ...................................................TVSKLVDR.F........Y......D.....K...........L........S.........R...YPS...KVLLMR...............DG-------LVQGGEFS--.-R.T.IE........................ELE...-KEK......IAVDIV.GIRK..SGT..GR.......M.GIEEGKG.....................................KYKDA....K.I......GTVV.......................--.--.F.....DYS....R......K....S..F.TLI.....tS......Q..P..I..R......KggnslGSA...RPL--..RA..I..HEHG..................KT.P.LE..V......L....AL....Q...............TYHL.SQLH.pAS.G.F....QACRL........................PWVLHFADKSGK-------efqrl.....................................................................................
Q2JI93_SYNJB/454-728   ...................................................................................vlvvmplspn--------..-----..-------.-E...HK..Q..KIRLQALRA.G..I.ATQFMIp.............gaDPYKALNVVL.......GLLCKAAWQ.P.....VLL.EPLD.H-........-......-..-....-...PE..CS..E.L................TIGFDVGTNRELY...............-YGT..SAFAVLANG-...-...-.-.QS....L.G.....W.EL..P...DI.....Q..........R.......G.E...TF......SGE...aIYQ...................................................TVSKLVNR.F........Y......N.....K...........F........H.........R...YPR...KVLLMR...............DG-------LVQRGEFDKT.I-.-.-E........................ELR...-KEK......IAVDIV.GVRK..SGT..VR.......M.GREEKGS.....................................-----....Y.R......DAAM.......................GT.VI.F.....DHE....R......R....S..F.MLV......T......S..Q..P..IkkssvpI.....GSA...RPL--..RV..V..HEHG..................NT.P.LE..V......L....AI....Q...............TYHL.SQLH.pAS.G.F....QACRL........................PWVLHFADKSSKE------fqrig.....................................................................................
Q8DKB1_THEEB/458-739   .................................................................................tvlvvmpwsphe--------..-----..EKTRLRI.QA...LK..A..GIATQFMIP.T..P.QDNP--................--YKALNVAL.......GLLCKAKWQ.P....vYLK.PLDD.PQ........-......-..-....-...--..AA..D.L................IIGFDTSTNRRLY...............-YGT..SAFAILAN--...-...-.G.QS....L.G.....W.EL..P...DI.....Q..........R.......G.E...TF......SGQ...sIWQ...................................................VVSKLVLK.F........Q......D.....N...........Y........D.........S...YPK...KILLMR...............DG-------LVQDGEFEQ-.--.T.IR........................ELT...HQG-......IDVDIL.SVRK..SGS..GR.......M.GRELTSG.....................................NTAIT....Y.D......DAEV.......................GT.VI.F.....YSA....T......D....S..F.ILQ......TteviktK..T..G..P......L.....GSA...RPLRV..V-..-..RHY-..................GN.T.PL..E......L...lAL....Q...............TYHL.TQLH.pAS.G.F....RSCRL........................PWVLHLADRSSKE------fqri......................................................................................
Q5MZ10_SYNP6/441-718   ............................................................................................t-VLVVMPW..DSHHD..-KQKIRI.QA...IQ..A..GIATQFMVPlP..K.AD----................-KYKALNVTL.......GLLCKAGWQ.P.....IQL.ESVD.HP........-......-..-....-...-E..VA..D.L................IIGFDTGTNRELY...............---Y..GTSAFAVLA-...-...D.G.QS....L.G.....W.EL..P...AV.....Q..........G.......G.E...TF......SGQ...aIWQ...................................................TVSKLIIK.F........Y......Q.....I...........C........Q.........R...YPQ...KLLLMR...............DG-------LVQEGEFQQT.IE.L.LK........................ERK...----......IAVDVI.SVRK..SGA..GR.......M.GQEIYEN.....................................-GQLV....Y.R......DAAI.......................GS.VI.L.....QPA....E......R....S..F.IMV......T......S..Q..P..V......S.....KTI...GSIRP..LR..I..VHEY..................GS.T.DL..E......L...lAL....Q...............TYHL.TQLH.pAS.G.F....RSCRL........................PWVLHLADRSSKE------fqri......................................................................................
A4HBN9_LEIBR/872-1190  .......................................................................................svilvt-------N..EMGTR..ATRWLKV.EC...MC..R..GVHFIAIPA.S..S.NPKRLNl..............vGAQLRQRIAT.......QFE-----L.N....pLRG.IDLR.GE........L......P..V....L...GR..RH..V.L................ILGVDSCHTNTH-...............----..SVGAIVGILS..tP...A.G.NS....L.L.....S.FF..W...RH.....D..........A.......R.G...RE......AQH....VAK...................................................HFRGILAN.A........V......A.....L...........S........G.........-...RVD...EVVVFQ...............DG-------DVFS-ELVGL.KE.V.LT........................TQV...PTCG......--LTFM.CLHK..RCN..VR.......F.MHASPGQdgsiatqrhasavag.......ksgdceeaegfsgdnVFHNI....V.K......GVVIpa...................ltTV.PLdH.....QPA....A......N....S..F.YLQ......T......H..E..S..C......M.....STT...RIVQY..TV..H..HVSP..................SL.D.VA..D......V....QH....I...............ANIM.A--N..VL.A.P....QATKL........................PMAARCAHRLADQAERL--ld........................................................................................
A4HZ40_LEIIN/904-1226  ........................................................................................svili------TN..EIDTR..ATRWLKV.EC...MC..R..GAHFIAIPA.S..S.SPKK--................LNLAGAQLRM.......RIASQFELN.P.....LRG.VDLR.GE........L......P..V....L...GH..RH..V.L................VIGVDSCHTNTHS...............--VG..TIVGILST--...P...T.E.SK....L.L.....S.YF..W...RH.....D..........A.......R.G...RE......TQH....VAK...................................................HFRGILAG.A........V......A.....L...........S........G.........-...RVD...EVVVFQ...............DG-------DVFS-ELVGV.KE.E.LT........................MQV...PN--......CGLTFM.CLHK..RCN..VR.......F.MHASPGQdgssatrsqasavasas...ddvekadrdtnafrednGLHNL....V.K......GVVIpala...............pvplDH.QL.-.....--A....A......N....S..F.YLQ......A......H..E..S..S......M.....STA...RIVQY..TV..H..HVSP..................SL.D.VT..D......V....QQ....I...............ANIM.A--N..VL.A.P....QATKL........................PMSTRCAHRLADQAERL--ld........................................................................................
Q4DYG9_TRYCR/791-1083  ...........................................................................................ta--AVIISA..ERETR..ASRWILA.EC...LT..R..GILGMFIPP.A..T.TPKR--................QNLLCENVRI.......QLRTKFETD.P.....AHG.VNLP.RE........V......P..A....L...AQ..RR..V.L................VVGVDACHTTTFS...............--TG..SVVGILCAPE..rN...H.L.LP....F.F.....W.KH..E...MR.....G..........Q.......E.A...DR......VTE....---...................................................HFRLVLQR.A........C......E.....L...........Y........D.........-...GLD...EVVVLQ...............DG-------DVSS-EARQM.Q-.-.-P........................HLP...AG--......CGFTFM.CLHK..RTN..VR.......F.VHRVLGGnqf...............................pkaTAANV....V.K......GAVVq.....................aLT.PI.S.....LQD....D......Sv.vpS..F.YLQ......N......H..D..C..N......M.....STA...RTVQY..TV..H..STSP..................TL.E.VS..D......V....QQ....L...............SHVL.SHV-..-L.S.T....QATKL........................PMATRCAHRLSSVAER---lld.......................................................................................
Q6T6J9_9TRYP/784-1082  ..........................................................................................taa---VIVTN..ERETR..LVRWMQA.EC...LT..R..GILPLFVPP.C..A.SPKQ--................QQLRCENIRL.......RLRTVFATD.P.....LRG.VDLQ.RE........V......P..A....V...AQ..RR..V.L................LVGVDSCHTPTVS...............--TG..SVVGILCTAE..rN...H.L.LP....F.F.....W.KH..E...RR.....G..........Q.......E.V...EL......VSE...hFEV...................................................LISRAMEL.Y........D......G.....L...........D........D.........-...---...-VVVFQ...............DG-------DVYS-EMSAM.Q-.-.--........................-AH...LPVG......CGFTFA.CLHK..RSD..VR.......F.VHEFRGEants.............................gskvAAGNV....V.K......GTVVqalt..............iqrasED.PL.L.....GNA....V......N....S..F.YLQ......N......H..D..C..E......T.....STA...RTVQY..TL..Y..CTSP..................TL.D.VS..D......V....QQ....L...............SHVL.AHA-..-M.A.T....RATKL........................PMPTRCAHRLASIVERL--id........................................................................................
A4HH63_LEIBR/16-225    ...............................................................................sdaasshmssttlt--------..-----..-------.--...--..-..---------.-..-.------................----------.......---------.-.....---.----.--........-......-..-....-...--..--..-.-................-------------...............----..----------...-...-.-.--....-.-.....-.--..V...RR.....Q..........N.......A.N...EV......LNN...rFPD...................................................FLKEVTAH.F........K......L.....N...........G........K.........G...SKG...TMVLYR...............GA-----MTDAEVGFTANM.DL.V.ME........................QVL...PNWD......--TATV.VVHP..RSH..FRmawdpttV.FPHETASa..................................yaGLSNV....P.R......GFST......................tDC.RI.I.....LAD....SdpytpvD....S..F.YLS......A......A..N..C..T......L.....GHA...ANTYY..LV..Q..KRAA..................SI.S.LM..D......L....QK....L...............TYNM.CYMY..PN.K.P....DALPL........................PLPIKCAYEYARK------ygslk.....................................................................................
Q6T6K0_9TRYP/549-877   ...........................................................................................vt----FLRR..PEREP..YAEWKAS.WS...GG..-..GALSQVVAK.D..L.TGGR--................ESSIVMAVAQ.......QICAKTGRL.Nw...tLDV.NQVC.PK........L......-..A....K...SD..PSggI.L................IIAADVGRDQRSVate........ssavRQEF..FAVAFVSFYVk.gT...Q.W.ST....Y.C.....N.HY..Q...VN.....G..........R.......K.E...TL......YAD....GSDcdttsmsegg...............................pptpseviskKMGEFVQE.A........K......S.....H...........F........T.........SkgnAVS...AYLVLR...............GCASEGELLDARKSDVDVL.SE.V.LK........................GSS...----......--WAVV.AGQR..YQH..SR.......FaFQAPDDR....................................tMYCNA....P.R......GFVT.......................AE.GA.D.....KKF....G......E....A..F.FLT......G......A..N..C..T......L.....GHA...RSTLY..V-..V..SKRK..................GF.D.LG..E......L....QA....L...............LYGM.CFLY..PN.K.T....DALPL........................PLPLKCAAEYGR-------kysaltn...................................................................................
Q86QW7_GIALA/412-736   ............................................................................................l-VVIVIPG..PKQDRgdLYKGIKQ.FY...TH..M..GIVTQCLLA.P..K.SSQNELq.............wyDQAVLRSVCQ.......QIYAKAGGA.-.....VWA.PVLP.PQ........N......-..-....V...YS..KS..T.M................LCALDISRPKKTVgr...........paEVPI..STAGFISTYD..gS...F.E.YI....Y.S.....Q.KK..T...LV.....P..........N.......R.L...NH......GGE....LQQqtl.............................................meaFIKNSCNV.Y........L......A.....F...........N........N.........R..iLPD...HIVIFR...............DGVSDSQISATLEVEIKSL.YE.C.LR........................QIY...HKSNr...pmCDLKVI.VAQK..TCA..MR.......F.SAVGGTV.....................................----L....R.S......GYYVi.....................nRS.PD.N.....RQQ....G......S....E..F.LMA......S......Q..A..I..V......H.....GTT..pKPIRY..KI..I..FDSM..................EA.S.VDndS......F....NQ....Li............elTNAM.AYGY..VN.W.P....QAISL........................PHVLHMAHHLSKFCGEV--lr........................................................................................
C6LTG5_GIALA/555-877   ............................................................................................l-VVVVIPG..PKQYSggLYKEVKR.FY...TD..K..GIVTQCLLT.P..R.LSRDGPe.............wyDQAILNGLCQ.......QIYAKAGGA.-.....VWA.PALP.KD........N......A..Y....-...-S..TS..T.M................LCALDVSRPKKTVgr...........ptEVPA..STAGFISTY-...E...G.S.FE....Y.I.....Y.SQkkN...LMpn.rlN..........Q.......G.G...EV......QQQt..lMKT...................................................FIKNSCEV.Y........S......A.....F...........N........S.........S...LPD...RIVIFR...............DGVSDGQISTVLETEINSL.YEyL.CQ........................RYR...EANRp....mCDLKVI.VAQK..TCA..MR.......L.AAVSNTD.....................................----L....R.P......GFYIl.....................nHS.PD.N.....KQK....G......S....E..F.IMA......S......Q..A..I..V......H.....GTT..pKPIRY..KL..I..FDST..................EA.S.MD..N......Ss..fKQ....Li............elTNTM.AYGY..VN.W.P....QAISL........................PHILHMAHLLSKFC-----geil......................................................................................
Q0TWJ6_PHANO/160-297   .......................................................................................rgssit--------..-----..-------.--...--..-..---------.-..-.------................----------.......---------.-.....---.----.--........-......-..-....-...--..--..-.-................-------------...............----..----------...-...-.-.--....-.-.....-.--..-...--.....-..........-.......-.-...--......---....---...................................................--------.-........-......-.....-...........-........-.........-...---...------...............-----GTYSKVVETEVSAV.KR.A.FV........................KLRt.lKKWKe....dIKVTTI.VATK..RHY..AR.......F.YPIEKEDk..................................agKCGNY....Q.P......GIVV.......................DT.TV.T.....SPY....F......T....E..F.FLQ......A......H..S..E..L......Q.....GTT...KLADY..FV..V..KDDV..................NW.N.VT..N......L....AA....L...............----.----..--.-.-....-----........................-------------------appayyadklcergriylr.......................................................................
Q5KAT1_CRYNE/560-859   ............................................................................................i-ILCILPR..KEASI..YQTIKSV.GA...EG..LfkPVVTQCLQS.A..K.IKSDRG................IDQYCGNVAM.......KVHCKLGGV.-.....TH-.-QVK.HN........V......-..-....-...-D..KT..T.M................LCGADVTHPPSRG..............rVLYP..SIAATVASIN...G...E.N.NY....F.A.....G.CV..T...EQ.....G..........G.......R.V...EI......IQL....LDE...................................................MITHHIKT.F........E......K.....N...........T........G.........A...KPQ...KILFYR...............DGVSEGQYRFCVDEELQSI.KK.A.CK........................ALG...GNYN......PKITFV.ICAK..RHA..MR.......F.FAASDADr...................................dRTGNL....P.P......GTVV.......................DR.GV.T.....SPH....N......F....D..F.YLQ......A......H..A..G..L......Q.....GTA...KPTHY..VV..M..ADEA..................GY.T.AD..A......L....QN....L...............TNTL.CYSF..AR.A.T....RSVSL........................VPMAYYADIIAEQAR----li........................................................................................
Q5KAU3_CRYNE/580-879   ............................................................................................i-IFCILPK..KDPSI..YQAIKAC.AA...EQ..LfkPVVTQCLQS.L..K.IKSDRG................IEQYCGNVAM.......KVHAKLGGL.-.....THQ.VSHQ.L-........-......-..-....-...-E..RT..T.M................MVGADTGHPPAKG..............gALPP..SIAVTVAAVN...G...E.N.NR....F.V.....S.GV..R...LQ.....E..........G.......R.V...EI......IQD....LEN...................................................MMATHIQT.F........E......K.....N...........T........G.........A...KPL...SILFFR...............DGVSEGQYAHCVNQELKSI.KK.A.AA........................KFG...-NYN......PKVTFV.ICAK..RHS..MR.......F.FASSDADk...................................dRTGNL....P.P......GTVV.......................DS.LV.T.....SPI....I......H....D..F.YLQ......A......H..A..G..L......Q.....GTA...RPTHY..VV..V..ADEN..................KY.S.AD..K......L....QG....L...............VNVL.CYSY..AR.A.T....RSVSL........................VPVAYYADIVAEKARE---wi........................................................................................
A7TMA9_VANPO/888-1209  ............................................................................................y-ILYVLRR.gNDSAV..YDRLKYI.TD...LK..F..GALNSCVVW.D..N.FKKNS-................-IQYNSNVVM.......KMNLKLLGS.Nh...sLSI.ENNK.LL........I......D..K....E...SN..LP..I.L................VLGSDVTHYPEKD...............--QN..SIASLVGSYD...D...K.F.TQ....F.P.....G.DY..M...LQ.....D.........gP.......G.E...EI......ITN....VGS...................................................LMLNRLKI.Y........Q......K.....H...........N........N.........G..kLPT...KIMYFR...............DGVSVDQFSQVVKIEVKSI.KE.S.VRkfg..................pqlNGG...NKYD......PPVTCI.ATVK..RNQ..VR.......F.IPIQENAknekg..........................eevavqSMGNV....M.P......GTVV.......................DR.GI.T.....SVA....H......F....D..F.FIQ......S......H..Q..A..L......K.....GTG...VPCHY..WC..L..YDEN..................QS.T.SD..Y......L....QE....I...............CNNL.CYIF..GR.S.T....TSVKV........................PAPVYYADLLCTRATCFF-k.........................................................................................
A5E477_LODEL/107-430   ............................................................................................f-LLVVLPS..KDARF..YRAVKRA.GD...LK..V..GINNSCVIV.D..T.FTKRKFd.............kfDMTLFAQVGM.......KVNLKLGGS.N.....HKL.SDAN.SK........G.....lV..D....E...KK..VP..V.F................ILGADVTHPTGES..............nEESV..SIASVVGSED...A...I.F.NS....F.P.....G.SL..R...VQ.....G..........G.......G.Q...EV......IAE....IKD...................................................MVYERLEN.F........H......K.....K...........V........G.........K...LPS...KVLFYR...............DGVSEGQYYTVLKEELPKV.KA.A.FS........................EYG...KAKNik..fnPKITFM.IVVK..RHQ..TR.......F.IPLSENAvslatk.........................kniaatANDNV....I.P......GTVV.......................DR.DI.T.....SIA....F......F....D..F.YIQ......S......Q..Q..A..L......Q.....GTG...IPAHY..YV..L..HDEN..................SY.T.SD..E......I....QR....I...............TYNL.CHTF..GR.A.T....KSVKV........................VPAAYYADLLCTRGRCY--v.........................................................................................
C5MCT9_CANTT/554-879   ............................................................................................y-LLVLLPR..SDTTY..YLSVKRV.CD...LK..V..GILNSCSIL.S..V.FIKQRRg.............sfDTMTYAQMAM.......KVNIKLGGS.N....hKLS.HQDS.AS........L......V..D....K...NG..VP..I.M................ILGADVTHPTGQI..............nHESV..SIAACVASED...G...I.F.NK....F.P.....G.SI..R...IQ.....S..........G.......G.Q...EV......IKD....IKG...................................................MVLERLEN.F........H......N.....K...........V........K.........K...LPS...KVLFYR...............DGVSEGQYYTVLKEELSKI.KA.A.FAey...................grsKKV...PKYS......PTITFM.IVVK..RHH..TR.......F.IPLEKNAkdprtn.........................kvvavqSYENV....I.P......GTTV.......................DR.DI.T.....SQA....Y......F....D..F.YIQ......S......Q..Q..A..L......Q.....GTG...VSAHY..YV..L..HDEN..................NY.T.SD..Q......I....QR....I...............TYNL.CHTF..SR.A.T....KSVKI........................VPAAYYADLLCTRGRDY--iy........................................................................................
B9WGS3_CANDC/555-882   ............................................................................................y-LLFILPR..QDTQL..YSAIKRA.CD...LK..I..GILNSCSVL.N..T.FTKKRRgs...........dnfDTMTYAQMAM.......KINIKLGGS.Nh...kLSK.KDSQ.GL........F......D..-....K...NN..VP..I.F................ILGADVTHPTGEI..............nSESV..SIASIVGSED...G...I.F.NK....F.P.....G.SV..R...IQ.....T..........G.......G.Q...EV......IAD....VKS...................................................MVLERLEN.F........H......K.....K...........V........G.........K...LPS...KVLFYR...............DGVSEGQYTTILKEELTKI.KA.A.FIe.....................ygKLKn.iPKYS......PTITFM.IVVK..RHH..TR.......F.IPIHDNGddpktk.........................kqiavtSNENV....I.P......GTTV.......................DR.EI.T.....SPA....Y......F....D..F.YVQ......S......Q..Q..S..L......Q.....GTG...IPAHY..FV..L..HDEN..................NY.T.SD..A......I....QK....I...............TYDL.CHTF..SR.A.T....KSVKV........................VPAAYYADLLCTRGRDY--iy........................................................................................
B2WJ98_PYRTR/213-541   ...........................................................................................ct--FFLLRE..KDFDI..YAKIKRD.GD...FS..-..GNHTICAVA.S..R.IKDRNEqdnr........rsgpRWQHFSNLAL.......KMNMKLGGD.N.....HWL.DENE.LE........K......V..L....GgkdKK..QN..T.M................ILGADVIHPGSSS..............kIGAP..SIACVVGTID...S...R.F.MS....Y.R.....G.SM..R...LQ.....A..........G.......G.Q...EQ......IEDf..nFRS...................................................MIKERLEV.W........K......G.....H...........N........K.........K...LPT...RIFFYR...............DGVSESQFVTISEQEIPQI.KK.A.YA........................EAG..gDDKK......LGVCFL.VVGK..CHH..TR.......F.YAKNNKTsylvs..........................tkagnfVNGNL....K.P......ELLV.......................DH.VV.T.....APK....P......I....N..F.FLQ......S......H..A..A..I......K.....GTA...RSAHY..YV..L..DDDT..................QI.D.VN..N......L....QK....L...............TLML.CYTF..GR.S.T....TGVSY........................AAPAYIADRLCERGRSYI-r.........................................................................................
Q0U676_PHANO/647-830   ........................................................................................nvldv--------..-----..-------.--...--..-..---------.-..-.------................----------.......---------.-.....---.----.--........-......-..-....-...--..--..-.-................-------------...............--GP..SIAAVVASTD...S...T.A.LQ....F.P.....G.SV..T...IQ.....Q..........T.......F.D...EY......TTR...gAEDkttltapv..................................lprvlslrsMMEKRFEA.W........S......N.....P...........Q........K.........-...PPK...DILFYR...............SGINFDNNATIEH-EYQGI.KA.A.FN........................SKW...PGFE.....qPCITCV.VYNK..NAQ..IT.......F.FRDSQLSskl..............................dldaATVPP....A.P......EIVF.......................GT.NV.G.....QAQ....K......Y....K..Y.YV-......-......-..-..-..-......-.....---...-----..--..-..----..................--.-.--..-......-....--....-...............----.----..--.-.-....-----........................-------------------lkneigfdeaelkql...........................................................................
A7ISJ0_MYCPJ/514-830   ............................................................................................t-VLVVLPS..KDAND..YAAVKTW.GE...LH..D..GVNTICVTA.G..K.QHRL-I................DYDFQANLAL.......KFNAKLRGQ.N.....HKL.DKSF.FE........Y......L..C....H...GQ..SA..T.M................VVGADVTHPGPSS..............vDYCP..SIAAVVASTD...S...G.A.CK....Y.S.....G.SI..R...LQ.....A..........S.......R.E...EI......ITD....LQG...................................................MMTERLKV.W........Y......F.....A...........G........D.........Rr.tLPP...HILYYR...............DGVSESQFGAVKEQELTAI.KS.A.CAka...................gasAQS...ENYT......PKITVV.ICTK..RHQ..TR.......F.YPTSLNPgke...............................fdsKTGNP....L.P......GMVV......................dDR.AI.R.....LPH....Y......F....D..F.YLQ......G......H..K..A..L......Q.....GTA...RPCHY..FV..I..ENGI..................GY.N.PD..Q......L....QA....-...............TYGL.SWVY..AT.S.L....TPISL........................AAPAYYADRLCERGRAYL-r.........................................................................................
A6S1V9_BOTFB/6-263     .......................................................................................eivsva--------..-----..-------.--...--..-..-CPTVCVST.D..G.VERGAR...............pDLGVLANIAL.......KINFKLGGI.N.....HKI.ENIP.L-........-......-..-....-...-K..DR..T.M................IMGADVTHVGKGQ..............dDACP..SQAGVVATRD...S...N.Y.VH....Y.L.....A.SA..R...LQ.....P..........H.......N.T...EF......IED....LQG...................................................MVEERLEA.Y........H......Q.....H...........N........G.........Y...LPA...HILFYR...............DGVGEAQYGMVLEEELPQV.RS.A.CA........................KLV...ARYGg...vpPLITLL.VVGK..RHH..VR.......F.FPDSNHQ.....................................PSRNL....P.S......GTVV.......................DR.GV.I.....DPN....R......T....N..F.YLQ......S......H..D..S..A......L.....GTA...RTGHY..VL..I..IDET..................GY.G.LE..R......L....ET....I...............V---.----..--.-.-....-----........................-------------------snhftcrfhv................................................................................
A6SR68_BOTFB/1-284     ............................................................................................m--------..-----..-------.--...--..-..---------.-..-.------................--------CL.......KFNLKLGGV.N.....QEV.SE-G.C-........-......-..-....G...IK..AR..T.M................VVGADVTHPGDEE...............-VCP..SIAAVVATDD...N...S.Q.FK....Y.L.....G.SA..R...LQ.....E..........G.......K.Q...EY......ISD....LRG...................................................MMRERLLV.W........A......R.....RvlegppglggvY........P.........K..iLPD...HILFYR...............DGVSESQFGMVRHHETQQI.FD.G.CSdaytemkrhl...eknrlktllkvPGG...EKWK......PKLTLI.VAIK..RHH..TR.......F.YPLTLVD.....................................GDPNL....N.A......GTII.......................DS.IV.V.....TPN....H......F....S..F.YLQ......S......H..C..S..P......L.....GTA...RSTQY..VV..I..YDDLd................yKS.T.PQ..S......I....MN....I...............TNKL.CYTG..AR.A.S....KALSV........................CTPARYADLLCDRVRCYLK..........................................................................................
Q0UCE8_PHANO/551-880   ............................................................................................l-VVFLLNK..SSTPF..YAHLKDL.AD...RT..H..GIHSLCLVE.Q.yK.LIKQ-Yger..........ahlFQEYMTNVVM.......KINLKMGGI.-.....TQS.VT--.TV........S......D..Y....L...AK..NR..V.M................VLGADVVHAGPGA..............yPGTP..SIAAIVGSVD...F...S.A.GK....C.L.....G.SM..R...LQr..idT..........T.......D.R...ET......IVE....VED...................................................MVRERLEA.W........A......A.....A...........R........KaestdlgitE..eLPQ...SIIYYR...............DGVGTGQYETIKKIEVAAI.RA.A.YN........................KLA...TQYGls..tdVKIHAV.VVVK..RHH..TR.......F.YPMNASEgd.................................kfGNENT....L.P......GTFV.......................DR.LV.T.....SPY....Y......Q....D..F.YLQ......S......H..S..G..I......K.....GTV...KPTHY..FV..L..EAEI.................pGL.T.LD..K......L....RD....L...............THQI.CYSY..AR.A.L....CAVSY........................ASPTFYADRLCDRGRTYI-r.........................................................................................
B2WJ35_PYRTR/419-708   ............................................................................................l-FILVVEK..YDTTI..YRELKNL.AD...RV..V..GIQSLCVVE.Q..M.-KKTDR...............wFDDMMRNVMM.......KLNLKLGGI.N.....HVV.DAVQ.TR........L......-..-....-...-K..SH..T.V................VLGADLVHPSGNL...............PGVP..SIASIVGSVD...N...H.A.GK....C.L.....G.SM..R...LQ.....G..........I.......D.T...TD......REL....IIE...................................................MVTERLHA.W........A......D.....F...........H........K.........G..qLPA...NIIYYR...............DGVSAGHYAKVKKDELTAI.RT.A.YTavr..................ktkGL-...KPQG......LNLTAV.IVTK..RHH..TR.......F.YPTSDGE.....................................-----....-.-......----.......................--.--.-.....-TD....K......I....D..F.YLQ......S......H..S..G..I......K.....GTA...RPTHY..FV..L..ENKV.................pGL.T.LE..A......L....RD....L...............THDL.AYSY..VR.S.M....TPVSY........................VPPTYYADRLCERGR----lyvr......................................................................................
Q0UCU3_PHANO/737-1044  ............................................................................................l-VVLLLKT..QSIPV..YSAFKAA.AD...TE..A..GLQSICMTQ.ApnY.ISAKQKck............enIDQYMANIMM.......KANLKFGGG.Nh...tVQF.AAKP.LT........H......I..A....T...TL..QD..T.L................VLGADITHPSPGS..............lVGCP..SIAAVVGSVN...S...M.S.TK....Y.L.....G.SM..R...LQ.....E..........T.......C.K..kEI......IDD....LQA...................................................MVYERIVA.Y........E......Q.....A...........T........R.........N...FPK...RILFYR...............DGVSTGQFAKVRDEELPSI.KA.A.FR........................---...----......QRVTIV.VAVK..RHH..TR.......F.YPAKALK....................................hLNGNC....V.P......GTLV.......................DR.VV.T.....SPH....Y......C....D..F.FLQ......S......H..H..G..L......K.....GTA...IPTHY..VV..I..ANEI..................GL.G.DK..E......L....QE....L...............TWKM.CYTY..VR.A.T....LGVSY........................APPAYYSDRLCDRGRAYM-r.........................................................................................
Q0UCG8_PHANO/473-701   .............................................................................ekentpaysvfkylad--------..-----..-------.--...--..-..---------.-..-.------................----------.......---------.-.....---.----.--........-......-..-....-...--..--..-.-................-------------...............SGTP..SIAAIVGSVD...A...K.G.GK....F.L.....G.SM..R...LQ.....P..........Rl.....iA.C...ED......IQD....VES...................................................MVVERLMA.W........F......M.....A...........N........K.........R..tLPK...NILYYR...............DGVSDTQYSQVKDRELPQI.RK.A.FA........................AFA...KKLGlmqvpkFKLTAY.VVAK..RHH..VR.......M.FPLAADAa...................................pKNGNC....R.P......GTVV.......................DS.GI.T.....SPY....F......G....D..F.YMQ......S......H..N..G..L......I.....GTA...RSAHY..FP..L..VNEM..................GL.T.DV..Q......I....QL....-...............----.----..--.-.-....-----........................-------------------fiayaieagesiyssptktetnmphscyl.............................................................
Q0UCH0_PHANO/670-999   ............................................................................................l-VILVLRS..KDQEV..YSNFKYL.AD...RV..F..GIPSIVMVT.A..S.NFR--Ggaw.........nvtgLDQYIGNIMM.......KANLKLGGI.N.....HSA.ESDR.GN........I......K..N....-...HL..EN..T.L................VLGSDVTHPSNGS..............lFGCP..SVAALVGSVD...N...T.G.GC....F.L.....G.SL..R...LQ.....D..........Q.......G.SkehQM......IDD....LKS...................................................MVVDRLWD.W........F......S.....L...........N........K.........R..kHPK...NILYYR...............DGVGDSQFEEVRNKELVDI.RD.G.YDqfvk...............evrkaSFG...RDIEdp..ppLKLTAV.VCTK..RHH..TR.......F.YPNKPADmq.................................tnAQNNC....K.A......GTLV.......................EQ.SV.T.....NPY....F......T....D..F.YLQ......S......H..N..G..I......K.....GTA...KPAHY..FV..L..VNEM..................EI.G.VS..D......L....QH....L...............TYNL.CLSY..VR.A.T....MGVSY........................AAPAYYADRLCERARCYL-r.........................................................................................
Q2HHM4_CHAGB/694-1033  ............................................................................................l-VFVLLPD..KGAEL..YNAIKAA.AD...IK..V..GIHTVCMVE.S..K.AAKKFNkhtk........kmqfDLQFFDNILL.......KANLKQGGI.N.....HT-.LEFP.TS........-......K..I....L...ST..WQ..A.M................VLGLDVTHSPPGAn............kaKATP..SIIGMVANAD...E...H.L.AQ....W.P.....A.TI..A...FQ.....D..........R.......EnQ...EI......VTS....MQSf................................................qtLLQPHLDR.Y........Y......G.....R...........H........K.........K...YPA...ALIIYR...............DGVSESQYSQVAEDEYNGI.CS.V.CT.......................aAYG...SKNQp....gPKISII.VVGK..RHH..TR.......F.FPTAADHa...................................dSKGNT....R.P......GTVV.......................DR.SI.T.....SQF....L......W....E..F.YLQ......A......H..E..A..I......Q.....GTA...RPAHY..VV..V..KDEFfrstfsvpdnrpsanppyNN.P.AD..V......L....EA....F...............THAL.SYAF..GR.S.T....RSIGV........................CTPARLADKVCDRARCY--ta........................................................................................
B2WJ32_PYRTR/383-592   .......................................................hrdasgnvitgdtvtvtvkqyqrlqygrtlrhgelsav--------..-----..-------.--...--..-..---------.-..-.------................----------.......---------.-.....---.----.--........-......-..-....-...--..--..-.-................-------------...............----..----------...-...-.-.--....-.-.....-.--..-...--.....-..........-.......-.-...NI......ITG....LAT...................................................LLQTHFND.W........Y......K.....F...........H........D.........R...FPE...NVLYYR...............DGVSTSQFDDVNATEVAGI.QA.A.FEnlvk................skkkD--...---Nte.vqkLKITAV.IVNK..RHG..TR.......F.FPLREIDa..................................mtRNNNC....K.P......GLLV.......................ES.SI.T.....SPY....N......T....E..-.---......-......-..N..G..I......K.....GTA...RSAHY..TV..I..KNDM..................QM.T.TE..Q......L....ED....L...............A---.----..--.-.-....-----........................-------------------svsyalpayyadrlcergrcylr...................................................................
B6HRB3_PENCW/625-938   ............................................................................................f-LVVVLPT..TEGKN..FDYVKYA.GD...LK..T..GILTHCILY.D..K.VLRS--................NEQYWSNNAM.......KVNLKMGGC.N.....QLL.QPAN.AR........F......-..I....G...AG..KS..T.M................VVGLDVTHPSSAD..............pEVFP..SVASIVASID...Y...R.M.GQ....W.P.....G.EV..R...AQ.....M..........R.......R.Q...EH......VVH....LKD...................................................MMLGRLHL.W........Q......K.....N...........N........S.........G..nLPQ...NILVYR...............DGVSEGQYNMVLMEELPKI.QA.A.AK........................AVY...RGPM......PNITIV.VCGK..RHN..VR.......F.YPTNAKDq...................................dRTSNP....L.N......GCVV.......................DR.GV.T.....RPM....Y......W....D..F.YLQ......A......Q..A..P..L......Q.....GSA...RPAHY..IV..I..HDEIftns.........kanpdRK.P.VD..V......L....QE....V...............THNI.CYMM..GR.A.T....RSISY........................STPAFLADKFCDRGRKY--ll........................................................................................
D0U264_CRYPA/482-802   ................................................................................lalivfpyqqpsg--------..----V..YNKIKFL.GD...VV..H..GLHTVCVIG.R..K.FVKNGQ...............tQREYFANVSL.......KINLKLGGT.N.....HQL.TH-P.PE........L......-..-....-...-F..RG..T.M................VVGYDAVHPTAVE..............kEDLP..SHMALVASVD...E...G.L.GQ....W.S.....G.CY..W...TQ.....K..........R.......R.Q...EI......ADAt..nLKQ...................................................HMKSRLEL.W........M......K.....E...........R........R.........R...RPE...RIIIYR...............DGVSDSQYEAVMKDELPQI.EA.A.YR........................DQF...QGEE......PKITLV.VAVK..RHS..TR.......F.YPSDPTHm...................................tKSGNM....R.S......GTIV.......................DR.GI.T.....EAR....Y......W....E..F.FLT......A......H..E..A..I......Q.....GTA...RPARY..VV..L..RDDIf...............rtKY.K.KD..G......L....VK....Ghdftea..vnkleefTHKV.CYLF..GR.A.T....RAVSL........................CTPAYYADILCTRAR----aye.......................................................................................
Q1K6I6_NEUCR/733-1052  ............................................................................................f-VVVLLPR..KDVAI..YNMVKRA.AD...IT..F..GVHTVCCVA.E..K.FLSTKG................QLGYFANVGL.......KVNLKFGGT.N.....HN-.--IK.TP........I......P..L....L...AK..GK..T.M................VVGYDVTHPTNLAag..........qspASAP..SIVGLVSTID...Q...H.L.GQ....W.P.....A.MV..W...NN.....P..........H.......G.Q...ES......MTE...qFTD...................................................KFKTRLEL.W........R......S.....Np........anN........R.........S...LPE...NILIFR...............DGVSEGQFQMVIKDELPLV.RA.A.CK........................LVY...PAGK.....lPRITLI.VSVK..RHQ..TR.......F.FPTDPKHi..................................hfKSKSP....K.E......GTVV.......................DR.GV.T.....NVR....Y......W....D..F.FLQ......A......H..A..S..L......Q.....GTA...RSAHY..TV..L..VDEIfra............dygNK.A.AD..T......L....EQ....L...............THDM.CYLF..GR.A.T....KAVSI........................CPPAYYADLVCDRAR----ihqk......................................................................................
B2AR52_PODAN/574-886   ............................................................................................l-VIVVLGD..QDANV..YNTVKKL.GD...VE..F..GIQTVCVVR.N..K.ITNN--................-KGYFTNVAL.......KVNLKFGGV.N.....HKL.QNAH.P-........-......-..L....L...KG..GK..T.M................VVGYDVTHPTNLPtg...........agENAP..SLVGLVASID...S...D.L.GQ....W.P.....A.IA..W...QN.....P..........A.......R.V...EQ......LDV...kLAE...................................................NFKSRLRL.W........Q......K.....H...........N........G.........A..kLPE...NILIYR...............DGVSEGQFNMVLTSELPHI.RT.A.CS........................QMY...GKQQ......PRITLI.VSVK..RHQ..TR.......F.YPTDPQQt..................................hfRSKSP....K.E......GTVV.......................DR.GV.T.....NVR....Y......W....D..F.FLQ......A......H..A..S..L......Q.....GTA...RPAHY..TV..L..IDEIfrp............sygAQ.A.AN..N......L....EQ....V...............THDM.CYLY..GR.A.T....KAVSI........................CPPASYADLVCDRAR----ihkh......................................................................................
Q2GSQ8_CHAGB/651-969   ............................................................................................f-LLVLIPN..KDAVT..YSNIKKC.GD...CL..F..GIPTVCCRE.E..K.ITDPKG................QKGYFANVGL.......KVNLKFGGV.N.....HRV.QDTT.GL........V......-..-....-...--..AK..T.M................FVGYDVTHPTNLSag...........aaENAP..SLVGLVASVD...K...D.L.AQ....W.P.....A.VT..W...AN.....K..........A.......R.V...EK......VGQ....NDDgq..............................................fvrHFKDRLRL.W........Q......D.....S...........N........N.........K..qLPE...NIIIFR...............DGVSEGQFNMVLKDELPNI.RQ.A.CRe.....................tyKAG...KNSQ......PRISLI.VSVK..RHQ..TR.......F.YPTDPSHm...................................gRSKSP....K.E......GTIV.......................DR.GV.T.....NVR....C......W....D..F.FLQ......A......H..A..S..L......Q.....GTA...RPAHY..TV..L..LDEIfrs............kfgAK.A.AD..V......L....EK....L...............THDM.CYAY..GR.A.T....KAVSI........................CPPAYYADLVATRAR----ihk.......................................................................................
A4RL50_MAGGR/721-1039  ............................................................................................m-VFVILPD.sKDAAV..YNAVKRI.AD...ID..L..GVHTVCMVR.K..N.LFKNGPg..............qNPQYYANVGL.......KVNLKAGGI.N....hKLS.QDIP.V-........-......-..-....S...KG..GK..A.M................FVGWDVIHPTNLGvd...........kdSGLP..SVVGLVSSID...E...H.L.AQ....W.P.....A.VA..W...AQ.....K..........G.......G.Q...EM......ADS...rLEE...................................................RFGSRLVL.W........Q......K.....H...........N........Q.........G..rLPE...RIIIFR...............DGVSEGQFATVENTELPLV.RK.A.CA.......................kVYG...NKPK......PKITIV.VSVK..RHQ..TR.......F.FPTDEADm...................................sRSMNN....K.S......GTVV.......................DR.GV.T.....VAR....Y......W....D..F.FLQ......S......H..D..A..L......K.....GTA...RPARY..TV..I..HNEIfpt............vkgAN.A.AD..E......L....ER....L...............THSL.SFLF..GR.A.T....KAVSI........................CPPAYYADIVCTRHRAH--lg........................................................................................
C9ST09_VERA1/571-888   ............................................................................................f-VLVILPR..QDTTL..YSVIKTL.GD...CQ..F..GFHTICAVE.K..T.FTKE--................NPMTFANIGL.......KWNLKNGGI.N.....HRV.KD--.-P........I......G..I....V...AQ..GK..T.M................VVGYDVTHPTNMGlqp.........gekDVPP..SIVGLVASVD...K...D.L.GQ....W.P.....A.VA..W...EQ.....K..........A.......G.Q...EM......LDS...kLLE...................................................SFKSRLEL.W........R......K.....K...........N........R.........Q..sLPE...FIVVYR...............DGVSEGQFSQVLEHELPQM.RE.A.CR........................VMY..pNGRM......PKLSII.VSVK..RHQ..TR.......F.YPTREDHm..................................dgKSRNI....K.N......GTVV.......................DR.GV.T.....QAR....Y......W....D..F.FLT......A......H..T..A..L......K.....GTA...RPARY..TV..L..LDEIfttn..........ygmtEQ.A.AN..Q......L....EK....F...............THDL.CYLF..GR.A.T....KAVSI........................CPPAYYADIVCERAR----vhr.......................................................................................
C7YM23_NECH7/666-978   ............................................................................................f-ILIALGS..TDTAM..YSAVKLL.GD...VT..W..GIHTSCVQG.K..K.LANA--................NPGYYANVAL.......KWNLKAGGV.N.....HKL.RN--.-E........F......G..I....I...KE..GK..T.M................VVGYDVTHPTNMPtg...........asDDLP..SLVGLVATID...R...N.M.GQ....W.P.....A.VS..W...EQ.....S..........S.......K.Q...EM......LDE...vLTE...................................................AFKSRLEL.W........K......K.....H...........N........Q.........N..kLPE...NIVIFR...............DGVSEGQFAQVLEKELPRM.RI.A.CN........................SMY...PKNQ.....qPKLTIV.VSVK..RHQ..TR.......F.YPTTEDNl...................................pKDRNI....Q.N......GTVV.......................DR.GV.T.....QAR....Y......W....D..F.FLT......A......H..T..S..L......K.....GTA...RPAHY..TV..L..LDEIfra............khkSE.A.AN..E......L....EK....F...............THEL.CYLY..GR.A.T....KAVSI........................CPPAYYADIVCTRAR----ayr.......................................................................................
A4R6J1_MAGGR/641-908   ............................................................................................f-VLIILPD..KDVSR..YNMIKYL.GD...VC..Y..GVPTVCVAS.R..T.FFPARG................ADQMFGNLGL.......KINLKLGGV.N.....HKI.EDSL.LG........I......-..-....V...AQ..GK..T.M................IVGIDVAHPPAGA...............AVTA..SIAAMVASID...S...N.L.AQ....W.P.....G.EI..G...IQ.....S..........Q.......A.R...KE......QVD...aLTS...................................................MLQSRLRI.W........K......A.....K...........N........K.........D..aLPE...NILVYR...............DGVSKGQYAMVQGMEIPLL.EK.A.CE.......................lEYR...GRKM......PNMTVV.VVGK..RHH..TR.......F.YPTSTGRt..................................nmVKNNV....A.P......GTVV.......................DR.GI.T.....EAH....T......W....D..F.FLQ......S......H..E..A..L......K.....GTG...RPAHY..IV..V..MDQ-..................--.-.--..-......-....--....-...............----.----..--.-.-....-----........................-------------------ifrpgfe...................................................................................
A2QG96_ASPNC/558-884   ............................................................................................f-LLIILPQ..AAEGL..YSRIKFL.CD...VQ..F..GIRNVCVVA.D..K.FLRS--................NDQFLSNVAL.......KLNLKLGGV.N.....QKL.LTRS.L-........-......D..M....I...SE..GK..T.M................VIGVDVTHPNSGNl.............pARAP..SVAAMVASVD...R...Y.L.AQ....W.P.....A.EI..C...TQ.....P..........A.......R.Q...EL......VTQ....LGV...................................................LLTSRLHA.W........Q......R.....W...........N........H.........G..kLPE...SVLLYR...............DGVSDTQYGSVLSVELPQL.RN.A.CK........................DLY...GSLGl...nePRITIV.IVGK..RHH..TR.......F.FTPTRTNqrn..............................grssHDTNP....P.N......GTIV.......................DH.GP.A.....SSG....K.....vW....D..F.YLQ......S......H..T..A..S......R.....GVA...RPAHY..VV..L..LDEIfqsspn.....dpqarasPN.P.VN..A......I....QA....L...............THNI.CYVS..GR.A.T....RASSI........................CPPVFYADLACFRARFY--ve........................................................................................
B6QUK3_PENMQ/689-1001  ............................................................................................f-VLVVLPR..RETFL..YNTIKYL.CD...VK..Y..GLLHACVVA.D..K.FARG--................GPQYDANVAL.......KVNLKLNGT.N.....HIV.GGT-.-Q........L......G..L....I...SK..GK..T.M................LVGIDVTHPSPGS..............vKNAP..SIAAIVASVG...K...D.L.SQ....F.P.....A.QL..H...VQ.....P..........G.......K.Q...EQ......VDA....LDV...................................................LLKSRLKI.W........H......D.....I...........H........E.........E...YPE...NIIVYR...............DGVSEGQYDMVVTKELPQL.KK.A.CR........................DMC...GKKQ......PRISIV.VVGK..RHH..TR.......F.YVTREQDa...................................sKSKNP....P.N......GTVV.......................DR.GV.T.....EAR....A......F....D..F.FLQ......S......H..A..A..L......Q.....GTA...RPAHY..IV..V..HDEIfagmp........inapfTN.S.AE..V......L....ID....L...............SHRL.CYTF..GR.A.T....KAVSI........................CPPAYYADLVCERARCYL-q.........................................................................................
C5K303_AJEDS/770-890   .................................................................................psriiirrprrq--------..-----..-------.--...--..-..---------.-..-.------................----------.......---------.-.....---.----.--........-......-..-....-...--..--..-.-................-------------...............----..----------...-...-.-.--....-.-.....-.--..-...--.....-..........-.......-.-...--......---....---...................................................--------.-........-......-.....-...........-........-.........-...---...------...............-------------------.--.-.--........................---...----......------.----..-QH..AA.......F.FGLPRPPp..................................ptASFNP....R.N......GTVV.......................DR.AV.T.....DAR....N......W....D..F.FLQ......A......H..T..P..L......H.....GTA...RPGHY..YP..V..YDEIf...............rsSV.V.KP..S......L....AR....LtggiganvadavealTHNM.CYLF..GR.A.T....KSVSV........................-------------------cr........................................................................................
C1GSN8_PARBA/1-191     .............................................................................................--------..-----..-------.--...--..-..---------.-..-.------................----------.......---------.-.....---.----.--........-......-..-....-...--..--..-.M................VVATDVTHPSPGS..............aSNTP..SIAGIIASIN...S...Q.L.AQ....W.P.....A.DL..R...IQ.....T..........Y.......R.Q...EM......VSA....LDD...................................................LLETRLKL.W........A......K.....H...........H........Q.........Q..nYPE...NILV--...............----------VLNNELPLL.QK.A.SA........................SLY...SATD......IKIRL-.PAHK..ASS..LS.......A.--SDI-Ipa................................tqtTPSTR....E.N......GAVV.......................DR.GV.T.....DVR....N......W....D..F.L-E......S......H..T..A..L......Q.....GTA...RPGHY..YI..V..DDEV..................RS.T.A-..-......-....--....-...............----.----..--.-.-....-----........................-------------------aasamssvvlalvemsqmp.......................................................................
C6H5C6_AJECH/26-168    ..........................................................................msnlaftafapspanspkd--------..-----..-------.--...--..-..---------.-..-.-----R................NHTYFANVAL.......ETNRKLGGA.S.....HTL.DAHK.--........L......G..F....I...PG..CK..T.M................VVCVDVTHPSPGS..............sTNAS..SGAAIVASID...Q...N.L.TQ....W.P.....A.EF..R...IQ.....A..........T.......F.Q...KM......MIS...rLDE...................................................LLKSRLRL.W........A......K.....Q...........H........H.........Rp.vSPE...NVLIYH...............DAVMEG-------------.--.-.--........................---...----......------.----..---..--.......-.-------.....................................-----....-.-......----.......................--.--.-.....---....-......-....-..-.---......-......-..-..-..-......-.....---...-----..--..-..----..................--.-.--..-......-....--....-...............----.----..--.-.-....-----........................-------------------..........................................................................................
A6RDB0_AJECN/9-157     ........................................................................................lkpyv--------..-----..-------.CD...VK..F..GVHSFRAIA.S..K.FAKDRN................-HTYFANVAL.......EANRKLGGA.S.....HTL.DAHK.--........L......G..F....I...PG..CK..T.V................VVCVDVTHPSPGS..............sTNAS..SGAAIVASID...Q...N.L.TQ....W.P.....A.EL..C...TQ.....A..........V.......F.Q...KM......ISR....LDE...................................................LLKSRLKL.W........A......K.....Q...........H........R.........Rs.vSPE...DVLIYH...............DAVLEGQ------------.--.-.--........................---...----......------.----..---..--.......-.-------.....................................-----....-.-......----.......................--.--.-.....---....-......-....-..-.---......-......-..-..-..-......-.....---...-----..--..-..----..................--.-.--..-......-....--....-...............----.----..--.-.-....-----........................-------------------..........................................................................................
C0S8I9_PARBP/1049-1137 ............................................................................................p--------..-----..-------.--...--..-..---------.-..-.------................----------.......---------.-.....---.----.--........-......-..-....-...--..--..-.-................-------------...............----..----------...-...-.-.--....-.-.....-.--..-...--.....-..........-.......-.-...--......---....---...................................................--------.-........-......-.....-...........-........-.........-...---...------...............-------------------.--.-.--........................---...----......------.-AHK..RYN..TR.......F.FLSELGDa...................................dHSFNP....R.N......GTVV.......................DR.GV.T.....DVR....N......W....D..F.FLE......S......H..T..A..L......Q.....GTA...RPGHY..YI..V..NND-..................EV.K.ST..-......-....--....-...............----.----..--.-.-....-----........................-------------------aaasamsrveltlvemsqm.......................................................................
B6H0X0_PENCW/641-959   ...........................................................................................vf-ILGILYT..KDTGV..YNCVKQV.CD...VR..V..GIRNVNVLA.E..K.LANS--................NDQYNANVGL.......KINLKLGGA.N.....QAL.RTQD.L-........-......G..I....I...SE..GK..T.M................LVGIDVTHPSPGS..............aSTAP..SVAGIVASVD...G...T.L.AQ....W.P.....A.EI..R...VQ.....G..........A.......R.Q...EM......VAD....LET...................................................LLAGRLQH.W........R......K.....L...........N........K.........S...LPE...NIIVYR...............DGVSEGQYNKVIDEELPLL.QE.A.CK........................KTY...PADQtk.kglPRLAIV.VVGK..RHN..TR.......F.YPTTEQD....................................sNRENP....I.P......GTVV.......................DR.GV.S.....EPR....D......W....D..F.FLQ......A......H..S..A..L......Q.....GTA...RPAHY..FT..V..WDEIfypry.......pansggPG.A.AD..V......L....QD....L...............THKM.CYMF..GR.A.T....KAVSV........................CPPAYYADLVCTRARCFL-s.........................................................................................
A1C469_ASPCL/690-1008  ............................................................................................l-ILSIMYG..SDTEA..YNSLKKV.CD...VH..C..GVRNINVLA.E..K.LRGA--................NDQYYANVGL.......KFNLKLGGA.N.....QSL.KTSE.LG........I......-..-....V...AE..GK..T.M................LVGIDVTHPSPGS..............sATAP..SVAGMVASID...S...S.L.SQ....W.P.....A.DI..R...IQ.....T..........S.......R.Q...EM......VSD....LDA...................................................MLKARLQR.W........A......R.....T...........N........K.........N..aLPE...NIIVYR...............DGVSEGQYDLVIEKELPLL.KK.A.CV........................EIY...PPTDtk.knlPRISIV.VVGK..RHH..TR.......F.YPTRDEDa...................................dRSANP....K.N......GTVV.......................DR.GV.T.....EAR....N......W....D..F.FLQ......A......H..T..A..I......K.....GTA...RPAHY..FT..V..WDEIfarqk........paapfQN.A.AD..V......L....ED....L...............THRI.CYLF..GR.A.T....KAVSI........................CPPAYYADLVCTRARCYL-s.........................................................................................
C8VMQ3_EMENI/660-979   ............................................................................................l-ILTILPF..NDTAL..YNCIKRA.CD...VR..H..GVRNINVLA.E..Q.FCKR--................NEQYFANVGL.......KFNLKLGGV.N.....QVV.RPSQ.L-........-......G..I....I...GE..GK..T.M................LIGIDVTHPSPGS..............aKGAP..SVAAMVASVD...S...S.L.GQ....W.P.....A.EI..R...IQ.....K..........E.......A.R..kEM......VDA....LDS...................................................MLKAHLRR.W........A......A.....N...........H........K.........A..aYPE...NIIVYR...............DGVSEGQYDHVTDEELPLL.KN.A.CK........................NIY...PAPDta.rnlPRFSII.IVGK..RHH..TR.......F.YPTLQEDa...................................dRFNNP....V.N......GTVV.......................DR.GI.T.....EAR....N......W....D..F.FLQ......A......H..T..A..L......K.....GTA...RPAHY..YT..V..WDEIflrqk........vippaKN.A.AD..M......L....EA....M...............THHM.CYLF..GR.A.T....KAVSI........................CPPAYYADLVCTRARCYL-s.........................................................................................
Q0CNH1_ASPTN/643-961   ............................................................................................l-ILGILPF..NDADY..YNAIKRA.CD...VK..F..GVRNINVLA.E..K.FLEA--................KDQYIANVGL.......KFNLKLGGV.N....qVL-.HP--.KE........L......G..I....I...GQ..GK..T.M................LVGIDVTHPSPGS..............sSHAP..SVAGMVASTD...A...T.L.GQ....W.P.....A.EL..R...IQ.....A..........S.......R.Q...EM......VED....LDT...................................................MLKVHLAR.W........A......K.....S...........H........R.........G..aYPE...NLIVYR...............DGVSEGQYQTVLERELPLL.KK.A.CG........................EVY...PATEtk.kglPRISIM.CVGK..RHH..TR.......F.YPTRDEDa...................................dRSGNP....S.N......GTVV.......................DR.GV.T.....EAR....N......W....D..F.YLQ......A......H..T..A..L......K.....GTA...RPAHY..FT..L..WDEIfytqk........papphQN.A.AD..T......L....EA....L...............THHL.CYLF..GR.A.T....KAVSI........................CPPAYYADLVCTRARCYL-s.........................................................................................
B8MXT2_ASPFN/684-1002  ............................................................................................l-ILSVLPF..SDADY..YNCIKRA.CD...LT..Y..GVRNINVLA.D..K.FRDA--................NPQYFANVGL.......KVNLKLGGA.N.....QLL.DA--.KE........L......G..L....I...GQ..NK..T.M................LVGMDVTHPSPGS..............sANAP..SVAGMVASVD...S...T.L.SQ....W.P.....A.EI..R...VQ.....R..........S.......R.E...EM......IQD....LSD...................................................MLKAHLKR.W........A......R.....S...........H........S.........K..aYPE...NIIVYR...............DGVSEGQYELVVQKELPLL.KN.A.CRet...................ypaSLT...KQGL......PHISIA.IVGK..RHN..TR.......F.YPTKEGDa...................................dRSGNP....S.N......GTIV.......................DR.GV.T.....EAR....N......W....D..F.YLQ......A......H..T..A..L......K.....GTA...RPAHY..FT..V..WDEIfcrqq........prppyQN.S.AD..V......L....EA....L...............THHM.CYLF..GR.A.T....KAVSI........................CPPAYYADLVCTRARCYL-s.........................................................................................
A2R8K3_ASPNC/710-1028  ............................................................................................l-ILTILPS..NDADI..YNIVKRA.CD...LT..H..GVRNVNVVA.D..K.FRKPNN................-DQYWANVGL.......KFNLKLGGN.N.....QLI.DP--.KE........L......G..L....I...GQ..NK..T.M................LVGVDVTHPSPGS..............sSAAP..SVAGMVASID...S...T.L.GQ....W.P.....A.EL..R...IQ.....K..........P.......R.E...EM......VAE....LDA...................................................MLKAHLRR.W........V......R.....N...........R........K.........T...YPE...NIIVYR...............DGVSEGQYELVVQRELPLL.KE.A.CK........................EVY...PATDts.kglPRISIV.IVGK..RHH..TR.......F.YPTKLEDa...................................dKFSNP....E.N......GTVV.......................DR.GV.T.....EAR....N......W....E..F.YLQ......A......H..T..A..L......K.....GIA...RPAHY..FT..V..WDEIfcrek........amppyEN.A.AD..I......L....EG....L...............THRL.CYLF..GR.A.T....KAVSI........................CPPAYYADLVCTRARSYL-s.........................................................................................
B8N7A8_ASPFN/617-954   ...........................................................................................ll--YIVLPK..KESRW..YLVIKRL.CD...VE..Y..GLQTICSVG.P..K.LVAKKGqtme.......qydksLDQYMRNVAM.......KFNLKLGGT.N.....HVV.DNLR.L-........-......S..I....I...NE..DK..T.M................IVGLDVTHPTGSSqv...........ssATAP..SVAAMVASID...K...T.L.GQ....W.P.....A.TI..Q...VQ.....S..........H.......GgK...EE......IDS....LDG...................................................MFKRHLRL.W........K......L.....L...........G........K.........Ha.sFPE...NIIVFR...............DGISEGQYMKCLTEELPLM.RK.A.CRei...................ypkEMH...EKNL......PKFTII.IVSK..RHH..TR.......F.YPTEGQTa...................................dKNGNT....P.P......CTIV.......................DR.SI.T.....DPH....C......F....S..F.FLQ......P......H..S..A..I......H.....GTA...RNAFY..FV..I..LDEVfsqryt.....gklrpkyKN.V.AE..I......V....QD....L...............TLNL.SYLV..GR.A.T....KGVRV........................CCPARYADLVCDRARCYL-s.........................................................................................
B8MGF3_TALSN/2-137     ..........................................................................................lad--------..-----..-------.--...KD..F..GIHTICSVG.S..K.LVKDRG................RDQYMANVAL.......KFNLKLGGI.N.....QIV.ENRN.L-........-......G..I....V...DE..NK..T.M................VVGTDVTHPSPSS..............sSNAP..SVSAMVASID...K...F.L.GQ....W.P.....A.TL..R...IQ.....H..........A.......R.Q...EN......VTD....LTE...................................................MFKSRLNL.W........K......T.....K...........G........T.........-...---...------...............-------------------.--.-.--........................---...----......------.----..---..--.......-.-------.....................................-----....-.-......----.......................--.--.-.....---....-......-....-..-.---......-......-..-..-..-......-.....---...-----..--..-..----..................--.-.--..-......-....--....-...............----.----..--.-.-....-----........................-------------------teekvnval.................................................................................
C7ZR18_NECH7/19-235    ...............................................................lcqgsirynapltprtstlreesyirmtii--------..-----..-------.--...--..-..---------.-..-.------................----------.......---------.-.....---.----.--........-......-..-....-...--..--..-.-................-------------...............----..----------...-...-.-.--....-.-.....-.--..-...--.....-..........-.......-.-...--......---....---...................................................-IPAVTKG.Y........-......-.....-...........H........Q.........S...LPK...NILVYR...............DGVSEGQYDKVVNEELPRL.RK.A.CT........................EVY...PASDqk.rglPHFTIV.IVGK..RHH..TR.......F.YPTKETDa...................................dRSGNP....K.P......STII.......................DR.GV.T.....EAH....N......W....D..F.FLQ......A......H..A..A..I......Q.....GTA...RPGHY..II..V..LDEIfrarya.....kalppefNN.V.AD..V......L....ED....L...............TQSL.CYMY..GR.T.T....KAVSL........................CMPAYYADIVCERTRCYL-s.........................................................................................
C5PJP0_COCP7/663-977   ............................................................................................f-VLVILPL..EDSSI..YNRVKYR.GD...IQ..N..GIHTVCVLA.N..K.FRGI--................--QYCANVAL.......KFNLKLGGT.N.....HVL.DSSK.L-........-......G..V....V...GE..GK..T.M................LVGIDVTHPSPGS..............sSQAP..SVAAMVANVD...K...H.L.AQ....W.P.....A.SI..R...LQ.....Q.........eP.......K.A...EM......VDK....LQE...................................................MLESRLRL.W........Q......R.....R...........N........N.........K..tLPE...NLLVYR...............DGVSEGQYNRVLEEELPLL.RK.A.CErl...................ypaTWT...KKNL......PRISII.VVGK..RHN..TR.......F.YPVTLNEa...................................dANSNP....V.N......GTIV.......................DR.GV.T.....EAR....N......W....D..F.YLQ......A......H..T..A..L......H.....GTA...KPAHY..FV..I..LDEIfra...........rktgPA.T.SD..A......L....ED....L...............THNL.CYLF..GR.A.T....KAVSV........................CPPAYYADLACERARRYL-s.........................................................................................
D4ANV6_ARTBE/642-958   ............................................................................................l-LLVILPN..DNPTV..YKRIKLN.GE...VF..H..GIQTVCVIM.S..K.FTKSSN................-VQYHANVAM.......KFNLKLGGT.N.....HVL.DDSK.MG........-......-..I....I...AG..GK..T.M................VVGIDVTHPAPGS..............sETAP..SVAGMVASID...K...T.L.GQ....W.P.....A.IL..R...LQ....rE..........A.......K.Q...EM......VDD....LTD...................................................MLKSRLRL.W........H......K.....K...........N........G.........V...YPE...NILVYR...............DGVSEGQYGKVLHEEHPRL.LR.A.CK........................ELY...TGGVta..klPRMTII.VVGK..RHN..TR.......F.YPTKAED....................................sEKDNA....R.C......GTVV.......................DR.GV.T.....ETR....N......W....D..F.FLQ......A......H..T..A..L......Q.....GTA...RPAHY..YV..V..LDEIfsrr.........qnpayPT.V.AD..E......L....ED....L...............THNM.CYLF..AR.A.T....KAVSI........................CPPAYYADLVCERARAYL-n.........................................................................................
C5JDT9_AJEDS/671-859   .....................................................................................rlqqqara--------..-----..-------.--...--..-..---------.-..-.------................----------.......---------.-.....---.----.--........-......-..-....-...--..--..-.-................-------------...............----..----------...-...-.-.--....-.-.....-.--..-...--.....-..........-.......-.-...--......---....---...................................................-------E.M........K......N.....N...........S........K.........S...LPE...NILIYR...............DGVSEGQYGKVLDEELPLL.RS.A.CKai...................ypaDKT...KKGL......PKFTII.IVGK..RHN..TR.......F.YPTDLKDa...................................dNNSNP....N.S......GTVV.......................DR.GV.T.....ESR....H......W....D..F.FLQ......A......H..T..A..L......Q.....GTA...RPAHY..YV..I..LDEIftgrk........tagrfDS.I.AD..E......L....ED....L...............THNL.CYLF..GR.A.T....KAVSV........................CPPAYYADLVCERARRYL-s.........................................................................................
C1G7F3_PARBD/674-979   .....................................................................................qqsrvrgd--------..-----..-------.--...VK..D..GIHTICVVA.E..K.FAKN--................QVQYFANVAL.......KFNLKLGGV.N.....HRL.QPSK.L-........-......G..T....L...SE..GK..T.M................VVGIDVTHPSPGS..............aPTAP..SIAGMVASVD...N...V.L.GQ....W.P.....A.SI..R...LQ.....H.........qA.......R.A...EM......VND....LDP...................................................MLQSRLQL.W........Q......K.....K...........N........N.........K..rLPE...NILVYR...............DGVSEVQYGKVLDEELPLL.RN.A.CK........................AIY...PADQsk.kglPRISII.IVGK..RHN..TR.......F.YPTDLKDa...................................dSSSNP....N.N......GTVV.......................DR.GV.T.....ESR....N......W....D..F.FLQ......A......H..T..A..L......Q.....GTA...RPAHY..YV..I..HDEIfsgkk........tsnrfPS.I.AD..D......L....ED....L...............THNL.CYLF..GR.A.T....KAVSI........................CPPAYYADLVCERARRYL-s.........................................................................................
C5JDT9_AJEDS/580-664   ............................................................................................l-VLVILPF..ASPQI..YSQVKYR.GD...IK..D..GIHTICVVA.E..K.FRKN--................QPQYFANVAL.......KFNLKLGGV.N.....HKL.QPSK.L-........-......-..-....-...--..--..-.-................-------------...............----..----------...-...-.-.--....-.-.....-.--..-...--.....-..........-.......-.-...--......---....---...................................................--------.-........-......-.....-...........-........-.........-...---...------...............-------------------.--.-.--........................---...----......------.----..---..--.......-.-------.....................................-----....-.-......----.......................--.--.-.....---....-......-....-..-.---......-......-..-..-..-......-.....---...-----..--..-..----..................--.-.--..-......-....--....-...............----.----..--.-.-....-----........................-------------------gviseagmvasvdkvlg.........................................................................
Q96UM0_BLUGR/565-886   ............................................................................................f-VLCILPK..NDPAI..YNSIKTV.AD...TK..A..GIHTVCCVS.S..K.FTKQQR................QEQYFGNVAL.......KFNLKAGGI.N.....HIL.EPAK.L-........-......G..I....V...SE..GK..T.M................VVGVDVTHPSPGS..............rEGAP..SVAGIVASVD...K...H.L.GQ....W.P.....S.QF..S...IQ.....A..........K.......SrT...EM......VSD....LES...................................................LFVSRLNM.W........Q......K.....K...........N........Q.........N..qLPE...NILIYR...............DGVSEGQYRLVLTEELPQI.RN.A.CRlky..................patDT-...---Kr...glPKITIV.VCGK..RHH..TR.......F.YPKNSGDa...................................dKSSNL....M.A......GTVV.......................DR.GV.T.....ETR....N......W....D..F.YLQ......A......H..A..C..L......Q.....GTA...RACHY..YV..I..IDEIfrssk........vkgghKN.H.AD..A......L....EE....L...............TNNM.SHLF..GR.A.T....KAVSL........................CPPAYYADLLCTRVRCYL-s.........................................................................................
A7E4W2_SCLS1/692-1008  ............................................................................................f-VLCILPV..NDVML..YNTIKRH.AD...TR..A..GIHTVCVQY.S..K.FVKGDL................--QYFGNVAL.......KFNLKAGGI.N.....QTI.DK--.--........L......G..V....I...NE..GK..T.M................VVGIDVTHPSPGS..............kETAP..SVAAMVTSTD...K...L.L.GQ....W.S.....G.IC..R...LQ.....N.........qA.......R.Q...EM......VSD....LES...................................................MFMRLLDI.W........S......K.....K...........N........K.........A...WPE...NILIYR...............DGVSEGQYNILLDQELPKI.RN.A.CRqk...................ypaDLT...KKNL......PRISII.VCGK..RHH..TR.......F.YPKDAESa...................................dSKSNC....P.A......GTVV.......................DR.GV.T.....ESR....N......W....D..F.FLQ......P......H..Q..C..L......M.....GTA...RPCHY..FV..I..LDEIfksqk........vkaphQT.S.AD..S......L....EE....L...............THNM.CHLF..GR.A.T....KAVSL........................CPPAYYADLLCTRMRAYL-a.........................................................................................
D0U265_CRYPA/712-1038  ...................................................................................lllvilpgrd-------K.gDNTEL..YNWVKTL.GD...VK..H..GVHTICVVG.Q..K.FTAA--................QDQFFANVAL.......KFNLKLGGN.N.....QSV.DPSR.L-........-......S..F....I...NE..DK..T.M................LVGIDVTHPSPGS..............rSNAP..SVAGMVASTD...K...H.L.GQ....W.P.....G.IL..S...IQ.....N..........K......aR.A...EM......VSD....LTE...................................................MLKQHLKN.W........L......D.....L...........G........H.........Hs.rYPE...NILVYR...............DGVSEGQYQRVLDEEVPLL.RA.A.CR........................ETYp.aNGPQ......PSITVI.IVGK..RHH..TR.......F.YPTQTKDm...................................dRGGNC....K.A......GTVV.......................DR.GI.T.....EES....F......W....D..F.YLQ......S......H..A..V..I......Q.....GTG...RPAHY..VV..I..LDEIfraraqr...lgttqqdpSA.V.AN..E......L....ER....M...............TQAL.CYSY..SR.A.T....KAVSI........................CTPAYHADILCERARRYM-a.........................................................................................
D0U266_CRYPA/635-957   ...........................................................................................lv--WVIVPA..GSKLL..YDRIKYL.SD...VK..L..GVMTVVSVD.K..T.LKERDPr..............yQSQYLGNEAL.......KVNLKLGGM.N.....QRI.TS--.-G........L......H..F....I...SE..GK..T.M................LVGIDVIHPSTDQt.............rGGMP..SVAGMVATVD...R...H.V.AQ....W.P.....G.VL..Q...VQ.....Q..........K.......R.Q...EM......VSD....LEP...................................................MLIACLNK.W........K......Q.....A...........N........N.........G..tLPE...NILVYR...............DGVSEGQHQEVRKHELPLL.RA.A.CQ........................AVY...PPASqg.mglPRITIV.IVAK..RHH..TR.......F.APGADGAc...................................dKTFNC....E.A......GLVV.......................DS.GI.T.....ELA....S......W....N..F.YLQ......A......H..S..A..I......K.....GHA...RPGFY..TV..V..HDEIfrwyk........panskPT.A.AD..V......L....QE....V...............SQSL.CYAF..GR.A.T....RAVGI........................CTPAYYADILCERAGCY--lr........................................................................................
D4B128_ARTBE/608-819   ...........................................................................................ft--LIVLPR..YDAEI..YSKVKYS.AD...VK..H..GCHTLCVVP.K..P.PKNGRPgepl........qiniQPSYLANLAL.......KINLKLGGV.N.....HQL.EPLK.KY........-......-..-....-...QS..CP..I.M................YLGIDVTHPTGTDs.............iPNAP..SIAGVVANCD...P...M.L.GQ....W.P.....A.SI..R...TQ.....A..........H.......C.V...EM......VEN....LGE...................................................MVIERLKS.W........K......D.....Q...........S........H.........-...LPE...KIIVYR...............DGVSESQYKQVLDLELPQI.ND.A.VC.......................rYYR...NGKH......PKVTLI.IVGK..RHH..TR.......-.-------.....................................-----....-.-......----.......................--.--.-.....---....-......-....-..-.---......-......-..-..-..-......-.....---...-----..--..-..----..................--.-.--..-......-....--....-...............----.----..--.-.-....-----........................-------------------qay.......................................................................................
C4JIN7_UNCRE/692-1007  ............................................................................................f-VVALLPK..YDQQI..YSLVKHQ.GD...IK..T..GIPTVCVVE.K..P.IKDKQTntsy.......vglkdDEGTLRNISL.......KVNLKLGGI.N.....HEI.TSRQ.EI........R......N..I....-...-M..QT..T.M................FIGIDVTHPTGTEs.............qSDAP..SIAAVVANTD...P...T.L.SQ....W.P.....A.SI..T...TQ.....G..........H.......R.K...EM......VED...dLYS...................................................MVLARLRV.W........K......N.....Q...........D........L.........-...LPE...QILVYR...............DGVSESQYQEVLDKELVQI.QE.A.VK........................QYY...KTRR.....lPKITLL.IVGK..RHH..TR.......F.YPWDRSNa...................................dGNSNV....V.P......GTVV.......................DR.YC.T.....MER....N......F....D..F.FMV......S......H..A..G..I......Q.....GTS...RPAHY..VV..L..HDSN..................NF.S.AN..Q......L....QS....I...............THDL.TYVY..GR.A.S....RAVSI........................ATPAYYADIVCERGRCY--ly........................................................................................
C5FBF4_NANOT/570-628   ..........................................................................................pda--------..-----..-------.--...--..-..---------.-..-.------................----------.......---------.-.....---.----.--........-......-..-....-...--..--..-.-................-------------...............----..----------...-...-.-.--....-.-.....-.--..-...--.....-..........-.......-.-...--......---....---...................................................--------.-........-......-.....-...........-........-.........-...---...------...............-------------------.--.-.--........................---...----......------.----..---..--.......-.-------.....................................-----....-.-......----.......................--.--.-.....---....-......-....-..-.---......-......-..-..-..-......-.....---...-PAHY..VV..L..RDES..................SF.T.AN..E......L....QT....M...............THNL.SYVF..GR.A.T....RSVSI........................ATPAYYADILYEG------grcyl.....................................................................................
C5P8C9_COCP7/682-993   ............................................................................................y-VIVLLPK..FDQQV..YSYVKYY.GD...IV..T..GIPNTCVTE.K..Y.VKKEKRit...........fktDGGAVENIAL.......KINLKLGGI.N.....HEI.QSDG.RI........H......D..I....-...-I..RT..T.M................FIGIDVTHPTGTDs.............qSGAP..SISAVVANND...P...T.L.AQ....W.P.....A.SI..T...TQ.....E..........H.......R.K...EM......VES...vLER...................................................MVTDRLRA.W........K......D.....Q...........D........K.........-...LPA...RIIVYR...............DGVSESQYQEVLDTELVQI.QS.A.VE........................QHY...AGRS.....lPKITLL.IVGK..RHH..TR.......F.YPLNLDAa...................................dKKGNV....T.P......GTVV.......................DR.YC.T.....MER....N......F....D..F.FMV......S......H..A..G..I......Q.....GTS...RPAHY..VV..L..HDSN..................NF.T.AD..Q......L....QS....I...............THDL.TWVY..GR.A.A....RSVSI........................ATPAYYADIVCERGRCY--ly........................................................................................
B0D488_LACBS/608-916   ...........................................................................................ti-VLVILSN..GDKHV..YSGLKHL.CD...CY..L..DLATVCVHS.S..K.IRKEKG................QLQYFANVAL.......KFNMKLGGV.N.....HAL.NAAN.M-........-......A..W....L...KK..AP..T.M................LVGIDVTHPGPGS..............vKGTP..SIAAVVASCE...S...D.F.AQ....Y.P.....A.SM..E...IQ.....E..........T.......K.K...EM......VTN....LAK...................................................MMWERLTL.F........K......A.....K...........N........N.........V...LPQ...RVLVYR...............DGVSEGQFLIVIEQELPAI.KE.A.FK........................KFDtpkAPYR......PQLTIV.ICGK..RHH..TR.......F.YPTEGAHa...................................dHNGNP....R.P......GTVV.......................DR.GV.T.....AVY....Q......Y....D..F.FLQ......A......H..G..G..L......Q.....GTT...RPTHY..YV..V..HDEI..................GF.M.AD..E......L....QS....L...............TNSV.SYMF..AR.A.T....KAVSL........................VSPAYYADLACERGRCYL-h.........................................................................................
A8P0D4_COPC7/619-925   ............................................................................................i-VLVILSS..GDKHV..YNGIKKL.CD...TQ..L..DLPTVCVQT.A..K.FRKEKG................QPQYFANVAL.......KVNMKLGGV.N.....HVL.DK--.DN........M......T..W....L...KQ..KP..T.M................LVGMDVTHPGPGS..............rLGTP..SVAAVVASCD...P...D.F.AQ....F.P.....C.SM..E...IQ.....E..........S.......K.K...EM......ITN....LEK...................................................MMIERLDL.F........V......K.....K...........N........R.........I...LPE...RILVYR...............DGVSEGQYRTVIEEELPKI.KK.A.FR........................KFDr.qKPYL......PQLTIV.ICGK..RHH..TR.......F.YPTNAEDa...................................dDKGNP....K.P......GTVV.......................DR.GV.T.....SIY....H......F....D..F.FLQ......A......H..G..G..L......Q.....GTT...RPTHY..FV..V..HDEI..................GF.S.AD..M......I....HG....L...............TNAV.SYMF..AR.A.T....KAVSL........................VSPAYYADLACERGRCYI-s.........................................................................................
A8P2K4_COPC7/589-903   ...........................................................................................sf-MLVLLEQ..KEKYI..YPGIKRI.GD...VE..L..GLLTLHMQL.P..R.VFGDSLgg............tkRDQYLSNVAL.......KVNTKLGGV.N.....HML.EDSA.M-........-......A..W....L...RK..KK..T.M................MVGIDVTHPSPLS..............kEGTP..SIAAVVASVD...D...N.F.VQ....F.P.....A.SL..R...IQ.....T..........S.......K.K...EM......LDE....LSD...................................................MFVERLLL.Y........E......K.....K...........N........R.........C...LPE...RIFVYR...............DGVSEGQFDQVLERELVQI.RE.A.CKkl...................stkERK...VQYK......PSITII.ICGK..RHR..AE.......F.FSTNSQYa...................................dRNGNT....R.P......GTVV.......................DR.GI.T.....GVF....D......F....D..F.YLQ......A......H..A..G..I......Q.....GSV...KATHY..TV..V..HDEN..................SL.T.AD..D......I....QQ....G...............THHA.SYLY..AR.A.T....KAVSL........................IPAAYYADLACERGRCYL-n.........................................................................................
B0E0C2_LACBS/610-916   ...........................................................................................sf-VLVLLEN..RDNYI..YPGIKRI.CD...VE..L..GIHTVHMQL.G..K.ALTDER...............kQDQYFSNVAL.......KVNTKLGGM.N....hLLE.PN--.-A........M......N..W....L...TK..KK..T.M................MVGIDVTHPGPNS..............rEGTP..SIAAVVANVD...D...N.F.VQ....F.P.....A.SL..R...IQ.....Q..........H.......S.K...KE......MLD...eLRD...................................................MLVERLIV.Y........E......K.....K...........N........K.........G...LPA...RIFVFR...............DGVSEGQFDTVLQEELAQI.LE.A.FKkl...................stkARG...SAYR......PSLSII.ICG-..---..--.......F.YPIDSQYa...................................dRNGNT....R.P......GTVV.......................DK.GV.T.....GVF....D......F....D..F.YLQ......A......H..A..G..L......Q.....GSV...KATHY..TV..V..YDEN..................SL.T.AD..D......I....QQ....G...............THTA.SYLY..AR.A.T....KAVSL........................IPAAYYADLACERGRCYL-n.........................................................................................
B8PBB9_POSPM/331-616   ............................................................................................l-LIVMLPW..RKRQL..YAAIKYY.TD...VV..L..GIHTAHILL.P..K.AHGD--................--GYLSSLAL.......KLNAKLGGI.N.....YYL.DDQS.I-........-......R..W....L...SD..RA..N.M................IVGLHVRHSLPSM...............NMAW..TTAAMVSNVD...G...F.F.HN....F.P.....A.HL..E...VT.....V..........D.......F.Q...K-......--P...dVGR...................................................LFGQCLAL.Y........R......S.....K...........N........G.........R...LPE...RILIYR...............SG---ALPPNLLCEEVPQI.SS.A.YSka....................qgRLG...DPAH......LKLSIV.HCCK.sRNH..PW.......I.FVDQDKR.....................................-----....-.-......----.......................--.YV.T.....ATG....S......D....K..S.LLS......L......H..V..K..A.....gQ.....KGS...LPLHY..TV..V..YDTN..................GY.N.PD..D......L....QQ....I...............SHIL.TLKN..DH.A.G....AAMSM........................VAPIKYAQLASQRASCLL-e.........................................................................................
A2DXK9_TRIVA/462-624   .............................................................................................FIICVLPD..GNSQL..YSTLKIF.LT...SS..L..GIPSSFVTD.E..S.LVANKQ...............sMDQIATDMCL.......SIICKTGGV.P....fY-V.SPVS.LP........L......-..-....-...--..RN..T.V................FAGFEVSQTNVAAva..........sydN---..----------...-...-.-.--....-.-.....-.--..-...--.....-..........-.......-.-...--......---....---...................................................--------.-........-......-.....-...........-........-.........-...---...------...............-------------------.--.-.--........................---...----......------.----..---..--.......-.-------.....................................-----....-.-......----.......................--.--.-.....---....-......-....-..-.---......-......-..-..-..-......-.....---...-----..--..-..----..................--.-.--..-......-....--....-...............----.----..--.-.-....-----........................-------------------tfarylcktesttdvpaffgnffynlnaerivaftslsprdvrkivdkigsvcksltvisasrkdgv.......................
A1D5I6_NEOFI/71-143    ..........................................................................................iey--------..-----..-------.--...--..-..---------.-..-.------................----------.......---------.-.....---.----.--........-......-..-....-...--..--..-.-................-------------...............----..----------...-...-.-.--....-.-.....-.--..-...--.....-..........-.......-.-...--......---....---...................................................--------.-........-......-.....-...........-........-.........-...---...------...............-GVSTGESEKVLKEEVFDI.KK.I.LM........................KLS...NDYF.....kGKFTVV.IANK..CHH..LR.......A.FPHPGDRns.................................adYNGNP....L.P......GTLI.......................--.--.-.....---....-......-....-..-.---......-......-..-..-..-......-.....---...-----..--..-..----..................--.-.--..-......-....--....-...............----.----..--.-.-....-----........................-------------------t.........................................................................................
B2VW51_PYRTR/606-910   ............................................................................................f-LFALLPS..DNTVL..YDSIKLL.FD...CK..L..GLPSVCCIG.S..K.FAKL--................DPHYFANVAM.......KFNQKLGGV.N.....HTV.PLAK.LA........-......-..-....P...LD..AQ..T.I................IFGIDVTHPSPGS..............sQTAP..SIAGVVASVD...A...K.F.SQ....Y.A.....A.SM..R...TQ.....A..........R.......R.V...EM......VAE....LEE...................................................MIVERLEL.W........K......K.....R...........N........Q.........N..rLPN...KVIVYR...............DGVSEGDYGNVLNKECESF.EA.A.FD........................KLY..gKEKH......PKLSFI.IVGK..RHH..TR.......F.YPTQPGDa..................................dvRTGNP....K.A......GTIV.......................DR.GV.T.....GEK....L......F....D..F.FLI......A......H..Q..G..L......Q.....GTS...RPAHY..VV..L..RDEN..................KF.G.AD..Q......L....QT....L...............THNL.CFTF..AR.A.T....RSVSL........................CPPAYYADLLCERGRAYL-h.........................................................................................
Q0UNU9_PHANO/666-973   ............................................................................................f-LFVILPS..DNAVL..YDCIKFV.CD...CK..L..GVPNICNIG.S..K.FSKEKG................QMQYFANVAM.......KFNQKLGGV.N.....HT-.VELK.RM........A......P..-....-...LD..PQ..T.I................LFGIDVTHPSPGS..............sDSAP..SVAGVVASVD...S...L.F.SQ....F.P.....A.SM..R...TQ.....R..........G.......R.Q...EM......VEE....LEE...................................................MIVERLKL.W........Q......K.....R...........N........G.........N..kLPN...KVIVYR...............DGVSEGQYRIVLESEYPAF.KK.A.FD........................RLYg.aEKNH......PKISIV.VVGK..RHH..TR.......F.YPTKEEDt..................................dgKTGNP....Q.P......GTVV.......................DR.GV.T.....GEK....L......F....D..F.FLL......A......H..Q..G..L......Q.....GTS...KPAHY..VV..L..KDDI..................KL.G.AD..Q......L....QS....L...............THSL.CYTF..AR.A.T....RSVSI........................CPPAYYADLLCERGRCYL-q.........................................................................................
B8PJA4_POSPM/353-665   ............................................................................................l-ILAFLPV..NAPDI..RRRIKHW.GD...VD..K..GVPTQCLRA.G..K.WERA--................RDQYINNVALnsrpqitRINAKLGGV.N.....SAI.NA-K.LL........-......-..-....-...-P..QC..T.M................VIGADVGHPGPGI...............MNRP..SVTSLVASVD...P...D.A.TK....Y.T.....T.YA..S...VQ.....A..........P.......R.V...EI......IQD....LEQ...................................................MVTRAISD.F........R......K.....F...........W........D.........Nk.aWPE...MIVFYR...............DGVSEGEYAQVAQQEVQAI.NN.A.LLnyrala...........pdgqernRWT...KESK......PKLVFI.VVGK..RHH..IR.......F.FPESRSG.....................................---NC....P.P......GFVV.......................DD.QI.T.....NAV....Y......P....D..F.YLQ......S......H..S..G..I......Q.....GTS...RPSHY..IV..I..ENEP..................GA.T.ID..Q......I....QE....L...............SFRL.CHVY..QS.A.T....RSVSI........................PAPVYWS------------ltlcadadrv................................................................................
B0DLH7_LACBS/515-821   ............................................................................................i-LVVILPD..EAATI..LHTVKFW.GD...VK..Y..GILTQCVRA.D..K.LLKA--................NDQYWNNVAL.......KLNARLGGL.N.....YHA.SGSR.T-........I......N..D....L...KK..EP..Y.I................IMGADVGHPGPRV...............-RKP..SVTSLVFSLD...M...H.A.TK....Y.A.....S.MC..R...IQ.....N..........P.......R.Q...EV......IQD....LRE...................................................MVVSALKG.F........I......A.....E...........N........K.........A...GPG...RIFFFR...............DGVSEGEYEKIRNEEIRAI.DA.A.VG........................EVWg.aRTPK......PKVTFV.VVGK..RHH..AV.......F.FPVPRDQda.................................gdRTGNV....K.A......GCVV.......................DE.GI.T.....RPG....Y......P....N..F.YLQ......S......H..A..A..I......Q.....GTS...RSSNY..IV..L..QDQN.................fNN.H.LP..T......L....QD....L...............AFAL.THVY..AK.A.T....RSVSI........................PAPVYYADLVCTK------allhmh....................................................................................
A8NFX5_COPC7/531-721   .............................................................................................MLVVILPE..DALNL..KAKVKYF.GD...IT..H..GVPTQCLRV.S..K.LLDPKSrrlk........qprqLNQYFNNVAL.......KINARLRGV.N....vMLE.SKIP.GG........S......P..LailsT...QG..RK..T.M................IIGVDVSHPGPGV...............TNRP..SVASLVFSLY...Q...G.G.AQ....Y.A.....A.TT..T...IQ.....K..........P.......R.L...EK......VEQ....LAS...................................................MFTYALNS.Y........S......A.....V...........M........E.........G...PPN...TIVYYR...............DGVSEGEYTTIFEDEMAKL.--.-.--........................---...----......------.----..---..--.......-.-------.....................................-----....-.-......----.......................--.--.-.....---....-......-....-..-.---......-......-..-..-..-......-.....---...-----..--..-..----..................--.-.--..-......-....--....-...............----.----..--.-.-....-----........................-------------------eg........................................................................................
A8NFX0_COPC7/514-795   ............................................................................................m-LIVLLPS..EAAHL..RTEVKYW.GD...AV..N..GVKTQCLRF.G..K.TMN---................-NQYCNNVAL.......KVES--GKA.L.....REF.ANDD.R-........-......-..-....-...--..--..-.-................---ADIGHPGAGI...............RNKP..SVSGLVFSIS...Q...F.A.TE....Y.A.....A.IT..R...IQ.....P..........P.......R.V...EA......IVD....LEE...................................................MFRYAMDK.F........R......K.....S...........A........N.........G...LPH...NIIFFR...............DGVSE----EVIDAFHNEI.S-.-.--........................--P...EKPK......PKLTFV.AVGK..RHH..TL.......L.FPPHGSNl..................................adRKGNC....H.P......GVAV.......................DS.GI.T.....QPF....L......P....N..F.YLQ......S......H..A..A..I......Q.....GTS...RSSHY..IV..L..RDEVfa.............eyrES.A.IL..Q......L....EE....L...............AYGL.CHIY..AK.A.T....RSVSI........................PAPVYYADLVCRRGMF---hid.......................................................................................
A8PFS7_COPC7/454-749   ....................................................................fvvvlpqggdeirigvkhfgnfinp--------..-----..-------.--...--..-..GIATQCLKG.F..Q.CRGA--................RPQYWANVMI.......QVNGKLGGI.-.....HAV.PNST.TS........G......S..L....V...DE.aIA..T.M................LIGADVTHPPPGDq.............sKHKP..SFAAIVWSWD...R...H.Y.AR....Y.R.....A.RD..S...IQ.....R..........G.......R.E...EI......IQH....MKP...................................................MAKEAFDD.F........K......K.....T...........N........G.........K...YPR...RVIVLR...............DGVSESQFREVQKKELAMI.KE.V.LR........................DLK...IKEN.....dCKITYI.IVGK..RHH..IR.......F.NASDPKDr...................................dKSGNA....P.A......GTVI.......................DT.VI.T.....HPL....E......S....D..F.YLQ......S......H..E..G..I......I.....GTS...RSAHY..SV..L..YGDN..................KF.T.AD..G......L....QQ....A...............MHAL.CYGY..AS.A.T....RALSI........................PIPIY--------------ckf.......................................................................................
A8NXQ6_COPC7/547-849   ............................................................................................l-IVVVLPDgpVANEI..YSQVKFF.GD...VK..M..GVHTQCMRA.M..R.CFGG--................NNQYFANIAL.......KLNARLGGV.Nv...aPDL.SDGV.SR........N......L..L....S...PP..NK..T.L................VMGADVIHPSPGS...............EGRP..SFTAVVGSTD...C...N.M.TR....F.V.....S.ST..R...AQ.....T..........S.......R.E...EI......IDD....LKD...................................................MSMEVLGQ.Y........K......Q.....T...........N........K.........A...NPT...SIIFYR...............DGVSEGQFQHVLEKEVAAL.KA.A.CQ........................SLG...IPS-......AKITFI.IVGK..RHH..IR.......F.FPASQNDa...................................dRSGNC....K.A......GTVV.......................DG.HI.T.....HPL....E......Y....D..F.YLQ......S......H..G..G..L......L.....GTS...RPAHY..S-..-..--DN..................QL.S.PD..A......I....QS....L...............TFTL.CHLY..AR.S.T....RSVSI........................PAPVYYADIVCSRSKNH--fe........................................................................................
A8P6A7_COPC7/477-803   ............................................................................................l-IFAVLPP..NSGDI..YTGVKRF.GD...VT..M..GIATQCLLS.N..K.CKKG--................NHQYWANVTL.......KVNVKLGGI.N....fY--.PELR.GD........I......-..L....D...PA..KP..T.I................IMGADAIHPPPGV...............RDKP..SVTALVSSID...S...K.L.AR....Y.V.....A.TS..R...VQ.....K..........Gsds.gkgG.R...EI......ILD....MED...................................................MCVELFEK.W........KdyqsrmE.....K...........R........P.........N..sLPS...RLIMYR...............DGVSEGEFQQVLDHDK-KF.VF.V.LHsqswke...........ltdspeaCKT...AKIN......PKITLI.IVGK..RHH..HR.......G.KPKDLKDg..................................dsISHNL....P.A......GTTI.......................DT.DI.V.....HPL....Q......N....D..Y.YQW......T......H..G..G..L......L.....GTS...RPGHY..TV..L..YDDN..................GL.T.PD..G......I....QS....L...............SFGL.AHSF..AR.T.T....RSVSI........................PAPVYYADIVCER------ktiym.....................................................................................
B0CXE0_LACBS/567-880   .............................................................................................LIVVILPD..GGDDI..YTAVKHF.GD...VT..M..GVATQCLLA.K..K.CYRA--................NAQYWANVML.......KVNVKLDGI.Ns...vPDL.PSLT.DP........-......-..-....-...-A..HP..T.I................IMGADVIHPAPGT...............EGRP..SFTALVASVD...T...T.V.SK....Y.V.....A.MS..R...VQ.....T..........G.......R.Q...EM......IDD....LED...................................................MCKEGLTK.W........QayraavE.....K...........N........T.........Q...KPA...RLFFYRgiansrcqmcanvapDGVSEGQFQQVLD------.LG.A.CA........................AFK...--IA......PKITLV.VVGK..RHH..IR.......M.CPVNPGDa...................................dRSGNC....P.A......GTTI.......................DA.GL.G.....HPT....E......F....D..Y.YQQ......S......H..G..G..L......L.....GTS...RPAHY..SV..I..YDEN..................NL.S.AD..A......M....QA....M...............SFAL.THVY..AR.A.T....RSVSI........................PAPVYYADIVCSRAKNHYN..........................................................................................
A8PFQ6_COPC7/458-767   ............................................................................................l-VVVILPE..GGDEI..YTSVKHF.GD...IV..R..GVATQCLIG.R..K.CSRA--................RPQYWANVLL.......KVNVKLGGI.N.....SII.DPSG.SP........L......-..A....D...PA..NP..T.V................VMGADVIHPAPGS...............EGRP..SFTALVSSVD...T...H.A.TK....Y.I.....A.CN..N...VQ.....E..........G.......R.T...EI......IED....LEA...................................................MVENGLTN.Yidy.rrevE......R.....A...........G........P.........Nm.lKPK...RLIFFR...............DGVSEGEFAKVLQNELPLI.KA.A.LA........................KKG...LDKY......TKVTLV.VVGK..RHH..IR.......F.NPLTDAD.....................................RSGNA....P.A......GTVV.......................DR.EI.A.....HPT....E......F....D..Y.YLL......S......Q..G..G..L......L.....GTS...RPSHY..SV..L..YDEN..................GF.N.SD..A......M....QG....I...............SYAL.CHVY..AR.A.T....RSVSI........................PAPVYYADIVCARAKTHY-d.........................................................................................
B0CYG1_LACBS/553-863   .............................................................................................LIVVVLPE..GGNDI..YTAVKHF.GD...IT..M..GVATQCMKS.S..K.CFRA--................KPQYYANISL.......KINVKLGGI.N.....TI-.PD-P.SS........V......S..V....L...TDphQP..T.I................VMGADVIHPAPGS...............DGRP..SFTALVANVD...S...D.T.AK....Y.I.....A.DS..R...VQ.....T..........S.......R.Q...EM......IEE....LQA...................................................MSKHVLSM.Y........M......K.....Y...........RgavekkgaN.........S..lAPK...RIIFYR...............DGVSEGQFKQVLEQELPLL.KK.A.CE........................ELG...--IN......PKITII.VVGK..RHH..VR.......F.FPQNERDg...................................dRSGNC....P.A......GTVV.......................DR.AV.A.....HPT....E......F....D..F.YLQ......S......H..G..G..L......L.....GTS...RPAHY..SV..L..YDEN..................NL.S.PD..S......L....QS....L...............SFAL.CHVY..AR.S.T....RSVSI........................PAPVYYADIVCSRAKNHY-d.........................................................................................
B0D2D0_LACBS/417-738   ............................................................................................l-IVAVLPD..NVGDL..YSTIKHH.GD...IR..F..GVATQCLKS.H..K.CSRA--................KEQYWKNVML.......KVNVKLGGI.N.....VVP.SSTE.LS........D......P..A....-...--..NP..T.IvigtpsaiiasiltfcLSGADTAHPAPGA...............HDRP..SFTSVVANVD...S...N.V.AK....Y.V.....A.ST..R...VQ.....K..........G.......R.Q...EI......ITD....LKE...................................................MCKDVLKL.YgnyqekmeK......K.....A...........P........N.........A..cKPK...RLIFYR...............DGVSEGQFGHVLSQELPLI.QE.A.CR........................ELG...--MS......PKITLI.VVGK..RHH..IR.......L.FPQEQAD.....................................RSGNC....P.A......GTVA.......................DR.GI.A.....HPT....E......F....D..F.YLQ......S......H..G..G..L......L.....GTS...RPAHY..SV..L..HDEN..................NF.N.SN..T......L....QA....F...............SFAL.CHVY..AR.A.T....RSVSI........................PAPVYYADIVCARAKNHY-d.........................................................................................
B2RFN0_OIKDI/550-850   ...........................................................................................fa--LVILPR..RDSHI..YSIVKEK.AE...LV..F..GVVTQCVQS.R..N.VERA--................NAMFYGNLLQ.......KINVKLGGV.N.....TKV.VNRI.Q-........-......-..-....L...FT..KP..I.M................IVGLSFSHPAPGS...............-RNP..SIVTASFSCD...A...S.G.TK....Y.F.....V.GK..R...LQ.....S..........S.......R.F...SL......ATG....IKD...................................................LFLEGLKG.F........Y......K.....R...........A........N.........G..kKPE...RIIVYR...............NGASEGELQAVAKLEVGQM.KA.A.FA........................ALP...GNYS......PKLTVI.VVNK..RTH..TR.......M.FAQDKADq..................................igKSGNV....P.S......GTVV.......................DT.GV.T.....SKG....L......C....D..W.YLN......S......S..Q..G..I......Q.....GTS...RPVHY..TL..L..HDEN..................NL.D.AD..N......L....QM....M...............SFHL.CHAY..AR.C.T....RTVSL........................PIPCLYAELMGDRVARYL-q.........................................................................................
C5K8K7_9ALVE/727-977   ...............................................................................aftlerseavggfw--------..-----..-------.--...--..-..---------.-..-.------................----------.......---------.-.....---.----.--........-......-..-....-...--..--..-.-................-------------...............----..-IASAVGSVD...N...D.V.NL....Y.A.....T.AS..S...VQ.....D..........T.......G.T...RI......LD-....IET...................................................LTFRLLER.F........Y......I.....I...........N........S.........R...LPQ...RIIAFR...............NAFPSGRFLTLQTAEFRDI.AN.A.ISdrvtqaillksgafgrcsekmrdrLAR...EKYC......PSFTLM.SVSH..GSSqsLT.......L.WCEKPQDc..................................drKTGNV....P.A......GMIV.......................DG.TV.T.....QPN....I......L....N..F.YLV......S......Q..Q..C..H......T.....GTA...RPTHY..MC..L..HDDNys..............dpSL.R.AE..E......L....QQ....I...............VWSL.CHLS..AR.C.T....RTTSR........................PAPLVYAEALAKRVDCYL-e.........................................................................................
B9Q8Q1_TOXGO/379-692   ............................................................................................l-LFVILNE..RVSLD..IYQIVKS.-C...TD..V..NFPSQCLNG.R..H.KCIDAIfrg..........dnpNPQYFANVMS.......KVNMKLQGV.N.....QTL.EADI.IK........Q......E..I....G...TD..KS..T.L................VLAVETSFFANPTkt..........sppPTAP..IVCACTGNMD...D...D.L.GA....F.G.....H.AV..C...VE.....S..........R.......K.H...PI......VTD....IGS...................................................MFKTILS-.Y........R......K.....T...........T........K.........N...WPA...RIIYLR...............SATTEAHFPLVLAGEIRAI.EE.L.YV........................REN...-RSK......PRILAV.AVQR..RQQ..TR.......L.FPTKEMQ....................................aQGNNL....P.P......GFLL.......................AN.SL.Q.....HPG....H......F...rN..F.LLI......S......H..K..A..L......Q.....GTA...RPTRY..YI..L..RDDA..................NR.D.ME..K......V....AQ....L...............MYSL.CHVY..GR.C.Q....RAVSI........................PAPLYYAELLAARAQSYM-k.........................................................................................
Q4PLA9_PICGL/597-913   ............................................................................................f-LLCILPE.rKNSDL..YGPWKRK.FL...AD..L..GVINQCIAP.P..N.MRKV--................NDQYLTNVAL.......KINAKVGGL.N....sVLS.VEFA.HK........I......P..K....I...ST..KP..T.I................IIGMDVSHGSPGH...............ADSP..SISAVVSSRE..wP...L.I.SR....Y.R.....A.SV..R...TQ.....S..........P.......K.V...EM......IEA...lYKPlpsg...........................................kdagMISELLVD.F........Y......Q.....S...........C........Npp....pnvE..rKPQ...QMIVFR...............DGVSESQFDQVLNVELQAI.YK.A.CN........................HIE...AGYK......PKVTLI.IAQK..NHH..TK.......L.FPSGGPG.....................................---NV....Q.P......GTIV.......................DA.QI.C.....HPR....N......F....D..F.YLC......P......Q..A..G..P......I.....GTS...RPTHY..HV..L..LDEN..................DF.S.VD..D......L....QI....L...............VHAL.SYVY..QR.S.T....TAISS........................VAPINYAHLAASQMQQFLK..........................................................................................
A5BG74_VITVI/577-717   .............................................................................................FILCILPQ.kKNCDI..YGPWKRQ.CL...SG..C..GVPTQCIAP.S..T.PVV---................NDQYLTNLLL.......KINAKLGGL.N....sLLT.MGYC.PS........L......R..L....I...ST..IP..T.L................ILGMDVSHGSPGR...............ADVP..SIAAVVSSRH..wP...S.I.SQ....Y.R.....A.TV..R...TQ.....S..........P.......K.L...EM......IDS....L--...................................................--------.-........-......-.....-...........-........-.........-...---...------...............-------------------.--.-.--........................---...----......------.----..---..--.......-.-------.....................................-----....-.-......----.......................--.--.-.....---....-......-....-..-.---......-......-..-..-..-......-.....---...-----..--..-..----..................--.-.--..-......-....--....-...............----.----..--.-.-....-----........................-------------------feplpnskds................................................................................
C0P9X1_MAIZE/1-253     .....................................................................................mnsklale--------..-----..-------.--...--..-..---------.-..-.------................----------.......---------.-.....---.--HR.QM........I......P..V....V...TQ..IP..T.L................ILGMDVSHGSPGR...............ADIP..SIAAVVGSRC..wP...L.I.SR....Y.R.....A.SV..R...TQ.....S..........P.......K.V...EM......IDS...lFKPlddg...........................................kddgIMRELLLD.F........Y......Q.....T...........S........Q.........Q..rKPK...QIIIFR...............DGVSESQFSQVLNVELNQI.IK.A.YQ........................SMG...QGDL......PKFTVI.IAQK..NHH..TK.......L.FQADSPE.....................................---NV....P.P......GTVV.......................DS.GI.V.....HPR....Q......Y....D..F.YMC......A......H..A..G..P......I.....GTS...RPTHY..HV..L..LDEI..................GF.S.AD..N......L....QK....L...............VLSL.SYVY..QR.S.T....TAISV........................VAPICYAHLAAAQMGQFMK..........................................................................................
O48771_ARATH/542-860   .............................................................................................FILCILPE.rKTSDI..YGPWKKI.CL...TE..E..GIHTQCICP.I..K.I-----................SDQYLTNVLL.......KINSKLGGI.N....sLLG.IEYS.YN........I......P..L....I...NK..IP..T.L................ILGMDVSHGPPGR...............ADVP..SVAAVVGSKC..wP...L.I.SR....Y.R.....A.AV..R...TQ.....S..........P.......R.L...EM......IDS...lFQPiente.........................................kgdngIMNELFVE.F........Y......R.....T...........S........R.........A..rKPK...QIIIFR...............DGVSESQFEQVLKIEVDQI.IK.A.YQ........................RLG...ESDV......PKFTVI.VAQK..NHH..TK.......L.FQAKGPE.....................................---NV....P.A......GTVV.......................DT.KI.V.....HPT....N......Y....D..F.YMC......A......H..A..G..K......I.....GTS...RPAHY..HV..L..LDEI..................GF.S.PD..D......L....QN....L...............IHSL.SYKL..LN.S.I....FNVSSllcv................fvlsVAPVRYAHLAAAQVAQFTK..........................................................................................
A5CB61_VITVI/15-305    ............................................................................................f-LLCVLPE.kKNSEI..YGPWKKR.SL...SD..F..GIVTQCISP.T..K.I-----................NDQYLTNVLL.......KINTKLGGT.N....sLLA.IEHT.SR........I......P..L....I...KD..TP..T.M................ILGMDVSHGSPGQ...............ADVP..SIAAVVGSRC..wP...L.I.SR....Y.R.....A.SV..R...TQ.....S..........P.......K.V...EM......IDA...lYKPlang...........................................nddgMIRELLVD.F........F......Q.....T...........S........N.........G..rKPA...QIVIFR...............DGVSESQFNQVLNIELEQI.MK.A.YQ........................HLG...EVDF......PKFTVI.VAQK..NHH..TK.......L.FQAGAPE.....................................---NV....P.P......GTVV.......................DT.KI.V.....HPR....N......Y....D..F.YMC......A......H..A..G..M......I.....GTS...RPAHY..HV..L..LDEI..................SF.S.PD..D......L....QH....L...............IHSL.SYV-..--.-.-....-----........................-------------------pkehnrhlnxg...............................................................................
Q3E984_ARATH/528-708   ............................................................................................f-LLCILEK..KNSDV..YEKSCSM.WN...CE..C..IVPPQNL--.-..-.------................NDQYLTNLLL.......KINAKLGGL.N....sVLD.MELS.GT........M......P..L....V...MR..VP..T.I................IIGMDVSHGSPGQ..............sDHIP..SIAAVVSSRE..wP...L.I.SK....Y.R.....A.CV..R...TQ.....S..........P.......K.V...EM......IDS...lFKPvsdk...........................................ddqgIMRELLLD.F........H......S.....S...........S........G.........K...KPN...HIIIFR...............DGVSESQFNQVLNIELDQM.M-.-.--........................---...----......------.----..---..--.......-.-------.....................................-----....-.-......----.......................--.--.-.....---....-......-....-..-.---......-......-..-..-..-......-.....---...-----..--..-..----..................--.-.--..-......-....--....-...............----.----..--.-.-....-----........................-------------------qi........................................................................................
Q56X15_ARATH/234-541   ............................................................................................f-LLCILAE.rKNSDV..YGPWKKK.NL...VD..L..GIVTQCIAP.T..R.L-----................NDQYLTNVLL.......KINAKLGGL.N....sLLA.MERS.TA........M......P..K....V...TQ..VP..T.I................IVGMDVSHGSPGQ...............SDIP..SIAAVVSSRQ..wP...L.I.SK....Y.K.....A.CV..R...TQ.....S..........R.......K.M...EM......IDN...lFKPvng............................................kdegMFRELLLD.F........Y......Y.....S...........S........E.........N..rKPE...HIIIFR...............DGVSESQFNQVLNIELDQM.MQ.A.CK........................FLD...DTWH......PKFTVI.VAQK..NHH..TK.......F.FQSRGPD.....................................---NV....P.P......GTII.......................DS.QI.C.....HPR....N......F....D..F.YLC......A......H..A..G..M......I.....GTT...RPTHY..HV..L..YDEI..................GF.A.TD..D......L....QE....L...............VHSL.SYVY..QR.S.T....TAISV........................VAPVCYAHLAAAQMGTVMK..........................................................................................
Q9ZVD5_ARATH/577-885   .............................................................................................FILCVLPD.kKNSDL..YGPWKKK.NL...TE..F..GIVTQCMAP.T..R.QPND--................--QYLTNLLL.......KINAKLGGL.N....sMLS.VERT.PA........F......T..V....I...SK..VP..T.I................ILGMDVSHGSPGQ...............SDVP..SIAAVVSSRE..wP...L.I.SK....Y.R.....A.SV..R...TQ.....P..........S.......K.A...EM......IES...lVKKngt............................................eddgIIKELLVD.F........Y......T.....S...........S........N.........K..rKPE...HIIIFR...............DGVSESQFNQVLNIELDQI.IE.A.CK........................LLD...ANWN......PKFLLL.VAQK..NHH..TK.......F.FQPTSPE.....................................---NV....P.P......GTII.......................DN.KI.C.....HPK....N......N....D..F.YLC......A......H..A..G..M......I.....GTT...RPTHY..HV..L..YDEI..................GF.S.AD..E......L....QE....L...............VHSL.SYVY..QR.S.T....SAISV........................VAPICYAHLAAAQLGTFMK..........................................................................................
B9EV67_ORYSJ/22-172    .........................................................................cgisiaqeftqvaarvlpap--------..-----..-------.--...--..-..---------.-..-.------................----------.......---------.-.....---.----.--........-......-..-....-...--..--..-.-................-------------...............----..----------...-...-.-.--....-.-.....-.--..-...--.....-..........-.......-.-...--......---....---...................................................--------.-........-......-.....-...........-........-.........-...---...------...............-------------------.-K.A.CEfl...................aneKND...SEWS......PKFTVI.VAQK..NHH..TK.......F.FQTDRSN.....................................KVVNV....P.P......GTVV.......................DK.GI.C.....HPR....N......C....D..F.YMC......A......H..A..G..M......I.....GTT...RPTHY..HV..L..HDEN..................NF.T.PD..D......L....QE....L...............VHNL.SYVY..QR.S.T....TAISV........................-APICYAHLAAAQVSQFV-r.........................................................................................
Q2LFC1_NICBE/558-866   ............................................................................................f-LLCLLPE.rKNCDI..YGPWKRK.NL...AE..F..GIVTQCIAP.T..R.V-----................NDQYITNVLL.......KINAKLGGL.N....sMLT.VEHA.PA........I......P..M....V...SK..VP..T.I................ILGMDVSHGSPGQ...............SDVP..SIAAVVSSRQ..wP...S.I.SR....Y.R.....A.SV..R...TQ.....S..........P.......K.V...EM......IDN...lFKRasdt...........................................edegIMREALLD.F........Y......V.....S...........S........G.........K..rKPE...HIIIFR...............DGVSESQFNQVLNIELDQI.IE.A.CK........................FLD...EKWS......PKFTVI.IAQK..NHH..TK.......F.FQPGDPN.....................................---NV....P.P......GTII.......................DN.KV.C.....HPR....N......Y....D..F.YLC......A......H..A..G..M......I.....GTT...RPTHY..HV..L..HDEI..................GF.S.PD..D......L....QE....L...............VHNL.SYVY..QR.S.T....TAISV........................VAPICYAHLAATQMGQWM-k.........................................................................................
A5AMR1_VITVI/53-183    .......................................................................................lptllh--------..-----..-------.--...--..-..---------.-..-.------................----------.......---------.-.....---.----.--........-......-..-....-...--..--..-.-................-------------...............----..----------...-...-.-.--....-.-.....-.--..-...--.....-..........-.......-.-...--......---....---...................................................--------.-........-......-.....-...........-........-.........-...---...------...............-------------------.ER.A.CK........................FLD...EKWT......PKFTII.IAQK..NHH..TK.......F.FQAGSQD.....................................---NV....P.P......GTVI.......................DS.KV.C.....HPT....H......N....D..F.YMC......A......H..A..G..M......I.....GTT...RPTHY..HV..L..LDEI..................GF.S.AD..D......M....QE....L...............IHSL.SYVY..QR.S.T....TAISI........................VAPVRYAHLAATQVSQFMK..........................................................................................
B9SN14_RICCO/570-878   ............................................................................................f-LLSIFPD.rKNSDI..YGPWKRK.NL...AE..F..GIFNQCLCS.P..N.RL----................SEMYVTNVLM.......KINAKLGGL.N....tFLA.VEQS.RN........V......P..F....V...SK..VP..T.I................IFGMDVSHGSPGQ...............SDVP..SIAAVVSSRN..wP...L.L.SR....Y.R.....A.SV..H...SQ.....S..........P.......K.V...EM......IDS...lFKPegk............................................dddgIIRELLLD.F........Y......R.....S...........S........G.........Q..tKPA...QIIIFR...............DGVSESQFNQVLNIELNQI.IE.A.CK........................FLD...ESWS......PKFTVI.VAQK..NHH..TK.......F.FQLRSAE.....................................---NV....P.P......GTVV.......................DN.GV.C.....HPQ....S......N....D..F.YMC......A......H..A..G..M......I.....GTT...RPTHY..HV..L..LDEI..................GF.S.AD..D......L....QE....L...............IHSL.SYVY..QR.S.T....SAVSV........................VAPVRYAHLAATQIRLFM-k.........................................................................................
A9SKW0_PHYPA/518-721   ............................................................................................f-ILVALPTdsSSSNL..YVAFKRY.FE...MR..I..GVISQCMIK.P..R.QF----................NPQYLWNLVL.......KINQKMEGF.N....sPLT.SKIT.S-........-......-..C....L...GG..AP..T.I................IFGIDVSHGSIGE...............-NFP..SVAAVVATKN..wP...D.V.FH....F.A.....T.RA..G...TQ.....Q..........S.......K.L...KL......IEG....LWEpksamvn.....................................itksddvFFRDLLLE.F........H......R.....T...........C........R.........GpvcKPS...QVTVHR...............DGVREGRFADCLKEEVNAF.KR.A.Q-........................---...----......------.----..---..--.......-.-------.....................................-----....-.-......----.......................--.--.-.....---....-......-....-..-.---......-......-..-..-..-......-.....---...-----..--..-..----..................--.-.--..-......-....--....-...............----.----..--.-.-....-----........................-------------------llikisatltt...............................................................................
A9RNH7_PHYPA/593-893   .............................................................................................FILVILPD..KDSPI..YVPFKRF.CE...MK..I..GVVSQCMVK.P..R.QLND--................--QYLGNLAL.......KINLKMGGF.N....sPLS.PR--.--........M......V..S....C...LG..PS..T.I................IFGMDVSHGSPGE...............SSVP..SIAAVVATKN..wP...D.V.FH....Y.S.....T.QV..R...IQ.....P..........A.......K.T...EM......IEG....LHDsk...............................................ggMVKECLKA.Y........Y......I.....S...........C........Rs......pnY..rKPT...QIIVYR...............DGISESQFAECLEVEFTAF.KR.A.CA........................ELE...EGYN......PGITFI.VAQK..RHN..TR.......F.FPQGPDNq...................................mRNGNV....L.PahaesaGTVV.......................DK.DA.C.....HPH....N......Y....D..F.FLV......S......Q..A..G..L......I.....GTS...RPTHY..HV..L..VNEN..................KL.S.PD..D......I....QG....L...............TNNL.CYTF..GR.C.T....TSVSM........................GKPLQ--------------g.........................................................................................
A9SRY5_PHYPA/573-879   .............................................................................................FILAILAE..KDSPI..YVPFKRL.CE...IR..L..GIISQCMVK.P..R.TLND--................--QFLGNLAL.......KINLKMGGL.N.....SPL.SQRM.L-........-......-..H....C...LG..QS..T.I................IFGMDVTHGSPGD...............VEIP..SIAAVVATKN..wP...E.V.FH....Y.S.....T.QV..K...VQ.....P..........A.......R.M...EM......IQG....LYEpe...............................................ggMVRELLMS.F........Y......S.....T...........C........Ak......gvN..pKPS...QIIIYR...............DGVSDSMFAKCLEVEFVAF.KR.A.CA........................ELE...AGYN......PGITFI.VAKK..RHG..TR.......F.FPQSRDA....................................lRNGNV....L.P......GTVV.......................DK.DA.C.....HPR....N......F....D..F.FLI......S......Q..A..G..L......I.....GTA...RPTHY..TI..L..VNEN..................QL.G.PD..D......I....QT....L...............TNKL.CYTF..GR.C.T....SSISM........................AAPAAYAHILASRYRKLM-s.........................................................................................
A9SKW0_PHYPA/722-774   .........................................................................................ttts--------..-----..-------.--...--..-..---------.-..-.------................----------.......---------.-.....---.----.--........-......-..-....-...--..--..-.-................-------------...............----..----------...-...-.-.--....-.-.....-.--..-...--.....-..........-.......-.-...--......---....---...................................................--------.-........-......-.....-...........-........-.........-...---...------...............-------------------.--.-.--........................---...----......------.----..---..--.......-.-------.....................................-----....-.-......----.......................--.--.-.....---....-......-....-..-.---......-......S..S..V..K......L.....GTS...RPSHY..HV..L..LNEN..................KL.A.PD..D......I....QC....L...............SNNL.CYTI..L-.-.-....-----........................-------------------dfsryevica................................................................................
A9TD99_PHYPA/2-180     ................................................................................emieglhiegkgg--------..-----..-------.--...--..-..---------.-..-.------................----------.......---------.-.....---.----.--........-......-..-....-...--..--..-.-................-------------...............----..----------...-...-.-.--....-.-.....-.--..-...--.....-..........-.......-.-...--......---....---...................................................MVKDLLLE.Y........H......R.....T...........C........R.........GpmcKPN...QIIVYR...............NRVSECQFAEVLEKEVIAF.KR.A.CR........................DIE...PDYN......PGITFI.VAQK..RHN..TR.......F.FPQGRDT....................................lRNGNV....M.P......GTVV.......................DK.DI.C.....HPH....N......Y....D..F.F--......-......-..-..-..-......L.....GTS...RPTHY..HV..L..VNEN..................KL.G.PD..D......I....QS....L...............TNNL.CYTY..LL.Y.V....VITA-........................-APAAYAQVVAQRYRKL--vd........................................................................................
A8J9T3_CHLRE/1058-1164 .......................................................................................fmvlga--------..-----..-------.--...--..-..---------.-..-.------................----------.......---------.-.....---.----.--........-......-..-....-...--..--..-.-................-------------...............----..----------...-...-.-.--....-.-.....-.--..-...--.....-..........-.......-.-...--......---....---...................................................--------.-........-......-.....-...........-........-.........D..vKPQ...RLVMYR...............DGVSEGQFEQVLAEEFTAL.RR.A.CR........................ELE...EGYR......PAITFV.VVQK..RHN..TR.......L.LPNDRASa...................................dPKGNV....V.P......GTVV.......................DS.GI.T.....APD....G......F....D..F.YLN......S......H..S..G..L......Q.....---...-----..--..-..----..................--.-.--..-......-....--....-...............----.----..--.-.-....-----........................-------------------vg........................................................................................
A8J0N0_CHLRE/619-933   .............................................................................................MVMVVLPD.rGGVGL..YDAIKAA.GD...GK..L..GVATQCVNP.A..K.AGLVGPkas..........sgpSFSYAAQLAL.......SVNAKLGGA.-.....TTR.PAGR.PNd......wL......P..L....L...GG..RR..L.Mvggrgpg..rlearlgLSGALLSRGYRGAa............qvSAGV..EYAAVVGSAD...S...H.A.VD....Y.R.....V.QL..S...AQ.....V..........A.......G.N...R-......---....---...................................................---DIVVS.M........-......-.....-...........-........-.........-...RES...VVLMYR...............DGLSESQFDRALAEEFTAI.VQ.A.CA........................DVG..gPSYR......PRICFV.VVQK..SHN..TR.......F.FPTSAESt...................................hKSGNV....L.P......GTAV.......................DR.GV.T.....DPH....A......F....D..F.FLN......S......H..A..G..I......Q.....GTN...RAPRY..TV..L..VDEV..................GF.T.AE..A......L....QL....L...............THTL.CHTY..PA.C.T....RALSL........................PPPVRYADRAADRART---lr........................................................................................
D0MT95_PHYIN/497-796   ............................................................................................f-LLVILPA..KNSPV..YGDVKRM.SD...TV..L..GLPSQCIAS.Q..N.LPRA--................NPQFCANVCL.......KINMKLNGK.N.....AVL.RD--.-P........L......P..L....I...SS..EP..T.I................IIGADVEHPRSGM...............GGRP..SIAAVVASMD...R...Y.S.AQ....Y.A.....A.RV..A...AQ.....K..........A.......S.S...D-......IQQ....LPN...................................................MLRELFLA.Y........Y......E.....N...........T........K.........R...KPE...RVVYYR...............DGVSQGQMFDILQTEMRAL.RK.A.FK........................MIS...EDYN......PPVTFV.VVNK..RHH..LR.......A.FAVNSRDa...................................dRKGNV....M.P......GTVI.......................DT.GV.V.....NPH....R......F....D..F.FLY......G......H..S..G..I......Q.....GTT...VPGHY..TV..L..HDEN..................KM.S.AE..D......I....QR....L...............TYHL.GYTF..SR.C.T....RSVSF........................VTPVYYAHLAAARARFYL-n.........................................................................................
D0MT94_PHYIN/524-824   ............................................................................................q-LILVIKQ.dKGSVS..YGRIKRM.SD...TV..L..GIPSQCIVA.T..N.LRKA--................NPQVCANVCL.......KMNMKLSGK.N.....SVL.RE--.-P........L......P..L....I...ST..CP..T.I................VIGADVEHPRSGM...............GSRP..SIASVVASMD...A...Y.S.AK....Y.I.....G.RV..A...AQ.....K..........A.......A.N...D-......IQQ....LPH...................................................MLRDLFLA.F........Y......Q.....S...........T........N.........R...QPE...RVIYYR...............DGVSEGRFYDILQTEMRAL.RK.T.FK........................MLS...DDYN......PPVTFV.VVNK..RHH..MR.......A.FRINPRDa...................................dRKGNV....V.P......GTVL.......................DT.DV.V.....SPH....R......F....D..F.FLY......G......H..S..A..I......Q.....GTS...VPCHY..TV..L..HDEN..................RM.T.AD..E......L....QR....L...............TYHL.GYTF..VR.C.T....RSVSF........................ATPAYYAHLAAGRARFF--ly........................................................................................
D0N1C0_PHYIN/587-890   ....................................................................................qiiwminvr--------..MDAHA..YGELKLM.SD...SEagV..GILSQCMLS.K..H.IPKC--................NPQYIANILM.......KVNTKLGGR.N.....GVI.S---.GQ........L......P..L....V...SA..SR..T.I................IFGADVTHPSPMD...............RSRP..SIAAVTASMD...A...N.F.IR....H.A.....S.AI..R...AQ.....G..........H.......R.V...EQ......IMN....LKD...................................................MVVELLKQ.F........Y......R.....Q...........T........R.........G...KPD...RIVFYR...............DGVSEGQFHMVLNFEVTAI.RE.A.CR........................TLE...VGYL......PPITFV.IVQK..RHN..TR.......L.FPDNPKDa...................................dRSGNV....K.A......GTVV.......................DT.GI.C.....HPI....E......N....D..F.YLM......S......H..A..G..L......Q.....GTS...RPTHY..HV..L..LNEI..................GF.T.AD..E......L....QT....L...............TYKL.CYTF..AR.C.T....RSVSM........................VPSAYYSHLVAFRARFFL-a.........................................................................................
A9T6J3_PHYPA/524-842   ............................................................................................l-LIAILPD..NNGSL..YGDLKKQ.CE...TV..L..GVVSQCCLT.K..H.VFKM--................SKQYLANVAL.......KINVKVGGR.N....tVLV.DALS.RR........I......P..L....V...SD..KP..T.I................IFGADVTHPHPGE...............DSSP..SIAAVVASQD..wP...E.V.TK....Y.A.....G.LV..C...AQ.....T..........H.......R.Q...EL......IAD...lFKEytdpmk.......................................gkmfggMIRELLIS.F........R......S.....A...........T........G.........Q...KPL...RIIFYR...............DGVSEGQFSQVLLHELDAI.RR.A.CA........................SLE...EGYQ......PPVTFV.VVQK..RHH..TR.......L.FASDRRNt...................................dRSGNI....L.P......GTVV.......................DS.TI.C.....HPT....E......F....D..F.YLC......S......H..A..G..I......Q.....GTS...RPAHY..HV..L..WDEN..................SF.S.AD..S......L....QS....L...............TNNL.CYTY..AR.C.T....RSVSI........................VPPAYYAHLAAFRARFY--md........................................................................................
B8B2X0_ORYSI/647-968   ...........................................................................................ll--IGLLPD..NNGSL..YGDLKRI.CE...ID..L..GLVSQCCCT.K..Q.VFKM--................NKQILANLAL.......KINVKVGGR.N....tVLV.DAVS.RR........I......P..L....V...TD..RP..T.I................IFGADVTHPHPGE...............DSSP..SIAAVVASQD..wP...E.V.TK....Y.A.....G.LV..S...AQ.....S..........H.......R.Q...EL......IDD....LYNithdph......................................rgpicggMVRELLIS.F........K......R.....S...........T........G.........Q...KPQ...RIIFYR...............DGVSEGQFYQVLLHELDAI.RK.A.CA........................SLE...ANYQ......PQVTFI.VVQK..RHH..TR.......L.FAHNHNDqn................................svdRSGNI....L.P......GTVV.......................DS.KI.C.....HPT....E......F....D..F.FLC......S......H..A..G..I......K.....GTS...RPAHY..HV..L..WDEN..................NF.T.AD..A......L....QT....L...............TNNL.CYTY..AR.C.T....RSVSI........................VPPAYYAHLAAFRARFYM-e.........................................................................................
AGO17_ORYSJ/514-834    ............................................................................................l-LIVILPN..NNGSL..YGDVKRI.CE...TD..I..GLISQCCLA.K..H.VLKM--................NKWYLASVAL.......KINAKMGGR.N....tVLV.DALE.MR........L......P..H....V...RD..TP..T.I................VFGAHVTHPHPGK...............ANSS..SIAAVVASQD..wP...E.V.TK....Y.A.....G.LI..S...VQ.....A..........C.......H.Q...ES......IQG...lFKVqddper.......................................gtttsgMIKEHLMS.F........Y......R.....A...........T........K.........R...KPG...RIIFYR...............DGVSKGQLPQALMHELGAI.KM.A.CA........................SMG...PDYN......PLVTYV.VLQK..CRH..TR.......L.FADYYNAnt.................................hdSTANI....R.A......GTVV.......................DS.NI.C.....QPN....Q......F....D..F.YLC......S......H..R..S..T......Q.....GTK...RPRYY..HV..L..WDEN..................DF.L.AG..S......F....QE....L...............TNYL.CYTS..AT.C.T....QSISV........................VAPVHYARLLSSRARCYIK..........................................................................................
AGO12_ORYSJ/693-1012   ...........................................................................................ql-LIVILTE..-ISGS..YGRIKRI.CE...TE..V..GVITQCCAP.K..S.LQKG--................GKQYLENLAL.......KMNVKVGGR.N....tVLE.DALH.KK........I......P..I....L...TD..RP..T.I................VFGADVTHPSPGE...............DASP..SIAAVVASMD..wP...E.V.TK....Y.K.....C.LV..S...TQ.....S..........H.......R.E...EI......ISN...lYTEvkdplk.......................................giirggMIRELLRS.F........Y......Q.....E...........T........G.........Q...KPS...RIIFYR...............DGISEGQFSQVLLYEMDAI.RK.A.CA........................SLQ...EGYL......PPVTFV.VVQK..RHH..TR.......L.FPENRRDm..................................mdRSGNI....L.P......GTVV.......................DT.MI.C.....HPS....E......F....D..F.YLC......S......H..S..G..I......K.....GTS...RPTHY..HV..L..LDEN..................GF.K.AD..T......L....QT....L...............TYNL.SYTY..AR.C.T....RAVSI........................VPPAYYAHLGAFRARYYM-e.........................................................................................
C0PMV6_MAIZE/89-412    ............................................................................................l-LIVVLPD.aNASVF..YGRIKRL.CE...TE..L..GLVTQCCQP.K..N.VFKG--................GRQYLQNLAL.......KINVKVGGR.N....tVLE.DALN.RR........I......H..L....L...TD..LP..T.I................IFGADVTHPAPGE...............DASP..SIAAVVASMD..wP...Q.V.AK....Y.R.....C.LV..S...SQ.....G..........H.......R.E...EI......ITD...lFTQvkdpqk.......................................glinggMIRELLVS.F........Y......K.....A...........N........G.........S..rKPS...RIIFYR...............DGVSEGQFSQVLLYEVDAI.RK.A.CA........................SLE...EGYL......PPITFI.VVQK..RHH..TR.......L.FPEDHHAhg................................qmdRSGNI....L.P......GTVV.......................DT.KI.C.....HPS....E......F....D..F.YLC......S......H..S..G..I......Q.....GTS...RPAHY..HV..L..FDEN..................KF.T.AD..A......L....QT....L...............TYKL.CYTY..AR.C.T....RSVSI........................VPPAYYAHLAAFRARHY--md........................................................................................
B8APJ4_ORYSI/9-101     ..................................................................................ykcsvssqshr--------..-----..-------.--...--..-..---------.-..-.------................----------.......---------.-.....---.----.--........-......-..-....-...--..--..-.-................-------------...............----..----------...-...-.-.--....-.-.....-.--..-...--.....-..........-.......-.-...--......---....---...................................................--------.-........-......-.....-...........-........-.........-...---...------...............--------EEIIA---DLF.TE.A.CA........................SIE...EGYL......PPVTFV.VVQK..RHH..TR.......L.FPEDHHArd................................qmdRSRNI....L.P......GTVV.......................DT.KI.C.....HPS....E......F....D..F.YLC......S......H..S..G..I......Q.....---...-----..--..-..----..................--.-.--..-......-....--....-...............----.----..--.-.-....-----........................-------------------ew........................................................................................
B9FEW4_ORYSJ/531-767   .............................................................................anatvfygrikrlcet--------..-----..-------.--...--..-..---------.-..-.------................----------.......---------.-.....---.----.--........-......-..-....E...LD..MP..T.M................IFGADVTHPPAGE...............DSSP..SIAAVVASMD..wP...E.V.SK....Y.K.....C.SV..S...SQ.....S..........H.......R.E...EI......IAD...lFTEvkdsqn.......................................rlvyggMIRELIES.F........R......K.....A...........N........G.........S..yKPG...RIIFYR...............DGVSEGQFSQVLLSEMDAI.RK.A.CA........................SIE...EGYL......PPVTFV.VVQK..RHH..TR.......L.FPEDHHArd................................qmdRSRNI....L.P......GTVV.......................DT.KI.C.....HPS....E......F....D..F.YLC......S......H..S..G..I......Q.....GTS...HPTHY..YV..L..FDEN..................NF.S.AD..A......L....QT....L...............TYHL.CYT-..--.-.-....-----........................-------------------..........................................................................................
B9MTL4_POPTR/505-810   ...........................................................................................qi-LIIILPD..-VSGS..YGTIKRV.CE...TE..L..GIVSQCCQP.K..Q.ARKC--................SPQYLENVAL.......KINVKAGGR.N....tVLE.DALN.RR........I......P..L....L...SD..TP..T.I................IFGADVTHPQPGE...............DSSP..SIAAIVASMD..wP...E.V.TT....Y.R.....G.LV..S...AQ.....K..........H.......R.Q...EI......IQD....CAG...................................................MIRELMIA.F........R......R.....T...........T........N.........Q...KPS...RIIFYR...............DGVSEGQFSQVLLYEMDAI.RK.A.CA........................SLE...PNYL......PPVTFI.VVQK..RHH..TR.......L.FATNPNQt...................................dKSGNI....L.P......GTVV.......................DT.KI.C.....HPS....E......H....D..F.YLC......S......H..A..G..I......Q.....GTS...RPVHY..HV..L..CDMN..................KF.T.AD..C......L....QM....L...............TNNL.CYTY..AR.C.T....RSVSV........................VPPAYYAHLAAFRARYYI-e.........................................................................................
AGOL_ARATH/638-958     ............................................................................................l-LIVILPD..-VTGS..YGKIKRI.CE...TE..L..GIVSQCCQP.R..Q.VNKL--................NKQYMENVAL.......KINVKTGGR.N....tVLN.DAIR.RN........I......P..L....I...TD..RP..T.I................IMGADVTHPQPGE...............DSSP..SIAAVVASMD..wP...E.I.NK....Y.R.....G.LV..S...AQ.....A..........H.......R.E...EI......IQD....LYKlvqdpq......................................rglvhsgLIREHFIA.F........R......R.....A...........T........G.........Q...IPQ...RIIFYR...............DGVSEGQFSQVLLHEMTAI.RK.A.CN........................SLQ...ENYV......PRVTFV.IVQK..RHH..TR.......L.FPEQHGNrd................................mtdKSGNI....Q.P......GTVV.......................DT.KI.C.....HPN....E......F....D..F.YLN......S......H..A..G..I......Q.....GTS...RPAHY..HV..L..LDEN..................GF.T.AD..Q......L....QM....L...............TNNL.CYTY..AR.C.T....KSVSI........................VPPAYYAHLAAFRARYYM-e.........................................................................................
B8ALC4_ORYSI/596-877   ................................................................................yvfsprnmtilch--------..-----..-------.--...--..-..---------.-..-.------................----------.......---NQVGGR.Nt...vLER.AFIR.NG........I......P..F....V...SE..VP..T.I................IFGADVTHSPPGE...............DSAS..SIAAVVASMD..wP...E.I.TK....Y.R.....G.LV..S...AQ.....S..........H.......R.Q...EI......IED....LFSvgkdpv.......................................kvvnggMIREFLIA.F........R......K.....K...........T........G.........R...RPE...RIIFYR...............DGVSEGQFSRVLLHEMDAI.RK.A.CA........................SLE...EGYL......PPVTFV.VVQK..RHH..TR.......L.FPEVHGRrd................................mtdKSGNI....L.P......GTVK.......................DR.QI.C.....HPT....E......F....Y..F.YLC......S......H..A..G..I......Q.....GTS...RPTHY..HV..L..YDEN..................HF.T.AD..E......L....QT....L...............TNNL.CYIY..AR.C.T....HAVSV........................VPPAYYSHLAASHAHCCI-k.........................................................................................
C5WX34_SORBI/1-43      ............................................................................................g--------..-----..--KIKRV.CE...TD..I..GIVSQCCLM.K..H.DCRP--................NKIFLENISL.......KNNAKV---.-.....---.----.--........-......-..-....-...--..--..-.-................-------------...............----..----------...-...-.-.--....-.-.....-.--..-...--.....-..........-.......-.-...--......---....---...................................................--------.-........-......-.....-...........-........-.........-...---...------...............-------------------.--.-.--........................---...----......------.----..---..--.......-.-------.....................................-----....-.-......----.......................--.--.-.....---....-......-....-..-.---......-......-..-..-..-......-.....---...-----..--..-..----..................--.-.--..-......-....--....-...............----.----..--.-.-....-----........................-------------------s.........................................................................................
Q7FS89_MAIZE/11-170    ..................................................................................crgmalaagtv--------..-----..-------.--...--..-..---------.-..-.------................----------.......---------.-.....---.----.--........-......-..-....-...--..--..-.-................-------------...............----..----VVASMD..wP...Q.V.TT....Y.K.....A.LV..S...AQ.....A..........H.......R.E...EI......IQN....LGG...................................................MIRELMIS.F........Y......K.....R...........T........G.........K...KPK...RIIFYR...............DGISEGQFNHVLLLEMDAI.RK.A.CA........................SLE...DGYL......PPVTFV.VIQK..RHH..TR.......L.FPGVHGRrd................................vtdRSGNI....L.P......GTVV.......................DT.EI.C.....HPR....E......F....D..F.YLC......S......H..A..G..I......Q.....---...-----..--..-..----..................--.-.--..-......-....--....-...............----.----..--.-.-....-----........................-------------------in........................................................................................
C5XBU2_SORBI/675-995   ............................................................................................l-LIVVLPD..-VSGH..YGKIKRI.CE...TD..L..GIVSQCINP.K..K.NKN---................-KQYFENVAL.......KINVKVGGR.Nt...vLER.AFVP.NG........I......P..F....V...SD..VP..T.I................IFGADVTHPTAGE...............DSSA..SIAAVVASMD..wP...Q.V.TT....Y.K.....A.LV..S...AQ.....A..........H.......R.E...EI......IQN...lFWTgtdpek......................................gtpvnggMIRELLTS.F........F......K.....R...........T........G.........R...KPK...RIIFYR...............DGVSEGQFSHVLLHEMDAI.RK.A.CA........................SME...DGYL......PPVTFV.VVQK..RHH..TR.......L.FPEVHGRrd................................ltdKSGNI....L.P......GTVV.......................DT.SI.C.....HPS....E......F....D..F.YLC......S......H..A..G..I......K.....GTS...RPTHY..HV..L..YDEN..................RF.S.AD..A......L....QF....L...............TNNL.CYTY..AR.C.T....RAVSV........................VPPAYYAHLAAFRARY---yde.......................................................................................
C5X6M9_SORBI/1-69      ........................................................................................ntfcl--------..-----..-------.--...--..-..---------.-..-.------................----------.......---------.-.....---.----.--........-......-..-....-...--..KP..T.I................IFGADAIHPTAGE...............DSSA..FITAVVESME..rP...Q.V.MT....Y.K.....A.LA..S...AQ.....K..........H.......R.E...EM......IHN...lL--...................................................--------.-........-......-.....-...........-........-.........-...---...------...............-------------------.--.-.--........................---...----......------.----..---..--.......-.-------.....................................-----....-.-......----.......................--.--.-.....---....-......-....-..-.---......-......-..-..-..-......-.....---...-----..--..-..----..................--.-.--..-......-....--....-...............----.----..--.-.-....-----........................-------------------wtgthlek..................................................................................
B9FVX3_ORYSJ/462-794   ............................................................................................l-LIVILPD..-VNGY..YGRIKRV.CE...TE..L..GIVSQCLKP.G..RkLLSL--................DRQFLENVSL.......KINVKAGGR.Ns...vLQR.PLVP.G-........-......-..-....G...LE..NT..T.I................IFGADVTHPASGE...............DSSA..SIAAVVASMD..wP...E.I.TK....Y.K.....A.LV..S...AQ.....P..........P.......R.Q...EI......IQD....LFTmtevaqnadapaq.........................kaegskknficggMFRELLMS.F........Y......S.....K...........N........A.........K..rKPQ...RIIFYR...............DGVSDGQFLHVLLYEMDAI.KK.A.IA........................SLD...PAYR......PLVTFV.VVQK..RHH..TR.......L.FPEVHGRqd................................ltdRSGNV....R.P......GTVV.......................DT.NI.C.....HPS....E......F....D..F.YLC......S......H..A..G..I......Q.....GTS...RPTHY..HV..L..HDEN..................RF.S.AD..Q......L....QM....L...............TYNL.CYTY..AR.C.T....RSVSV........................VPPAYYAHLAAFRARY---yde.......................................................................................
Q0DZI9_ORYSJ/119-248   ...................................................................................qstgqksphi--------..-----..-------.--...--..-..---------.-..-.------................----------.......---------.-.....---.----.--........-......-..-....-...--..--..-.-................-------------...............----..----------...-...-.-.--....-.-.....E.LI..S...AQ.....L..........E.......R.Q...EI......IGG....LFHstrdpk......................................gclkpdgMIRELMMN.F........Y......Q.....R...........N........R.........R...KPE...RIIFYR...............DGISESQFSQVIIHEVDAI.RK.A.CL........................SLQ...EDYL......PPITLV.IVQK..RHH..TR.......I.FPHT---.....................................-----....-.-......----.......................--.--.-.....---....-......-....-..-.---......-......-..-..-..-......-.....---...-----..--..-..----..................--.-.--..-......-....--....-...............----.----..--.-.-....-----........................-------------------lcsnyteqvaqips............................................................................
Q0DZI9_ORYSJ/36-107    ............................................................................................l-LIVILPE..-ERGN..YGKIKRV.CE...TK..L..GLVSQCCLP.K..N.VKTDTN................-IKYLENIAL.......KINVKT---.-.....---.----.--........-......-..-....-...--..--..-.-................-------------...............----..----------...-...-.-.--....-.-.....-.--..-...--.....-..........-.......-.-...--......---....---...................................................--------.-........-......-.....-...........-........-.........-...---...------...............-------------------.--.-.--........................---...----......------.----..---..--.......-.-------.....................................-----....-.-......----.......................--.--.-.....---....-......-....-..-.---......-......-..-..-..-......-.....---...-----..--..-..----..................--.-.--..-......-....--....-...............----.----..--.-.-....-----........................-------------------yrqsflvlmlaiphqg..........................................................................
Q0DZJ0_ORYSJ/35-101    ........................................................................................rakre--------..-----..-------.--...--..-..---------.-..-.------................----------.......---------.-.....---.----.--........-......-..-....-...--..--..-.-................-------------...............----..----------...-...-.-.--....-.-.....-.--..-...--.....-..........-.......-.-...--......---....---...................................................--------.-........-......-.....-...........-........-.........-...---...------...............-------------------.--.-.--........................---...----......------.----..---..--.......-.-------.....................................-----....-.-......----.......................--.--.-.....---....-......-....-..-.---......-......-..-..-..-......E.....GNS...RPTHY..TV..I..FDEN..................HF.T.AD..G......L....QL....L...............THNL.CYMY..AR.C.T....RAVSI........................VPPLYYAHLAAARGRSY--lg........................................................................................
B9FX53_ORYSJ/672-981   ...........................................................................................ll-LVVMTDD.kNNASL..YGDVKRI.CE...TE..I..GVLSQCCRA.K..Q.VYKERN................-VQYCANVAL.......KINAKAGGR.N.....SVF.LNVE.AS........L......P..V....V...SK..SP..T.I................IFGADVTHPGSFD...............ESTP..SIASVVASAD..wP...E.V.TK....Y.N.....S.VV..R...MQ.....A..........S.......R.K...EI......IQD....LDS...................................................IVRELLNA.F........K......R.....D...........S........K.........M...EPK...QLIFYR...............DGVSEGQFQQVVESEIPEI.EK.A.WK........................SLY...AGK-......PRITFI.VVQK..RHH..TR.......L.FPNNYNDpr................................gmdGTGNV....R.P......GTVV.......................DT.VI.C.....HPR....E......F....D..F.FLC......S......Q..A..G..I......K.....GTS...RPSHY..HV..L..RDDN..................NF.T.AD..Q......L....QS....V...............TNNL.CYLY..TS.C.T....RSVSI........................PPPVYYAHKLAFRARFY--lt........................................................................................
C5X8G4_SORBI/699-1002  ............................................................................................l-LLAILPE..KNGNL..YGNFKRI.CE...TE..I..GIMSQCCLD.K..N.VRSA--................GPPYFANVAI.......KINAKFGGR.N.....LEF.ANPK.ES........L......P..V....V...SI..EP..T.I................IFGADVTHPAALD...............DTAP..SIASVVASQD..wP...T.V.AN....Y.N.....G.IA..R...AQ.....G..........H.......R.K...EL......IDG....LED...................................................IVKELLLA.F........Q......E.....R...........S........K.........Q...RPK...QLIFYR...............DGVSEGQFKQVLEQEIPEI.EK.A.WK........................ALY...-NEK......PKITFI.VVQK..RHH..TR.......L.FPNDRQWt...................................dRSGNI....L.P......GTVV.......................DK.SI.C.....HPT....E......F....D..F.FLC......S......H..A..G..I......K.....GTS...RPTHY..HV..L..RDDN..................KF.T.AD..A......L....QS....L...............TYNL.CYLY..SS.C.T....RSVSI........................APPAYYAHKLAFRARFYI-n.........................................................................................
C5X8G7_SORBI/41-220    ..........................................................................................ivk--------..-----..-------.--...--..-..---------.-..-.------................----------.......---------.-.....---.----.--........-......-..-....-...--..--..-.-................-------------...............----..----------...-...-.-.--....-.-.....-.--..-...--.....-..........-.......-.-...--......---....---...................................................--------.-........-......-.....-...........-........-.........-...---...------...............NGISNGQFKQVVEKEIPAI.EK.A.WK........................ALY...DNEK......PRITFI.VVQK..KHR..LR.......L.FPMDNKYkh................................ssaTKKIV....E.P......GTVV.......................DS.EI.C.....HPA....E......F....D..F.FLC......S......H..A..E..I......K.....GAR...RPVQY..LV..L..RDDN..................NF.N.GD..D......L....QV....L...............TNNL.CYVI..LHpC.T....DPDRSttaqgylyqaisnrninvtalilhVPPAYYAQKLTQRARV---yla.......................................................................................
C5WR49_SORBI/670-825   ..........................................................................................div--------..-----..-------.--...--..-..---------.-..-.------................----------.......---------.-.....---.----.--........-......-..-....-...--..--..-.-................-------------...............----..----------...-...-.-.--....-.-.....-.--..-...--.....-..........-.......-.-...--......---....---...................................................--------.-........-......-.....-...........-........-.........-...---...-----R...............DGISEGRFKQVLEKEIPAI.EN.A.WN........................ALY...DNEK......PQITFI.VVQK..RHR..LR.......L.SPMDNKYkl................................rsvTKKII....E.P......GTVV.......................DS.EI.C.....HPA....E......F....D..F.FLC......S......Q..V..D..V......K.....GPR...RPVKY..LV..L..RDDN..................NF.T.AD..E......L....QA....L...............TNNL.CYTY..TS.G.T....RSVSI........................APPAFYAQKLAHRALA---yla.......................................................................................
C5WR49_SORBI/585-661   ............................................................................................l-LLAILPD..KNGSL..YGNIKRI.CE...TD..I..GLVSQCCRR.S..N.VFTE--................NSQILANIAI.......KINAKVVAS.-.....---.----.--........-......-..-....-...--..--..-.-................-------------...............----..----------...-...-.-.--....-.-.....-.--..-...--.....-..........-.......-.-...--......---....---...................................................--------.-........-......-.....-...........-........-.........-...---...------...............-------------------.--.-.--........................---...----......------.----..---..--.......-.-------.....................................-----....-.-......----.......................--.--.-.....---....-......-....-..-.---......-......-..-..-..-......-.....---...-----..--..-..----..................--.-.--..-......-....--....-...............----.----..--.-.-....-----........................-------------------qdwhevskynsvvraqgh........................................................................
A5BG29_VITVI/774-895   ........................................................................................dlgam--------..-----..-------.--...--..-..---------.-..-.------................----------.......---------.-.....---.----.--........-......-..-....-...--..--..-.-................-------------...............----..----------...-...-.-.--....-.-.....-.--..-...--.....-..........-.......-.-...--......---....---...................................................--------.-........-......-.....-...........-........-.........-...---...------...............-------------------.--.-.--........................---...----......------.WLQK..RHH..TR.......L.FPNESNPssi..............................gnqfSDDNI....P.P......GTVV.......................DA.VI.T.....HPR....E......F....D..F.YLC......S......H..W..G..V......K.....GTS...RPTHY..HV..L..WDDN..................HF.T.SD..E......L....QK....L...............VYNL.CYTF..VR.C.T....KPVSL........................VPPAYYAHLAAYRGRLY--le........................................................................................
B9IL53_POPTR/1-160     .............................................................................................--------..-----..-------.--...--..-..---------.-..-.------................----------.......---------.-.....---.----.--........-......-..-....-...--..--..-.M................FMGADVTHPCPLE...............DISP..SAAAVVGSMN..wP...A.A.NK....Y.V.....S.RM..R...SQ.....T..........H.......R.Q...EI......IWD....LGA...................................................MVKGLLDD.F........Y......Q.....E...........L........N.........E...LPK...RIIFFR...............DGVSKTQFYKVLEKELQAI.RE.A.CS........................RFP...-GYR......PPISFA.VVQK..RHH..TR.......F.FPSETDPsst..............................knqfFDKNI....P.T......GTVV.......................DT.DY.-.....---....-......-....-..-.---......-......-..-..-..-......-.....---...-----..--..-..----..................--.-.--..-......-....--....-...............----.----..--.-.-....-----........................-------------------lgllltr...................................................................................
Q9C793_ARATH/649-950   ............................................................................................l-IICVMEK..-KHKG..YGDLKRI.SE...TR..I..GVVTQCCLY.P..N.ITKL--................SSQFVSNLAL.......KINAKIGGS.M....tELY.NSIP.SH........I......PrlL....R...PD..EP..V.I................FMGADVTHPHPFD...............DCSP..SVAAVVGSIN..wP...E.A.NR....Y.V.....S.RM..R...SQ.....T..........H.......R.Q...EI......IQD....LDL...................................................MVKELLDD.F........Y......K.....A...........V........K.........K...LPN...RIIFFR...............DGVSETQFKKVLQEELQSI.KT.A.CS........................KFQ...-DYN......PSITFA.VVQK..RHH..TR.......L.FRC-DPD.....................................-HENI....P.P......GTVV.......................DT.VI.T.....HPK....E......F....D..F.YLC......S......H..L..G..V......K.....GTS...RPTHY..HI..L..WDEN..................EF.T.SD..E......L....QR....L...............VYNL.CYTF..VR.C.T....KPISI........................VPPAYYAHLAAYRGRL---yie.......................................................................................
D0EYF3_MAIZE/683-995   ............................................................................................l-LICVMER..-RHRG..YADLKRI.AE...TS..I..GVLTQCCLY.S..N.LSKL--................SFQFLANLAL.......KINAKLGGC.N....vALY.NSLP.CQ........I......P..R....Vf.sDE..EP..A.M................FMGADVTHPHPLD...............DSSP..SVVAVVASMN..wP...S.A.NK....Y.I.....S.RM..R...SQ.....T..........H.......R.K...EI......IER....LDV...................................................MTGELLDE.F........V......K.....E...........V........G.........K...LPS...RIIFFR...............DGVSETLFYKVLTEELQAV.RL.A.CS........................RH-...PGYK......PAITFV.VVQK..RQH..TR.......L.FHREKNGgggg............................gsthyADQNV....P.P......GTVV.......................DT.VI.T.....HPR....E......F....D..F.YLC......S......H..W..G..T......K.....GTT...RPTHY..RV..L..WDEN..................GF.G.SD..E......M....QQ....L...............IHSL.CYTF..AR.C.T....KPVSL........................VPPAYYAHLAAYRGRLY--le........................................................................................
A3AXD9_ORYSJ/720-1023  ....................................................................................llfcpmlnr--------..--CHG..YKTLKLM.CE...TE..L..GIQTQCFLS.T..A.AKLDEK...............rQDQYITNLAL.......KINGKIGGS.N.....MQL.DP--.DS........I......P..V....V...SA..KD..F.M................FIGADVNHPPPGNv.............sKDIP..SIAAVVASVD...K...G.A.SK....Y.V.....T.RI..R...AQ.....Y..........H.......R.C...EM......IQN....LGD...................................................ICKELIGA.Y........E......K.....V...........N........K.........K...KPD...SIIYFR...............DGVSDGQFDMVLNEELADM.EN.K.IM........................VGD...---Y......PKITVI.VAKK..RHH..TR.......L.FPKDRNQr..................................qtKNGNV....L.P......GTVV.......................DT.DV.V.....DPT....A......Y....D..F.YLC......S......H..K..G..E......V.....GTS...RPTHY..YS..L..LDEH..................GF.A.SD..D......L....QK....L...............VYNL.CFVF..AR.C.T....KPVSL........................ATPVYYADLAAYRGRLYY-e.........................................................................................
B9FCH7_ORYSJ/626-928   ..........................................................................................qll--FCPMSD..-QHPG..YKTLKLI.CE...TQ..L..GIQTQCFLS.F..L.ANKQQG................QDQYMSNLAL.......KINGKIGGS.N....iQLF.GESL.P-........-......-..R....I...SG..AP..Y.M................FIGADVNHPSPGN...............VESP..SIAAVVASVD...Q...G.A.SK....Y.V.....P.RI..R...AQ.....P..........H.......R.C...EV......IQH....LGD...................................................MCKELIGV.F........E......K.....R...........N........R.........V...KPQ...RIIYFR...............DGVSDGQFDMVLNEELADM.EK.A.IK........................TK-...-DYS......PTITVI.VAKK..RHH..TR.......L.FPKDLNQq..................................qtKNGNV....L.P......GTVV.......................DT.GV.V.....DPA....A......Y....D..F.YLC......S......H..N..G..L......I.....GTS...RPTHY..YS..L..LDEH..................GF.A.SD..D......L....QK....L...............VYNL.CFVF..AR.C.T....KPVSL........................ATPVYYADLAAYRGRLYY-e.........................................................................................
Q9SHF2_ARATH/841-1145  ............................................................................................l-VLCAMTG..-KHDG..YKTLKWI.AE...TK..L..GLVTQCFLT.I..S.AIKGET...............vSDQYLANLAL.......KINAKVGGT.N.....VEL.VDNI.FS........F......-..F....K...KE..DK..V.M................FIGADVNHPAAHD...............NMSP..SIVAVVGTLN..wP...E.A.NR....Y.A.....A.RV..K...AQ.....S..........H.......R.K...EE......IQG....FGE...................................................TCWELIEA.H........S......Q.....A...........P........E.........K...RPN...KIVIFR...............DGVSDGQFDMVLNVELQNV.KD.V.FA........................KVG...--YN......PQITVI.VAQK..RHQ..TR.......F.FPATTSKd..................................grAKGNV....P.S......GTVV.......................DT.TI.I.....HPF....E......Y....D..F.YLC......S......Q..H..G..A......I.....GTS...KPTHY..YV..L..SDEI..................GF.N.SN..Q......I....QK....L...............IFDL.CFTF..TR.C.T....KPVAL........................VPPVSYADKAASRGRVYY-e.........................................................................................
Q9SHF3_ARATH/665-965   ...........................................................................................tl-VLCAMSR..-KDDG..YKTLKWI.AE...TK..L..GLVTQCFLT.G..P.ATKG--................GDQYRANLAL.......KMNAKVGGS.N.....VEL.MDTF.SF........-......-..F....K...KE..DE..V.M................FIGADVNHPAARD...............KMSP..SIVAVVGTLN..wP...E.A.NR....Y.A.....A.RV..I...AQ.....P..........H.......R.K...EE......IQG....FGD...................................................ACLELVKA.H........V......Q.....A...........T........G.........K...RPN...KIVIFR...............DGVSDAQFDMVLNVELLDV.KL.T.FE........................KNG...--YN......PKITVI.VAQK..RHQ..TR.......F.FPATNNDg...................................sDKGNV....P.S......GTVV.......................DT.KV.I.....HPY....E......Y....D..F.YLC......S......H..H..G..G......I.....GTS...KPTHY..YT..L..WDEL..................GF.T.SD..Q......V....QK....L...............IFEM.CFTF..TR.C.T....KPVSL........................VPPVYYADMVAFRGRMY--he........................................................................................
B9SSM8_RICCO/639-934   ............................................................................................i-LVCVLPK..-EDPG..YSNLKWI.CE...TK..V..GIVTQCCLS.E..N.AFRP--................KAQFLANLAL.......KINAKLGGS.N.....VEL.FKQP.QC........-......-..L....Q...SK..GH..V.M................FIGADVNHPSSYN...............STSP..SIAAVVATMN..wP...A.A.NQ....Y.G.....A.LI..C...PQ.....D..........H.......R.A...EK......ILK....FGD...................................................MCLELVNA.Y........A......R.....L...........N........Q.........V...RPE...NIVVFR...............DGVSESQFDMVLNEELKDI.KA.A.FE........................SLE...--YF......PTITLI.VAQK..RHT..TR.......L.FLDSDED.....................................--ENV....P.P......GTVV.......................DT.VI.T.....SPS....G......S....D..I.YLC......S......H..F..G..Q......I.....GTS...KPAHY..QV..L..QNEI..................EF.T.PN..E......L....QE....F...............IYSI.CFTS..AQ.C.T....KPVSL........................VPPVIYADRAAFRGRLYY-n.........................................................................................
A5AFZ6_VITVI/719-1022  ...........................................................................................qi-LVCVMAR..-KDPG..YNYLKWF.CE...TN..I..GIVTQCCLS.S..P.ANKA--................NDQYLANLAL.......KMNAKLGGS.N.....VEL.IDRL.PH........F......-..-....E...NE..GY..V.M................FVGADVNHPGAWN...............SASP..SIAAVVATVN..wP...A.V.NR....Y.A.....A.RV..R...PQ.....L..........H.......R.T...EK......ILN....FGD...................................................MCLELIET.Y........A......R.....V...........N........R.........A...KPD...KIVVFR...............DGVSEGQFDMVLNEELVDL.KG.A.IQ........................RGN...--YN......PTITLI.ITQK..RHQ..TR.......L.FPESKRErgq...............................drsFNENV....S.P......GTVV.......................DT.TV.V.....HPF....E......F....D..F.YLC......S......H..Y..G..G......I.....GTS...KPTHY..HV..L..YDEH..................RF.S.SD..Q......L....QK....L...............IYNL.CFTF..VR.C.T....KPVSL........................VPPVYYADLAAYRGR----lyh.......................................................................................
A5B8D3_VITVI/625-924   ...........................................................................................qi-LVCVMAR..-KDAG..YGYLKWF.AE...TK..L..GMVTQCCLS.R..P.ANKV--................SDHHLANLAL.......KLNAKLGGS.N.....VEL.IXRL.PR........F......E..-....-...GE..GH..V.M................FIGADVNHPGSQN...............TTSP..SIAAVVATXN..wP...A.A.NR....Y.A.....A.RI..R...PQ.....A..........H.......R.M...EK......IQN....FGA...................................................MCLELVEX.Y........V......Q.....A...........N........K.........V...KPE...KIVVFR...............DGVSEGQFDMVLNEELLDL.KR.A.IQ........................--G...ENYC......PTITLI.VARK..RHL..TR.......L.FPKVNDX....................................sFNGNV....P.P......GTVV.......................DT.TV.V.....HLS....E......F....D..F.YLC......S......H..Y..G..T......L.....GTS...KPTHY..HV..L..YDEH..................RF.S.SD..Q......I....QK....L...............XYNL.CFTF..AR.C.T....KPVSL........................VPPVYYADLAAYRGRLY--yd........................................................................................
B9NA51_POPTR/676-973   ...........................................................................................qf-LLCVMSK..-KDPG..YKYLKWI.CE...TK..V..GIVTQCCLS.R..S.ANKV--................NDQYLANIGL.......KINAKLGGS.N.....AEL.SD--.-R........L......P..Y....F...GD..EN..HiM................FIGADVNHPAARN...............TTSP..SIAAVVGTTN..wP...A.A.NR....Y.A.....A.RV..R...PQ.....D..........H.......R.C...EK......ILN....FGD...................................................MCLELVEF.Y........S......R.....L...........N........K.........A...KPE...KIVIFR...............DGVSEGQFDMVLNDELMDI.KR.A.FR........................SIM...--YT......PTITLI.VAQK..RHQ..TR.......L.FLEDGGR.....................................-IGNV....S.P......GTVV.......................DT.KI.V.....HPF....E......Y....D..F.YLC......S......H..Y..G..S......L.....GTS...KPTHY..HV..L..WDEH..................GL.S.SD..Q......L....QK....L...............IYDM.CFTF..AR.C.T....KPVSL........................VPPVYYADLVAYRGR----lyhe......................................................................................
Q10P03_ORYSJ/678-756   ........................................................................................gtead--------..-----..-------.--...--..-..---------.-..-.------................----------.......---------.-.....---.----.--........-......-..-....-...--..--..-.-................-------------...............----..----------...-...-.-.--....-.-.....-.--..-...--.....-..........-.......-.-...--......---....---...................................................--------.-........-......-.....-...........-........-.........-...---...------...............-------------------.--.-.--........................---...----......------.----..---..--.......-.-------.....................................-----....-.-......----.......................--.--.-.....-TA....K......Y....K..F.F-C......R......H..T..T..H......K.....STS...RVVRY..HV..V..HDDN..................NF.L.AG..E......L....QS....L...............TLKLfTFRH..RR.E.Y....PKIDA........................VVPAYYAERAAFKA-----yra.......................................................................................
C6XVE0_PEDHD/320-460   .....................................................................................viitnskk-------E..ESDDK..LYFSLKH.RF...TN..E..GIPCQVVTK.D..L.IINDNA................LKFSLGNIAL.......QMFAKAGGI.-.....PWK.MK--.PA........T......-..-....-...--..TE..Y.L................IIGIGQSYNIEIT..............eD---..----------...-...-.-.--....-.-.....-.--..-...--.....-..........-.......-.-...--......---....---...................................................--------.-........-......-.....-...........-........-.........-...---...------...............-------------------.--.-.--........................---...----......------.----..---..--.......-.-------.....................................-----....-.-......----.......................--.--.-.....---....-......-....-..-.---......-......-..-..-..-......-.....---...-----..--..-..----..................--.-.--..-......-....--....-...............----.----..--.-.-....-----........................-------------------gnkveknitysvltdssgifkdlqvlsegvatddsyytqlvnniagiinngk......................................
B3SEP3_TRIAD/438-734   ....................................................................rkvevlisklkkstadcgieginek--------..-----..-------.--...--..-..---NLCMQI.K..N.IDKA--................NHQFLANLAL.......KINAKLGGT.N.....NTI.NQSE.L-........-......-..-....-...LK..KP..T.I................IFGADVTHPGIGD...............QTSP..SVAAIVGSAN...I...D.L.SH....Y.F.....H.AI..R...IQ.....E..........H.......R.K...EI......IQD....LQS...................................................VVKTMMLS.F........Y......R.....K...........L........H.........R...KPE...RIIFYR...............DGVSEGQFNDVIREELTAI.EK.A.CR........................SIE...EGYR......PAITFL.VVQK..RHH..TR.......F.FPSQNKDs..................................vgKARNV....P.P......GLVV.......................DR.GV.C.....HPS....Q......F....D..F.YLC......S......H..F..G..I......Q.....GTS...RPTHY..HV..L..LDEN..................KL.S.AD..S......L....QE....F...............TYQL.CHVY..CR.C.T....RSVSI........................PAPVYYSHHLAFRARSYM-a.........................................................................................
A8NGN0_BRUMA/1-135     ...........................................................................................mq--------..-----..-------.--...--..-..---------.-..-.------................----------.......---------.-.....---.----.--........-......-..-....-...--..--..-.-................-------------...............----..----------...-...-.-.--....-.-.....-.--..-...--.....-..........-.......-.-...--......---....---...................................................--------.-........-......-.....-...........-........-.........-...---...------...............-----------------GI.RT.A.CL........................MLS...PDYR......PPITYI.VVQK..RHH..AR.......M.FCKFARDa..................................vgKAKNI....P.P......GTVI.......................DT.GI.V.....SPE....G......F....D..F.YLC......S......H..F..G..I......Q.....GTS...RPARY..HV..L..WDDS..................KF.T.SD..E......L....QS....I...............TFNM.CHTY..GR.C.A....RSVSI........................PAPVYYADLVATRARCHLK..........................................................................................
A3KFX7_MOUSE/1-109     .............................................................................................--------..-----..-------.--...--..-..---------.-..-.------................----------.......---------.-.....---.----.--........-......-..-....-...--..--..-.-................-------------...............----..----------...-...-.-.--....-.-.....-.--..-...--.....-..........-.......-.-...--......---....---...................................................--------.-........-......-.....-...........-........-.........-...---...RIIFYR...............DGVSEGQFRQVLYYELLAI.RE.A.CI........................SLE...KDYQ......PGITYI.VVQK..RHH..TR.......L.FCADRTEr..................................vgRSGNI....P.A......GTTV.......................DT.DI.T.....HPY....E......F....D..F.YLC......S......H..A..G..I......Q.....---...-----..--..-..----..................--.-.--..-......-....--....-...............----.----..--.-.-....-----........................-------------------mnfscsltssvtlt............................................................................
Q4TF92_TETNG/161-225   .....................................................................ragerqcvcvcvregaqqvtfrcs--------..-----..-------.--...--..-..---------.-..-.------................----------.......---------.-.....---.----.--........-......-..-....-...--..--..-.-................-------------...............----..----------...-...-.-.--....-.-.....-.--..-...--.....-..........-.......-.-...--......---....---...................................................--------.-........-......-.....-...........-........-.........-...---...------...............-------------------.--.-.--........................---...----......------.----..---..--.......-.---SQVG.....................................RSGNI....P.A......GTTV.......................DT.DI.T.....HPY....E......F....D..F.YLC......S......H..A..G..I......Q.....---...-----..--..-..----..................--.-.--..-......-....--....-...............----.----..--.-.-....-----........................-------------------vslgr.....................................................................................
Q8CGT7_MOUSE/455-570   .......................................................................................vlgmat--------..-----..-------.--...--..-..---------.-..-.------................----------.......---------.-.....---.----.--........-......Q..A....V...FQ..QP..V.I................FLGANVTYPPVGD...............GKKP..SIAAVMGSMD...A...H.P.NR....Y.C.....V.TV..C...VQ.....Q..........H.......Q.Q...EI......IQD....---...................................................-----LAA.-........-......-.....-...........-........-.........-...MPT...RIIFYR...............DGISESQFQQVLHRELLAI.RE.A.CI........................KLE...KDYQ......PGIMFI.M---..---..--.......-.-------.....................................-----....-.-......----.......................--.--.-.....---....-......-....-..-.---......-......-..-..-..-......-.....---...-----..--..-..----..................--.-.--..-......-....--....-...............----.----..--.-.-....-----........................-------------------sc........................................................................................
A8WKF9_CAEBR/562-864   ...........................................................................................ql-VVIVLPG..-KTPV..YAEIKRV.GD...TV..L..GIATQCIQS.K..N.VTRT--................TPQTLSNICM.......KMNMKLGGV.N....cVLA.PNVR.PK........I......-..-....-...FS..ES..V.I................FLGCDITHPPAGD...............SRKP..SVAAIVGSMD...A...H.P.SK....Y.A.....A.TV..R...VQ.....P..........N.......R.Q...EI......ITE....MAS...................................................MVKELLQQ.F........Y......I.....N...........T........R.........F...KPA...RIVVYR...............DGVSEGQFFNVLQYELRAI.RE.A.CM........................MLE...TGYQ......PGITFI.AVQK..RHH..TR.......L.FSVDKNDr..................................vgKAFNI....P.P......GTIV.......................DV.GI.T.....HPT....E......F....D..F.YLC......S......H..A..G..I......Q.....GTS...RPSHY..HV..L..WDDN..................DM.T.AD..Q......L....QQ....L...............TYQM.CHTY..AR.C.T....RSVSI........................PAPAYYAHLVAMRARFH--lv........................................................................................
A8WWP9_CAEBR/632-910   ...........................................................................................ql-VICIVSG..-KSTV..YGDLKRK.GD...L-..L..GLTTQCIRT.N..N.VARV--................SPHTLSNLCM.......KINSKLGGV.N.....VVL.SAPP.PS........T......A..-....-...-T..TP..T.L................FIGCHLSRNSVASsses......ssslnYSDT..SIACLVGSMD...G...H.P.TR....F.A.....P.IF..R...LQ.....P..........R.......N.A...NT......IID....MSE...................................................MMKEAILN.F........R......K.....T...........T........G.........F...KPH...KIVIYR...............SGVEGDSIDEILQAELRAI.RD.A.CT........................MIE...SGFQ......PGITFI.ALDV..AHH..TR.......L.FAANERDq..................................igHSRNV....P.A......GTLV.......................ET.GI.T.....VNN....H......F....E..F.YLV......S......H..A..G..I......Q.....GTS...RPTKY..VV..M..WDDN..................NI.P.SY..E......I....HE....M...............TYQ-.----..--.-.-....-----........................-------------------dk........................................................................................
Q9XVI3_CAEEL/574-882   ............................................................................................l-VLCIVPG..-KSVV..YGELKRK.GE...L-..L..GLTTQCVRS.Q..N.VSKA--................SPHTLSNLCM.......KINSKLGGI.N.....VIL.SS-P.PQ........-......-..S....L...NS..EP..V.L................FIGCHLTRSSLASssds......tssiaHCDS..SIACLVGSMD...G...H.P.TQ....F.S.....P.IF..R...TQ.....P..........R.......H.Q...RT......IVD....MCE...................................................MTREAIIN.F........R......K.....S...........T........G.........F...KPH...KIIIYR...............AGIADVTVDEIMQTELRAV.RD.A.CA........................MIE...YGFQ......PGITFI.GLDV..THH..TR.......L.FAANEKDr..................................vgNSQNV....P.A......GTLV.......................ET.GI.T.....VNN....L......F....E..F.YLV......S......H..A..G..I......Q.....GTS...RPTKY..VV..M..WDDN..................SI.P.SA..D......I....HE....M...............TYQL.CHTQ..SR.C.T....RSVSI........................PSPVYYAKLVAQRAK----ilma......................................................................................
D4A2P5_RAT/843-954     ..........................................................................vrhcshdnflcssivfivg--------..-----..-------.--...--..-..---------.-..-.------................----------.......---------.-.....---.----.--........-......-..-....-...--..--..-.-................-------------...............----..----------...-...-.-.--....-.-.....-.--..-...--.....-..........-.......-.-...--......---....---...................................................--------.-........-......-.....-...........-........-.........-...---...------...............-------------------.--.-.--........................---...----......------.----..---..--.......-.-------.....................................KSGNV....P.A......GTTV.......................DS.TI.T.....HPS....E......F....D..F.YLC......S......H..A..G..I......Q.....GTS...RPSHY..QV..L..WDDN..................CF.T.AD..E......L....QL....L...............TYQL.CHTY..VR.C.T....RSVSI........................PAPAYYARLVAFRARYHL-v.........................................................................................
D4A2P5_RAT/513-742     ............................................................................................l-IVVILPG..-KTPV..YAEVKRV.GD...TL..L..GMATQCVQV.K..N.VVKT--................SPQTLSNLCL.......KINAKLGGI.N....nVLV.PHQR.P-........-......-..S....V...FQ..QP..V.I................FLGADVTHPPAGD...............GKKP..SIAAVVGSMD...G...H.P.SR....Y.C.....A.TV..R...VQ.....T..........S.......R.Q...EI......AQE...lLFSqevv..........................................qdltsMARELLIQ.F........Y......K.....S...........T........R.........F...KPT...RIIYYR...............GGVSEGQMKQVAWPELIAI.RK.A.CI........................SLE...EDYR......PGITYI.VVQK..RHH..TR.......L.FCADKTE.....................................-----....-.-......----.......................--.--.-.....---....-......-....-..-.---......-......-..-..-..-......-.....---...-----..--..-..----..................--.-.--..-......-....--....-...............----.----..--.-.-....-----........................-------------------riaqpvyikslssn............................................................................
B7QBT5_IXOSC/313-623   ............................................................................................q-VIFVVVV..NKSPI..YNELKST.AE...TE..I..GVMTQCVTD.K..S.IMNKCN................-PMLVNNILQ.......KVNAKLGGV.N.....NTI.PKSV.K-........-......S..V....I...FS..KP..V.I................VMGADVTHPGAKE...............FNRP..SIAAVVASTD...P...F.A.FR....Y.I.....T.AF..R...IQ.....K..........Q.......N.M...EVkarveiIED....MKS...................................................IAKELLLG.F........Y......T.....A...........N........N.........Q..vRPQ...KILFYR...............DGVSEGQFRQVLDHELAAI.RA.A.CM........................ELE...AGYE......PGITFL.TVQK..RHH..TR.......F.MPENRRDg..................................cgKSGNI....P.P......GTTI.......................DT.TV.T.....HPV....D......F....D..F.FLC......S......H..S..G..I......Q.....GTS...RPAHY..YV..L..WDDN..................EF.T.AD..A......L....QK....L...............TYGL.CHTY..AR.C.A....RSVSI........................PVPVYYAHHAAQRAKCY--vd........................................................................................
B7Q990_IXOSC/474-787   ............................................................................................k-FLLIILN..PMIDN..HDAIKLI.CE...RD..L..GLATQCCME.K..N.VFNVVDkml..........hqpLPALLVNLCH.......KVNAKCGGD.A.....NTI.SK--.--........R......P..A....I...FE..EP..V.I................ILGADVNHPAPGR...............SNHP..SYAALVGSLD...S...C.P.SK....Y.H.....A.SV..R...IQrtsanS..........N.......E.R...EI......IKD....LKG...................................................MVKEALRA.Y........Y......I.....K...........T........H.........Q...KPR...KIIFYR...............DGVSEGQFAEVLNHELPAL.RQ.A.CK........................ELE...DGYT......PAIVFI.LVQK..RHS..TR.......F.MPKYQQDg..................................vgRFNNV....P.P......GTTV.......................DR.IV.T.....HPK....D......F....D..F.FLC......S......H..A..G..I......Q.....GTS...RPTHY..YV..L..HDDV..................GF.Q.AD..E......L....QS....L...............TFYL.CHTY..AR.C.P....RSVSI........................PAPAYYAHWVAFRANQH--av........................................................................................
B7Q811_IXOSC/611-920   ............................................................................................e-IMVIVLA..-KNSN..YAEIKQV.AE...TD..L..GLRTQCIMD.N..N.VIKKCN................-AALVTNLCQ.......KLNAKMGGT.N....nSLL.AQ-E.K-........-......P..A....I...FQ..KP..V.I................IIGADVTHPAPGD...............KLRP..SIAACVGSLD...S...I.P.SK....F.H.....A.SI..R...IQ.....Meds....aamS.......R.V...EI......IKD....LKD...................................................MMKDMLKA.F........Y......R.....A...........T........K.........H...KPE...RIIFYR...............DGVSEGQFLEVRNREVSAI.RL.A.CQ........................ELSp.nETYE......PALTFI.VVQK..RHH..TR.......F.MPSSDREg..................................vgKCRNV....P.P......GTTV.......................DS.VV.T.....HPL....D......F....D..F.FLC......S......H..F..G..I......Q.....GTS...KPSHY..YV..V..WDDS..................NF.T.AD..D......L....QK....L...............SYYL.CHTY..AR.C.A....RSVSI........................PAPVYYAHLAAYRAKNH--v.........................................................................................
B7P230_IXOSC/468-776   ............................................................................................l-VIVVLGR..--NSS..YADIKQT.AE...TS..L..GIRTQCILE.Q..N.FTRNCK................-PQLMVNLCQ.......KINAKMGGI.N....nGLL.LAQK.PE........-......-..-....I...FR..KP..V.I................IIGADVSHPAPGD...............RIRP..SIAACVGSLD...S...I.P.SK....Y.R.....A.SI..R...VQ.....L..........E.......D.Q...EA......VAR....VEMikd.............................................lsgMVIELLKA.F........R......E.....A...........T........R.........H...KPE...HIIFYR...............DGVSEGQFAEVRDLELQAI.RD.A.CL........................SLQ...PDGSf....kPPVTFI.VVQK..RHH..TR.......F.MPTNDRDg..................................vgKARNV....P.P......GTTV.......................DT.VV.T.....HPV....D......F....D..F.FLC......S......H..Y..G..I......Q.....GTS...KPAHY..YV..V..HDDY..................NF.S.SD..D......L....QK....L...............SYYL.CHTY..AR.C.A....RSVSI........................PAPVYYAHLAAFRAKEH--i.........................................................................................
Q5DG80_SCHJA/3-99      ........................................................................................hclyr--------..-----..-------.--...--..-..---------.-..-.------................----------.......---------.-.....---.----.--........-......-..-....-...--..--..-.-................-------------...............----..----------...-...-.-.--....-.-.....-.--..-...--.....-..........-.......-.-...--......---....---...................................................--------.-........-......-.....-...........-........-.........-...---...------...............-------------------.--.-.--........................---...----......------.----..---..--.......-.-------.....................................-ARNV....E.P......GTIV.......................DT.EI.T.....HPR....E......F....D..F.YLC......S......Q..D..G..I......Q.....GTS...KPAHY..HV..L..YDDS..................NW.T.SD..A......L....QM....F...............TYYL.CYAY..MR.C.S....RSVSY........................PAPTYYSHLAAFRARD---wls.......................................................................................
C4QPD2_SCHMA/595-831   ............................................................................................f-IMLILYD..--DLA..YGTIKRL.SD...LK..M..GIRTQCVRG.S..T.LRKP--................--NVFPNLLL.......KLNGKLGGV.N.....WIV.PDLT.E-........-......-..-....Y...SK..DL..I.M................VFGADVTHPAPTQt.............hQVLK..SVAAVVGSVS...P...E.L.MR....Y.G.....A.IV..R...QQ.....A..........TtergnktT.R...EI......IDN....LHL...................................................SVGELLTL.Y........L......R.....N...........T........K.........G..rFPK...RIIFYR...............DGVSEGQFENVLVEELSAI.QK.A.CS........................DIR...PGEE......PAITFI.VVQK..RHH..IR.......L.KPQDPRE.....................................-HQNR....P.T......ITY-.......................--.--.-.....---....-......-....-..-.---......-......-..-..-..-......-.....---...-----..--..-..----..................--.-.--..-......-....--....-...............----.----..--.-.-....-----........................-------------------ymmtvtlhrtvfkclrt.........................................................................
C4WWR5_ACYPI/1-266     .........................................................................................mfrm--------..-----..-------.--...--..-..---------.-..-.------................NTSTSSNILL.......KINSKLNGI.Nh...tLAI.RSSP.PS........M......-..-....-...--..EG..A.I................IFGADVTHPSPEQ...............TTIP..SVAAVAASHD...T...Y.G.SQ....Y.N.....M.EW..R...LQ.....S..........P.......K.V...EI......IQD....LED...................................................IVHIQLLK.Y........K......E.....R...........T........K.........T...VPK...KIFYFR...............DGVSEGQFLQLLEYELIAI.RR.A.CL........................RLN...IAYK......PSVTFL.VVQK..RHH..TR.......M.FPKFSYDm..................................dgKFSNV....P.S......GTII.......................DT.QI.T.....HPT....E......L....D..F.YLC......S......H..A..S..I......Q.....GTS...RPTKY..HL..I..WDDN..................NF.T.ED..Q......L....EQ....L...............TFYL.CFMF..VR.C.T....RSVSY........................PAPTYYAHLAAFRARAYI-e.........................................................................................
Q59HV7_BOMMO/706-1006  ............................................................................................f-LVVVVSG..RGRDY..YHKLKQI.AE...LK..V..GILTHVFKE.D..T.ATRRMN................-PQTARNILL.......KVNSKLMGI.N.....QAL.ENRS.IP........-......Q..C....L...KG..GA..V.M................IVGADVTHPSPDQ...............SNIP..SIAAVTASMD...T...K.C.YI....Y.N.....I.EL..S...IQ.....T..........P.......K.K...EM......IVQ....FED...................................................IMVDHFHA.F........K......K.....S...........Q........G.........I...LPK...KVFVFR...............DGVSEGQFAEVMKSELTGL.HR.A.YQ........................RVA..gLNAK......PEVLFI.LVQK..RHH..TR.......F.FLPGNNA.....................................-RFNV....D.P......GTVV.......................DR.DI.V.....HPR....E......L....D..F.YLV......S......H..Q..A..I......K.....GTA...RPTRY..HA..V..CNDG..................RI.P.EN..E......V....EH....L...............AYYL.CHLY..AR.C.M....RAVSY........................PAPTYYAHLACLRARS---lt........................................................................................
B3NI38_DROER/838-1138  ..........................................................................................dla---FVIIP..QFGTS..YDIIKQK.AE...LQ..H..GILTQCIKQ.F..T.VERK-L................NPQTIGNILL.......KVNSKLNGI.N.....HKI.KDDP.R-........L......P..M....-...-L..KN..T.M................YMGADVTHPSPDQ...............REIP..SVVGVAASHD...P...Y.G.AA....Y.N.....M.QY..R...LQ.....R..........G.......A.L...EE......IED....MYS...................................................ITLEHLRV.Y........H......Q.....Y...........R........K.........T...YPE...HILYYR...............DGVSDGQFPKIKNEELRGI.IQ.A.CS........................KVG...--IN......PKICCV.IVVK..RHH..AR.......F.FPNGEPSq..................................ynKFNNV....D.P......GTVV.......................DR.TI.V.....HPN....E......M....Q..F.FMV......S......H..Q..S..I......Q.....GTA...KPTRY..NV..I..ENTG..................NL.D.ID..L......L....QQ....L...............TYNL.CHMF..PR.C.N....RSVSY........................PAPAYLAHLVAARGRV---ylt.......................................................................................
B4QL34_DROSI/606-729   .........................................................................................nvgc--------..-----..-------.--...--..-..---------.-..-.------................----------.......---------.-.....---.----.--........-......-..-....-...--..--..-.-................-------------...............----..----------...-...-.-.--....-.-.....-.--..-...--.....-..........-.......-.-...--......---....---...................................................--------.-........-......-.....-...........-........-.........-...---...------...............-------------------.--.-.--........................---...---T......PKICCV.IVVK..RHH..TR.......F.FPSGVETp..................................snRFNNV....D.P......GTVV.......................DR.TI.V.....HPN....E......M....Q..F.FMV......S......H..Q..A..I......Q.....GTA...KPTRY..NV..I..ENTG..................NL.D.ID..L......L....QQ....L...............TYNL.CHMF..PR.C.N....RSVSY........................PAPAYLAHLVAARGRVY--lt........................................................................................
B5DKZ0_DROPS/2-120     ...................................................................................tytvcqrrpc--------..-----..-------.--...--..-..---------.-..-.------................----------.......---------.-.....---.----.--........-......-..-....-...--..--..-.-................FXGADVTHPSPDQ...............REIP..SVVGVAASHD...P...F.G.AS....Y.N.....M.QY..R...LQ.....R..........S.......A.L...EE......IED....MES...................................................ITLEHLRV.Y........H......N.....F...........Q........Q.........C...YPD...HIIYYR...............DGVSDGQFPNIKNKELRGI.SA.A.CS........................KVE...----......------.----..---..--.......-.-------.....................................-----....-.-......----.......................--.--.-.....---....-......-....-..-.---......-......-..-..-..-......-.....---...-----..--..-..----..................--.-.--..-......-....--....-...............----.----..--.-.-....-----........................-------------------aisptl....................................................................................
B5DWW4_DROPS/3-186     ..........................................................................................rll--------..-----..-------.--...--..-..---------.-..-.------................----------.......---------.-.....---.----.--........-......-..-....-...--..KN..T.M................FLGADVSHPSPDQ...............REIP..SVVGVAATHD...P...F.G.AS....Y.N.....M.QY..R...LQ.....R..........S.......A.L...EE......IED....MES...................................................VALEHLRV.Y........H......Q.....F...........R........I.........S...NPE...HIIYYR...............DGGSDGQFPKIKNEELMGI.SA.A.CF........................KEI...--C-......---KFIaSRNF..RHH..TR.......F.FPNGAPSq..................................qnKFNNV....V.S......GTVV.......................DR.TI.V.....HSN....E......I....Q..L.FMV......S......H..Q..S..I......Q.....GTA...KRTRY..NL..-..----..................--.-.--..-......-....--....-...............----.----..--.-.-....-----........................-------------------fenlrtw...................................................................................
B5DU45_DROPS/389-589   ............................................................................................d-LVFVIIP..NVGRS..YDVVKQK.AE...LK..H..GILTQCLKQ.I..T.VERKCN................-PQCIGNVLL.......KVNSKLNGI.N.....HKL.RDDP.R-........-......-..-....C...LL..KN..A.M................FLGADVTHPSPDQ...............WEMP..SVVGVAASHD...P...F.G.AS....Y.N.....M.QY..R...LQ.....R..........S.......T.L...EE......IED....MES...................................................ITLEHLRV.Y........Y......Q.....F...........R........K.........S...YPE...HIIYYR...............DGVGDCQYPKIKSEELRGI.TA.A.CC........................KVP..lHPLH......PDFVVI.FIF-..---..--.......-.-------.....................................-----....-.-......----.......................--.--.-.....---....-......-....-..-.---......-......-..-..-..-......-.....---...-----..--..-..----..................--.-.--..-......-....--....-...............----.----..--.-.-....-----........................-------------------nrystvrl..................................................................................
B4KUJ5_DROMO/715-1017  ...........................................................................................dl-VFVIIPS..-RGAT..YEVIKQK.AE...LQ..H..GILTQCIKH.N..N.VDRR-L................NAQLVGNILL.......KVNSKLNGI.N.....HKL.KDDP.R-........T......Q..L....-...--..TN..V.M................YLGADVTHPSPDQ...............RDIP..SVVGVAASHD...A...Y.G.GS....F.N.....M.QY..R...LQ.....Cga......ggR.......A.A...EE......ILD....MES...................................................IVTEHLRV.Y........K......E.....H...........Q........K.........R...YPD...HIIYYR...............DGVSDGQFMKIKNIELKGI.YV.A.CT........................KLG...--IK......PKMCCI.IVVK..RHH..TR.......F.FPKGQPHp..................................rnKFNNV....E.P......GTVV.......................DR.TI.V.....HPN....E......M....Q..F.FMV......S......H..Q..S..I......Q.....GTA...KPTRY..NV..I..ENTG..................NL.D.ID..L......L....QQ....L...............TYNL.CHMF..PR.C.N....RSVSY........................PAPAYLAHLAAARGR----vyi.......................................................................................
B4G6N7_DROPE/19-133    ........................................................................................vrrei--------..-----..-------.--...--..-..---------.-..-.------................----------.......---------.-.....---.----.--........-......-..-....-...--..--..-.-................-------------...............----..----------...-...-.-.--....-.-.....-.--..-...--.....-..........-.......-.-...--......---....---...................................................--------.-........-......-.....-...........-........-.........-...---...------...............-------------------.--.-.--........................---...----......------.--VK..RHH..TR.......F.FPSGCPSe..................................snKFNNV....E.P......GTVV.......................DR.TI.V.....HPN....E......V....Q..W.FMV......S......H..Q..S..I......K.....GTA...RPTRY..NV..I..ANTG..................RL.D.ID..L......L....QQ....M...............THNL.CHLF..PR.C.N....RAVSY........................PAPAYLAHLAATRGRP---si........................................................................................
B5DIM7_DROPS/517-815   ............................................................................................l-VLVVIPN..-SGNF..YDKLKQK.AE...LE..Y..GILTQCIKQ.A..T.VERRCN................-GQVVGNLLL.......KMNSKLNGI.N.....HTL.KADT.AA........L......-..-....-...-P..KN..V.M................FVGADVTHPSPEQ...............REIP..SVVGVAASHD...A...F.G.AS....Y.N.....M.QY..R...LQ.....R..........G.......A.L...EE......IED....MES...................................................ILTEHLRV.Y........R......R.....Y...........R........Q.........C...YPE...HIMYYR...............DGVSDGQFPKIRNEELRGM.SV.A.CA........................KIG...--IK......PKICCI.IVVK..RHH..TR.......F.FPSGCPSe..................................snKFNNV....E.P......GTVV.......................DR.TI.V.....HPN....E......V....Q..W.FMV......S......H..Q..S..I......K.....GTA...RPTRY..NV..I..ANTG..................RL.D.ID..L......L....QQ....M...............THNL.CHLF..PR.C.N....RAVSY........................PAPAYLAHLAAARGRV---ylt.......................................................................................
A9QW19_TRICA/79-190    ............................................................................................l-IIVVVPN..-SGPQ..YSFVKQA.AE...LN..V..GCLTQCIKE.R..T.IGRL--................NPQTVGNILL.......KINSKMNGT.N....hRLS.PNSR.--........-......P..L....I...MK..RP..C.M................IMGADVTHPSPDA...............RDIP..SVAAVTASHD...P...N.A.FQ....Y.-.....-.--..-...--.....-..........-.......-.-...--......---....---...................................................--------.-........-......-.....-...........-........-.........-...---...------...............-------------------.--.-.--........................---...----......------.----..---..--.......-.-------.....................................-----....-.-......----.......................--.--.-.....---....-......-....-..-.---......-......-..-..-..-......-.....---...-----..--..-..----..................--.-.--..-......-....--....-...............----.----..--.-.-....-----........................-------------------nic.......................................................................................
B0X641_CULQU/527-832   ............................................................................................f-VIVVIPG..-IGDH..YSRLKQK.AE...LV..V..GVLTSCVKG.N..T.VKNTRS................PLTVVNNILL.......KINGKTNGT.N.....HVV.QSPD.PK........I......P..L....-...IK..KR..I.M................FVGADVTHPSPEQ...............STIP..SVVGVVASFD...R...N.G.FR....Y.K.....P.HF..Q...LQ.....D..........P.......K.K...EM......IHG....LEA...................................................IMQAMLNN.Y........K......N.....K...........N........N.........Q..qLPE...MILYYR...............DGVSDGQFSQVLDIELNAI.NR.A.VA........................AMN...PPSK......INVTFV.VVQK..RHH..TR.......F.FPGPKCPk..................................egRNQNV....P.P......GTIV.......................DR.YI.T.....TPK....H......F....Q..F.FLT......S......H..R..A..V......E.....GVA...KPSKY..TV..L..HDDE..................QW.D.PD..R......L....QA....I...............TYAL.CHMY..AR.C.N....RSVSY........................PAPTYYAHWVAARGKV---yiq.......................................................................................
B0WRW8_CULQU/638-943   ...........................................................................................df-VIVVISG..-MGDQ..YSKVKQR.AE...LV..T..GLLTQCIKG.D..T.VFKKAG................DMSTINNIWL.......KINAKTNGT.N....hVLK.PESK.PP........L......-..-....-...IR..KR..V.M................YVGADVTHPSPEQ...............TNIP..SVVGVAASYD...L...E.G.FR....Y.N.....C.CY..R...LQ.....N..........P.......K.D...EM......IRD....LEN...................................................IIKKQLLQ.F........K......T.....C...........N........G.........A...LPD...LIMYYR...............DGVSEGQFSEILTIELNAI.QS.A.VA........................STS...PGVK......VAVTFI.VVQK..RHH..AR.......F.FPTRGTIev.................................egRNQNL....P.P......GTVV.......................DK.HI.T.....APN....Q......Y....Q..F.FLI......S......H..Q..A..V......Q.....GVA...KPTKY..CV..L..YDDV..................NS.D.PD..E......L....QS....V...............TYAL.CHMF..AR.C.N....RAVSY........................PAPTYYAHLAAFRGRVYI-k.........................................................................................
C5J0H4_AEDAE/655-961   ............................................................................................l-VFVVIPSpgRDGDV..YAKVKQK.AE...LC..V..GLLTQCIKS.F..T.LDKKRG................DMSTISNIWL.......KINAKTNGS.N....hVLA.KNFK.PP........I......-..-....-...AR..KT..V.M................YVGADVTHPSPEQ...............TNIP..SVVGVAASYD...L...E.G.FR....Y.N.....C.CY..R...LQ.....G..........P.......K.D...EM......IRD....LQN...................................................IVIKQLRQ.F........K......Q.....T...........N........Q.........S...LPE...LIMYYR...............DGVSEGQFQEVLTIELRAM.QA.A.AA........................SVQ...QGYK......PNITFI.VVQK..RHH..AR.......F.FPTANCPt..................................egRNNNV....Q.P......GTIV.......................DR.YI.T.....APN....Q......Y....Q..F.FLV......S......H..A..A..V......Q.....GVA...KPTKY..CV..L..YDDE..................NC.N.PD..Q......L....QA....L...............TYYL.CHMF..TR.C.N....RAVSY........................PAPTYYAHLAAYRGRVYI-k.........................................................................................
Q5TVL2_ANOGA/535-839   ...........................................................................................vt--IVVLPS..-RGDA..YAKVKQK.AElasER..I..GLLTQCVKG.M..T.VAKKGT................DMSTLNNIML.......KINAKTNGT.N.....HCI.SQVA.V-........-......P..P....L...GR..GK..V.M................YIGADVTHPLSEN...............--EP..SVVGVAALYD...L...T.G.FR....Y.N.....C.SV..R...LQ.....G..........A.......R.D...EM......IRD....LEN...................................................IVQRQLLL.Y........K......Q.....Y...........N........G.........A...LPE...RIMYYR...............DGVSDGQFAEILTIELQAL.HA.A.IA........................RVE...PGYK......PAVTFI.VVQK..RHH..TR.......F.FPQPGCPt..................................egKNGNV....P.P......GTIV.......................DS.EI.T.....TPD....R......Y....E..F.YLV......S......H..A..A..V......Q.....GVA...KPTKY..VV..L..YDDS..................NC.H.PD..S......L....QA....L...............TYNL.CHLF..AR.C.N....RAVSY........................PAPTYYAHLAAYRGRVYI-k.........................................................................................
B4H1E3_DROPE/6-68      ...................................................................................sistdtenqa--------..-----..-------.-E...LE..H..GILTQCIIQ.A..T.GERRFN................-GQVMSNLLL.......KMNSKLNGI.N.....PTL.KR--.--........-......-..-....-...--..--..-.-................-------------...............----..----------...-...-.-.--....-.-.....-.--..-...--.....-..........-.......-.-...--......---....---...................................................--------.-........-......-.....-...........-........-.........-...---...------...............-------------------.--.-.--........................---...----......------.----..---..--.......-.-------.....................................-----....-.-......----.......................--.--.-.....---....-......-....-..-.---......-......-..-..-..-......-.....---...-----..--..-..----..................--.-.--..-......-....--....-...............----.----..--.-.-....-----........................-------------------efrplrvl..................................................................................
B9ZU55_9TURB/580-893   ............................................................................................i-LFFALPR..KDSGY..YARVKVA.AD...QL..L..IVPSQVVVA.G..G.-KG---................ITQKVDLLLQ.......KVNAKLGGQ.N.....TDL.VPMK.QD........-......P..A....M...EN..VA..R.Llge..........pimFIGADVTHPDSHD..............eDGRP..SIAAVIGSSH...R...D.I.FS....Y.A.....A.QV..R...AQ.....K..........Pia..krrA.K...ES......IDD....MQT...................................................MVRNLLRK.Y........R......N.....N...........T........G.........V...YPT...RIVYYR...............DGVSEGQFANVLNSELGDI.RK.A.IR........................DLA...IMPT......PKITVL.SVNK..RHR..TK.......F.FPANPNDg..................................egKARNI....P.A......GTVV.......................DS.QV.V.....HPF....N......Y....D..F.YLC......S......H..A..G..I......Q.....GTS...RPVHY..HV..L..HDDS..................NI.L.PH..T......M....YL....L...............TYHL.CFTY..AR.C.F....RSVSY........................PPPTYYAHHCAMRCRHYM-q.........................................................................................
C1DZY0_9CHLO/572-888   ............................................................................................i-VFCVLPK.fDNKHI..YNSIKEC.AE...IE..I..GVRTQCIMN.K..V.GGGGGG...............lNDQTLANIMQ.......KVNAKLGGI.N.....MLV.SPVT.SP........NaaprspT..Q....L...FS..KA..T.I................IFGGDVSHASPGS...............-QAS..SIAALVGNIN...R...S.C.TQ....Y.V.....A.RL..S...AQ.....A..........N.......R.K...EM......IDD....LKS...................................................MAREIMIE.Y........F......NsnggtS...........N........P.........D..sRPE...RVIFYR...............DGVSESQFQAVLQEEIPFL.RA.A.FQ........................SLG..dGSYN......PTITYI.VAQK..RHN..TR.......L.FVANPRDg..................................egRNRDV....P.A......GTVV.......................DT.G-.-.....-RV....K......F....D..F.YLQ......S......H..S..G..I......Q.....GTT...RPVHY..HV..L..KDEN..................GF.T.PD..A......I....QN....L...............TFAL.CHLY..CR.C.T....RSVSL........................VPPVYYAHLAAGRGAQY--d.........................................................................................
O61931_CAEEL/762-1081  .....................................................................................vysgnnne--------..--YND..YNVLKYL.AD...NK..Y..GIHTQGILE.K..S.LGVVGPs..............pKNCALTRLMV......eKVLGKVGTT.Hr...kLER.GGAH.KT........W......T..I....F...TDpaKP..T.L................VLGIDVSHPSTRDret.........gnvLQKM..SAATVVGNID...L...D.V.TE....F.R.....A.SS..R...IQ.....D..........T.......G.V...EC......LID....FSK...................................................EIDERIGE.F........I......D.....H...........T........G.........K...RPA...HIVVYR...............DGLSEGDFQKYLFEERVCI.EE.R.CL........................KID...TSFQ......PSITYI.VVTK..RHH..TQ.......F.FLEDPSQgy.................................esQGYNV....L.P......GTLI.......................ED.AV.T.....TNK....Y......Y....D..F.FLS......T......Q..I..G..N......E.....GCF...RPTHY..YV..L..HDTW..................TG.K.PD..S......F...wPT....V...............THAL.TYNF..CR.S.T....TTVAL........................PAPVLYAHLAAKRAKET--ld........................................................................................
A8XN44_CAEBR/716-1005  ..............................................................pgtildwfislkknldeykqsedevivplvf--------..-----..-------.--...--..-..---------.-..-.------................---------V.......IFEVRFTTL.N.....LER.QDFQ.ND........Y......-..-....-...-T..EP..T.L................LLGVDVSHPSTRDlkg.........edhVKRL..SIATVVGNID...L...D.C.TE....Y.R.....A.SS..K...IQ.....D..........V.......G.E...ER......IVR....FEN...................................................EILERICN.F........V......Q.....F...........T........G.........K...RPA...HIVIYR...............DGLSEGDFQRTLYEEKRSV.ET.A.CR........................SIA...ADFN......PTLTYI.VVTK..RHH..TR.......F.FLKNEEEgl.................................aeQGFNV....R.P......GTLV.......................ED.TV.T.....TKN....Y......Y....D..F.FLT......T......Q..V..G..Q......I.....GLA...RLTHY..YV..L..HNDW..................KV.P.AT..F......W....PT....V...............THAL.TYLF..CR.S.T....STVNF........................PAPVLYAHLAAKKAKE---tmd.......................................................................................
A8XRY5_CAEBR/161-269   ....................................................................................tstivnlnk--------..-----..-------.--...--..-..---------.-..-.------................----------.......---------.-.....---.----.--........-......-..-....-...--..--..-.-................-------------...............----..----------...-...-.-.--....-.-.....-.--..-...--.....-..........-.......-.-...--......---....---...................................................--------.-........-......-.....-...........-........-.........-...---...------...............-------------------.--.-.--........................---...----......------.----..---..--.......L.FRQLTE-.....................................QCSVP....R.P......GTLV.......................ED.TV.T.....TND....Y......Y....D..F.FLT......T......Q..V..G..Q......V.....GLA...RPTHY..YV..L..LNDW..................DV.P.AT..F......W....PT....V...............THAL.TYLF..CR.T.T....STVTL........................PAPVLYAHLAAKRAKET--md........................................................................................
A8PVW7_BRUMA/492-800   ............................................................................................l-MIFITPE..KNDDI..YGRIKVT.CD...KE..E..GVACQVILV.E..T.FLKMLGn.............peRNAVSHNICL.......KINVKLDGI.N....nEVA.RNQN.YW........K......K..F....T..dKE..SP..T.L................FMGIDVTHPPSGD...............TSAP..SIASIIGSLN...I...S.A.TK....Y.A.....A.SL..K...IQ.....Q..........P.......G.V...EV......MTY....AVD...................................................AFRTCIIK.F........G......E.....Q...........A........G.........C...KPQ...HIVLFR...............DGVSDSQFLDVMNDELLCL.KT.A.IY........................QLD...RCYC......PTVSYV.VVQK..RHH..TR.......F.IEPTLRR.....................................DKGNI....P.P......GTVV.......................DS.TI.T.....NPL....R......F....D..F.YLC......S......H..R..G..A......I.....GTS...RPSHY..TV..L..YDSW..................LL.S.AD..E......W....QQ....M...............IYAL.CHIY..AR.C.N....KSVSI........................PAPVYYAHLACDRARRLLK..........................................................................................
[truncated: 4,264 more chars]
