# Supplementary material for: SeqTools: visual tools for manual analysis of sequence alignments
Source: BMC Res Notes. 2016 Jan 22;9:39. doi: 10.1186/s13104-016-1847-3 (PMC4724122; doi:10.1186/s13104-016-1847-3)
Supplement: Supplementary file 1 — 10.1186/s13104-016-1847-2 A tarball of the current production release of the SeqTools source code at the time of writing. [file 13104_2016_1847_MOESM1_ESM.gz › seqtools-4.32.1/test/scripts/automated/belvu/test22_results]

Q9UPQ9.4/1-1833   MREKEQEREEQLMEDKKRKKEDKKKKEATQ-KVTEQKTKVPEVTKPSLSQPTAASPIGSSPSPPVNGGNNAKRVAVPNGQPP----------SAA-----------------------------RYMPREVPPRFRCQQDHKVLLKRGQPPPPSCMLLGGGAGPPPCTAP-GANPNNA--QVTGALLQSESGTAPDSTLGGAAASNYANSTWGSGASSNN-----GTSPNPIHIWDKVIVDG-SDMEEWPCIASKDTESSSENTTDNNSASNPGSEKS-TL------------PGSTTSNK------------GKGSQCQS----ASS----------------GNECNLGVWK------SDPKA------K--------------SVQSSNSTTE-NNNGLGNW-------RNVSGQDR---------IGPGSGFSNFNPNSNPSAWPALVQEGTSRKG-------ALETDNSNSSAQ---------VSTVGQTSR--EQQ--SKMENAGVNFV-------------------VSGREQAQIHN--TDGPKNGNT--------NSLNLSSPNP--MENKGMPF-GMGLGNTSR----STDAPSQSTG-------DR-------KTGS--VGSWGAARGPSGTDTVSGQSNSGNNGNNGKEREDSWKG---ASVQKS-TG--SKNDSWDNNN---RSTGGSWNFGPQDS-----NDNKWGEGNKM-T-------------------SGVSQGEWKQPTGSD------------ELKI-GEWSG--PNQPNSS------TGAWDNQK-----GHPLPENQ--GNAQAPCWGRSSSSTGS--EVGG--QSTGS-NHKAGSSDSHNSGRRSYRPTH-PDCQAVLQTLLSRTDLDPRVLSNTGWGQTQIKQDTVWDIEEVPRPEG---KSDK-G-------TEGWESAATQT---KNSGGWGDAPSQ------SN------QMK---SGW-----GELSAST---EWKD-----PKNT---GGWND-----YK-N--N----N--SSN-------------------------------------------------------------WGG---GR-----PDE--KTPSSWNE--NPS--KDQGWGGGR--QPNQGWS--SG------------------KNGWGEEV-------D-------QTKN--SNWE---SS--AS----K----PVSG-WGEGGQNEI----------GTW-GNGGN-----ASLASKGGW-ED-CKR-----------SPAWNETGR-------QPNSWNKQHQQQ-QPP--QQPP-PPQP----EASGS--W--GGPPP-PPPGNVRPSNSSWSSGPQ---PAT--P--------------KDE--EPSGWEEPSPQSISRKM-DIDDGTS-AW--GD-PNS-Y-NYK---N--VNLWDK-NSQG------------------------------GP-AP-RE-PNLPTP-M----------------------------------TSK-SASV-------WS--------------K---STP-----PA--PDN--GTSA---------------------WGEP-----NESSPG----------------WGEM-DDT---------GA----S-TTGWGNTPA-NAP-------NAMKPNS-KSMQDGWGE----------SD-GPVT----G-----A-RHPSWEEEED--G-------GV---WN--TTGS-------QGSASSHN--------------------------------------SASWGQ------GGKK--QM--KCSL-KGGNN---------------DSW-MNPLAKQ------FSNMGLLSQTEDN------PSSKMDLSVGSLS---DKKFDVD---------------KRAMNLGDFNDIMRKDRSG----FRPPN-SKD---M--GTTDSGPYFEKLTLPF---SNQDG-CLGDEAPCSP-----FSPSP---SYK--------------LSPSGSTL----PNVSLGAIGTGLN--PQNF-AARQ----GGSHGLFG--NS-TAQSRG-LHT--PVQPL-NSS-PSLRAQV----PPQFISPQVSASMLKQFPNSGLSPGLFNVGPQLSPQQ-IAMLSQL-PQIPQFQLACQLLLQQQ-----Q-QQQLLQN--QRKISQAVRQQQEQQLARMVSALQQQ-QQQ-QQRQ----------------PGM----KHSPSH-------PVGPKPHLDNMVPNALNVGLPDL--QT-KGPIPGY-GSGFSSG---GMDYGMVGG-KEA-GTESRFKQWTSMMEGLPSVATQ-EANMHKNGAIVAPGKT------RGGSPYNQFDI-----IP-----GDTLGG-HTGPAGDSWLP-AKS------PPTNKIG--S-------KSSNA-------S-------------W---PPEFQPGVPWKG--IQNIDPESDPYVTPGSVLGGTATSPI--VDTDHQLLRDNTTGSNSSLNTSLPSPGAWPYSASDNSF----TNVHSTSAKFPDYKSTWSPDPIGHNPTHLSNKMWKNHISS-------RNT--TPLPRPPPGLTNPKPS--------SPW-------------SSTA--------PRSVRGWGTQD--SR--LASASTWSDG-GSVRPSYWLVLHNLTPQIDGSTLRTICMQHGPLLTFHLNLTQGTALIRYSTKQEAAKAQTALHMCVLGNTTILAEFATDDEVSRFLAQAQPPTPAATPSAP-----AAGWQSLE--TG---------Q---NQSD-PVGPALNLFG-GSTGLGQWSSS-AGGSSG---ADL-AGASLWG----PPNYSS-SLWGVPTVEDPHRMGSPAPL---LPGDLLGGGSDSI
A8MYY3.2/16-949   -QEKEQEREEQLMEDKKRKKEDKKKKEATQ-KVTEQKTKVPEVTKPSLSQPTAASPIGSSPSPPVNGGNNAKRVAVPNGQPP----------SAA-----------------------------RYMPREVPPRFRCQQDHKVLLKRGQPPPPSCMLLGGGAGPPPCTAP-GANPNNA--QVTGALLQSESGTAPDSTLGGAAASNYANSTWGSGASSNN-----GTSPNPIHIWDKVIVDG-SDMEEWPCIASKDTESSSENTTDNNSASNPGSEKS-TL------------PGSTTSNK------------GKGSQCQS----ASS----------------GNECNLGVWK------SDPKA------K--------------SVQSSNSTTE-NNNGLGNW-------RNVSGQDR---------IGPGSGFSNFNPNSNPSAWPALVQEGTSRKG-------ALETDNSNSSAQ---------VSTVGQTSR--EQQ--SKMENAGVNFV-------------------VSGREQAQIHN--TDGPKNGNT--------NSLNLSSPNP--MENKGMPF-GMGLGNTSR----STDAPSQSTG-------DR-------KTGS--VGSWGAARGPSGTDTVSGQSNSGNNGNNGKEREDSWKG---ASVQKS-TG--SKNDSWDNNN---RSTGGSWNFGPQDS-----NDNKWGEGNKM-T-------------------SGVSQGEWKQPTGSD------------ELKI-GEWSG--PNQPNSS------TGAWDNQK-----GHPLPENQ--GNAQAPCWGRSSSSTGS--EVGG--QSTGS-NHKAGSSDSHNSGRRSYRPTH-PDCQAVLQTLLSRTDLDPRVLSNTGWGQTQIKQDTVWDIEEVPRPEG---KSDK-G-------TEGWESAATQT---KNSGGWGDAPSQ------SN------QMK---SGW-----GELSAST---EWKD-----PKNT---GGWND-----YK-N--N----N--SSN-------------------------------------------------------------WGG---GR-----PDE--KTPSSWNE--NPS--KDQGWGGGR--QPNQGWS--SG------------------KNGWGEEV-------D-------QTKN--SNWE---SS--AS----K----PVSG-WGEGGQNEI----------GTW-GNGGN-----ASLASKGGW-ED-CKR-----------SPAWNETGR-------QPNSWNKQHQQQ-QPP--QQPP-PPQP----EASGS--W--GGPPP-PPPGNVRPSNSSWSSGPQ---PAT--P--------------KDE--EPSGWEEPSPQSISRKM-DIDDGTS-AW--GD-PNS-Y-NYK---N--VNLWDK-NSQG------------------------------GP-AP-RE-PNLPTP-M----------------------------------TSK-SAS---------------------------------------------------------------------------------------------------------------------------------------------------------------------------------------------------------------------------------------------------------------------------------------------------------------------------------------------------------------------------------------------------------------------------------------------------------------------------------------------------------------------------------------------------------------------------------------------------------------------------------------------------------------------------------------------------------------------------------------------------------------------------------------------------------------------------------------------------------------------------------------------------------------------------------------------------------------------------------------------------------------------------------------------------------------------------------------------------------------------------------------------------------------------------------------------------------------------------------------------------------------------------------------------------------------------------------------------------------------------------------------------------------------------------------------
B0QY77.1/1-879    ----------------------------------------------------------------------------------------------------------------------------------------------------------------------------------------------------------------------------------------------------------------------------------------------------------------------------------------------------------------WK------SDPKA------K--------------SVQSSNSTTE-NNNGLGNW-------RNVSGQDR---------IGPGSGFSNFNPNSNPSAWPALVQEGTSRKG-------ALETDNSNSSAQ---------VSTVGQTSR--EQQ--SKMENAGVNFV-------------------VSGREQAQIHN--TDGPKNGNT--------NSLNLSSPNP--MENKGMPF-GMGLGNTSR----STDAPSQSTG-------DR-------KTGS--VGSWGAARGPSGTDTVSGQSNSGNNGNNGKEREDSWKG---ASVQKS-TG--SKNDSWDNNN---RSTGGSWNFGPQDS-----NDNKWGEGNKM-T-------------------SGVSQGEWKQPTGSD------------ELKI-GEWSG--PNQPNSS------TGAWDNQK-----GHPLPENQ--GNAQAPCWGRSSSSTGS--EVGG--QSTGS-NHKAGSSDSHNSGRRSYRPTH-PDCQAVLQTLLSRTDLDPRVLSNTGWGQTQIKQDTVWDIEEVPRPEG---KSDK-G-------TEGWESAATQT---KNSGGWGDAPSQ------SN------QMK---SGW-----GELSAST---EWKD-----PKNT---GGWND-----YK-N--N----N--SSN-------------------------------------------------------------WGG---GR-----PDE--KTPSSWNE--NPS--KDQGWGGGR--QPNQGWS--SG------------------KNGWGEEV-------D-------QTKN--SNWE---SS--AS----K----PVSG-WGEGGQNEI----------GTW-GNGGN-----ASLASKGGW-ED-CKR-----------SPAWNETGR-------QPNSWNKQHQQQ-QPP--QQPP-PPQP----EASGS--W--GGPPP-PPPGNVRPSNSSWSSGPQ---PAT--P--------------KDE--EPSGWEEPSPQSISRKM-DIDDGTS-AW--GD-PNS-Y-NYK---N--VNLWDK-NSQG------------------------------GP-AP-RE-PNLPTP-M----------------------------------TSK-SASV-------WS--------------K---STP-----PA--PDN--GTSA---------------------WGEP-----NESSPG----------------WGEM-DDT---------GA----S-TTGWGNTPA-NAP-------NAMKPNS-KSMQDGWGE----------SD-GPVT----G-----A-RHPSWEEEED--G-------GV---WN--TTGS-------QGSASSHN--------------------------------------SASWGQ------GGKK--QM--KCSL-KGGNN---------------DSW-MNPLAKQ------FSNMGLLSQTEDN------PSSKMDLSVGSLS---DKKFDVD---------------KRAMNLGDFNDIMRKDRSG----FRPPN-SKD---M--GTTDSGPYFEK-----------------------------------------------------------------------------------------------------------------------------------------------------------------------------------------------------------------------------------------------------------------------------------------------------------------------------------------------------------------------------------------------------------------------------------------------------------------------------------------------------------------------------------------------------------------------------------------------------------------------------------------------------------------------------------------------------------------------------------------------------------------------------------------------------------------------------------------------------------------------------------------------------------------------------------------------------------------------
B1ATC3.1/2-1028   ------------EEKKKKKQEDKKKKEGAQKKAADQKTKVPELTKTCSSQPQPAGTSPSTSTSTISSGSNGKR-ASACGQQP----------AAS-----------------------------RYLPREVPPRFR-QQEQKQLLKRGQPLPTGGLT---SLNSAQAAGPAGASPPPL--PGAGA-QQHPSKLQQDLGHSG-LVDHYENSHWGQHPSYRS-----EAN----CSWDKVIIDR-TEPEVWPSIPVTETESASECPTDTDSASNCGSENS-SM-----------ATGSAQSSFPSHLKKTNGSHGTNGALVQS----PSNQSALG------AGGTNGNGGVARVWGVATSSSSGLAH------C--------------SVGGGDGKMD-NMIGDGRS-------QNCWGASN---------SNAGINL-NLNPNANPAAWPVLGHEGTVATGNPSSICSPVSAIGQNMGSQNG-----NPVGALGAWGNLLPQE--SAEPQTSTSQN-------------------VSFSVQPQNLN--TDGPNNTNPMN---SSPNPINAMQTNG--LPNWGMAV-GMGAIIPPH----LQGLPGANGSSV---SQGS-------GSGG--EGMGSSVWGLSPGNPATGSTNCGFSQGNG----DTVNS---ALSAKQ-NG--SSSAVQKEG-----NGGNAWDSGPPAG----PGILAWGRGSGT-NG-----------------IGNIHSGAWGHPSRSS------------SNGVNGEWGK-PPNQHSSSDISGKGSTGWDSAS----AASQTPALQ-PGSEHMNSWAKATSSGTT--ASEG--SSDGSGNHNEGSTGREGTGEGRRRDKG-VLDQGHIQ--LPRNDLDPRVLSNSGWGQTPVKQNTAWEFEESPRSER---KNDN-G-------TEAWGSIATQP---SNSGGKTDGSIMN----STN-----TSSV---SGWVSSPPAAVPANT---SWGDSNNKAPSGP---GVWGD-----SI-S--S----T--AVNNAAAT---------------------------------------------------KSGHAWSG---TV-----NQE--DKSPTWGE-PQKP--KSQNWGDGQ--RANPAWS--TG------------------AGDWADSSSVLGHLGD-------GKKN-GSGWD---AD--GN----R----SGSG-WNDATRCGT----------SGW-GSGTN-----AKVNPGTNW-GE-SLK-----------------PGP-------QQN-WA---------------H-KPQD----NNVSN--W--GGA------ASVKQTGTGWIGGPL---PVK--Q--------------KDS-SEATGWEEPSPPSIRRKM-EIDDGTS-AW--GD-PST-Y-NNK---T--VNMWDR-NNPV------------------------------IQ-SSTTA-PATPTT-P----------------------------------TSS-ST-T-------HR--------------A---ETP-----PS--HQA--GTQL---------------------NRSPL---LGPVSSG----------------WGEM-PSV---------HS----KAENSWGEPSS------------------------------------------------------------------------------------------------------------------------------------------------------------------------------------------------------------------------------------------------------------------------------------------------------------------------------------------------------------------------------------------------------------------------------------------------------------------------------------------------------------------------------------------------------------------------------------------------------------------------------------------------------------------------------------------------------------------------------------------------------------------------------------------------------------------------------------------------------------------------------------------------------------------------------------------------------------------------------------------------------------------------------------------------------------------------------------------------------------------------------------------------------------------------------------------------------------------------------------------------------------------------------------------------
B3N1G0.1/6-1260   ------------------------------------------------------------------------------------------------------------------------------------------------------------------------------------------------------------------------------------------------------------------------------------------------------------------------------------------------------------------------------------------------------------------------------------------------------------------------------------------------------------------------------------------------------------------------------------------------------------------------------------------------------------------------------------------------------------------------------------------------------------------------------------------------------------------------------------------------------------------------------------------------------------------------------FSQDGWGCQHVNQDTNWEVPSSPEPAN---KDAA-G-------PPLWK----PN---INNGTDLWESNL------RN------GGQ---PTA-----QQV-PKP---SWGHT---PSSNL--GGTWGE-----DD-D--N----TDASSV-------------------------------------------------------------WVG---GS-----VSN--S-GAAVGV--NQS-GVNVGPGGVV-ASTGPQWS--QG------------------VVGLGSSG-------TSGA-NITGATSVTAAGG---SN--TN----N----TGNG-WGDPRDIRP----------LTA-GGASSI--DIRNVDHRGGN-GS-TASDPRDIRMIDPRDPIRGDPRGISGRLNGTSEMWGHHPQMTHNQM--QNMN-KLVG----QSVTS--A--GTGVG-GSTGPGIPGGPGPNSVPV---STN--IATQWGPAQAVGSKDISK--QISGWEEPSPPPQRRSIPNYDDGTS-LW--GQ-QPR-V-PSA---S--GHWKDI-NDSI------------------------------NR-GG-HL-MRGQNQ-SVGIGITGVGNSNVPVGANPNNPNINSVIGPQARLASV-GGVQ-------HK--------------PD-GSTM-----WV--HSN--NVSG----------------------RNP-----VTGVTS----------------WGED-SHN---------VS----VGAPTAGAVPV-SNW-------VDEKSNT-SLVQNSWTDAGSVGVSWGGK--QTKS----N-----N-TSAGWSTTAG--V-------GV---V-----DS-------GDISSDWN--------------------------------------THS-GI------VGKS--QQ--QPKL-AGMNVGM-----------VLNAD-MIKQSKQY---RILIENGYKKEDVERAL--LSANMNIEEAADILR--TNSTMTMDG------------WRRHDETIGSYSDHSSSTSSG----VFPGR-YPV---G--SSQPSMSFPPNNLMNT--GGGNNN-PNMTALQVQK-----YLNQG---PHG--------------VAVGPQPV----GNASALSVGFGQN--ASNT-AVAA----ATSVNIAS--NS-NNQPSG-QQ----IRML-GQ---QIQLAI----HSGFISSQILTQPLTQATLNLLNQLLSNIKHLQAAQQSLARGGNA-N---PMAVNVA-IAKYK-----Q-QIQNLQN--QINAQQSVYVKQQNV---PPTSQQQQ-AQA-QQHQ----------------T-------------------------HLNNS-------ANDYL--RG-HDPINNL-QNNFPEL---NLNKQGGFQ-GTS-NQQSRLNQWKLP------VLDK-DINAESSEFSRAPGAT------KQNITSNAGNIGS-LGLQ-----NDGTWS-TGRSIGDGWPD-ASS------DNENKDW--SVAPQSTASSVYT-------D-------------L---VQEFEPGKPWKG--SQIKSIEDDPSITPGSVARSPLSINS--APKEADIFN--STGKNSP--TDLP-----PLSLSSSTW----S--FNPNQNFPS---SWSDT---NSQSGSTSELWTSPLNK------------SSSRGPPPGLTASSNKS------GNGG-------------STTSTS---TAISGGANGWLQTRGGSV--QATSTTWSGG-NAPWSSSWLLLKNLTAQIDGSTLRTLCMQHGPLVSFHLYLSQGIALCKYATREEANKAQMALNNCVLANTTIFAESPNENEVQNIMQHLPQQPPLATTST------STTGTVVT--SS---------N---SSSS-SVP--SSLSG--NSSNGNSNGN-SGGCIG---NSS-VSGSSVG----ISNSNA-NVVSSNLVNA--------------------------
B3P9S0.1/6-1293   ------------------------------------------------------------------------------------------------------------------------------------------------------------------------------------------------------------------------------------------------------------------------------------------------------------------------------------------------------------------------------------------------------------------------------------------------------------------------------------------------------------------------------------------------------------------------------------------------------------------------------------------------------------------------------------------------------------------------------------------------------------------------------------------------------------------------------------------------------------------------------------------------------------------------------FSQDGWGCQHVNQDTNWEVPSSPEPAN---KDAA-G-------PPMWK----PS---INNGTDLWESNLRNGGQPTA------QQVP-KPSW-----GHTPSSNLGGTWGEDD-DGADSS---SVWTG-----GS-V--S----N--AVSGATVGVNQAGVN------------------------------------VGPGGVVSSGAPQWGQ---GV-----VGV--GLGSTGGN--GSS--NLTGTSGVA--TGSSGNS-SNT------------------GNGWGDPR-------E-------IRPL-AVGGS---MD-IRN----V----EHRG-GNGSGATSS----------DPRDIRMID-----PRDPIRGDPRGI-SGRLN-------GTSEMWGHHPQ-------ISH--NQLQGIN-KMV--GQSV-ATAS----TNIGTSSS--GIGPGGPGPGTVSGNIPTQWGPAQ---PVS--VGV---------SGPKDMSKQISGWEEPSPPPQRRSIPNYDDGTS-LW--GQ-QTR-V-PPA---S--GHWKDM-TDSI------------------------------GR-SS-HL-MRGQSQ-TGGIG--------------------------LAGVGNS-NVPV-------GG--------------N--PNNP-----IS--SVV--GPQTRIQ--------------SVGGVQHK-----PDGGAM----------------WVHS-SNVGG----RNNVP----A-VTTWGDDTH-NVN-------VGAPSGA-SVSSNNWVD----------D--KSNS----T-----L-AQNSWSDPAP--V-------GV--NWG--NKQS-------KPPANSTSSGWSTAA-----------------------SVVDGVDLGSEWNTHG--GIIGKS--QQ--QQKL-AGLNVG------------MVNVI-NAEIIKQSKQYRILVENGFKKEDVERAL--VIANMNIEEAADMLR--ANSSLSMDG------------WRRHDESLGSYADHTSSTSSGG-FAGRYPVNSGQ--PS--MSFPHNNLMNNMAGTA---VTGGG-NNNANMTALQV--QKYLNQG---QHG--------------VAVGPQAV----GNSSAVSVGFGQN--TSNA-TVAA----AASVNIAA--NT-NNQPSG-QQ----IRML-GQ---QIQLAI----HSGFISSQILTQPLTQTTLNLLNQLLSNIKHLQAAQQSLARGGNA-N---PMAVNVA-ISKYK-----Q-QIQNLQN--QINAQQAVYVKQQNM--QPTSQQQQQ-QQP-QQQQ----------------HPS----------------------VHLSNS-------GNDYL--RG-HDAINNL-QNNFSEL---NINKPSGYQ-GAS-NQQSRLNQWKLP------VLDK-EINSDSAEFSRAPGAT------KQNLTGNSSNISS-LGLQ-----NDSTWS-TGRNIGDGWPD-PSS------DNENKDW--S-------VAQPT-------SAAT------AYTDL---VQEFEPGKPWKG--SQIKSIEDDPSITPGSVARSPLSINS--TPKDADIFA---TGKNSP--TDLP-----PLSLSSSTW----S--FNPNQNFPS----WSDNS---QQCAATSELWTSPLNK------------SSSRGPPPGLTANSNK--------SGN-------------GGNSCTSTPTTITGGANGWLQAR--SGGVPTTNTTWTGG-NTSWGSSWLLLRNLTAQIDGPTLRTLCMQHGPLVSFHPYLNQGIALCKYTTREEANKAQMALNNCVLANTTIFAESPSENEVQNIM-QHLSQTSSSTSSSG-----TGAGNGVG--IG---------S---SANNVNSGSGACLSG-NNSGNGNGNSS-ASGACSGNNGNS-SGNNSGG----GGGSSC-SNNTITTVANSSLLGSS-------------------
B4IIY1.1/6-1290   ------------------------------------------------------------------------------------------------------------------------------------------------------------------------------------------------------------------------------------------------------------------------------------------------------------------------------------------------------------------------------------------------------------------------------------------------------------------------------------------------------------------------------------------------------------------------------------------------------------------------------------------------------------------------------------------------------------------------------------------------------------------------------------------------------------------------------------------------------------------------------------------------------------------------------FSQDGWGCQHVNQDTNWEVPSSPEPAN---KDAP-G-------PPMWK----PS---INNGTDLWESNLRNGGQPTA------QQVP-KPSW-----GHTPSSNLGGTWGEDD-DGADSS---SVWTG-----GSVS--N----T--GSGAAVGVNQAGVNV-------------------------------------GPGGVVSSGGPQWGQ---GV-----VGV--GLGSTGGN--GSS--NITGTSGVA--TGSSGNS-SNA------------------GNGWGDPR-------E-------IRPL-GVGGS---MD-IRN----V----EHRG-GNGSGATSS----------DPRDIRMID-----PRDPIRGDPRGI-SGRLN-------GTSEMWGHHPQ-------MSH--NQLQGIN-KMV--GQNV-ATAS----TNVGT--SGTGIGPGGPGPGTVSANMPTQWGPAQ---PVS--VGV---------SGPKDMSKQISGWEEPSPPPQRRSIPNYDDGTS-LW--GQ-QTR-V-PAA---S--GHWKDM-TDSI------------------------------GR-SS-HL-MRGQSQ-TGGIG--------------------------IAGVGNS-NVPV-------GA--------------N--PSNP-----IS--SVV--GPQARIP--------------SVGGVQHK-----PDGGAM----------------WVHS-GNVGG----RNNVA----A-VTTWGDDTH-SVN-------VGAPSGG-SVTSNNWVD----------D--KSNS----T-----L-AQNSWSDPAP--V-------GV--SWG--NKQS-------KPPANSASSGWSTAA-----------------------GVVDGVDLGSEWNTHG--GIIGKS--QQ--QQKL-AGLNVG------------MVNVI-NAEIIKQSKQYRILVENGFKKEDVERAL--VIANMNIEEAADMLR--ANSSLSMDG------------WRRHDESLGSYADHTSSTSSGG-FAGRYPVNSGQ--PS--MSFPHNNLMNNMGGTA---GSGGG-NNNANMTALQV--QKYLNQG---QHG--------------VAVGPQAV----GNSSAVSVGFGQN--TSNA-AVAG----AASVNIAA--NT-NNQPSG-QQ----IRML-GQ---QIQLAI----HSGFISSQILTQPLTQTTLNLLNQLLSNIKHLQAAQQSLARGGNA-N---PMAVNVA-ISKYK-----L-QIQNLQN--QINAQQAVYVKQQNM--QPTS---QQ-QQP-QQQQ----------------LSS----V------------------HLSNS-------GNDYL--RG-HDAINNL-QGNFSEL---NINKPSGYQ-GAS-NQQSRLNQWKLP------VLDK-EINSDSTEFSRAPGAT------KQNLTANTSNISS-LGLQ-----NDSTWS-TGRSIGDGWPD-PSS------DNENKDW--S-------VAQPT-------SAAT------AYTDL---VQEFEPGKPWKG--SQIKSIEDDPSITPGSVARSPLSINS--TPKDADIFA--NTGKNSP--TDLP-----PLSLSSSTW----S--FNPNQNYPS--HSWSDNS---QQCTATSELWTSPLNK------------SSSRGPPPGLTANSNK--------SAN-------------CNTSTP---TTITGGANGWLQPR--SGSVQPTNTNWTGG-NTTWGSSWLLLKNLTAQIDGPTLRTLCMQHGPLVSFHPYLNQGIALCKYTTREEANKAQMALNNCVLANTTIFAESPSETEVQSIM-QHLPQTPSSTSSCG-----TSGGNVGG--VG---------T---SANNANSGSGACQSG-NSSGNGNGSAS-GAISGN---NGN-STGNNSA----AGGGSS-SNNTITTVANSNLVGSSGSV----------------
B4PW21.1/6-1287   ------------------------------------------------------------------------------------------------------------------------------------------------------------------------------------------------------------------------------------------------------------------------------------------------------------------------------------------------------------------------------------------------------------------------------------------------------------------------------------------------------------------------------------------------------------------------------------------------------------------------------------------------------------------------------------------------------------------------------------------------------------------------------------------------------------------------------------------------------------------------------------------------------------------------------FSQDGWGCQHVNQDTNWEVPSSPEPAN---KDAA-G-------PPMWK----PS---INNGTDLWESNLRNGGQPTA------QQVP-KPSW-----GHTPSSNLGGTWGEDD-DGADSS---SVWTG-----GSVS--N----A--GSGAAVGVNQAGVNV-------------------------------------GPGGVVSSGGPQWGQ---GV-----VGG--GLGSTGGN--GSS--NLTGTPGVA--TGNSGNS-SNT------------------GNGWGDPR-------E-------IRPL-AVGGS---MD-IRN----V----EHRG-GNGSGATSS----------DPRDIRMID-----PRDPIRGDPRGI-SGRLN-------GTSEMWGHHPQ-------MSH--NQLQGIT-KMV--GQSV-ATAS----TNVGT--S--GSGV--GPGG----PGPGPVSGNI---PTQ--WGPAQPV-SVGVSGPKDMSKQISGWEEPSPPPQRRSVPNYDDGTS-LW--GQ-QTR-V-SAA---S--GHWKDM-TDSI------------------------------GR-SS-HL-MRGQNQ-TGGIG--------------------------IAGVGNS-NVPV-------SG--------------N--PNNP-----IS--SVV--GPQARIP--------------SVGGVQHK-----PDGGAM----------------WVHS-SNVGG----RNNVA----A-VNTWGDDTH-NVN-------VGAPSVG-SVSSNNWVD----------D--KSNS----T-----L-AQNSWSDPAP--V-------GV--NWG--NKQS-------KPPASSTSSGWSSAA-----------------------GVVDGVDLGSEWNTHG--GIIGKS--QQ--QQKL-AGLNVG------------MVNVI-NAEIIKQSKQYRILVENGFKKEDVERAL--IIANMNIEEAADMLR---ANSSFPDG------------WRRHDESLGSYADHPSSTSSGG-FAGRYPVNSGQ--PS--MAFPHNNLMNNIGGTA--GGGNNN-TNMTALQVQK-----YLNQG---QHG--------------VAVGPQAV----GNSSAASVGFGQN--TSNA-TVAV----AASVNIAG--NT-NNQPSG-QQ----IRML-GQ---QIQLAI----HSGFISSQILTQPLTQTTLNLLNQLLSNIKHLQAAQQSLARGGNA-N---PMAVNVA-ISKYK-----Q-QIQNLQN--QINAQQAIYVKQQNM--QPTS--QQQ-QSQ-QQQH----------------P-----------------------SVHLSNS-------GNDYL--RG-HDAINNL-QSNFSEL---NINKPSGYQ-GAS-NQQSRLNQWKLP------VLDK-EINSDSTEFSRAPGAT------KQNLTGNSNNISS-LGLQ-----NDSTWS-TGRNIGDGWPD-PSS------DNENKDW--S-------VAQPT-------SAAT------AYTDL---VQEFEPGKPWKG--SQIKSIEDDPSITPGSVARSPLSINS--TPKDADIFA---TGKNSP--TDLP-----PLSLSSSTW----S--FNPNQNFPS----WSDNS---QQCAATSELWTSSLNK------------SSSRGPPPGLTANSNK--------SGN-------------GGNSCTSTPTTVAGGANGWLQGR--SGGVQTTNTTWTGG-NSSWGSSWLLLKNLTAQIDGPTLRTLCMQHGPLVSFHPYLSQGIALCKYTTREEANKAQMALNNCVLANTTIFAESPSENEVQNIM-QHLSQTPSSTSSSG-----TGAGNGVG--VG---------T---SANNVNSGPGACLSG-NSSGNGNGTSS-ASGACSGNNGNS-SGNNSSG----GGGNSC-SNNTITTVANSSLLGSS-------------------
B4R2G2.1/6-1156   ------------------------------------------------------------------------------------------------------------------------------------------------------------------------------------------------------------------------------------------------------------------------------------------------------------------------------------------------------------------------------------------------------------------------------------------------------------------------------------------------------------------------------------------------------------------------------------------------------------------------------------------------------------------------------------------------------------------------------------------------------------------------------------------------------------------------------------------------------------------------------------------------------------------------------FSQDGWGCQHVNQDTNWEVPSSPEPAN---KDAP-G-------PPMWK----PS---INNGTDLWESNL------RN------GGQ---PTA-----QQVP-KP---SWGH-----T----------------PS-S--N----L--GGT-------------------------------------------------------------WGG----------------------N--GSS--NITGTSGVA--TGSSGNS-SNA------------------GNGWGDPR-------E-------IRPL-GVGGS---MD-IRN----V----EHRG-GNGSGATSS----------DPRDIRMID-----PRDPIRGDPRGI-SGRLN-------GTSEMWGHHPQ-------MSH--NQLQGIN-KMV--GQNV-ATAS----TNVGT--SGTGIGPGGPGPGTVSANMPTQWGPAQ---PVS--VGV---------SGPKDMSKQISGWEEPSPPPQRRSIPNYDDGTS-LW--GQ-QTR-V-PAA---S--GHWKDM-TDSI------------------------------GR-SS-HL-MRGQSQ-TGGIG--------------------------IAGVGNS-NVPV-------GA--------------N--PSNP-----IS--SVV--GLQARIP--------------SVGGVQHK-----PDGGAM----------------WVHS-GNVGG----RNNVA----A-VTTWGDDTH-SVN-------VGAPSGG-SVTSNNWVD----------D--KSNS----T-----L-AQNSWSDPAP--V-------GV--SWG--NKQS-------KPPANSASSGWSTAA-----------------------GVVDGVDLGSEWNAHG--GIIGKS--QQ--QQKL-AGLNVG------------MVNVI-NAEIIKQSKQYRILVENGFKKEDVERAL--VIANMNIEEAADMLR--ANSSLSMDG------------WRRHDESLGSYADHTSSTSSGG-FAGRYPVNSGQ--PS--MSFPHNNLMNNMGGTA---GSGGG-NNNANMTALQV--QKYLNQG---QHG--------------VAVGPQAV----GNSSAVSVGFGQN--TSNA-AVAG----AASVNIAA--NT-NNQPSG-QQ----IRML-GQ---QIQLAI----HSGFISSQILTQPLTQTTLNLLNQLLSNIKHLQAAQQSLARGGNA-N---PMAVNVA-ISKYK-----L-QIQNLQN--QINAQQAVYVKQQNM--QPTS---QQ-QQP-QQQQ----------------LFS----VH------------------LSNS-------GNDYL--RG-HDAINNL-QGNFSEL---NINKPSGYQ-GAS-NQQSRLNQWKLP------VLDK-EINSDSTEFSRAPGAT------KQNLTANTSNISS-LGLQ-----NDSTWS-TGRSIGDGWPD-PSS------DNENKDW--S-------VAQPT-------SAAT------AYTDL---VQEFEPGKPWKG--SQIKSIEDDPSITPGSVARSPLSINS--TPKDADIFA--NTGKNSP--TDLP-----PLSLSSSTW----S--FNPNQNYPS--HSWSDNS---QQCTATSELWTSPLNK------------SSSRGPPPGLTANSNK--------SAN-------------SNTSTP---TTITGGANGWLQPR--SGSVQPTNTNWTGG-NTTWGSSWLLLKNLTAQIDGPTLRTLCMQHGPLVSFHPYLNQGIALCKYTTREEANKAQMALNNCVLANTTIFAESPSETEVQSIM-QHLPQTPSSASSCG-----TSGGER------------------------------------------------------------------------------------------------------------------
B7ZC94.1/2-868    -------------------------------------------------------------------------------------------------------------------------------------------------------------------------------------------------------------------------------------EANCSWDKVIIDR-TEPEVWPSIPVTETESASECPTDTDSASNCGSENS-SM-----------ATGSAQSSFPSHLKKTNGSHGTNGALVQS----PSNQSALG------AGGTNGNGGVARVWGVATSSSSGLAH------C--------------SVGGGDGKMD-NMIGDGRS-------QNCWGASN---------SNAGINL-NLNPNANPAAWPVLGHEGTVATGNPSSICSPVSAIGQNMGSQNG-----NPVGALGAWGNLLPQE--SAEPQTSTSQN-------------------VSFSVQPQNLN--TDGPNNTNPMN---SSPNPINAMQTNG--LPNWGMAV-GMGAIIPPH----LQGLPGANGSSV---SQGS-------GSGG--EGMGSSVWGLSPGNPATGSTNCGFSQGNG----DTVNS---ALSAKQ-NG--SSSAVQKEG-----NGGNAWDSGPPAG----PGILAWGRGSGT-NG-----------------IGNIHSGAWGHPSRSS------------SNGVNGEWGK-PPNQHSSSDISGKGSTGWDSAS----AASQTPALQ-PGSEHMNSWAKATSSGTT--ASEG--SSDGSGNHNEGSTGREGTGEGRRRDKG-VLDQGHIQ--LPRNDLDPRVLSNSGWGQTPVKQNTAWEFEESPRSER---KNDN-G-------TEAWGSIATQP---SNSGGKTDGSIMN----STN-----TSSV---SGWVSSPPAAVPANT---SWGDSNNKAPSGP---GVWGD-----SI-S--S----T--AVNNAAAT---------------------------------------------------KSGHAWSG---TV-----NQE--DKSPTWGE-PQKP--KSQNWGDGQ--RANPAWS--TG------------------AGDWADSSSVLGHLGD-------GKKN-GSGWD---AD--GN----R----SGSG-WNDATRCGT----------SGW-GSGTN-----AKVNPGTNW-GE-SLK-----------------PGP-------QQN-WA---------------H-KPQD----NNVSN--W--GGA------ASVKQTGTGWIGGPL---PVK--Q--------------KDS-SEATGWEEPSPPSIRRKM-EIDDGTS-AW--GD-PST-Y-NNK---T--VNMWDR-NNPV------------------------------IQ-SSTTA-PATPTT-P----------------------------------TSS-ST-T-------HR--------------A---ETP-----PS--HQA--GTQL---------------------NRSPL---LGPVSSG----------------WGEM-PSV---------HS----KAENSWGEPSS------------------------------------------------------------------------------------------------------------------------------------------------------------------------------------------------------------------------------------------------------------------------------------------------------------------------------------------------------------------------------------------------------------------------------------------------------------------------------------------------------------------------------------------------------------------------------------------------------------------------------------------------------------------------------------------------------------------------------------------------------------------------------------------------------------------------------------------------------------------------------------------------------------------------------------------------------------------------------------------------------------------------------------------------------------------------------------------------------------------------------------------------------------------------------------------------------------------------------------------------------------------------------------------------
C9J5L7.1/16-949   -QEKEQEREEQLMEDKKRKKEDKKKKEATQ-KVTEQKTKVPEVTKPSLSQPTAASPIGSSPSPPVNGGNNAKRVAVPNGQPP----------SAA-----------------------------RYMPREVPPRFRCQQDHKVLLKRGQPPPPSCMLLGGGAGPPPCTAP-GANPNNA--QVTGALLQSESGTAPDSTLGGAAASNYANSTWGSGASSNN-----GTSPNPIHIWDKVIVDG-SDMEEWPCIASKDTESSSENTTDNNSASNPGSEKS-TL------------PGSTTSNK------------GKGSQCQS----ASS----------------GNECNLGVWK------SDPKA------K--------------SVQSSNSTTE-NNNGLGNW-------RNVSGQDR---------IGPGSGFSNFNPNSNPSAWPALVQEGTSRKG-------ALETDNSNSSAQ---------VSTVGQTSR--EQQ--SKMENAGVNFV-------------------VSGREQAQIHN--TDGPKNGNT--------NSLNLSSPNP--MENKGMPF-GMGLGNTSR----STDAPSQSTG-------DR-------KTGS--VGSWGAARGPSGTDTVSGQSNSGNNGNNGKEREDSWKG---ASVQKS-TG--SKNDSWDNNN---RSTGGSWNFGPQDS-----NDNKWGEGNKM-T-------------------SGVSQGEWKQPTGSD------------ELKI-GEWSG--PNQPNSS------TGAWDNQK-----GHPLPENQ--GNAQAPCWGRSSSSTGS--EVGG--QSTGS-NHKAGSSDSHNSGRRSYRPTH-PDCQAVLQTLLSRTDLDPRVLSNTGWGQTQIKQDTVWDIEEVPRPEG---KSDK-G-------TEGWESAATQT---KNSGGWGDAPSQ------SN------QMK---SGW-----GELSAST---EWKD-----PKNT---GGWND-----YK-N--N----N--SSN-------------------------------------------------------------WGG---GR-----PDE--KTPSSWNE--NPS--KDQGWGGGR--QPNQGWS--SG------------------KNGWGEEV-------D-------QTKN--SNWE---SS--AS----K----PVSG-WGEGGQNEI----------GTW-GNGGN-----ASLASKGGW-ED-CKR-----------SPAWNETGR-------QPNSWNKQHQQQ-QPP--QQPP-PPQP----EASGS--W--GGPPP-PPPGNVRPSNSSWSSGPQ---PAT--P--------------KDE--EPSGWEEPSPQSISRKM-DIDDGTS-AW--GD-PNS-Y-NYK---N--VNLWDK-NSQG------------------------------GP-AP-RE-PNLPTP-M----------------------------------TSK-SAS---------------------------------------------------------------------------------------------------------------------------------------------------------------------------------------------------------------------------------------------------------------------------------------------------------------------------------------------------------------------------------------------------------------------------------------------------------------------------------------------------------------------------------------------------------------------------------------------------------------------------------------------------------------------------------------------------------------------------------------------------------------------------------------------------------------------------------------------------------------------------------------------------------------------------------------------------------------------------------------------------------------------------------------------------------------------------------------------------------------------------------------------------------------------------------------------------------------------------------------------------------------------------------------------------------------------------------------------------------------------------------------------------------------------------------------
C9JAR8.1/119-1283 -------------------------------------------------------------------------QQQPQQQPQ----------ALP-----------------------------RY-PREVPPRFRH-QEHKQLLKRGQHFPVIAANLGSAVKVLNSQSE-SSALTNQQPQNNGEVQNSKNQSDINH---STSGSHYENSQRGPVSST-S-----DSSTN---CKNAVVSDL-SEKEAWPSAPGSDPELASEC-MDADSASSSESERNITIM----------ASGNTGGEKDGL-----RNSTGLGSQNKFVVGSSSNN--------------VGHGSSTGPWG------FSHGAIISTCQV--------------SVDAPESKSESSNNRMNAW-------GTVSSSSN---------G--GLNPSTLNSASNHGAWPVLENNGLALKG-------PVGSGSSGINIQ---------CSTIGQMPN--NQSINSKVSGGSTHGTWGSLQETCESEVSGTQKVSFSGQPQNITTE--MTGPNN-TT--------NFMTSSLPNSGSVQNNELPSSNTGAWRVSTMNHPQMQAPSGMNG-------TSLSHLSNGESKS--GGSYGTTWGAYGSN-YSGDKCSG---PNGQANGDTVNA---TLMQPGVNG--PMGTNFQVNT---NKGGGVWESGAANS-----QSTSWGSGNGA-N-------------------SGGSRRGWGTPAQNTG----------TNLPS-VEWNK-LPSNQHSN------DSANGNGKTF-TNGWKSTEEE--DQGSATSQTNEQSSVWA--KTGGTVESDGS-TESTGRLEEKGTGESQSRDRRKIDQHTLLQSIVNRTDLDPRVLSNSGWGQTPIKQNTAWDTETSPRGER---KTDN-G-------TEAWGSSATQT---FNSGACIDKTSP-----NGND----TSSV---SGW-----GDPKPAL---RWGD-----SKGSNCQGGWED-----DS-A--ATGMVK--SNQ-------------------------------------------------------------WGN---CK-----EEK-----AAWND--SQK--NKQGWGDGQ--KSSQGWS-VSA------------------SDNWGETS-------RNNHWGEANKKS--SSGG---SD--SD----R----SVSG-WNELGKTSS----------FTW-GNNIN-----PN--NSSGW-DE-SSKP--------TPSQGWGDPPKS-----NQSLGWGD---SS-KPV--SSPDWNKQQ----DIVGS--W--GIPP-----ATGKPPGTGWLGGPI---PAP--A--------------KEE--EPTGWEEPSPESIRRKM-EIDDGTS-AW--GD-PSK-Y-NYK---N--VNMWNK-NVPN------------------------------GN-SR-SD-QQAQVH-QLLTP--------------------------ASAISNK-EASSGSGWGEPWG--------------E--PSTP-----AT-TVDN--GTSA---------------------WGKP-----IDSGPS----------------WGEP-IAA---------AS----S-TSTWGSSSV-GPQ-------ALSKSGP-KSMQDGWCG----------DD-MPLP----G-----N-RPTGWEEEED--VE-----IGM---WN--SNSS-------QELNSSLNWPP-------------------------------YTKKMSSKGL------SGKK--RRRERGMM-KGGNKQ-------------EEAW-INPFVKQ------FSNISFSRDSPEEN----VQSNKMDLSGGMLQ---DKRMEID---------------KHSLNIGDYNRTVGKG-PG----SRPQI-SKE---S---SMERNPYFDKNGNP-------------------------------------------------------------------------------------------------------------------------------------------------------------------------------------------------------------------------------------------------------------------------------------------------------------------------------------------------------------------------------------------------------------------------------------------------------------------------------------------------------------------------------------------------------------------------------------------------------------------------------------------------------------------------------------------------------------------------------------------------------------------------------------------------------------------------------------------------------------------------------------------------------------------------------------------------------------------
D2GZL8.1/5-902    --------------------------------------SVPEVTKPSLSQPTAASPIGSSPSPPVNGGNNAKRVAVPNGQPP----------SAA-----------------------------RYMPREVPPRFRCQQDHKVLLKRGQPPPPSCMLLGGGAGPPPSTAP-GANSNNA--QVTGTPLQSDSGTAPESTLGGAAASNYANSTWGPGASSNN-----GASPNPIHIWDKVIVDG-SDTEEWPCIASKDTESSSENTTDNNSASNPGSEKS-TL------------PGSTTSNK------------GKGSQCQS----ASS----------------GNECNLGVWK------SDPKT------K--------------SVQSSNSTTE-SNNGLGNW-------RNVSGQDR---------IGPGSGFSNFNPNSNPSAWPALVQEGNSRKG-------ALETDTSNSSAQ---------VSTVGQASR--EQQ--SKMENAGVNFV-------------------VSGREQAQIHN--TDGPKNGNT--------NSLNLSSPNP--MENKGMPF-GMGLGNASR----STDAPSQSTG-------DR-------KTGS--VGSWGAARGPSGTDTASGQSNSGNNGNNGKDREDSWKG---ASVQKS-SG--SKNDSWDNNN---RSTGGSWNFGPQDS-----NDNKWGEGNKM-T-------------------SGVSQGEWKQPTGSD------------ELKI-GEWSG--PNQPNSS------TGAWDNQK-----GHPLPENQ--GNAQAPCWGRSSSSTGS--EVGG--QSTGS-NHKAGSSDSHNSGRRSYRPTH-PDCQAVLQTLLSRTDLDPRVLSNTGWGQTQIKQDTVWDIEEVPRPEG---KSDK-G-------TEGWESAATQT---KNSGGWGDAPSQ------SN------QMK---SGW-----GELSAST---EWKD-----PKNT---GGWND-----YK-N--N----N--SSN-------------------------------------------------------------WGG---GR-----PDE--KTSSSWNE--NSS--KDQGWGGGR--QPNQGWT--SG------------------KNGWGEEV-------D-------QAKN--SSWE---SS--AS----K----PVSG-WGEGGQNEI----------GTW-GNSGN-----ASLASKGGW-ED-CKR-----------SPAWTETGR-------QPNSWNKQHQQQ-QQP--QQPP-PPQP----EASGS--W--GGPPP-PPPGNGRPSNSNWSSGPQ---PVT--P--------------KDE--EPSGWEEPSPQSISRKM-DIDDGTS-AW--GD-PNS-Y-NYK---N--VNLWDK-NSQG------------------------------GP-AP-RE-PNLPTP-M----------------------------------TSK-SAS---------------------------------------------------------------------------------------------------------------------------------------------------------------------------------------------------------------------------------------------------------------------------------------------------------------------------------------------------------------------------------------------------------------------------------------------------------------------------------------------------------------------------------------------------------------------------------------------------------------------------------------------------------------------------------------------------------------------------------------------------------------------------------------------------------------------------------------------------------------------------------------------------------------------------------------------------------------------------------------------------------------------------------------------------------------------------------------------------------------------------------------------------------------------------------------------------------------------------------------------------------------------------------------------------------------------------------------------------------------------------------------------------------------------------------------
D2H997.1/2-866    --------------------------------------------------------------------------------------------------------------------------------------------------------------------------------------------------------------------------------------ASSSWDKVIIDR-TDKEAWPSITGAETESASECTTDTDSASNCGSENS-SMATGSAQGTFTGHT------KKTN-----GNNGTNGALVQS----PSNQSALG------AGGANGNGNGARVWGVATGSSSGPAH------C--------------SLSGGDGKMD-NMIGDGRS-------QNCWGASN---------SNAGINL-NLNPNANPAAWPVLGHEGTVATGNPSSICSPVSAIGQNTGNQNG-----NPTGTLGAWGNLLPQE--STEPQTSTSQN-------------------VSFSVQPQNLN--TDGPNNTNPMN---SSPNPVNAMQTNG--LPNWGMAV-GMGAIIPPH----LQGLPGANGSS-----VSQV-----SGSGG--EGISSSVWGLSPGNPATGSSNSGFNQGNG----DTVNS---ALSAKQ-NG--SSSAVQKEG-----SGGNAWDSGPPAG----PGLLAWGRGSGN-NS----------------NVSHIHSGAWGHPSRST------------SNGVNGEWGK-PPNQHSNSDINGKGSTGWDSPS----VSSQNPAIQ-PGSEHINSWAKAASSGTT--ASEG--SSDGSGSHNEGSSGREGAE-GRRRDKG-MIDQGHIQ--LPRNDLDPRVLSNTGWGQTPVKQNTAWEFEESPRSER---KNDN-G-------TEAWGCAATQP---SNSGGKSDGSIAN----STN-----TSSV---SGWASAPPAAGPANT---GWGDSSNKAPNGP---GVWGD-----SI-S--S----T--AVNNAAAA--------------------------------------------------AKSGHAWSG---AV-----NQE--DKPPTWGE-PQKP--KSQNWGDGQ--KPNPAWS--AG------------------GGDWADSSSVLGHLGD-------GKKN-GSGWD---AD--SN----R----SGSG-WNDTTRSGT----------SGW-GNGTN-----AKVNPGTNW-GE-SLK-----------------PGP-------QQN-WA---------------G-KPQD----NNVSN--W--GGA------ASVKQTGTGWIGGPV---PVK--Q--------------KDS-SEATGWEEPSPPSIRRKM-EIDDGTS-AW--GD-PSN-Y-NNK---T--VNMWDR-NNPG------------------------------VQ-SS-TT-AAATTT-T----------------------------------TSS-ST---------DM--------------V---ETP-----PP--HQA--STQL---------------------SRSPL---LGPVSAG----------------WGEM-PNV---------HS----KAESSWGEPSS------------------------------------------------------------------------------------------------------------------------------------------------------------------------------------------------------------------------------------------------------------------------------------------------------------------------------------------------------------------------------------------------------------------------------------------------------------------------------------------------------------------------------------------------------------------------------------------------------------------------------------------------------------------------------------------------------------------------------------------------------------------------------------------------------------------------------------------------------------------------------------------------------------------------------------------------------------------------------------------------------------------------------------------------------------------------------------------------------------------------------------------------------------------------------------------------------------------------------------------------------------------------------------------------
D2I222.1/1-1905   ---------------------------------------VPEQIKPSVSQPQPANSN-NGTSTATSTNNNAKRATANNPQQQ----------QQQQPQPPQQPQPPQPPQQPPQQPPQPAQALPRY-PREVPPRFRH-QEHKQLLKRGQHFPVIAANLGSAVKVLSSQSE-SSALTNQQPQNNGEVQNSKNQSDINH---NTSGSHYENSQRGPVSS-PS-----DSSTN---CKNAVVNDS-PEKEAWPSTPGSDPELASEC-MDADSASSSESERNITIM----------ASGSTGGEKDGLRNSTGLGSQSKFVVGSS----SNN---------------VGHGSSTGPWG------FSHGAIISTCQV--------------SVDAPESKSESSNNRMNAW-------GTVSSSSN---------G--GLNPSTLNSASNHGAWPVLDNNGLALKG-------PVGSGSSGINIQ---------CSTIGQMPN--NQSINSKVGGSSTHGTWGSLQETCESEVSGTQKVSFSGQPQNITTE--MTGPNN-TT--------NFMTSSLPNSGSVQNNELPS-NTGAWRVSTMNHPQIQAPSVMNG-------TSLSHLSNGEPKS--GGSYGTTWGAYGSN-YSGDKCSS---PNGQANGDTVNA---TLMQPGING--PMGTNFQVNT---NKGGGVWEPGAANS-----QSASWGSGNGA-N-------------------SGGSRRGWGTPAQNTG----------TNIPS-VEWSK-LPSNQHSN------DSANGNGKKF-TNGWKSTEEE--DQGSATSQTNEQNSVWA--KTGGTVESEGS-TESTGRLEEKATGENQSRDRRKIDQHTLLQSIVNRTDLDPRVLSNSGWGQTPIKQNTAWDTETSPRGER---KTDN-G-------TEAWGSSATQT---FNSGACIDKTSP-----TSND----TSSV---SGW-----GDPKPAL---RWGD-----SKGSSCQGGWED-----DS-A--ATGMVK--SNQ-------------------------------------------------------------WGN---NK-----EEK-----SAWND--SQK--SKQGWGDGQ--KSNQGWS-VSA------------------GDNWGETS-------RSNHWGEANKKS--SSGG---SD--SD----R----SVSG-WNELGKTSS----------FTW-GNNIN-----PN--NSSGW-DE-SSKP--------NASQGWGDPPKS-----NQSLGWGD---SS-KPV--SSPDWNKPQ----DIVGS--W--GIPP-----ATGKPPGTGWLGGPI---PAP--T--------------KEE--EPTGWEEPSPESIRRKM-EIDDGTS-AW--GD-PSK-Y-NYK---N--VNMWNK-NVPN------------------------------GS-SR-SD-QQAQVH-PLLPP--------------------------ASAISNK-EAGSGSGWGEPWG--------------E--PSTP-----AT-TVDN--GTSA---------------------WGKP-----IDSGPS----------------WGEP-IAA---------AS----N-TSTWGSSSV-GPQ-------ALSKSGP-KSMQDGWCG----------DD-MPLP----G-----N-RPTGWEEEED--VE-----IGM---WN--SNSS-------QELNSSLNWPP-------------------------------YTKKMSSKGL------SGKK--RRRERGTM-KGGNKQ-------------EEAW-INPFVKQ------FSNISFSRDSPEEN----VQSNKMDLSGGMLQ---DKRMEID---------------KHSLNIGDYNRTVGKG-PG----SRPQI-SKE---S---SMERSPYFDK-----------DG-IVADESQNMQ-----FMSSQ---SMK--------------LPPSNSAL----PNQALGSIA-GLG--MQNLNSVRQ----NGNPSMFGVGNT-AAQPRG-MQQ-PPAQPL-SSSQPNLRAQV----PPPLLSPQVPVSLLKYAPNNG---G---LNPLFGPQQ-VAMLNQL-SQLNQLSQISQ-LQRLL-----A-QQQRAQS--QRSVPSGNRQQQDQQ-GRPLSVQQQM-MQQSRQLDPS-----------LLVKQQ----TPPSQQ-------QPLHQPAMKSFLENVMPHTTPEL--Q--KGPSPINAFSNFPIGLNSNLNVNMDMN-SIK-EPQSRLRKWTT-VDSISVNTSL-DQNSSKHGAIS-SGFR------LEESPFVPYDF-----MN-----SSTSPASPPGSIGDGWPR-AKS------PN----G-----------SSSV-------N-------------W---PPEFRPGEPWKG--YPNIDPETDPYVTPGSVINNLSINTV--REVDH--LRDRNSGSSSSLNTTLPSTSAWSSIRASNYNVPLSSTAQSTSARNSDSKLTWSPGSVT--NTSLAHELWKVPLPP-------KNI--TAPSRPPPGLTGQKPP-------LSTW-------------DNSP--------LRVGGGWGNSD--SR--YTPGSSWGES-SSGRITNWLVLKNLTPQIDGSTLRTLCMQHGPLITFHLNLPHGNALVRYSSKEEVVKAQKSLHMCVLGNTTILAEFASEEEISRFFAQSQSLTP------------SPGWQSLG--SS---------Q---SRLG-SLD-CSHSFS-SRTDLNHWNGAGLSGTNC---GDL-HGTSLWG----TPHYST-SLWGPPSSSDPRGISSPSPINAFLSVDHLGGGGESM
D3ZRA6.1/2-1000   ------------EEKKKKKQEDKKKKEGAQKKAADQKTKVPELTKTCSSQPQPAGTSPSTSTSTISSGSNGKR-ASACGQQP----------AAS-----------------------------RYLPREVPPRFR-QQEQKQLLKRGQPLPTGSLT---SVSPAQAAGPAGASPPPL--PGAGA-QQHPSKLQPDLGHSG-LAGHYENCHWGQHPSYRS-----EAD----CSWDKVIIDR-TDQELWPSTPVTETESASECPTDTDSASNCGSENS-SM-----------ATGSTQSSFPGHPKKTNGSHGTNGTLVQS----PSNPSALG------AGAANGNGGMARVWGVATGSSSGLAH------C--------------SVGGGDGKMD-NMIGDGRS-------QNCWGASN---------SNAGINL-SLNPNANPAAWPVLGHEGTVATGNPSSICSPVSAIGQSMGSQNG-----NPVGTLGAWGNLLPQE--STEPQTSTSQN-------------------VSFSVQPQNLN--TDGPNNTNPLNN--SSPNPINAMQTNG--LPNWGMAV-GMGAIIPPH----LQGLPGANGSSV---SQGS-------GSGG--EGMGSSVWGLSPGNPATGSTNCGFSQGNG---GDTVNS---ALSAKQ-NG--SSSAAQKEG-----NGGNAWDSGPPAG----PGILAWGRGNGNGI-------------------GNIHSGAWGHPSRSS------------SNGV-NEWAK-PPNQHSSSDINGKGSTGWDSAS----AASQTPALQ-PGSEHMNSWAKATSSGTT--ASEG--SSEGSGSHNEGSTGREGAGEGRRRDKG-VLDQGHIQ--LPRNDLDPRVLSNSGWGQTPVKQNTAWEFEESPRSER---KNDN-G-------TEAWGSVATQP---SNSGGKTDGSIMN----STN-----TSSV---SGWVSSPPAAVPANT---SWGDSNNKAPSGP---GVWGD-----SI-S--S----T--AVNNAAAT---------------------------------------------------KSGHAWSG---TV-----NQE--DKSPTWGE-PQKP--KSQNWGDGQ--RANPAWS--AG------------------AGDWADSPSVLGHLGD-------GKKS-GSGWD---AD--GS----R----SGSG-WNDATRCGT----------SGW-ASGTN-----AKVNPGTNW-GE-SLK-----------------PGP-------QQN-WA---------------H-KPQD----NNVSN--W--GGA------ASVKQTGTGWIGGPL---PVK--Q--------------KDS-SEATGWEEPSPPSIRRKM-EVDDGTS-AW--GD-PST-Y-NNK---T--VNMWDR-NNPV------------------------------IQ-SSTTA-PATPTT-P----------------------------------TLS-ST-T-------HR--------------A---ETP-----PS--HQA--GTQL---------------------NRSP-------------------------------------------------------------------------------------------------------------------------------------------------------------------------------------------------------------------------------------------------------------------------------------------------------------------------------------------------------------------------------------------------------------------------------------------------------------------------------------------------------------------------------------------------------------------------------------------------------------------------------------------------------------------------------------------------------------------------------------------------------------------------------------------------------------------------------------------------------------------------------------------------------------------------------------------------------------------------------------------------------------------------------------------------------------------------------------------------------------------------------------------------------------------------------------------------------------------------------------------------------------------------------------------------------------------------------------------------------------
D4A372.1/95-1931  -------------------------------------------------------------------------QQQQQQQPQ----------ALP-----------------------------RY-PREVPPRFRH-QEHKQLLKRGQHFPVIAANLGSAVKVLNSQSE-SSAVTNQQPQNNGEVQNSKSQSDINH---NTSGSHYENCQRGPVSST-S-----DCSTS---C-KNAVNDL-LEKEAWPSAPGSDPELASEC-IDADSASNSESERNITVM----------ASGNTGGEKDGLRNSTGLGPQSKFVVGSS----SNN---------------VGHGSSTGPWG------FPHGAIISTCQV--------------SVDAPESKPESSNSRMNAW-------GTVSSSSN---------G--GLNPSTLNSASNHGAWPVLENNGLALKG-------PVGSGNSGINIQ---------CSTIGQMPN--NQSINSKVSGSSTHGTWGSLQETCEPEVSGSQKVSFSGQPQNITTE--TTGPNN-TT--------NFMTSSLPNSGSVQNNELPTSNPGAWRVSTMNHPQIQAPSVLNG-------TSLSHLSNGESKT--GGSYGTTWGAYGSN-YSGDKCAG---PNGQANGDTVNA---TLMQPGING--PMGTNFQVST---NKGGGVWEPGTVNS-----QSSPWGSGNGA-N-------------------SGGSRRGWGSPAQNTG----------TSLSS-VEWNK-LPSNQHSN------DSANGNGSKKLTNGWKSTEED--DQGSGTSQTNEQNSVWA--KAGGTVESDGS-AESTGRLEEKVTGESQSRDRRKIDQHTLLQSIVNRTDLDPRVLSNSGWGQTPIKQNTAWDTETSPRGER---KTDN-G-------TEAWGSSATQT---FNSGACTDKTSP-----NSND----TSSV---SGW-----GDPKPTL---RWGD-----SKGSNCQGGWED-----DS-A--ATGMIK--SNQ-------------------------------------------------------------WGH---CK-----EDK-----SAWND--SQK--NKQGWGDGQ--KSSQGWS-VSA------------------SDNWGESS-------RSNHWGEANKKS--SSGG---SD--SD----R----SISG-WNELGKTSS----------FTW-GNNIN-----PN--NSSGW-DE-SSKP--------NSSQGWGDPPKC-----NQSLGWGD---SS-KPV--SSPDWNKQQ----DIVGS--W--GIPP-----ATSKPPGTGWLGGPI---PAP--A--------------KEE--EPTGWEEPSPESIRRKM-EIDDGTS-AW--GD-PSK-Y-NYK---N--VNMWNK-NIPE------------------------------GS-SR-SD-QQAQMH-RLLPA--------------------------ASAISSK-ETSSGSGWGEPWA--------------E--PSTP-----AT-TVDN--GTSA---------------------WGKP-----IDSGPS----------------WGEP-ITA---------AS----S-ASTWGSNSV-GPQ-------SLSKSGP-KSMQDGWCG----------ED-TPLP----G-----S-RPTGWEEEED--VE-----IGM---WN--SSSS-------QELNSSLNWPP-------------------------------YTKKMSSKGL------SGKK--RRRERGMM-KGGNKQ-------------EDAW-INPFVKQ------FSNISFSRDSPEEN----VQSNKMDLSGGMLQ---DKRMEID---------------KHSLNIGDYNRAVGKG-PG----SRPQI-SKE---S---SMERNPYFDK-----------DG-IVADESQNMQ-----FMSSQ---SMK--------------LPPSNNAL----PNQALGSIA-GLG--TQNLNSVRQ----NGNPSMFGVGNT-AAQPRG-MQQ-PPAQPL-SSSQPNLRAQV----PPPLLSPQVPVSLLKYAPNNG---G---LNPLFGPQQ-VAMLNQL-SQLNQLSQISQ-LQRLL-----A-QQQRAQS--QRSVPSANRQQQDQQ-GRPLSVQQQM-MQQSRQLD----------------PSLLVKQQTPPSQ-------QPLHQPAMKSFLDNVMPHTTPEL--QK--GPSPVNAFSSFPIGLNSNLNVNMDMN-SIK-EPQSRLRKWTT-VDSMSVNTSL-DQNSSKHGAIS-SGFR------LEESPFVPYDF-----MN-----SSTSPASPPGSIGDGWPR-AKS------PN----G-----------SSSV-------N-------------W---PPEFRPGEPWKG--YPNIDPETDPYVTPGSVINSLSINTV--REVDH--LRDRNSGSSSSLNTTLPSTSAWSSIRASNYNVPLSSTAQSTSARNSDSKLTWSPGSVT--NTSLAHELWKVPLPP-------KNI--TAPSRPPPGLTGQKPP-------LSTW-------------DNSP--------LRVGGGWGNSD--AR--YTPGSSWGES-SSGRITNWLVLKNLTPQIDGSTLRTLCMQHGPLITFHLNLPHGNALVRYSSKEEVVKAQKSLHMCVLGNTTILAEFASEEEISRFFAQSQSLTP------------SPGWQSLG--SS---------Q---SRLG-SLD-CSHSFS-SRTDLNHWNGAGLSGTNC---GDL-HGTSLWG----TPHYST-SLWGPPSSSDPRGISSPSPINAFLSVDHLA------
Q05CE3.1/20-1014  ----LVQEEEQLMEEKKKKKDDKKKKEAAQKKATEQKIKVPEQIKPSVSQPQPANSD-NGTSTATSTNNNAKRATASNQQPPPPQQQQPQQEQ-QQQQP---------------------QALPRY-PREVPPRFRH-QEHKQLLKRGQHFPVIAANLGSAVKVLNSQSE-SSAVTNQQPQNNGEVQNSKSQSDINH---NTSGSHYENCQRGPVSST-S-----DCSTS---C-KNAVNDL-LEKEAWPSAPGSDPELAPEC-IDADSASNSESERNITVM----------ASGNTGGEKDGLRNSTGLGSQSKFVVGSS----SNN---------------VGHGSSTGPWG------FPHGALISTCQV--------------SVDAPESKPESSNNRMNAW-------GTVSSSSN---------G--GLNPSTLNSASNHGAWPVLENNGLALKG-------PVGSGSSGINIQ---------CSTIGQMPN--NQNINSKVSGSSTHGTWGSLQETCEPEVSGTQKVSFSGQPQNITTE--TTGPNN-TT--------NFMTSSLPNSGSVQNNELPTSNPGAWRVSTMNHPQIQAPSVMNG-------TSLSHLSNGESKT--GGSYGTTWGAYGSN-YSGDKCAG---PNGQANGDTVNA---TLMQPGING--PMGTNFQVNT---NKGGGVWEPGTVNS-----QSSPWGSGNGA-N-------------------SGGSRRGWGSPAQNTG----------TGLSS-VEWNK-LPSNQHSN------DSANGNGKKL-TNGWKSTEED--DQGSATSQTNEQNSVWA--KAGGTVESDGS-AESTGRLEEKVTGESQSRDRRKIDQHTLLQSIVNRTDLDPRVLSNSGWGQTPIKQNTAWDTETSPRGER---KTDN-G-------TEAWGSSATQT---FNSGACTDKTSP-----NSND----TSSV---SGW-----GDPKPTL---RWGD-----SKGSNCQGGWED-----DS-A--ATGMIK--SNQ-------------------------------------------------------------WGG---CK-----EDK-----STWND--SQK--SKQGWGDGQ--KSSQGWS-ISA------------------GDNWGESS-------RSNHWGEANKKS--SSGG---SD--SD----R----SISG-WNELGKTSS----------FTW-GNNIN-----PN--NSSGW-DE-SSKP--------NSSQGWGYPPKC-----NQSLGWGD---SS-KPV--SSPDWNKQQ----DIVGS--W--GIPP-----ATSKPPGTGWLGGPI---PAP--A--------------KEE--EPTGWEEPSPESIRRKM-EIDDGTS-AW--GD-PSK-Y-NYK---N--VNMWNK-NIPE------------------------------A------------------------------------------------------------------------------------------------------------------------------------------------------------------------------------------------------------------------------------------------------------------------------------------------------------------------------------------------------------------------------------------------------------------------------------------------------------------------------------------------------------------------------------------------------------------------------------------------------------------------------------------------------------------------------------------------------------------------------------------------------------------------------------------------------------------------------------------------------------------------------------------------------------------------------------------------------------------------------------------------------------------------------------------------------------------------------------------------------------------------------------------------------------------------------------------------------------------------------------------------------------------------------------------------------------------------------------------------------------------------------------------------------------------------------------------------------------------------------------------------
Q29CP6.2/6-1291   ------------------------------------------------------------------------------------------------------------------------------------------------------------------------------------------------------------------------------------------------------------------------------------------------------------------------------------------------------------------------------------------------------------------------------------------------------------------------------------------------------------------------------------------------------------------------------------------------------------------------------------------------------------------------------------------------------------------------------------------------------------------------------------------------------------------------------------------------------------------------------------------------------------------------------FSQDGWGCQHVNQDTNWEVPSSPEPTN---KDAS-G-------PPMWK----PS---VNNGTDLWESNL------RNGGQPPAQ-QIPKPSW-----GHTPSSNLGGTWGEDD-DGADSS---SVWTG-----GSVN--N----T--GSGAAVGVNPSGVN--------------------------------------VGPAVVPSAGPQWGQ---GV-----VGVGVGLGSTGGS--GSS--NITGTSGIG--AGGGNNA-GNT------------------GNGWGDPR-------E-------IRPL--AGGGGGPMD-IRNVDHRD----ALRG-GGSAGAPSG----------DPRDIRMID-----PRDPIRGDPRGI-SGRLN-------GTSEMWGHHPQ-------MSH--NQLQNMN-KMV--GQVS-GSNV----GASSG--P--GIGPG-GP---GPGGVSGPVSTNI---ATQ--WGPTQTV--GVGGGGTKD--KISGWEEPSPPPQRRNIPNYDDGTS-LW--GQ-QTR-V-PGGGGGG--GHWKDM-TDSISRNHLIRGQNQSVGIGIAGVGVGNTNVPVGG---------------NPNNPMTS-------------------VVGPQTRLSSV-SGVQ-------HK--------------PD-GSTM-----WV--HSN--NVSG----------------------RNT-----VPGVTA----------------WGDD-SHNVGG--PGGGSV----S-GSNWVDDKS-SAGL-----AQNSWSDT-SSVGVGWGN----------KQ-SKLP----S----AS-GSSGWSTSSS--V-------GV---GV--VDG---------DLGSDWN--------------------------------------AHG-GI------VGKSQQQQ--QQKL-AGLNVGMV---------NVLNTE-MIKQSKQY---RILVENGFKKEDVERAL--VSANMNIEEAADMLR--ANSSLAMDG------------WRRHEESLGSYSDHSSSTSSGG-FAGRYPV-GAA---QPSMSFPPNNLMNSMAGAPVTGSGNNN-PNMAAMQVQK-----YLSQG---PHG--------------VTVGPQAV----GNPSAVSVGFGQS--SSNA-AVAA----AASVNIAA--NT-NNQPSG-QQ----IRML-GQ---QIQLAI----HSGFISSQILTQPLTQTTLNLLNQLLSNIKHLQAAQQSLARGGNA-N---PMAVNVA-IAKYK-----Q-QIQNLQN--QINAQQAVYIKQQNL--QPNSQQQQQ-QQQ-QQQQ----------------QQP----QQQ------------HPTAHLNNS-------GNDYM--RS-HDAINNL-QGNFSEL---NLNKPSGYQ-GAS-NQQSRLNQWKLP------VLEK-DINADSTDFSRAPGAT------KQNLSSNSNNMGS-LGLQ-----NDGTWS-TGRNIGDGWPD-PSS------DNENKDW--S-------VAQPSTAAPAYTD-------------L---VQEFEPGKPWKG--SQIKSIEDDPSITPGSVARSPLSINP--TPKDADIFA--NTGKNSP--TDLP-----PLSLSSSTW----S--FNPNQNFPS----WSDNS---QQCASTSELWTSPLNK------------ASSRGPPPGLTTNANKSGNGVSGVTST-------------SSTI--------AGSANGWLQTR--SG-VPTTNTTWTGG-NTSWSSSWLLLKNLTAQIDGPTLRTLCMQHGPLVSFHLYLNQGIALCKYTTREEASKAQMALNNCVLGNTTIFAETPSENEVQNIL-QHLPQVPSSTNSAI----GSSVGSSVG--TA---------P---ATSS-SVSSLSGNSS-NGNGN--GNGG-GGGSGN---SSI-SGSNPST----SVANSN-L-----------------------------------
Q3UHC0.2/4-818    ---------------------------------------------------------------------------------------------------------------------------------------------------------------------------------------------------------------------------------------------------------------------------------GSAQS-SFPS--------HLKKTNGSHG------------TNGALVQS----PSNQSALG------AGGTNGNGGVARVWGVATSSSSGLAH------C--------------SVGGGDGKMD-NMIGDGRS-------QNCWGASN---------SNAGINL-NLNPNANPAAWPVLGHEGTVATGNPSSICSPVSAIGQNMGSQNG-----NPVGALGAWGNLLPQE--SAEPQTSTSQN-------------------VSFSVQPQNLN--TDGPNNTNPMN---SSPNPINAMQTNG--LPNWGMAV-GMGAIIPPH----LQGLPGANGSSV---SQGS-------GSGG--EGMGSSVWGLSPGNPATGSTNCGFSQGNG----DTVNS---ALSAKQ-NG--SSSAVQKEG-----NGGNAWDSGPPAG----PGILAWGRGSGT-NG-----------------IGNIHSGAWGHPSRSS------------SNGVNGEWGK-PPNQHSSSDISGKGSTGWDSAS----AASQTPALQ-PGSEHMNSWAKATSSGTT--ASEG--SSDGSGNHNEGSTGREGTGEGRRRDKG-VLDQGHIQ--LPRNDLDPRVLSNSGWGQTPVKQNTAWEFEESPRSER---KNDN-G-------TEAWGSIATQP---SNSGGKTDGSIMN----STN-----TSSV---SGWVSSPPAAVPANT---SWGDSNNKAPSGP---GVWGD-----SI-S--S----T--AVNNAAAT---------------------------------------------------KSGHAWSG---TV-----NQE--DKSPTWGE-PQKP--KSQNWGDGQ--RANPAWS--TG------------------AGDWADSSSVLGHLGD-------GKKN-GSGWD---AD--GN----R----SGSG-WNDATRCGT----------SGW-GSGTN-----AKVNPGTNW-GE-SLK-----------------PGP-------QQN-WA---------------H-KPQD----NNVSN--W--GGA------ASVKQTGTGWIGGPL---PVK--Q--------------KDS-SEATGWEEPSPPSIRRKM-EIDDGTS-AW--GD-PST-Y-NNK---T--VNMWDR-NNPV------------------------------IQ-SSTTA-PATPTT-P----------------------------------TSS-ST-T-------HR--------------A---ETP-----PS--HQA--GTQL---------------------NRSPL---LGPVSSG----------------WGEM-PSV---------HS----KAENSWGEPSS------------------------------------------------------------------------------------------------------------------------------------------------------------------------------------------------------------------------------------------------------------------------------------------------------------------------------------------------------------------------------------------------------------------------------------------------------------------------------------------------------------------------------------------------------------------------------------------------------------------------------------------------------------------------------------------------------------------------------------------------------------------------------------------------------------------------------------------------------------------------------------------------------------------------------------------------------------------------------------------------------------------------------------------------------------------------------------------------------------------------------------------------------------------------------------------------------------------------------------------------------------------------------------------------
Q3UHK8.1/20-1269  ----LVQEEEQLMEEKKKKKDDKKKKEAAQKKATEQKIKVPEQIKPSVSQPQPANSD-NGTSTATSTNNNAKRATASNQQPPPPQQQQPQQEQ-QQQQP---------------------QALPRY-PREVPPRFRH-QEHKQLLKRGQHFPVIAANLGSAVKVLNSQSE-SSAVTNQQPQNNGEVQNSKSQSDINH---NTSGSHYENCQRGPVSST-S-----DCSTS---C-KNAVNDL-LEKEAWPSAPGSDPELAPEC-IDADSASNSESERNITVM----------ASGNTGGEKDGLRNSTGLGSQSKFVVGSS----SNN---------------VGHGSSTGPWG------FPHGALISTCQV--------------SVDAPESKPESSNNRMNAW-------GTVSSSSN---------G--GLNPSTLNSASNHGAWPVLENNGLALKG-------PVGSGSSGINIQ---------CSTIGQMPN--NQNINSKVSGSSTHGTWGSLQETCEPEVSGTQKVSFSGQPQNITTE--TTGPNN-TT--------NFMTSSLPNSGSVQNNELPTSNPGAWRVSTMNHPQIQAPSVMNG-------TSLSHLSNGESKT--GGSYGTTWGAYGSN-YSGDKCAG---PNGQANGDTVNA---TLMQPGING--PMGTNFQVNT---NKGGGVWEPGTVNS-----QSSPWGSGNGA-N-------------------SGGSRRGWESPAQNTG----------TGLSS-VEWNK-LPSNQHSN------DSANGNGKKL-TNGWKSTEED--DQGSATSQTNEQNSVWA--KAGGTVESDGS-AESTGRLEEKVTGESQSRDRRKIDQHTLLQSIVNRTDLDPRVLSNSGWGQTPIKQNTAWDTETSPRGER---KTDN-G-------TEAWGSSATQT---FNSGACTDKTSP-----NSND----TSSV---SGW-----GDPKPTL---RWGD-----SKGSNCQGGWED-----DS-A--ATGMIK--SNQ-------------------------------------------------------------WGG---CK-----EDK-----STWND--SQK--SKQGWGDGQ--KSSQGWS-ISA------------------GDNWGESS-------RSNHWGEANKKS--SSGG---SD--SD----R----SISG-WNELGKTSS----------FTW-GNNIN-----PN--NSSGW-DE-SSKP--------NSSQGWGDPPKC-----NQSLGWGD---SS-KPV--SSPDWNKQQ----DIVGS--W--GIPP-----ATSKPPGTGWLGGPI---PAP--A--------------KEE--EPTGWEEPSPESIRRKM-EIDDGTS-AW--GD-PSK-Y-NYK---N--VNMWNK-NIPE------------------------------AS-GR-SD-QQAQMH-RLLPA--------------------------ASAVSSK-ETSSGSGWGEPWA--------------E--PSTP-----AT-TVDN--GTSA---------------------WGKP-----IDSGPS----------------WGEP-ITA---------AS----N-ASTWGSSSV-GPQ-------SLSKSGP-KSMQDGWCG----------DD-MPLP----G-----S-RPTGWEEEED--VE-----IGM---WN--SNSS-------QELNSSLNWPP-------------------------------YTKKMSSKGL------SGKK--RRRERGMM-KGGNKQ-------------EDAW-INPFVKQ------FSNISFSRDSPEEN----VQSNKMDLSGGMLQ---DKRMEID---------------KHSLNIGDYNRTVGKG-PG----SRPQI-SKE---S---SMERNPYFDKNGNPN------------------------------------------------------------------------------------------------------------------------------------------------------------------------------------------------------------------------------------------------------------------------------------------------------------------------------------------------------------------------------------------------------------------------------------------------------------------------------------------------------------------------------------------------------------------------------------------------------------------------------------------------------------------------------------------------------------------------------------------------------------------------------------------------------------------------------------------------------------------------------------------------------------------------------------------------------------------
Q4S9I4.1/33-1574  -------------------------------------------------------------------------------------------------------------------------------------------------------------------------------------------------------TGSPCTGDGNSNWGKVLVDGSTDKSNNTS-TSSAVWPPSSFSCSSSSSSSGCGSGSDPELASEC-MDADSSSLNGSEKH-LAAV-------TPVMMSSNASS------------SVSSTASS----PSSSMVTSAVMIGVAVNGDGNGNSRHMLG------GGMGT------VSGSNSGNVTGPPHFSVAGSSNIGSNNMGNHNNKPINSSVWGTQSGSNVITTSGNTPCINGGMNPNTLNPNANHGAWPQNLTPGPGPQG-------QRPSQAQGMSSKLGVASPQGPALAWGSMAA--PNS--SMMEDSDVSNGTASNKV-------LGSSNSGNGGLQPTNLNTESNGPNNTIMMNTTTTTNATMTSSSPNS--IASPQLSG-DCSWGSVGG----GNGGPLANGNLSTPQQPQG-------ELGG--PGAFGTSWSATI-----------YPGDEGYPNADTVNSPNPALMQAG-NPKISSAAAYKSNNDQNNTEAPRWDQGATSNPNQPQNNASWGFNSNP-IPYSAGQAPENDAQTTMGPPAAGIPRPWGSSASSSSSSSSSSSTSNTKMSN-SEWGSATPGNNNSD------AGNLKGSSG--NNGWRSLENDAMGMAAAGSGNHSLGGVTGGWGRSG--GSEGSGESSGGRSSSDREGSQSKGGNR-RKATATVLSTLSRADLDPRVLSNSGWGQTPVRQNTAWDVTSTSDNQH---QCSR-G-------DERKQ-----S---STGSGWGTATPA------TS------SQTTGGSGW-----GDHPTSW---DSKA-----SGNGDGHSGWDDGSGYKSS-N--N----T--GNT-------------------------------------------------------------WSN---NK-----PDR----SNTWNN--APK--QQQGWSSSI-GNGSEGWS--NGGDGA----------RSGANNHWGEPQ-------K-------GTGS--VGWD---SD--SD----R----SGSGCWSEPGRTNTNS------GSNTWVGSGGSNTPDQSTPNPGSNW-GD-SVH-----------K---SNPQS-------SSHSWGETMKNN-QGT--QNWG-EPNP----KPSNE--W--GNGPE-ASTS---RGTPGWLGGPM---PTV-GQ--------------KDE--VSNGWEEPSPESIRRRM-EIDDGTA-AW--GD-PGK-S-SCT---F--YNFFSF-SHQILMSSYFTGKYGGGS-VHMWNGTAQTDQDPLGS-SS-QR-QSHPPH-SSKHLFS---------------------PCSPLHRTKVLESSS-------WG--------------DPGIAPP-----VT--VDN--GTSA---------------------WGKP-----MDTSSS----------------WAEPSRDS---------RE----S-GCSWGGQHKSGFPV-----LDSVTTAS-KPM-DTWCG----------DE-V--N----M--------GNSWDQEEE--VE-----IGM---WS--NSQQ-------DNRPNDQN--------------------------------------TWNYKH------KGSY--KM--NKPV--NKQD---------------EAW-MKPFINQ------FNNMNFPRDSP---------DDSMKVG---IS---DKRVDMG-------------------SMGDFNGVMGKN-PG----SRHQL-HKD---S---AMDRSPYYDKLSVSQ---STYDS-QTCDELSANQ----SVSFSP---SHS--------------AQHMSCFD----PGPSSAHPNTGAN--RQNV-NPMM----GGS--------G-VAQGRGGPHS--QVPP----Q-PNLRNQV----PPPILPSQVPPSLLKYPGGNG---A---LNPLFGAQQ-VAVLNQL-TQLNHLTQLNQ-ISQLQ-----Q-QQQKAQS--QRVMSMGRQ--SEQ--TRPIGSSSMM-QPP-RHLD----------------PSL---LKQA-----------PPLKPYLDSYLSHNSQEMQKDA--AA-LGSYSNF-PLSLNSN----LNVPLELA-GSSGGALGYKEPPQSKLKKLWATDPL-EQNS-KPGAIS-SGLR------LEDSPF--YDI-----LSSGPSPLSPPGQ-SMGSVGDGWPPRANS------PP-------P-------HGNTV-------T-------------W---PPEFRPGEPWKG--YPNIDPETDPYVTPGSVINNLSINTV--RDTDHLRDRNNARPSESK----------------------------------------------------------------------------------------------------------------------------------------------------------------------------------------------------------------------------------------------------------------------------------------------------------------------------------------------------------------------------------------------
Q8BKI2.2/38-1167  -QEKEQEREEQLMEDKKRKKEDKKKKEATQ-KVTEQKTKVPEVTKPSLSQPTAASPIGSSPSPPVNGGNNAKRVAVPNGQPP----------SAA-----------------------------RYMPREVPPRFRCQQDHKVLLKRGQPPPPSCMLLGGGAGPPPCTAP-GANPNNN-AQVTGALLQSESGTAPESTLGGAAASNYANSTWGPGASSNS-----GASPNPIHIWDKVIVDG-SDMEEWPCIASKDTESSSENTTDNNSASNPGSEKS-SL------------PGSTTSNK------------GKGSQCQA----ASS----------------GNECNLGVWK------SDPKA------K--------------SVQPPNSTSD-SNNGLGNW-------RSTSGQDR---------IGPGSGFSNFNPNSNPSAWPALVQEGTSRKG-------ALETESSSSSAQ---------VSTVGQASR--EQQ--SKMENAGVNFV-------------------VSGREQAQIHN--TDGPKNGNT--------NSLNLSSPNP--MENKGMPF-GMGLGNTSR----STDAPSQSTG-------DR-------KTGS--VGSWGAARGPSGTDTVSGQSNSGNNGNNGKDREDSWKG---ASVPKP-TG--SKSDSWDNNN---RSTGGSWNFGPQDN-----NDNKWGEGNKM-T-------------------SGVSQGEWKQPTGSD------------ELKI-GEWSG--PNQPNSS------TGAWDNQK-----GHPLPENQ--GNAQAPCWGRSSSSAGS--EVGG--QSTGS-NHKAGSSDSHNSGRRSYRPTH-PDCQAVLQTLLSRTDLDPRVLSNTGWGQTQIKQDTVWDIEEVPRPEG---KSDK-G-------TEGWESAATQT---KNSGGWGDAPSQ------SN------QMK---SGW-----GELSAST---EWKD-----PKST---GGWND-----YK-N--N----N--SSN-------------------------------------------------------------WGG---GR-----ADE--KTPSSWNE--SSC--KDQGWGGGR--QPNQGWT--SG------------------KNGWGEEV-------D-------QVKN--NNWE---SS--AN----K----PVSG-WGEGGQNEI----------GTW-GNGGN-----TNLASKGGW-ED-CKR-----------SPAWNETGR-------QPNSWNK---QH-QQQ--QQPP-PPQP----EASGS--W--GGPPP-PPQGNVRPSNSNWSSGPQ---PTT--P--------------KDD--EPSGWEEPSPQSISRKM-DIDDGTS-AW--GD-PNS-Y-NYK---N--VNLWDK-NSQG------------------------------GP-AP-RE-PNLPTP-M----------------------------------TGK-SASV-------WS--------------K---STP-----PA--PDN--GTSA---------------------WGEP-----NESSPG----------------WGEM-DDA---------GA----S-TTGWGNTPA-NAP-------NAMKPNS-KSMQDGWGE----------SD-GPVT----G-----A-RHPSWEEEDD--G-------GV---WN--TAGS-------QGSTSSHN--------------------------------------SASWGQ------GGKK--QM--KCSL-KGGNN---------------DSW-MNPLAKQ------FSNMGLLSQTEDN------PSSKMDLSV-------DKKFDVD---------------KRTMNLGDFNDIMRKDRPG----FRPPN-SKD---L--GTTDSGPYFEK-----------------------------------------------------------------------------------------------------------------------------------------------------------------------------------------------------------------------------------------------------------------------------------------------------------------------------------------------------------------------------------------------------------------------------------------------------------------------------------------------------------------------------------------------------------------------------------------------------------------------------------------------------------------------------------------------------------------------------------------------------------------------------------------------------------------------------------------------------------------------------------------------------------------------------------------------------------------------
Q8NDV7.2/119-1962 -------------------------------------------------------------------------QQQPQQQPQ----------ALP-----------------------------RY-PREVPPRFRH-QEHKQLLKRGQHFPVIAANLGSAVKVLNSQSE-SSALTNQQPQNNGEVQNSKNQSDINH---STSGSHYENSQRGPVSST-S-----DSSTN---CKNAVVSDL-SEKEAWPSAPGSDPELASEC-MDADSASSSESERNITIM----------ASGNTGGEKDGL-----RNSTGLGSQNKFVVGSSSNN--------------VGHGSSTGPWG------FSHGAIISTCQV--------------SVDAPESKSESSNNRMNAW-------GTVSSSSN---------G--GLNPSTLNSASNHGAWPVLENNGLALKG-------PVGSGSSGINIQ---------CSTIGQMPN--NQSINSKVSGGSTHGTWGSLQETCESEVSGTQKVSFSGQPQNITTE--MTGPNN-TT--------NFMTSSLPNSGSVQNNELPSSNTGAWRVSTMNHPQMQAPSGMNG-------TSLSHLSNGESKS--GGSYGTTWGAYGSN-YSGDKCSG---PNGQANGDTVNA---TLMQPGVNG--PMGTNFQVNT---NKGGGVWESGAANS-----QSTSWGSGNGA-N-------------------SGGSRRGWGTPAQNTG----------TNLPS-VEWNK-LPSNQHSN------DSANGNGKTF-TNGWKSTEEE--DQGSATSQTNEQSSVWA--KTGGTVESDGS-TESTGRLEEKGTGESQSRDRRKIDQHTLLQSIVNRTDLDPRVLSNSGWGQTPIKQNTAWDTETSPRGER---KTDN-G-------TEAWGSSATQT---FNSGACIDKTSP-----NGND----TSSV---SGW-----GDPKPAL---RWGD-----SKGSNCQGGWED-----DS-A--ATGMVK--SNQ-------------------------------------------------------------WGN---CK-----EEK-----AAWND--SQK--NKQGWGDGQ--KSSQGWS-VSA------------------SDNWGETS-------RNNHWGEANKKS--SSGG---SD--SD----R----SVSG-WNELGKTSS----------FTW-GNNIN-----PN--NSSGW-DE-SSKP--------TPSQGWGDPPKS-----NQSLGWGD---SS-KPV--SSPDWNKQQ----DIVGS--W--GIPP-----ATGKPPGTGWLGGPI---PAP--A--------------KEE--EPTGWEEPSPESIRRKM-EIDDGTS-AW--GD-PSK-Y-NYK---N--VNMWNK-NVPN------------------------------GN-SR-SD-QQAQVH-QLLTP--------------------------ASAISNK-EASSGSGWGEPWG--------------E--PSTP-----AT-TVDN--GTSA---------------------WGKP-----IDSGPS----------------WGEP-IAA---------AS----S-TSTWGSSSV-GPQ-------ALSKSGP-KSMQDGWCG----------DD-MPLP----G-----N-RPTGWEEEED--VE-----IGM---WN--SNSS-------QELNSSLNWPP-------------------------------YTKKMSSKGL------SGKK--RRRERGMM-KGGNKQ-------------EEAW-INPFVKQ------FSNISFSRDSPEEN----VQSNKMDLSGGMLQ---DKRMEID---------------KHSLNIGDYNRTVGKG-PG----SRPQI-SKE---S---SMERNPYFDK-----------DG-IVADESQNMQ-----FMSSQ---SMK--------------LPPSNSAL----PNQALGSIA-GLG--MQNLNSVRQ----NGNPSMFGVGNT-AAQPRG-MQQ-PPAQPL-SSSQPNLRAQV----PPPLLSPQVPVSLLKYAPNNG---G---LNPLFGPQQ-VAMLNQL-SQLNQLSQISQ-LQRLL-----A-QQQRAQS--QRSVPSGNRPQQDQQ-GRPLSVQQQM-MQQSRQLDPN-----------LLVKQQ----TPPSQQ-------QPLHQPAMKSFLDNVMPHTTPEL--Q--KGPSPINAFSNFPIGLNSNLNVNMDMN-SIK-EPQSRLRKWTT-VDSISVNTSL-DQNSSKHGAIS-SGFR------LEESPFVPYDF-----MN-----SSTSPASPPGSIGDGWPR-AKS------PN----G-----------SSSV-------N-------------W---PPEFRPGEPWKG--YPNIDPETDPYVTPGSVINNLSINTV--REVDH--LRDRNSGSSSSLNTTLPSTSAWSSIRASNYNVPLSSTAQSTSARNSDSKLTWSPGSVT--NTSLAHELWKVPLPP-------KNI--TAPSRPPPGLTGQKPP-------LSTW-------------DNSP--------LRIGGGWGNSD--AR--YTPGSSWGES-SSGRITNWLVLKNLTPQIDGSTLRTLCMQHGPLITFHLNLPHGNALVRYSSKEEVVKAQKSLHMCVLGNTTILAEFASEEEISRFFAQSQSLTP------------SPGWQSLG--SS---------Q---SRLG-SLD-CSHSFS-SRTDLNHWNGAGLSGTNC---GDL-HGTSLWG----TPHYST-SLWGPPSSSDPRGISSPSPINAFLSVDHLGGGGESM
Q8SY33.1/6-1289   ------------------------------------------------------------------------------------------------------------------------------------------------------------------------------------------------------------------------------------------------------------------------------------------------------------------------------------------------------------------------------------------------------------------------------------------------------------------------------------------------------------------------------------------------------------------------------------------------------------------------------------------------------------------------------------------------------------------------------------------------------------------------------------------------------------------------------------------------------------------------------------------------------------------------------FSQDGWGCQHVNQDTNWEVPSSPEPAN---KDAP-G-------PPMWK----PS---INNGTDLWESNL------RNGGQPAAQQVP-KPSW-----GHTPSSNLGGTWGEDD-DGADSS---SVWTG-----GAVS--N----A--GSGAAVGVNQAGVNV-------------------------------------GPGGVVSSGGPQWGQ---GV-----VGV--GLGSTGGN--GSS--NITGSSGVA--TGSSGNS-SNA------------------GNGWGDPR-------E-------IRPL-GVGGS---MD-IRN----V----EHRG-GNGSGATSS----------DPRDIRMID-----PRDPIRGDPRGI-SGRLN-------GTSEMWGHHPQ-------MSH--NQLQGIN-KMV--GQSV-ATAS----TSVGT--SGSGIGPGGPGPSTVSGNIPTQWGPAQ---PVS--VGV---------SGPKDMSKQISGWEEPSPPPQRRSIPNYDDGTS-LW--GQ-QTR-V-PAA---S--GHWKDM-TDSI------------------------------GR-SS-HL-MRGQSQ-TGGIG--------------------------IAGVGNS-NVPV-------GA--------------N--PSNP-----IS--SVV--GPQARIP--------------SVGGVQHK-----PDGGAM----------------WVHS-GNVGG----RNNVA----A-VTTWGDDTH-SVN-------VGAPSSG-SVSSNNWVD----------D--KSNS----T-----L-AQNSWSDPAP--V-------GV--SWG--NKQS-------KPPSNSASSGWSTAA-----------------------GVVDGVDLGSEWNTHG--GIIGKS--QQ--QQKL-AGLNVG------------MVNVI-NAEIIKQSKQYRILVENGFKKEDVERAL--VIANMNIEEAADMLR--ANSSLSMDG------------WRRHDESLGSYADHNSSTSSGG-FAGRYPVNSGQ--PS--MSFPHNNLMNNMGGTAV-TGGNNN-TNMTALQVQK-----YLNQG---QHG--------------VAVGPQAV----GNSSAVSVGFGQN--TSNA-AVAG----AASVNIAA--NT-NNQPSG-QQ----IRML-GQ---QIQLAI----HSGFISSQILTQPLTQTTLNLLNQLLSNIKHLQAAQQSLTRGGNV-N---PMAVNVA-ISKYK-----Q-QIQNLQN--QINAQQAVYVKQQNM--QPTS--QQQ-QPQ-QQQL----------------P-----------------------SVHLSNS-------GNDYL--RG-HDAINNL-QSNFSEL---NINKPSGYQ-GAS-NQQSRLNQWKLP------VLDK-EINSDSTEFSRAPGAT------KQNLTANTSNINS-LGLQ-----NDSTWS-TGRSIGDGWPD-PSS------DNENKDW--S-------VAQPT-------SAAT------AYTDL---VQEFEPGKPWKG--SQIKSIEDDPSITPGSVARSPLSINS--TPKDADIFA--NTGKNSP--TDLP-----PLSLSSSTW----S--FNPNQNYPS--HSWSDNS---QQCTATSELWTSPLNK------------SSSRGPPPGLTANSNK--------SAN-------------SNASTP---TTITGGANGWLQPR--SGGVQTTNTNWTGG-NTTWGSSWLLLKNLTAQIDGPTLRTLCMQHGPLVSFHPYLNQGIALCKYTTREEANKAQMALNNCVLANTTIFAESPSENEVQSIM-QHLPQTPSSTSSSG-----TSGGNVGG--VG---------T---SANNANSGSAACLSG-NNSGNGNGSAS-GAGSGN---NGN-SSCNNSA----AGGGSS-SNNTITTVANSNLVGSSGSV----------------
Q9HCJ0.3/4-822    ---------------------------------------------------------------------------------------------------------------------------------------------------------------------------------------------------------------------------------------------------------------------------------GSAQG-NF------------TGHTKKTNGN--------NGTNGALVQS----PSNQSALG------AGGANSNGSAARVWGVATGSSSGLAH------C--------------SVSGGDGKMD-TMIGDGRS-------QNCWGASN---------SNAGINL-NLNPNANPAAWPVLGHEGTVATGNPSSICSPVSAIGQNMGNQNG-----NPTGTLGAWGNLLPQE--STEPQTSTSQN-------------------VSFSAQPQNLN--TDGPNNTNPMN---SSPNPINAMQTNG--LPNWGMAV-GMGAIIPPH----LQGLPGANGSS-----VSQ-------VSGGSAEGISNSVWGLSPGNPATGNSNSGFSQGNG----DTVNS---ALSAKQ-NG--SSSAVQKEG-----SGGNAWDSGPPAG----PGILAWGRGSGN-NG-----------------VGNIHSGAWGHPSRST------------SNGVNGEWGK-PPNQHSNSDINGKGSTGWESPS----VTSQNPTVQ-PGGEHMNSWAKAASSGTT--ASEG--SSDGSGNHNEGSTGREGTGEGRRRDKG-IIDQGHIQ--LPRNDLDPRVLSNTGWGQTPVKQNTAWEFEESPRSER---KNDN-G-------TEAWGCAATQA---SNSGGKNDGSIMN----STN-----TSSV---SGWVNAPPAAVPANT---GWGDSNNKAPSGP---GVWGD-----SI-S--S----T--AVSTAAAA---------------------------------------------------KSGHAWSG---AA-----NQE--DKSPTWGE-PPKP--KSQHWGDGQ--RSNPAWS--AG------------------GGDWADSSSVLGHLGD-------GKKN-GSGWD---AD--SN----R----SGSG-WNDTTRSGN----------SGW-GNSTN-----TKANPGTNW-GE-TLK-----------------PGP-------QQN-WA---------------S-KPQD----NNVSN--W--GGA------ASVKQTGTGWIGGPV---PVK--Q--------------KDS-SEATGWEEPSPPSIRRKM-EIDDGTS-AW--GD-PSN-Y-NNK---T--VNMWDR-NNPV------------------------------IQ-SS-TT-TNTTTTTT----------------------------------TTT-SNTT-------HR--------------V---ETP-----PP--HQA--GTQL---------------------NRSPLLGPGRKVSSG----------------WGEM-PNV---------HS----KTENSWGEPSS------------------------------------------------------------------------------------------------------------------------------------------------------------------------------------------------------------------------------------------------------------------------------------------------------------------------------------------------------------------------------------------------------------------------------------------------------------------------------------------------------------------------------------------------------------------------------------------------------------------------------------------------------------------------------------------------------------------------------------------------------------------------------------------------------------------------------------------------------------------------------------------------------------------------------------------------------------------------------------------------------------------------------------------------------------------------------------------------------------------------------------------------------------------------------------------------------------------------------------------------------------------------------------------------
Q9UPQ9.4/1-1833   MREKEQEREEQLMEDKKRKKEDKKKKEATQ-KVTEQKTKVPEVTKPSLSQPTAASPIGSSPSPPVNGGNNAKRVAVPNGQPP----------SAA-----------------------------RYMPREVPPRFRCQQDHKVLLKRGQPPPPSCMLLGGGAGPPPCTAP-GANPNNA--QVTGALLQSESGTAPDSTLGGAAASNYANSTWGSGASSNN-----GTSPNPIHIWDKVIVDG-SDMEEWPCIASKDTESSSENTTDNNSASNPGSEKS-TL------------PGSTTSNK------------GKGSQCQS----ASS----------------GNECNLGVWK------SDPKA------K--------------SVQSSNSTTE-NNNGLGNW-------RNVSGQDR---------IGPGSGFSNFNPNSNPSAWPALVQEGTSRKG-------ALETDNSNSSAQ---------VSTVGQTSR--EQQ--SKMENAGVNFV-------------------VSGREQAQIHN--TDGPKNGNT--------NSLNLSSPNP--MENKGMPF-GMGLGNTSR----STDAPSQSTG-------DR-------KTGS--VGSWGAARGPSGTDTVSGQSNSGNNGNNGKEREDSWKG---ASVQKS-TG--SKNDSWDNNN---RSTGGSWNFGPQDS-----NDNKWGEGNKM-T-------------------SGVSQGEWKQPTGSD------------ELKI-GEWSG--PNQPNSS------TGAWDNQK-----GHPLPENQ--GNAQAPCWGRSSSSTGS--EVGG--QSTGS-NHKAGSSDSHNSGRRSYRPTH-PDCQAVLQTLLSRTDLDPRVLSNTGWGQTQIKQDTVWDIEEVPRPEG---KSDK-G-------TEGWESAATQT---KNSGGWGDAPSQ------SN------QMK---SGW-----GELSAST---EWKD-----PKNT---GGWND-----YK-N--N----N--SSN-------------------------------------------------------------WGG---GR-----PDE--KTPSSWNE--NPS--KDQGWGGGR--QPNQGWS--SG------------------KNGWGEEV-------D-------QTKN--SNWE---SS--AS----K----PVSG-WGEGGQNEI----------GTW-GNGGN-----ASLASKGGW-ED-CKR-----------SPAWNETGR-------QPNSWNKQHQQQ-QPP--QQPP-PPQP----EASGS--W--GGPPP-PPPGNVRPSNSSWSSGPQ---PAT--P--------------KDE--EPSGWEEPSPQSISRKM-DIDDGTS-AW--GD-PNS-Y-NYK---N--VNLWDK-NSQG------------------------------GP-AP-RE-PNLPTP-M----------------------------------TSK-SASV-------WS--------------K---STP-----PA--PDN--GTSA---------------------WGEP-----NESSPG----------------WGEM-DDT---------GA----S-TTGWGNTPA-NAP-------NAMKPNS-KSMQDGWGE----------SD-GPVT----G-----A-RHPSWEEEED--G-------GV---WN--TTGS-------QGSASSHN--------------------------------------SASWGQ------GGKK--QM--KCSL-KGGNN---------------DSW-MNPLAKQ------FSNMGLLSQTEDN------PSSKMDLSVGSLS---DKKFDVD---------------KRAMNLGDFNDIMRKDRSG----FRPPN-SKD---M--GTTDSGPYFEKLTLPF---SNQDG-CLGDEAPCSP-----FSPSP---SYK--------------LSPSGSTL----PNVSLGAIGTGLN--PQNF-AARQ----GGSHGLFG--NS-TAQSRG-LHT--PVQPL-NSS-PSLRAQV----PPQFISPQVSASMLKQFPNSGLSPGLFNVGPQLSPQQ-IAMLSQL-PQIPQFQLACQLLLQQQ-----Q-QQQLLQN--QRKISQAVRQQQEQQLARMVSALQQQ-QQQ-QQRQ----------------PGM----KHSPSH-------PVGPKPHLDNMVPNALNVGLPDL--QT-KGPIPGY-GSGFSSG---GMDYGMVGG-KEA-GTESRFKQWTSMMEGLPSVATQ-EANMHKNGAIVAPGKT------RGGSPYNQFDI-----IP-----GDTLGG-HTGPAGDSWLP-AKS------PPTNKIG--S-------KSSNA-------S-------------W---PPEFQPGVPWKG--IQNIDPESDPYVTPGSVLGGTATSPI--VDTDHQLLRDNTTGSNSSLNTSLPSPGAWPYSASDNSF----TNVHSTSAKFPDYKSTWSPDPIGHNPTHLSNKMWKNHISS-------RNT--TPLPRPPPGLTNPKPS--------SPW-------------SSTA--------PRSVRGWGTQD--SR--LASASTWSDG-GSVRPSYWLVLHNLTPQIDGSTLRTICMQHGPLLTFHLNLTQGTALIRYSTKQEAAKAQTALHMCVLGNTTILAEFATDDEVSRFLAQAQPPTPAATPSAP-----AAGWQSLE--TG---------Q---NQSD-PVGPALNLFG-GSTGLGQWSSS-AGGSSG---ADL-AGASLWG----PPNYSS-SLWGVPTVEDPHRMGSPAPL---LPGDLLGGGSDSI
B4H887.1/32-1121  ---------------------------------------------------------------------------------------------------------------------------------------------------------------------------------------------------------------------------------------------------------------------------------------------------------------------------------------------------------------------------------------------------------------------------------------------------------------------------------------------------------------------------------------------------------------------------------------------------------------------------------------------------------------------------------------------------------------------------------------------------------------------------------------------------------------------------------------------------------------------------------------------------------------------------------------------------------------------------------------------------------------------------------------------------------------------------------------------------------------------------------------------------------------------------------------------------------------------------------------------------------------D--HR----D----ALRG-GGSAGAPSG----------DPRDIRMID-----PRDPIRGDPRGI-SGRLN-------GTSEMWGHHPQ-------MSH--NQLQNMN-KMV--GQVS-GSNV----GASSG--P--GIGPG-GP---GPGGVSGPVSTNI---ATQ--WGPTQTV--GVGGGGTKD--KISGWEEPSPPPQRRNIPNYDDGTS-LW--GQ-QTR-V-PGG---GGGGGHWKD-MTDS------------------------------IS-RN-HL-IRGQNQ-SVGIGI------------------------AGVGVGNT-NVPV-------GG--------------N--PNNP-----MT--SVV--GPQTRLS--------------SVSGVQHK-----PDGSTM----------------WVHS-NNVSG----RNTVP----G-VTAWGDDSH-NVG---------GPGGG-SVSGSNWVD----------D--KSSA----G-----L-AQNSWSDTSS--V-------GV--GWG--NKQS-------KLPSASGSSGWSTSSSVGV---------------GVVDGDLGIPIGNAHGGI------VGKS--QQRQQQKL-AGLNVGMV---------NVLNTE-MIKQSKQY---RILVENGFKKEDVERAL--VSANMNIEEAADMLR--ANSSLAMDG------------WRRHEESLGSYSDHSSSTSSGG-FAGRYPV-GAA---QPSMSFPPNNLMNSMAGAPVTGSGNNN-PNMAAMQVQK-----YLSQG---PHG--------------VTVGPQAV----GNPSAVSVGFGQS--SSNA-AVAA----AASVNIAA--NT-NNQPSG-QQ----IRML-GQ---QIQLAI----HSGFISSQILTQPLTQTTLNLLNQLLSNIKHLQAAQQSLARGGNA-N---PMAVNVA-IAKYK-----Q-QIQNLQN--QINAQQAVYIKQQNL--QPNSQQQQQ-QQQ-QQQQ----------------PQQ----QHPT--------------AHLNNS-------GNDYM--RS-HDAINNL-QGNFSEL---NLNKPSGYQ-GAS-NQQSRLNQWKLP------VLEK-DINADSTDFSRAPGAT------KQNLSSNSNNMGS-LGLQ-----NDGTWS-TGRNIGDGWPD-PSS------DNQNKDW--S-------VAQPSTAAPAYTD-------------L---VREFEPGKPWK-----IKSIEDDPSITPGSVARSPLSINP--TPKDADIFA--NTGKNSP--TDLP-----PLSLSSSTW----S--FNPNQNFPS----WSDNS---QQCASTSELWTSPLNK------------ASSRGPPPGLTTNANKSGNGVSGVTST-------------SSTI--------AGSANGWLQTR--SG-VPTTNTTWTGG-NTSWSSSWLLLKNLTAQIDGPTLRTLCMQHGPLVSFHLYLNQGIALCKYTTREEASKAQMALNNCVLGNTTIFAETPSENEVQNIL-QHLPQVPSSTNSAI----GSSVGSSVG--TA---------P---ATSS-SVSSLSGNSS-NGNGN--GNGG-GGGSGN---SSI-SGSNPST----SVANSN-L-----------------------------------
Q8BNF0.2/9-877    -------------------------------------------------------------------------------------------------------------------------------------------------------------------------------------------------------------------------------------------------------------------------------------------------------------------------------------------------------------------------------------------------------------VVNRMNAW-------GTVSSSSN---------G--GLNPSTLNSASNHGAWPVLENNGLALKG-------PVGSGSSGINIQ---------CSTIGQMPN--NQNINSKVSGSSTHGTWGSLQETCEPEVSGTQKVSFSGQPQNITTE--TTGPNN-TT--------NFMTSSLPNSGSVQNNELPTSNPGAWRVSTMNHPQIQAPSVMNG-------TSLSHLSNGESKT--GGSYGTTWGAYGSN-YSGDKCAG---PNGQANGDTVNA---TLMQPGING--PMGTNFQVNT---NKGGGVWEPGTVNS-----QSSPWGSGNGA-N-------------------SGGSRRGWGSPAQNTG----------TGLSS-VEWNK-LPSNQHSN------DSANGNGKKL-TNGWKSTEED--DQGSATSQTNEQNSVWA--KAGGTVESDGS-AESTGRLEEKVTGESQSRDRRKIDQHTLLQSIVNRTDLDPRVLSNSGWGQTPIKQNTAWDTETSPRGER---KTDN-G-------TEAWGSSATQT---FNSGACTDKTSP-----NSND----TSSV---SGW-----GDPKPTL---RWGD-----SKGSNCQGGWED-----DS-A--ATGMIK--SNQ-------------------------------------------------------------WGG---CK-----EDK-----STWND--SQK--SKQGWGDGQ--KSSQGWS-ISA------------------GDNWGESS-------RSNHWGEANKKS--SSGG---SD--SD----R----SISG-WNELGKTSS----------FTW-GNNIN-----PN--NSSGW-DE-SSKP--------NSSQGWGDPPKC-----NQSLGWGD---SS-KPV--SSPDWNKQQ----DIVGS--W--GIPP-----ATSKPPGTGWLGGPI---PAP--A--------------KEE--EPTGWEEPSPESIRRKM-EIDDGTS-AW--GD-PSK-Y-NYK---N--VNMWNK-NIPE------------------------------AS-GR-SD-QQAQMH-RLLPA--------------------------ASAVSSK-ETSSGSGWGEPWA--------------E--PSTP-----AT-TVDN--GTSA---------------------WGKP-----IDSGPS----------------WGEP-ITA---------AS----N-ASTWGSSSV-GPQ-------SLSKSGP-KSMQDGWCG----------DD-MPLP----G-----S-RPTGWEEEED--VE-----IGM---WN--SNSS-------QELNSSLN-----------------------------------------WPP------YTKK-MSS--KGMM-KGGNKQ-------------EDAW-INPFVKQ------FSNISFSRDS-----------------------------------------------------------------------------------------------------------------------------------------------------------------------------------------------------------------------------------------------------------------------------------------------------------------------------------------------------------------------------------------------------------------------------------------------------------------------------------------------------------------------------------------------------------------------------------------------------------------------------------------------------------------------------------------------------------------------------------------------------------------------------------------------------------------------------------------------------------------------------------------------------------------------------------------------------------------------------------------------------------------------------------------------------------------------
B4MF11.1/6-1287   ------------------------------------------------------------------------------------------------------------------------------------------------------------------------------------------------------------------------------------------------------------------------------------------------------------------------------------------------------------------------------------------------------------------------------------------------------------------------------------------------------------------------------------------------------------------------------------------------------------------------------------------------------------------------------------------------------------------------------------------------------------------------------------------------------------------------------------------------------------------------------------------------------------------------------FSQDGWGCQHVNQDTNWEVPSSPEPAN---KDPS-G------GPLMWK----PN---INNGTDLWESNL------RNGGQPPAQQVP-KPSW-----GHTPSSNLGGTWGEDD-DGADST---SVWTG-----QS-S--N----S--TTSGVAVGANAP-------------------------------------------GVGAAAGPQWGQ---AVAVGVGVGV--ALNSTGNN--NAG--NNLAVSGTV--GGAGGSVGGST------------------GNGWGDPR-------D-------MRPL--AGAG--PMD-IRN----VDPREPITM-RGVGAPTG-----------DPRDLRMID-----PRDPIRGDPRGI-SGRLN-------GTSEMWGHHPQ-------IAH--NQIQNIN-KMV--GPVV-SATG----SNIAS--S--NIGPS-GVGSVSGNVGAQWGATQA---VVG-GP--------------KDISKQITGWEEPSPPPQRRNIPNYDDGTS-LW--GQ-QSR-L-PGS---G--AHWKDM-TDSM------------------------------SR-SHLMR-AQNPTG-NIVG---------------------------SGIVGNS-NVPV-------GG--------------N--PNNS-----MGGGGVV--GPQSRLANTP--------GPGGVVGG--QH--GKPDAGAM----------------WVHS-NNSGGGV-GGGRNA----Q-VSSWGDDSH-N---------VGVVGGT-ALSGNNWVD----------DK-QSTSLAQIG-----A-NANSWSDSPS--GGG---GGGG---WG--GNKQ-------SKLPAAGGASSGWSNANT------------------VGSNVESGDLSSDWPHGGIVGKSQQQ--QQ--QQKI-AGINVGV----------GILNTD-MVKQSKQY---RLLVENGFKKEDVERAL--LSTNMNIEEAAEMLRANPNSSLAMEG------------WRRHEEVLGSYADHSNTTNTG----GFPQR-YPV---G--SAQPSMSFPPNNLMTN---MSGTP-G---NNPNMA-----VLQVQ---KYL--------------NQGGPHNVA--IGGPQSLNANASVA--FCQN-ASSP----APAVNIAS--NA-NNQPSG-QH----IRQL-GQ---QIQLAI----HSGFISSQILTQPLTQNTLNLLNQLLSSIKHLQAAQQSLSRGSNA-N---PMVVNVT-IAKYK-----Q-QIQNLQN--QINAQQAVYIKQQNL--------QQN-SQQ-QQQQ----------------H---------P-------------SGHINNS-------GNDYL--RN-HDAITTL-QGNFSEL---NLNKPSGYQ-GAP-NQQSRLNQWKLPV-----LEKD-TIATDSTDFSRAPGTT------KQNLTSNSSNMGP-LGLQ-----NDGTWS-TGRNIGDGWPD-PSI------DNENKDW--SVA---PTAAAYT-------D-------------L---VQEFEPGKPWKG--SQIKSIEDDPSITPGSVARSPLSINP--TPKDADIFA--NTGKNSP--TDLP-----PLSLSSSTW----S--FNPNQNFPS----WSDN----SQQCATSELWTSPLNK------------SSSRGPPPGLSTNKSG--------GVT-------------ATTPSP----TVAGNSNGWLPNR--SV--PNTNTTWTGA-NAAWNSSWLLLKNLNAQIDGSTLRTLCMQHGPLVSFHPYLNQGIALCKYTTREEANKAQMALNNCVLGNTTIFAESPSENEVQNIL-QHLPQAPSSTNSAG-----SVGNGSGVGNIS---------A---SVSN-SCSGAATISGGNSSSNGNGTGG-NGGSTA---AGT-SGAATNA----SGGGGSGNSVGSGS-VGSSS-----------------------
B4NHM7.1/6-1344   ------------------------------------------------------------------------------------------------------------------------------------------------------------------------------------------------------------------------------------------------------------------------------------------------------------------------------------------------------------------------------------------------------------------------------------------------------------------------------------------------------------------------------------------------------------------------------------------------------------------------------------------------------------------------------------------------------------------------------------------------------------------------------------------------------------------------------------------------------------------------------------------------------------------------------FSQDGWGCQHVNQDTNWEVPSSPEPAN---KDPS-G-------PPMWK----PS---INNGTDLWESNL------RN------GGQ---PTA-----QQQVPKP---SWGHT---PSSNL--GGTWGE-----DD-D-GA----D--SSNVWTGGGGSAGAMTSAAGSGPGAAIVGVNPSGVNVGIGGSVGASGGGPQWGLTSTGNNSTGTSGG---GA-----LPV---VTPGCGA--GSG--NISGGGGGA------------VAGGGT--------NAGSAGNGWGDPR-------EIRP-LPGGVGG--GGGQ---MD-IRNVDHRD----AMRG-AGGSSAPSG----------DPRDMRMID-----PRDPIRGDPRGI-SGRLN-------GTSEMWGHHPQ-------ISH--NQMQSIN-KMV--GQVV-GAAGS--SVGVGS--A-PGPGGP-GPGGVSSNIGTQWGANQSVGGPKD--I--------------SKQ--ISSGWEEPSPPPQRRNIPNYDDGTS-LW--GQQPAR-V-PGG---G--GGHWKD-MSEP------------------------------MN-RN-HL-IRGQNQ-SVGI----------------------------GIGGNV-PVGG-------GN--------------P---NNP-----MT--SVV--GPQARLTSVG---------GVGVGGV--PH---KQDGGTM----------------WVHP-NNSGG----GRNPV----N-VAGWGDDSH-NVG---------VTGSV-SVSGSNWQV----------DD-K-------------A-SANSWSDAPA--A-------GVG-GWG--AKQS-------KLSTTNANSSGWSTGAVL------------------GDGSELTSDWSSHAGI------VGKP-QQQ--QQKL-AGLNVGVGVGVGGMVNMNVLNTD-MIKQSKQY---RILVENGFKKEDVERAL--VSANMNIEEAAEMLRANANSTLAMEG------------WRRHEESLGSYGDHSNPGGAGGFATGRYPV-GGGAQPS--MSFPPNNLMNAGGAGS--SGVGGG-GNNPNVSALQ-----VQKYL---SSQ--------------QGPHGVAS----SSASAVSVGFGQG--SGNA-AQTV----NIA---AA--NTNNQQPSG-QQ----IRML-GQ---QIQLAI----HSGFISNQILNQPLTQTTLNLLNQLLIN--------------------IKNLQAAQSSLSRGG-----N-ANPMAVNVAIAKYKQQIQTLQNQINAQQAVYIKQQ-QQQ-QNLQ----------------PNS----QQQ--Q-------PPHPSAHLNSS-------GNDYL--RG-HDAIANL-PGNFSEL---NLNKPTYTQ-GAS-NQQSRLNQWKLP------VLEK-DIAADSTDFSRAPGAT------KQNLSSNSNNMGP-LGLQ-----NDGTWS-TGRNIGDGWPD-PSD------N-ENKDW--S-------VAQPS-------TASASSAAATAYTDL---VQEFEPGKPWKG--SQIKSIEDDPSITPGSVARSPLSINS--TPKDADIFA--NTGKSSP--TDLP-----PLSLSSSTW----S--FNPNQNFPS----WSDN----SQQCATSELWTSPLNK------------TASRGPPPGLTSNANK--------SITGGPTGPGSGTATSSSTG--------PGNANGWLSSRGVSV--STTNTTWTGG-NTSWSSSWLLLKNLTAQIDGPTLRTLCMQHGPLVSFHLYLNQGIALCKYATREESNKAQMTLNNCVLGNTTIFAESPNEAEVQNIL-QHLPQTPTSGNSGHT--PSGGGGPSTG--NG---------SSVGGASS-ASSSGASVSG-SSNGNGGNASN-GNNGNG---GGN-GGGGGNG----SNNPNT-SVANTNLLSTSTGSGSGS------------------
D0Z7B2.1/6-1290   ------------------------------------------------------------------------------------------------------------------------------------------------------------------------------------------------------------------------------------------------------------------------------------------------------------------------------------------------------------------------------------------------------------------------------------------------------------------------------------------------------------------------------------------------------------------------------------------------------------------------------------------------------------------------------------------------------------------------------------------------------------------------------------------------------------------------------------------------------------------------------------------------------------------------------FSQDGWGCQHVNQDTNWEVPSSPEPAN---KDPS-G------GPLMWK----PN---INNGTDLWESNL------RNGGQPPAQQVP-KPSW-----GHTPSSNLGGTWGEDD-DGADST---SVWTG-----QS-S--N----S--TTSGVAVGANAPGVGAAA------------------------------GPQWGQAVAVGVGVGVA------------------LNSTGNN--NAP--ATGALPAVAPGCGNSGN----NLAVSGTVGGAGGSVGGSTGNGWGDPR-------D-------MRPL--AGAG--PMD-IRN----VDPREPITM-RGVGAPTG-----------DPRDLRMID-----PRDPIRGDPRGI-SGRLN-------GTSEMWGHHPQ-------IAH--NQIQNIN-KMV--GPVV-SATG----SNIAS--S--NIGPS-GVGSVSGNVGAQWGATQA---VVG-GP--------------KDISKQITGWEEPSPPPQRRNIPNYDDGTS-LW--GQ-QSR-L-PGS---G--AHWKDM-TDSM------------------------------SR-SHLMR-AQNPTG-NIVGSGIVGN----------------SNVPVGGNPN----NSM------------------------------------GGGGVV--GPQSRLANTP---------GPGVVVGGQHG---KPDAGAM----------------WVHS-NNSGGGV-GGGRNA----Q-VSSWGDDSH-N---------VGVVGGT-ALSGNNWVD----------DK-QSTSLAQIG-----A-NANSWSDSPS--GGG---GGGG---WG--GNKQ-------SKLPAAGGASSGWSNANT------------------VGSNVESGDLSSDWPHGGIVGKSQQQ--QQ--QQKI-AGINVGV----------GILNTD-MVKQSKQY---RLLVENGFKKEDVERAL--LSTNMNIEEAAEMLRTNPNSSLAMEG------------WRRHEEVLGSYADHSNTTNTG----GFPQR-YPV---G--SAQPSMSFPPNNLMTN---MSGTP-G---NNPNMA-----VLQVQ---KYL--------------NQGGPHNVA--IGGPQSLNANASVA--FCQN-ASSP----APAVNIAS--NA-NNQPSG-QH----IRQL-GQ---QIQLAI----HSGFISSQILTQPLTQNTLNLLNQLLSSIKHLQAAQQSLSRGSNA-N---PMVVNVT-IAKYK-----Q-QIQNLQN--QINAQQAVYIKQQNL--QQNS-------QQ-QQQQ----------------Q-------HP--------------SGHINNS-------GNDYL--RN-HDAITTL-QGNFSEL---NLNKPSGYQ-GAP-NQQSRLNQWKLPV-----LEKD-TIATDSTDFSRAPGTT------KQNLTSNSSNMGP-LGLQ-----NDGTWS-TGRNIGDGWPD-PSI------DNENKDW--SVA---PTAAAYT-------D-------------L---VQEFEPGKPWKG--SQIKSIEDDPSITPGSVARSPLSINP--TPKDADIFA--NTGKNSP--TDLP-----PLSLSSSTW----S--FNPNQNFPS----WSDN----SQQCATSELWTSPLNK------------SSSRGPPPGLSTNKSG--------GVT-------------ATTPSP----TVAGNSNGWLPNR--SV--PNTNTTWTGA-NAAWNSSWLLLKNLNAQIDGSTLRTLCMQHGPLVSFHPYLNQGIALCKYTTREEANKAQMALNNCVLGNTTIFAESPSENEVQNIL-QHLPQAPSSTNSAG-----SVGNGSGVGNIS---------A---SVSN-SCSGAATISGGNSSSNGNGTGG-NGGSTA---AGT-SGAATNA----SGGGG--------------------------------------
B4JZV3.1/6-1310   ------------------------------------------------------------------------------------------------------------------------------------------------------------------------------------------------------------------------------------------------------------------------------------------------------------------------------------------------------------------------------------------------------------------------------------------------------------------------------------------------------------------------------------------------------------------------------------------------------------------------------------------------------------------------------------------------------------------------------------------------------------------------------------------------------------------------------------------------------------------------------------------------------------------------------FSQDGWGCQHVNQDTNWEVPSSPEPAN---KDPSGG-------PPMWK----PN---INNGTDLWESNLRN--GGQPP----AQQVP-KPSW-----GHTPSSNLGGTWGEDD-DGADST---SVWTG-----QS-V--N----N--AASGVVVGVNSAGV--------------------------------------GSGVGSASGGPPWPQ---GV----GVGV--GLSAAGGN--SGNNLTSTGTVGGA--GGSVGGS--T-------------------GNGWGDPR-------D-------IRPL--AGGG--PMD-IRNVDPRD----SIPM-RGVGPPTGD----------PRD-LRMID-----PRDPIRGDPRGI-SGRLN-------GQSEMWGHHPQ-------IAHNQIQNINKM-VGP--VVGGSSGTN----VVSSN--I--GGPG--GVGAVSSNIGAQWGPAQT---VVG-GP--------------KDISKQITGWEEPSPPPQRRNIPNYDDGTS-LW--GQ-QTR-L-PGG---G--PQWKDM-TDSI------------------------------GR-SH--L-MRTQNP-SGGTIVGSSIA-------------GNSNVPAIGGNP----------------------------------NNS-----MP--GAG--GPQARLTNPIGGPSGVGVAVGGVGVGG-QH--GKPDAGAM----------------WVHQ-NNSAG----SRNAQ----V-VNSWGDDSH-NVG-------GVVVGATGVVAGNNWVD----------D--KPNA----GLAQIGA-SSNSWSDSAT--GG-----GGG---WC--GNKP-------SKLSSASGASSGWSNSNTVGGGAGNVEGGDISSDWSHSVIVGKTQQQQQQQQ------QQQQ--QQ--QQKL-AGINV---------------GVL-NSEIVKQSKQYRILVENGFKKEDVERAL--LSANMNIEEAADMLR--ANANSSLAMVE---------GWRRHDEGLGSYADHSNTPNSG----GFPQR-YPV---S--GAQPSMSFPPNNLMSN---MSGTA-VTGSNNPNMA-----TLQVQ---KYL--------------SQGGPHSVAIGGGGPQSVNANAPVA--FCQN-ASNA----APAVNIAS--NA-NNQPSG-QH----IRML-GQ---QIQLAI----HSGFISSQILTQPLTQNTLNLLNQLLSTIKHLQAAQQSLSRGSNA-S---PMVVNVT-IAKYK-----Q-QIQNLQN--QINAQQAAYIKQPNL--------QQN-SQQ-QQQL----------------PS----------------------GGHMNNS-------GNDYL--RN-HDAIGTL-QGNFSEL---NLNKPSGYQ-AAP-NQQSRLNQWKLPV------LEKDSMATDGTDFSRAPGAT------KQNLASNSNNMGP-LGLQ-----NDGTWS-TGRNIEHGWPD-PSI------DNENKDW--SVA---PTAAAYS-------D-------------L---VQEFEPGKPWKG--SQIKSIEDDPSITPGSVARSPLSINP--TPKDADIFA--NTGKTSP--TDLP-----SLSLSSSTW----S--FNPNQNFPS----WSDN----TQQCATSELWTSPLSK------------GSSRGPPPGLSTSKTG--------GVT-------------APTPSP----TVAGNSNGWLPNR--SV--PSTNTAWTGT-NVSWNSSWLLLKNLNAQIDGPTLRTLCMQHGPLVSFHPYLNQGIALCKYATREEANKAQMALNNCVLGNTTIFAESPSENEVQNIL-QHLPQAPSSTNSGI-----SSSSAGNG--NSGGIVGGVGTTS-VSGAG-SSG-GASISG-NSSSNSNGNGA--GGNSG---SNA-AGVVTSG----AGGTAS-SAASG-------------------------------
Q3UUG8.1/1-727    --------------------------------------------------------------------------------------------------------------------------------------------------------------------------------------------------------------------------------------------------------------------------------------------------------------------------------------------------------------------------------------------------------------------------------------------------------------------------------------------------------------------------------------------------------------------------------------------------------------------------------------------------------------------------------------------------------------------------------------------------------------------------------------------------------------------------------------------------------------------------------------------------------------------------------------------------------------------------------------------------------------------------------------------------------------------------------------------------------------------------------------------------------------------------------------------------------------------------------------------------------------------------------------------------------------------------------------------------------------------------------------------------------------------------------------------------------------------------------------------------------------------------------------------------------------------------------------------------------------------------------------------------------------------------------------------------------------------------------------------------------------------------------------------------------------------------------------------------------------------------------------------------------------------------------------------------------------------------------------------------LQ---DKRMEID---------------KHSLNIGDYNRTVGKG-PG----SRPQI-SKE---S---SMERNPYFDK-----------DG-IVADESQNMQ-----FMSSQ---SMK--------------LPPSNSAL----PNQALGSIA-GLG--TQNLNSVRQ----NGNPNMFGVGNT-AAQPRG-MQQ-PPAQPL-SSSQPNLRAQV----PPPLLSPQVPVSLLKYAPNNG---G---LNPLFGPQQ-VAMLNQL-SQLNQLSQISQ-LQRLL-----A-QQQRAQS--QRSAPSANRQQQDQQ-GRPLSVQQQM-MQQSRQLD----------------PSLLVKQQTPPSQ-------QPLHQPAMKSFLDNVMPHTTPEL--Q--KGPSPVNAFSNFPIGLNSNLNVNMDMN-SIK-EPQSRLRKWTT-VDSMSVNTSL-DQNSSKHGAIS-SGFR------LEESPFVPYDF-----MN-----SSTSPASPPGSIGDGWPR-AKS------PN----G-----------SSSV-------N-------------W---PPEFRPGEPWKG--YPNIDPETDPYVTPGSVINSLSINTV--REVDH--LRDRNSGSSSSLNTTLPSTSAWSSIRASNYNVPLSSTAQSTSARNSDSKLTWSPGSVT--NTSLAHELWKVPLPP-------KNI--TAPSRPPPGLTGQKPP-------LSTW-------------DNSP--------LRVGGGWGNSD--AR--YTPGSSWGES-SSGRITNWLVLKNLTPQIDGSTLRTLCMQHGPLITFHLNLPHGNALVRYSSKEEVVKAQKSLHMCVLGNTTILAEFASEEEISRFFAQSQSLTP------------SPGWQSLG--SS---------Q---SRLG-SLD-CSHSFS-SRTDVNHWNGAGLSGANC---GDL-HGTSLWG----TPHYST-SLWGPPS-SDPRGISSPSPINAFLSVDHLGGGGESM
B0WTJ5.1/228-1404 ---------------------------------------------------------------------------------------------------------------------------------------------------------------------------------------------------------------------------------------------------------------------------------------------------------------------------------------------------------------------------------------------------------------------------------------------------------------------------------------------------------------------------------------------------------------------------------------------------------------------------------------------------------------------------------------------------------------------------------------------------------------------------------------------------------------------------------------------------------------------------------------------------------------------------------DGWGCQHVNQDTQWDVPASPEPAK-----------------DAIK----MN---INNGTELWETNL------RN------GGQ---P-S-----QQPTQKV---PWCP-----QGNH--GGTWGV-----DD-D--NN-PEN--NSV-------------------------------------------------------------WAG---GA-----GGG---AGAAALP--PGG--GGGGTGNPP-VAGQPNWN-QNS------------------GAMWPPNV-------AN----APPKKE--PEWT---GN--VG----V----AGAG-GNNWENRGAVAPPPPPHIPAPP-LDMGN-------------V-DMRSMRPPGS---IEPNREFRGDPRG-------ISGRLN--GNSS-GMW--EQHP-MPN-----TPLNK--M-PPQA---PLLNATGNQWPVGAGGPQ---NIP--P--------------TKP--QP-GWDEASPPANRRNISNMDEGSS-LW--GA-PAN-M-N----------------RPN------------------------------GP-DA-MV-RNGRNP-L----------------------------------GGN-SG-----------------------------PIG-----PG--GLG--GPRL---------------------GGPGN---QMKSDNM----------------WGHG-GPG---------AI----R-NGSWGDDGN--VG-------NWEEKGP-GP-QGGVGG----------GS-T-WN----E-----G-NPATWNNNKKPMV-------------G--GGNV-------WPETSDLI--------------------------------------GGEWGA-----GVGKP--PN--KHNP----QD---------------IIR-SSKQFRI------LYEMGFKKEDIEQAL--RTANMSLEEAMEMLQ---TQRNNGN-------------------NMTDWRRHDDHPGGG----FEPPF-SGG---R----FPGGGNGPS--LPF--PQNPNG-PNNNNMPGGMGGGGGGGGNP---NLAG------------LNSLSKANL----QSYLNQAPPSGPG--GP----FNQ----GGPNGMGG--AG-GAGSGG-GL---GGQNS-SAQ-PSTQQ-------LRMLVQQIQMAVQA----GYLNHQILN--QPLAPQT-LFLLNQLLNNIKQLQVTQNSLQRGG-----AGGNAQMSM--IPKIKQQIAGLQNQIATQQAIYVKQQ-QQQ-QQQQ----------------SGG----SSNVGG-------HLGGNFHREQNDLTTLQNSLSEMGLGG-KDPSGPY-HHGPGGG---GPGNSGGGS-GAT-SQQSRLNQWKLP------AMDK-DSSHDLTDFSRAPGTTAKSSLAAPGSG-----MPGLGGLQ-----GDNTWSTGRGSIGDGWPD-SSA------DVGSKDWPSN-------QDSFT-------D-------------L---VPEFEPGKPWKG--NQ-MKIEEDPTITPGSIARSPIASISIGSAKDSDLFA--GSSKPSPTDSISLSSSTWSFNPN-NNF----T---SSISKLAENKNTWSDSG--------TSDLWGSGLGGGGGGGAGAAG--KAPRGPPPGLSAGKNP--------GGG-------------G-----------GFGSNGWNQRP--GP----TGGNWAGG-P-AWYSTWVLLKNLTAQIDGSTLRTLCMQHGPVQNFHLYLNHGIALCKYLSREEANKAQQALNNCVLGNTTICAESPLASEVQTILQHLGIPGGANNNNI----------NNNN--NG---------N---INVG-SSG--LGNNN-NNNNAQPWRSS---GSQQ---ANIRSAADTWGSGWPSSGAGA-NLWTPL--DGPTERGTPSNLNSFLPENLLGGE----
Q172C6.1/6-1080   ------------------------------------------------------------------------------------------------------------------------------------------------------------------------------------------------------------------------------------------------------------------------------------------------------------------------------------------------------------------------------------------------------------------------------------------------------------------------------------------------------------------------------------------------------------------------------------------------------------------------------------------------------------------------------------------------------------------------------------------------------------------------------------------------------------------------------------------------------------------------------------------------------------------------------FSQDGWGCQHVNQDTQWDVPASPEPAN---KDA-------------LK----MN---INNGTELWETNL------RN------GGQ---P-T-----QQPTQKT---PWGP-----SNNI--GGTWGV-----DD-D--SN-AEN--NSV-------------------------------------------------------------WTG---GA-----TGG--A-----NP--PVA--GQQGWNQ----NNNAMWP-PNVANA-----------PPKKEPEWSG-----------------NVPV--PGGA---NN--WE----N----RGTA-APPPPHIPA----------PPLDMPNVD----MRNMRPPGAI-EP-SRE-------------FRGDPRGISGRLNGSSGMWDQHP-MP-NAP--LNKM-PPQA----PMLNA--A--GGN-----------QWPVGAGGPQ---NVP--P---------------SK--LPTSWDEASPPASRRNMSNLDDGTS-LW--GA-PTN-P-N----------------RPN------------------------------GPNDG-MV-RNGRNP-L----------------------------------GGN-SG-----------------------------PIG-----PG--GIG--GPRLS-------------------GPGNP-----MKSD-M----------------WGHG-GPG---------AM----R-NGSWDDNSN-----------NWEDKGP-GPLGGGGGG----------NA-G-------G-----A-GGSTWNDG-P--GN-----PST---WN--NKKPIVPGGNVWPETSDLI--------------------------------------GGDWGAG---IGVGKP--PN--KHNP----QE---------------IIR-SSKQFRI------LYEMGFKKEDIEQAL--RTSNMSLEEAMEMLQ---RNN---------------------GNNMPDWRRHDDHP-GG----FEPPF-SGG---R----FPGGGAGP--SLPF---PQNQN-GPNNNMPAGM-----GSGNP---NLA-------------GLNALSKPL----QSYLNQAPPSGPG--PFN-----Q----GGPNGGVG--GG-AAGILG-GAG--AGQNS-SAQ-PSTQQ-------LRMLVQQIQMAVQA----GYLNHQILN--QPLAPQT-LFLLNQLLNNIKQLQVTQNNLQRGG----GG-GNNQMSM--IPKIKQQIAGLQNQIATQQAIYVKQQ-QQQ-QHSG----------------NTS----NI---N-------HLANNFHREQN-------DLTTL--QN-SLSEMGL-GKDHNGG---GGGGG-NSG-GST-SQQSRLNQWKLP------AVDK-DAGHDLTDFSRAPGTTAKSTLSTTGSSISGLSG-----LQ-----GDNTWSTGRGGIGDGWPD-SST------ETGNKDWPAT-------QDTFT-------D-------------L---VPEFEPGKPWKG--TQ-MKIEEDPTITPGSIARSPIASISIGSAKDSDLFA--NSSKPSPTDSISLSSSTWSFNPGNNNF----S---SSISKLGGNKNTWSDAG--------ASDLWGTGLGS-------GTAGGKTPRGPPPGLSAGKNP--------GGF-------------GSNG--------WNQRPGPGGNN--WP----TGGG-GGG-GPGWYSTWILLKNLTTQIDGPTLRTLCMQHGPLQNFHLYLNHGIALCKYQSREEANKAQQALNNCVLGNTTICAESPTESEVQTILQHLGVPGGNNNNNNN-----NNGNMGSA--GG---------L--------------------------------------------------------------------------------------------------
B4L7C4.1/6-1178   ------------------------------------------------------------------------------------------------------------------------------------------------------------------------------------------------------------------------------------------------------------------------------------------------------------------------------------------------------------------------------------------------------------------------------------------------------------------------------------------------------------------------------------------------------------------------------------------------------------------------------------------------------------------------------------------------------------------------------------------------------------------------------------------------------------------------------------------------------------------------------------------------------------------------------FSQDGWGCQHVNQDTNWEVPSSPEPAN---KDPS-V-------PSMWK----PN---INNGTDLWESNL------RNGGQPPAQQVP-KPSW-----GHTPSSNLGGTWGEDD-DGADST---SVWTG-----QS-S--N----S--AASNVPVGANVPGVGSSTAPQWGQ-------------------GVGVGVGVGVPLNTAGNNSVPTTG---AL-----PVV----APGCGS--NGN--NLSGTGAVG--GGAGANV-GNT------------------GNGWGDPR-------D-------MRPLAGAGGGG-PID-IRNVDPRD----PITM-RGVGAPTG-----------DPRDLRMID-----PRDPIRGDPRGI-SGRLN-------GTSEMWGHHPQ-------IAH--NQIQNIN-KMV--GPVV-GTAG----ANMTN--S--NIGPA-GVGSISSNIGAQWGAAPQ---AVV--GGGGGTV-GVGVPKDLAK--QITGWEEPSPPPQRRNIPNYDDGTS-LW--GQ-QTR-L-PGS---G--GHWKDM-TDSM------------------------------SR-SHLMR-SQNPSS-QIVGSSNVPG---------------GVGGNPNNTMA---------------GVVGP-----QSRLSS---TAG-----PT--GGV--GVSG---------------------QHGK-----ADSGAM----------------WVHP-NNSGAASGGRNAQQ----Q-VSSWGDDSH-NVGV-----VGAGGGGG-SVGGSNWVD----------DK-QNSSLAQIG-----G-NSTSWSDSPS--G-------GV--GWG--NKQN-------KLSTTGGASSGWSNPNTVGGNVDG-----NDISSDWPHGGAIVGKAQQQQQQ------QQQQ--QQ--QQKL-AGINVGV----------SILNTD-IVKQSKQY---RILVENGFKKEDVERAL--LNSNMNIEDAAEMLR--ANTSSSVAAID---------GWRRHDEVLGSYADHSNTTNSG----GFPQR-YPAQ-PS--MSFPPNNLMTNMSGTA--VTGGNN-PNMAALQVQK-----YLNQGGGPPHG--------------VALGPQSV----NASNASVVGFCQN--PPN-----S----APAVNMAS--NA-NNQPSG-QH----IRML-GQ---QIQLAI----HSGFISSQILTQPLT-------------------QTT-LNLLNQLLSSIKHLQAAQQSLSRGG-----N-TNQMVANLAIAKYKQQIQNLQNQINAQQAVYIKQQ-NLQ-QNSQ----------------Q------QHQS--------------GHLNNS-------GNDYL--RN-HDAIATL-QGNFPEL---NLNKPSGYQ-GAP-NQQSRLNQWKLPV-----LEKD-TIAADSTDFSRAPGAT------KQNLSSNSSNMGP-LGLQ-----NDGTWS-TGRNIGDGWPD-PSI------DNENKDW--SVA---PTAAAYT-------D-------------L---VQEFEPGKPWKG--SQIKSIEDDPSITPGSVARSPLSINP--TPKDADIFS--NTGKNSP--TDLP-----PLSLSSSTW----S--FNPNQNFPS----WSDN----TQQCATSELWTSPLNK------------SSSRGPPPGLSTNKAG--------GVT-------------ATTAPS---PTVAGNSNGWLPNR--SV--PSTNTTWTGGNASSWNSSWLLLKNLTAQVCEKLFLLLCI------------------------------------------------------------------------------------------------------------------------------------------------------------------------------------------------------
Q172C7.1/573-1487 ---------------------------------------------------------------------------------------------------------------------------------------------------------------------------------------------------------------------------------------------------------------------------------------------------------------------------------------------------------------------------------------------------------------------------------------------------------------------------------------------------------------------------------------------------------------------------------------------------------------------------------------------------------------------------------------------------------------------------------------------------------------------------------------------------------------------------------------------------------------------------------------------------------------------------------------------------------------------------------------------------------------------------------------------------------------------------------------------------------------------------------------------------------------------------------------------------------------------------------------------------------------------------------------------------------------------------------------------------------------------------------------------------------------------------------------------------------------------------------------------------NG---N--VGMWDQPNVPN------------------------------LS-AA-AKIAQGPLPTV----------------------------------TSG-GGNQ-------WNAPIPNKLPGAWDDSS-----PSLNTRPS--LDD--GPNA--------------------IWNQGPLSRQNSNASN----------------WKDM-PDN---------VSRNSVS-RNPAGNMLV-GGPVARGMRLGGMNPGM-KPDSNMWGQ----------NQGMPLN----G-----SWDDGGWDDKAL--G------ANV--PWN--DFGQ-------NN---LWN--------------------------------------KGKQGS------GGWP--DS--SDMI-GGGGGA-------------SADWNMNKPQNK------LSQADFIRKSNQYRMLCENGFKKEDV-ECALR---NTNMNFD----------------ESFDILQ--RHCATGGLGD--WRRPDD-HSA---S---------GFD---APF---NNRFP-A--GHGSGMP-----FSQNL---LNN--------------LPGVGGTN----PNLAALNSIKYLS--QGPV-AGHS----SYSQ--GP--NP-LATASA-SN----PQNA-QAQ-PSTQQ-------LRMLVQQIQMAVHA----GFLNHQILN--QPLAPTT-LLLLNQLLSQIRQMQHIQNNLARSGGATGVS-TVQLTMQ--INKHKAQISQLQQQIAAQQAIYVKQQ-QQPQQQHQ----------------PTG----PHQPPVTPGGMNPGLGGADYLRQQDLVSLQSNFADM--ALGKDPVTSM-NAGI--------AAGA--T-GIT-SQQSRLNQWKLP--SLEKESGA-GGANDLTDFSRAPGTT-----GKSTLSTASSNMSS-LGLQ-----DGTWSS-GRSHMADGWPD-QTST---GSDPDNKDW--NSP---QDNAAFS-------D-------------L---VPEFEPGKPWKG--AQ-MKIDDDPSITPGSVARSPLSIA---TAKETDLFG--TAGKASPTDSMGLTSSTWGFNSSHPTG----GK-----LAGNAAKNTWPDT-ITSTTASSSSDLWGAPVGK-------------PTRGPPPGLGANKNV--------SSA-------------------------P---NGWPGSSGVQR--SGSGGNWP----SGWGSSWLLLKNLTPQIDVATLRTLCMQHGPLQNLQLYANHGLALIKYSSREEANKAQQALNNCPLGSSTIGAECPSDTEVQAYLQQLGTQAGSITSNAMVAPPNSSGGVTSV--AQ---------S---WRQA-PRTGGSDTWG-SGWPPT--STG-TGSMFW---API-EGATERS----TPSNL--------------------------------------
Q7Q3B9.4/7-766    -------------------------------------------------------------------------------------------------------------------------------------------------------------------------------------------------------------------------------------------------------------------------------------------------------------------------------------------------------------------------------------------------------------------------------------------------------------------------------------------------------------------------------------------------------------------------------------------------------------------------------------------------------------------------------------------------------------------------------------------------------------------------------------------------------------------------------------------------------------------------------------------------------------------------------AQDGWGCQHVNQDTQWDVPISPEPST---KPDP-S----------LK----AT---VNNGTELWETNL------RN------GGQ---PPV-----QAPSQKT---PWGP----QSHHG---GTWGV-----DD-E--S----S--GEASNVWTGAPGAPGGASMVAGALAGTAG--------GPPPVGGNPGALVAGQVGPVGSGSGGMWQA---GG-----GGL----PGAGGGIAPPK--KDNDWGSGT--GGIGATG-GGG------------------GGGWGEPRGN--VGGGGAV-GGAGAPN--AGVP---PH--LA----S----QLEG-LPNVDIRSM----------RPPGAGGID-----QSREFRGDPRGI-SGRLS-------GST-----TGM-------LDH-YP--MGKM-PPP--GAMS-SGASAIGAGGNNQ--WPLGGGGG-GGGGVGGAANGGPVGGGV---PSSMPP--------------TKS--VSGGWDDNSPPAVRRNP-NIDDGTA-LWASGG-PGSGV-GGG---G--VGTGRA-TGTV------------------------------SD-GQ-MVGRNGRNG-PLGGMSSGPIG--------------GGPSGGPGGLG----------------------------------GGP-----RM--VGS--GPAG---------------------NAMK-----ADSSNMWMTGHGAGVGGSRNGSWDDP-TIG---------GT----G-GNNWDDKPT-GGS-------SGPLGGG-ASWMDGPGTA-------APG--AGLP----G-----A-GNQSWNANKKPLGGGGGGGGAV---WP--DSSS-------G---ADLI--------------------------------------GNDWGV------GGGK--MT--NKPP-HGPLE---------------IIR-SSKQYRI------LCEMGYKKEDVEYAL--RAANMALEEAVDLLQ--RNGSL-PNVT-----------GMGNAAGGGDWRRDDAHAQLGGGGTGGSNV-GGG---S---GVFEPPFGNRYLGSG---GGGAGGGAGNGNPNLSG--LHGLSSK---SLG--------------SY--LNQA----PPPMTGIGGQGGS--MAPF-NQGG----GAGGNPVG--GG-GGGAGG-QN---AVQ-------PNTQ--------LRSLVQQIQMAVQT----GYLNPQILN--QPLAPQT-FLLLNQLLSSIK-------------------------------------------------------------------------------------------------------------------------------------------------------------------------------------------------------------------------------------------------------------------------------------------------------------------------------------------------------------------------------------------------------------------------------------------------------------------------------------------------------------------------------------------------------------------------------------------------------------------------------------------------------------------------------------------------------------------------------------------------------------------------
B0WXH0.1/311-1189 ------------------------------------------------------------------------------------------------------------------------------------------------------------------------------------------------------------------------------------------------------------------------------------------------------------------------------------------------------------------------------------------------------------------------------------------------------------------------------------------------------------------------------------------------------------------------------------------------------------------------------------------------------------------------------------------------------------------------------------------------------------------------------------------------------------------------------------------------------------------------------------------------------------------------------FSQDGWGCQNVNQDTNWEVPGSPEPPKPEPSSAS-GGGNGGPNPPVVTGWKPCN---LNNGTELWEANL------RN-----GGQP---PPP-----QAPVQKT---PWGP-----ASNI--GGTWGE-----DD-D-SG----E--ANV-------------------------------------------------------------WNGAAGGN-----PPA--AAPPAWNQ--NNP--PMWPPGAPG-AGPNPAAV--KK------------------DNDWAGVG----------------VIG--NAGA---AA--VP----P----PVSG-WDSRGAPVP----------P----VNVP-----PGPIGQTNP-IE-AIR------------EIRGDPRG-------ISGRLNGNAGMW--DQ--QNVP-NLPT----AAKLA--Q--GSLP------SVGGGANSQWNTPV---PNK--M--------------------PGGWDD-SPAPMNNRP-TLDDGPSGLWNQGQ-LSR-Q-NSN---V--SSWKDM-SADN------------------------------VV-RT-PM-PRTPLG--------------------------------------G------------GA--------------N--LPLG-----PA--VSR--GVRL---------------------GGMNP--GMKPDSSM----------------WGQN-QGL---------PP----M-NGSWDD-CA-GAG-------GINNWDD-KGL--GAAG----------GN-GPWN----D----FG-QSNLWKQQGKPSV-------GG---WP--D-------------PSDLM--------------------------------------GGGSGN--------DW--NM--NKPPSKMSPV---------------EIIRSSKQYRM------LCENGFKKEDVE-------------L---VLR---TTNMNFD----------------ESLEILQ--RHNSAGDWR----GRPDE-HPG---S---------AFE---APF---SNRFQ-A--GPGGGMP-----FSQNQ---NLL--------------NNLPGVGG----PNPNLAALN---N--LKYL-SQGG----AGGHSSFG--SQ-PGG-GG-PN---PLTAAASSQ-QNQQAQQPSTQHLRMLVQQIQMAVHA----GFLNHQILN--QPLAPQT-LLLLNQLLTNIRQMQHIQNNLARSGGATGVS-TVQLTMQ--INKHKSTISQLQQQIAAQQAIYVKQQ-QQQ-QQPG----------------GGP----HGQPPNV----GLGGGAADFLRQQDLVSLQNNFADM-GMG-KEPVTPT-G-GFPAA---GGNVGGG-P-GVT-SQQSRLNQWKLP--SLDKDGGG-GAN-DLTDFSRAPGTT-----AKSTLSTASSNIGA-LGLQ-----DGTWSS-GRSTLADGWPD-QPSGAVGGGEPDNKDW--DPS---QDNAAFS-------D-------------L---VPEFEPGKPWKVKVIARPPPFDRQGITDLSCFSSCVA---------------------------------------------------------------------------------------------------------------------------------------------------------------------------------------------------------------------------------------------------------------------------------------------------------------------------------------------------------------------------------------------------------------------
B0WXG8.1/386-1198 ---------------------------------------------------------------------------------------------------------------------------------------------------------------------------------------------------------------------------------------------------------------------------------------------------------------------------------------------------------------------------------------------------------------------------------------------------------------------------------------------------------------------------------------------------------------------------------------------------------------------------------------------------------------------------------------------------------------------------------------------------------------------------------------------------------------------------------------------------------------------------------------------------------------------------------DGWGSENVNQDTRWDVPASPEPGS---KPDP-N-------SAVTGPTAGIPMWKTNTGTEIWEANL------RN------GGQ---MPQ-----QQPVQKT---PWGP-----TTNH--GGVWGE-----DD-DSGD----Q--ANV-------------------------------------------------------------WNG---AS-----GGN--PAAGTPQG--GPS--QQPPWNAGG--AGGGMWG--PGGVAP---------GAIKKENDWGGN--------A-------GGPA--ASWD---QR--NM----P----TGGA-PGAAGGMEP-----------TN-IDMRN-----IR--ISGGM-DG--NR------------EIRGDPRG-------ISGRLNG-------NV--NLWE-QHQ---------M--P--GMAPN-KIPQVTTPVTPSGAGGPW---PNN--QL-----------PGHNK--MPSGWEEPSTQGVRR---NVDDGTA-VW--GQ-NTL-SRQNS---N--VSNWKE-GS-E------------------------------GP-SR-NS-VQRNSI-VGG-----------------------------NLPGGP-ISAR-------LG--------------N---SGP-----IK--PDNLWGQNN---------------------VGGG----RGAGGAG----------------WGDD--------------A----G-GNSWEEKNT-G----------SLWNEN-PSAGAGWNK----------Q--GKQM----G--------GNNWNDVNG--G-------DM---G-------------------------------------------------------------SEWGM------PGGG---M--NKPP-SKMNP--------------LEYIRSSKQFRI------LCEGGFKKEDVETAL--RICNMNLEEAIEMLQ---RNG----------------------SGGGDWRRPDDHG-PG----FGNQF-GGD---R--FSAGGNSS-----LPF---PGQNN-Q-----------------------NP--------------LSGFGGGN----PNLNFNNMKFGGG--HGGA-GAGGAGGAGGPNGAGA--GP-FVQPSA-L-----TQNA-QSQ-PSTQQ-------LRMLVQQIQMAVQ----HGYLNHQILN--QPLAPQT-LLLLNQLLNHIKQLQVMQSNLNRSGGG-GVS-AVQISLA--INKLKSQIGNLQNQITAQQTIYVKQQ-QQQ-QQQQ----------------QQQ----QNNPNA-------LAGAGGGG-----HPGSDMFRTP--AD-LAGLPGN-FSDMSLK---DNGNPFPSA-GGT-SQQSRLNQWKLP-----STPSV-EKDSDLTDFARAPGTT------SKPPGSVLGGI-----D-------DGTWS-NGRSMGDGWPD-SNA------Q-DNKDWAAN-------ADAFS-------D-------------L---VPEFEPGKPWK-----------------------------------------------------------------------------------------------------------------------------------------------------------------------------------------------------------------------------------------------------------------------------------------------------------------------------------------------------------------------------------------------------------------------------------------------
A7SDW4.1/430-1260 ---------------------------------------------------------------------------------------------------------------------------------------------------------------------------------------------------------------------------------------------------------------------------------------------------------------------------------------------------------------------------------------------------------------------------------------------------------------------------------------------------------------------------------------------------------------------------------------------------------------------------------------------------------------------------------------------------------------------------------------------------------------------------------------------------------------------------------------------------------------------------------------------------------------------------------------------------------------------------------------------------------------------------------------------------------------------------------------------------------------------------------------------------------------EV--D-DAGWNK-GSQC--KGSGWEG-----TSEDWE-ENI------------------AEKWGADR-------Q------WGSKE--GSSD---QLVVDR----T----DGDS-WPTVGNKSA----------IGD-KPNSS-----LENSNSKNS-SE-TVP-----------VGTIGSKPP-------SSN-WNSNRNSG-GLPLSENWD-TTCD----ESIDR--A--LDA-T-ESKGSVGPGGVNWVGMGT--GGLG--G--------------IIG--TPLGWE-PS----KENR-DIDKTAS-KS--GW-CGE-Q-N-S---T--VDSWNK-TPGKGPKTQVFGGSAPT----WGGTPADSSSAWVET-SG-TE-TNKPNS-SGW-----------------------------NSKVSS-GLSQ-------GN--------------S---SSM-----AS--VDS--TDNK---------------------PTDN-----KPAPSG----------------WGEA-GPSWAV---QASVT----G-TACWDTA--------------TTTSPK-KPL----DS----------KD-SKLS----H-----D-KVSGWLETSV--TS-----TSVTADWNGDSNAD-------QEDYYEEA--------------------------------------WDGWTT------ASSK-RNK--APKP-APTND--------------SNAW-MSRSLKQ------LLDMGFKQEDAEKAL--RANHMNIESAISDLL--SLTASQIEEASRASSANTGEPDPA----------------EA----CRMQQ-QNT---T--TSKPNRKQRRKTQQQL---QQQQA-SQAKQESKQTD---IYDANS---QSGSSDSTVKDPKSESNKDKEGQAA----EGQSNKPSNQGASDGKGNA-SKTT---ENSPHLSPG-KSN-AGQKRA-TTGLIQTPAL-GTP-TPMRTPM----THPLLHQQFLHQV-QLHQLRMAQGGLLQ--PPINPQQ-VALLQQM-A---QLQMVQHRI---------A-QQQLTQK-HNIQAQQQLYQQQQQI-ALMMGQLQQQVMQQ-HNHQIAGSRFPSPGFQQSTLP-P----QSSSAQ-------PGTPPQNAKNS-TKATSTEPSQS--KP-EEPPKVS-TADKPVT---TVASGERITQQSP-APQSRLTQWKQPL-----LPDP-ETSH--GETWGMPKIEQ---MSLLSGPVVSSSL-----EQ-----QHGA--------PNLSPQ-ANRI----ADPVSSRW--G-------VDASL-------K-------------LSADPPEFKPGVPWR-----------------------------------------------------------------------------------------------------------------------------------------------------------------------------------------------------------------------------------------------------------------------------------------------------------------------------------------------------------------------------------------------------------------------------------------------
//
