# Supplementary material for: SeqTools: visual tools for manual analysis of sequence alignments
Source: BMC Res Notes. 2016 Jan 22;9:39. doi: 10.1186/s13104-016-1847-3 (PMC4724122; doi:10.1186/s13104-016-1847-3)
Supplement: Supplementary file 1 — 10.1186/s13104-016-1847-2 A tarball of the current production release of the SeqTools source code at the time of writing. [file 13104_2016_1847_MOESM1_ESM.gz › seqtools-4.32.1/test/scripts/automated/belvu/test23_results]

Column Consensus        Identity       Conservation
------ ---------  -------------------  ------------
   1       M         3/370  =   0.8 %   5.0
   2       R         5/370  =   1.4 %   1.4
   3       E         9/370  =   2.4 %   3.7
   4       K         9/370  =   2.4 %   4.1
   5       E         9/370  =   2.4 %   1.3
   6       Q         9/370  =   2.4 %   1.7
   7       E        10/370  =   2.7 %   2.9
   8       R         9/370  =   2.4 %   2.0
   9       E        14/370  =   3.8 %   5.0
  10       E        14/370  =   3.8 %   5.0
  11       Q        14/370  =   3.8 %   5.0
  12       L        13/370  =   3.5 %   3.3
  13       M        16/370  =   4.3 %   3.3
  14       E        19/370  =   5.1 %   5.0
  15       D        11/370  =   3.0 %   2.3
  16       K        18/370  =   4.9 %   4.5
  17       K        18/370  =   4.9 %   4.6
  18       R        12/370  =   3.2 %   2.4
  19       K        19/370  =   5.1 %   5.0
  20       K        16/370  =   4.3 %   3.7
  21       E        12/370  =   3.2 %   2.4
  22       D        18/370  =   4.9 %   5.5
  23       K        19/370  =   5.1 %   5.0
  24       K        18/370  =   4.9 %   4.6
  25       K        19/370  =   5.1 %   5.0
  26       K        18/370  =   4.9 %   4.6
  27       E        18/370  =   4.9 %   4.6
  28       A        14/370  =   3.8 %   2.0
  29       A         8/370  =   2.2 %   0.8
  30       Q        18/370  =   4.9 %   4.4
  31       K         7/370  =   1.9 %   5.0
  32       K        19/370  =   5.1 %   5.0
  33       V        11/370  =   3.0 %   1.3
  34       T        15/370  =   4.1 %   3.1
  35       E        16/370  =   4.3 %   3.6
  36       Q        19/370  =   5.1 %   5.0
  37       K        18/370  =   4.9 %   4.5
  38       T        11/370  =   3.0 %   1.4
  39       K        19/370  =   5.1 %   4.5
  40       V        19/370  =   5.1 %   3.1
  41       P        19/370  =   5.1 %   5.6
  42       E        20/370  =   5.4 %   4.5
  43       V        10/370  =   2.7 %   0.6
  44       T        13/370  =   3.5 %   1.7
  45       K        19/370  =   5.1 %   4.5
  46       P        18/370  =   4.9 %   5.0
  47       L         1/370  =   0.3 %   0.0
  48       A         1/370  =   0.3 %   0.0
  49       T         1/370  =   0.3 %   0.0
  50       P         1/370  =   0.3 %   0.0
  51       G         1/370  =   0.3 %   0.0
  52       S        17/370  =   4.6 %   2.6
  53       L         9/370  =   2.4 %   0.6
  54       S        20/370  =   5.4 %   3.7
  55       P         1/370  =   0.3 %   0.0
  56       Q        20/370  =   5.4 %   4.5
  57       P        20/370  =   5.4 %   6.3
  58       T        10/370  =   2.7 %   0.9
  59       A        11/370  =   3.0 %   0.9
  60       A        20/370  =   5.4 %   3.6
  61       S        10/370  =   2.7 %   1.0
  62       P        11/370  =   3.0 %   1.5
  63       S         1/370  =   0.3 %   0.0
  64       S         1/370  =   0.3 %   0.0
  65       P         1/370  =   0.3 %   0.0
  66       T         1/370  =   0.3 %   0.0
  67       P         1/370  =   0.3 %   0.0
  68       G         1/370  =   0.3 %   0.0
  69       A         1/370  =   0.3 %   0.0
  70       I         9/370  =   2.4 %   0.1
  71       G        11/370  =   3.0 %   2.8
  72       S        12/370  =   3.2 %   1.4
  73       S        12/370  =   3.2 %   1.5
  74       P        10/370  =   2.7 %   1.4
  75       S        17/370  =   4.6 %   3.0
  76       P        11/370  =   3.0 %   1.7
  77       G         1/370  =   0.3 %   0.0
  78       P         1/370  =   0.3 %   0.0
  79       T         1/370  =   0.3 %   0.0
  80       P         1/370  =   0.3 %   0.0
  81       S         1/370  =   0.3 %   0.0
  82       A         1/370  =   0.3 %   0.0
  83       S         1/370  =   0.3 %   0.0
  84       P         1/370  =   0.3 %   0.0
  85       S         1/370  =   0.3 %   0.0
  86       P         1/370  =   0.3 %   0.0
  87       A         1/370  =   0.3 %   0.0
  88       T         1/370  =   0.3 %   0.0
  89       L         1/370  =   0.3 %   0.0
  90       G         1/370  =   0.3 %   0.0
  91       P         1/370  =   0.3 %   0.0
  92       G         1/370  =   0.3 %   0.0
  93       S         1/370  =   0.3 %   0.0
  94       A         1/370  =   0.3 %   0.0
  95       A         1/370  =   0.3 %   0.0
  96       A         1/370  =   0.3 %   0.0
  97       P        12/370  =   3.2 %   2.2
  98       V        10/370  =   2.7 %   1.0
  99       N        10/370  =   2.7 %   1.6
 100       G        12/370  =   3.2 %   1.7
 101       G        14/370  =   3.8 %   2.9
 102       N        18/370  =   4.9 %   4.9
 103       N        20/370  =   5.4 %   5.3
 104       A        19/370  =   5.1 %   3.3
 105       K        21/370  =   5.7 %   5.0
 106       R        20/370  =   5.4 %   4.6
 107       W         1/370  =   0.3 %   0.0
 108       V        10/370  =   2.7 %   0.6
 109       A        14/370  =   3.8 %   1.3
 110       V        11/370  =   3.0 %   0.5
 111       P        13/370  =   3.5 %   1.5
 112       N        18/370  =   4.9 %   2.8
 113       G        15/370  =   4.1 %   1.6
 114       Q        25/370  =   6.8 %   5.0
 115       P        20/370  =   5.4 %   4.3
 116       P        16/370  =   4.3 %   2.5
 117       P         2/370  =   0.5 %   0.8
 118       P         2/370  =   0.5 %   0.7
 119       Q         2/370  =   0.5 %   0.5
 120       Q         2/370  =   0.5 %   0.5
 121       Q         3/370  =   0.8 %   2.5
 122       P         1/370  =   0.3 %   0.0
 123       P         1/370  =   0.3 %   0.0
 124       A         1/370  =   0.3 %   0.0
 125       A         1/370  =   0.3 %   0.0
 126       S         1/370  =   0.3 %   0.0
 127       G         1/370  =   0.3 %   0.0
 128       P         1/370  =   0.3 %   0.0
 129       S         1/370  =   0.3 %   0.0
 130       P         1/370  =   0.3 %   0.0
 131       A         1/370  =   0.3 %   0.0
 132       G         1/370  =   0.3 %   0.0
 133       N         1/370  =   0.3 %   0.0
 134       G         1/370  =   0.3 %   0.0
 135       S         1/370  =   0.3 %   0.0
 136       A         1/370  =   0.3 %   0.0
 137       N         1/370  =   0.3 %   0.0
 138       S         1/370  =   0.3 %   0.0
 139       G         1/370  =   0.3 %   0.0
 140       Q         3/370  =   0.8 %   2.0
 141       Q         2/370  =   0.5 %   0.8
 142       Q         3/370  =   0.8 %   2.2
 143       Q         3/370  =   0.8 %   2.2
 144       Q         2/370  =   0.5 %   1.5
 145       S        10/370  =   2.7 %   0.7
 146       A        11/370  =   3.0 %   0.7
 147       A        10/370  =   2.7 %   0.5
 148       Q         3/370  =   0.8 %   2.5
 149       Q         2/370  =   0.5 %   0.5
 150       Q         3/370  =   0.8 %   5.0
 151       P         3/370  =   0.8 %   7.0
 152       P         1/370  =   0.3 %   0.0
 153       Q         1/370  =   0.3 %   0.0
 154       Q         1/370  =   0.3 %   0.0
 155       P         1/370  =   0.3 %   0.0
 156       Q         1/370  =   0.3 %   0.0
 157       P         1/370  =   0.3 %   0.0
 158       P         1/370  =   0.3 %   0.0
 159       Q         1/370  =   0.3 %   0.0
 160       P         1/370  =   0.3 %   0.0
 161       P         1/370  =   0.3 %   0.0
 162       Q         1/370  =   0.3 %   0.0
 163       Q         1/370  =   0.3 %   0.0
 164       P         1/370  =   0.3 %   0.0
 165       P         1/370  =   0.3 %   0.0
 166       Q         1/370  =   0.3 %   0.0
 167       Q         1/370  =   0.3 %   0.0
 168       P         1/370  =   0.3 %   0.0
 169       P         1/370  =   0.3 %   0.0
 170       Q         1/370  =   0.3 %   0.0
 171       P         1/370  =   0.3 %   0.0
 172       A         1/370  =   0.3 %   0.0
 173       Q         3/370  =   0.8 %   5.0
 174       A         3/370  =   0.8 %   4.0
 175       L         3/370  =   0.8 %   1.5
 176       P         3/370  =   0.8 %   1.1
 177       R        22/370  =   5.9 %   4.0
 178       Y        22/370  =   5.9 %   5.3
 179       M        12/370  =   3.2 %   2.5
 180       P        24/370  =   6.5 %   6.4
 181       R        22/370  =   5.9 %   4.0
 182       E        22/370  =   5.9 %   4.1
 183       V        22/370  =   5.9 %   2.9
 184       P        22/370  =   5.9 %   5.3
 185       P        24/370  =   6.5 %   6.4
 186       R        22/370  =   5.9 %   4.0
 187       F        22/370  =   5.9 %   4.3
 188       R        21/370  =   5.7 %   3.6
 189       C        11/370  =   3.0 %   1.4
 190       Q        19/370  =   5.1 %   5.0
 191       A         1/370  =   0.3 %   0.0
 192       Q         1/370  =   0.3 %   0.0
 193       K         1/370  =   0.3 %   0.0
 194       P         2/370  =   0.5 %   2.0
 195       Q        25/370  =   6.8 %   5.0
 196       D        12/370  =   3.2 %   1.7
 197       H        20/370  =   5.4 %   5.1
 198       K        22/370  =   5.9 %   4.0
 199       Q        13/370  =   3.5 %   0.8
 200       L        21/370  =   5.7 %   2.5
 201       L        21/370  =   5.7 %   3.2
 202       K        21/370  =   5.7 %   4.2
 203       R        21/370  =   5.7 %   4.1
 204       G        22/370  =   5.9 %   5.4
 205       Q        23/370  =   6.2 %   5.0
 206       P        15/370  =   4.1 %   2.5
 207       P        12/370  =   3.2 %   1.1
 208       P        19/370  =   5.1 %   5.4
 209       P         9/370  =   2.4 %   1.2
 210       S        12/370  =   3.2 %   1.0
 211       C        10/370  =   2.7 %   1.7
 212       M        12/370  =   3.2 %   1.5
 213       L        12/370  =   3.2 %   0.6
 214       L        17/370  =   4.6 %   2.8
 215       G        19/370  =   5.1 %   6.0
 216       G        12/370  =   3.2 %   2.3
 217       G        13/370  =   3.5 %   2.2
 218       A        10/370  =   2.7 %   0.8
 219       G        12/370  =   3.2 %   1.5
 220       P        10/370  =   2.7 %   1.2
 221       P        11/370  =   3.0 %   1.6
 222       P        11/370  =   3.0 %   1.8
 223       S         1/370  =   0.3 %   0.0
 224       C         8/370  =   2.2 %   1.2
 225       T        10/370  =   2.7 %   1.1
 226       A        10/370  =   2.7 %   1.2
 227       P        13/370  =   3.5 %   2.6
 228       A         2/370  =   0.5 %   4.0
 229       G        13/370  =   3.5 %   2.5
 230       A        13/370  =   3.5 %   1.8
 231       N        10/370  =   2.7 %   1.0
 232       P        12/370  =   3.2 %   1.9
 233       N        10/370  =   2.7 %   1.3
 234       N        16/370  =   4.3 %   3.4
 235       A         9/370  =   2.4 %   0.5
 236       Q         6/370  =   1.6 %   5.0
 237       P         7/370  =   1.9 %   3.0
 238       Q        15/370  =   4.1 %   2.6
 239       V         9/370  =   2.4 %   0.0
 240       T         9/370  =   2.4 %   0.9
 241       G        19/370  =   5.1 %   5.3
 242       D         1/370  =   0.3 %   0.0
 243       A        11/370  =   3.0 %   1.0
 244       L         9/370  =   2.4 %   1.0
 245       L        10/370  =   2.7 %   0.4
 246       Q        12/370  =   3.2 %   1.7
 247       S        17/370  =   4.6 %   2.8
 248       E         9/370  =   2.4 %   1.1
 249       S        16/370  =   4.3 %   2.7
 250       G        10/370  =   2.7 %   0.9
 251       T         9/370  =   2.4 %   1.0
 252       A         9/370  =   2.4 %   0.3
 253       P         9/370  =   2.4 %   0.9
 254       D         8/370  =   2.2 %   1.3
 255       S        10/370  =   2.7 %   0.8
 256       T         8/370  =   2.2 %   1.7
 257       L         8/370  =   2.2 %   1.0
 258       G         9/370  =   2.4 %   2.2
 259       G        12/370  =   3.2 %   2.1
 260       A        10/370  =   2.7 %   1.2
 261       S         1/370  =   0.3 %   0.0
 262       A        10/370  =   2.7 %   1.0
 263       A         9/370  =   2.4 %   0.7
 264       S        16/370  =   4.3 %   2.6
 265       N        11/370  =   3.0 %   2.0
 266       Y        18/370  =   4.9 %   5.6
 267       A        10/370  =   2.7 %   0.7
 268       N        20/370  =   5.4 %   6.0
 269       S        15/370  =   4.1 %   2.1
 270       T         9/370  =   2.4 %   0.7
 271       W        13/370  =   3.5 %   3.8
 272       G        19/370  =   5.1 %   6.0
 273       P         9/370  =   2.4 %   1.2
 274       G         9/370  =   2.4 %   0.6
 275       A         8/370  =   2.2 %   0.7
 276       S        16/370  =   4.3 %   3.0
 277       S         8/370  =   2.2 %   0.9
 278       N         8/370  =   2.2 %   1.8
 279       S        13/370  =   3.5 %   2.1
 280       T         1/370  =   0.3 %   0.0
 281       D         1/370  =   0.3 %   0.0
 282       K         1/370  =   0.3 %   0.0
 283       S         1/370  =   0.3 %   0.0
 284       N         1/370  =   0.3 %   0.0
 285       G         9/370  =   2.4 %   0.9
 286       T         7/370  =   1.9 %   0.6
 287       S        16/370  =   4.3 %   2.9
 288       P         8/370  =   2.2 %   1.4
 289       N        12/370  =   3.2 %   2.7
 290       P         9/370  =   2.4 %   3.6
 291       I         8/370  =   2.2 %   1.1
 292       H         9/370  =   2.4 %   2.6
 293       I         8/370  =   2.2 %   0.4
 294       W        16/370  =   4.3 %   6.4
 295       D        15/370  =   4.1 %   2.5
 296       K        15/370  =   4.1 %   2.0
 297       V        18/370  =   4.9 %   2.4
 298       I        16/370  =   4.3 %   2.4
 299       V        10/370  =   2.7 %   0.7
 300       D        22/370  =   5.9 %   5.5
 301       G        10/370  =   2.7 %   0.4
 302       S         1/370  =   0.3 %   0.0
 303       S        13/370  =   3.5 %   1.2
 304       D        14/370  =   3.8 %   2.6
 305       M         8/370  =   2.2 %   0.3
 306       E        22/370  =   5.9 %   4.6
 307       E        10/370  =   2.7 %   0.6
 308       W        22/370  =   5.9 %   9.9
 309       P        22/370  =   5.9 %   6.3
 310       S        12/370  =   3.2 %   1.3
 311       I        15/370  =   4.1 %   1.3
 312       A        10/370  =   2.7 %   0.7
 313       G        10/370  =   2.7 %   0.8
 314       S         1/370  =   0.3 %   0.0
 315       S         9/370  =   2.4 %   0.6
 316       D        18/370  =   4.9 %   3.9
 317       S         1/370  =   0.3 %   0.0
 318       T        12/370  =   3.2 %   1.0
 319       E        20/370  =   5.4 %   3.7
 320       S        13/370  =   3.5 %   0.8
 321       A        12/370  =   3.2 %   1.2
 322       S        18/370  =   4.9 %   2.2
 323       E        19/370  =   5.1 %   3.6
 324       C        12/370  =   3.2 %   1.8
 325       T         9/370  =   2.4 %   1.5
 326       T        13/370  =   3.5 %   1.3
 327       D        21/370  =   5.7 %   4.9
 328       N         9/370  =   2.4 %   0.6
 329       D        12/370  =   3.2 %   1.7
 330       S        21/370  =   5.7 %   3.2
 331       G         1/370  =   0.3 %   0.0
 332       P         1/370  =   0.3 %   0.0
 333       A        19/370  =   5.1 %   3.0
 334       S        20/370  =   5.4 %   3.1
 335       N        17/370  =   4.6 %   3.3
 336       S         9/370  =   2.4 %   0.4
 337       G        17/370  =   4.6 %   2.4
 338       S        24/370  =   6.5 %   3.7
 339       E        20/370  =   5.4 %   3.0
 340       K        10/370  =   2.7 %   1.0
 341       S        13/370  =   3.5 %   1.2
 342       I         6/370  =   1.6 %   4.0
 343       T        13/370  =   3.5 %   1.5
 344       L         8/370  =   2.2 %   0.5
 345       M         6/370  =   1.6 %   1.0
 346       A         2/370  =   0.5 %   0.5
 347       G         1/370  =   0.3 %   0.0
 348       N         1/370  =   0.3 %   0.5
 349       A         1/370  =   0.3 %   0.0
 350       Q         1/370  =   0.3 %   0.0
 351       G         1/370  =   0.3 %   0.0
 352       T         1/370  =   0.3 %   0.0
 353       M         1/370  =   0.3 %   0.0
 354       T         2/370  =   0.5 %   1.0
 355       G         2/370  =   0.5 %   0.0
 356       A         9/370  =   2.4 %   1.3
 357       P         8/370  =   2.2 %   0.4
 358       G        19/370  =   5.1 %   3.4
 359       S        16/370  =   4.3 %   1.9
 360       T        18/370  =   4.9 %   2.7
 361       T        12/370  =   3.2 %   0.8
 362       S        14/370  =   3.8 %   1.3
 363       H         1/370  =   0.3 %   0.0
 364       F         1/370  =   0.3 %   0.0
 365       P         1/370  =   0.3 %   0.0
 366       A         1/370  =   0.3 %   0.0
 367       N         1/370  =   0.3 %   0.0
 368       H         1/370  =   0.3 %   0.0
 369       L         1/370  =   0.3 %   0.0
 370       S         1/370  =   0.3 %   0.0
 371       N         9/370  =   2.4 %   0.9
 372       K        17/370  =   4.6 %   1.9
 373       D         6/370  =   1.6 %   1.4
 374       G         7/370  =   1.9 %   2.2
 375       L         6/370  =   1.6 %   0.5
 376       R         4/370  =   1.1 %   0.9
 377       N         4/370  =   1.1 %   1.7
 378       S         4/370  =   1.1 %   1.1
 379       T         7/370  =   1.9 %   5.0
 380       G         4/370  =   1.1 %   1.7
 381       G         4/370  =   1.1 %   0.0
 382       G         4/370  =   1.1 %   0.8
 383       S         5/370  =   1.4 %   0.6
 384       G         5/370  =   1.4 %   0.5
 385       G        11/370  =   3.0 %   0.9
 386       K        12/370  =   3.2 %   1.0
 387       G        17/370  =   4.6 %   2.2
 388       S        12/370  =   3.2 %   0.9
 389       Q        11/370  =   3.0 %   0.5
 390       C         9/370  =   2.4 %   0.6
 391       Q        15/370  =   4.1 %   1.9
 392       S        17/370  =   4.6 %   1.8
 393       V         2/370  =   0.5 %   4.0
 394       V         2/370  =   0.5 %   4.0
 395       G         2/370  =   0.5 %   6.0
 396       S         2/370  =   0.5 %   4.0
 397       A         8/370  =   2.2 %   0.3
 398       S        18/370  =   4.9 %   2.2
 399       N        13/370  =   3.5 %   1.8
 400       Q         5/370  =   1.4 %   0.9
 401       S         6/370  =   1.6 %   2.1
 402       A         6/370  =   1.6 %   2.2
 403       L         6/370  =   1.6 %   2.7
 404       G         6/370  =   1.6 %   4.3
 405       A         1/370  =   0.3 %   0.0
 406       V         1/370  =   0.3 %   0.0
 407       M         1/370  =   0.3 %   0.0
 408       I         1/370  =   0.3 %   0.0
 409       G         1/370  =   0.3 %   0.0
 410       V         1/370  =   0.3 %   0.0
 411       A         7/370  =   1.9 %   4.0
 412       G         6/370  =   1.6 %   3.9
 413       G         5/370  =   1.4 %   1.9
 414       A         3/370  =   0.8 %   0.4
 415       N         6/370  =   1.6 %   0.3
 416       G        23/370  =   6.2 %   5.1
 417       N        15/370  =   4.1 %   2.2
 418       G        13/370  =   3.5 %   1.1
 419       C         9/370  =   2.4 %   0.7
 420       N         8/370  =   2.2 %   0.4
 421       L         8/370  =   2.2 %   0.1
 422       G        15/370  =   4.1 %   1.7
 423       V        15/370  =   4.1 %   1.0
 424       W        23/370  =   6.2 %   8.3
 425       G        14/370  =   3.8 %   1.2
 426       V         6/370  =   1.6 %   4.0
 427       A         6/370  =   1.6 %   4.0
 428       T         6/370  =   1.6 %   5.0
 429       G         3/370  =   0.8 %   1.2
 430       S         6/370  =   1.6 %   4.0
 431       S         6/370  =   1.6 %   4.0
 432       S        17/370  =   4.6 %   1.4
 433       D        10/370  =   2.7 %   0.7
 434       P        12/370  =   3.2 %   0.8
 435       K        10/370  =   2.7 %   0.4
 436       G         1/370  =   0.3 %   0.0
 437       A        15/370  =   4.1 %   1.0
 438       I         4/370  =   1.1 %   1.3
 439       I         6/370  =   1.6 %   4.0
 440       S         6/370  =   1.6 %   4.0
 441       T         6/370  =   1.6 %   5.0
 442       C         6/370  =   1.6 %   9.0
 443       Q         6/370  =   1.6 %   3.6
 444       K        10/370  =   2.7 %   0.1
 445       P         1/370  =   0.3 %   0.0
 446       G         1/370  =   0.3 %   0.0
 447       S         1/370  =   0.3 %   0.0
 448       N         1/370  =   0.3 %   0.0
 449       S         1/370  =   0.3 %   0.0
 450       G         1/370  =   0.3 %   0.0
 451       N         1/370  =   0.3 %   0.0
 452       V         1/370  =   0.3 %   0.0
 453       T         1/370  =   0.3 %   0.0
 454       G         1/370  =   0.3 %   0.0
 455       P         1/370  =   0.3 %   0.0
 456       P         1/370  =   0.3 %   0.0
 457       H         1/370  =   0.3 %   0.0
 458       Q         1/370  =   0.3 %   0.0
 459       S        23/370  =   6.2 %   3.1
 460       V        23/370  =   6.2 %   3.0
 461       Q         9/370  =   2.4 %   0.3
 462       S         9/370  =   2.4 %   0.5
 463       S        10/370  =   2.7 %   0.5
 464       N        10/370  =   2.7 %   0.9
 465       S        14/370  =   3.8 %   1.0
 466       K        14/370  =   3.8 %   1.1
 467       T         7/370  =   1.9 %   0.2
 468       E        13/370  =   3.5 %   1.6
 469       S         6/370  =   1.6 %   3.0
 470       N        12/370  =   3.2 %   1.3
 471       N        14/370  =   3.8 %   1.3
 472       N        15/370  =   4.1 %   1.5
 473       G        16/370  =   4.3 %   1.8
 474       L         9/370  =   2.4 %   0.3
 475       G        17/370  =   4.6 %   2.5
 476       N        10/370  =   2.7 %   0.6
 477       W        16/370  =   4.3 %   3.3
 478       P         1/370  =   0.3 %   0.0
 479       A         1/370  =   0.3 %   0.0
 480       N         1/370  =   0.3 %   0.0
 481       S         1/370  =   0.3 %   0.0
 482       P         1/370  =   0.3 %   0.0
 483       P         1/370  =   0.3 %   0.0
 484       S         1/370  =   0.3 %   0.0
 485       R        10/370  =   2.7 %   0.5
 486       N        13/370  =   3.5 %   1.5
 487       V        14/370  =   3.8 %   1.0
 488       S        17/370  =   4.6 %   1.1
 489       G        19/370  =   5.1 %   3.2
 490       V         1/370  =   0.3 %   0.0
 491       N         1/370  =   0.3 %   0.0
 492       S        11/370  =   3.0 %   0.8
 493       S        15/370  =   4.1 %   1.3
 494       N        13/370  =   3.5 %   1.4
 495       I         1/370  =   0.3 %   0.0
 496       T         1/370  =   0.3 %   0.0
 497       T         1/370  =   0.3 %   0.0
 498       S         1/370  =   0.3 %   0.0
 499       G         1/370  =   0.3 %   0.0
 500       N         1/370  =   0.3 %   0.0
 501       T         1/370  =   0.3 %   0.0
 502       P         1/370  =   0.3 %   0.0
 503       C         1/370  =   0.3 %   0.0
 504       I         9/370  =   2.4 %   0.1
 505       G        10/370  =   2.7 %   1.6
 506       P         8/370  =   2.2 %   0.9
 507       G        22/370  =   5.9 %   4.3
 508       S         9/370  =   2.4 %   0.2
 509       N        16/370  =   4.3 %   2.2
 510       F        10/370  =   2.7 %   0.3
 511       S        16/370  =   4.3 %   2.7
 512       S         1/370  =   0.3 %   0.0
 513       P         1/370  =   0.3 %   0.0
 514       N         1/370  =   0.3 %   0.0
 515       F         1/370  =   0.3 %   0.0
 516       N         1/370  =   0.3 %   0.0
 517       L         2/370  =   0.5 %   4.0
 518       N        17/370  =   4.6 %   2.5
 519       L        16/370  =   4.3 %   1.5
 520       N        26/370  =   7.0 %   6.0
 521       P        19/370  =   5.1 %   3.5
 522       N        19/370  =   5.1 %   2.7
 523       S        15/370  =   4.1 %   1.5
 524       N        26/370  =   7.0 %   6.0
 525       P        18/370  =   4.9 %   2.9
 526       S        12/370  =   3.2 %   0.9
 527       A        26/370  =   7.0 %   4.0
 528       W        26/370  =   7.0 %  11.0
 529       P        26/370  =   7.0 %   7.0
 530       V        13/370  =   3.5 %   0.9
 531       L        25/370  =   6.8 %   3.6
 532       V        10/370  =   2.7 %   0.0
 533       Q        10/370  =   2.7 %   0.8
 534       E        17/370  =   4.6 %   2.1
 535       G        24/370  =   6.5 %   4.9
 536       T        13/370  =   3.5 %   1.2
 537       S         8/370  =   2.2 %   0.3
 538       R         9/370  =   2.4 %   0.2
 539       K        16/370  =   4.3 %   1.8
 540       G        26/370  =   7.0 %   6.0
 541       N         6/370  =   1.6 %   2.9
 542       P         6/370  =   1.6 %   3.4
 543       S         7/370  =   1.9 %   3.0
 544       G         1/370  =   0.3 %   0.0
 545       N         1/370  =   0.3 %   0.0
 546       A         1/370  =   0.3 %   0.5
 547       N         1/370  =   0.3 %   0.0
 548       S         1/370  =   0.3 %   0.0
 549       I         1/370  =   0.3 %   0.0
 550       S         1/370  =   0.3 %   0.0
 551       P         1/370  =   0.3 %   0.0
 552       P         1/370  =   0.3 %   0.0
 553       Q         1/370  =   0.3 %   0.0
 554       S         1/370  =   0.3 %   0.0
 555       T         1/370  =   0.3 %   0.0
 556       S         1/370  =   0.3 %   0.0
 557       N         1/370  =   0.3 %   0.0
 558       S         1/370  =   0.3 %   0.0
 559       C         1/370  =   0.3 %   0.0
 560       N         1/370  =   0.3 %   0.0
 561       Q         1/370  =   0.3 %   0.0
 562       I         1/370  =   0.3 %   0.0
 563       G         1/370  =   0.3 %   0.0
 564       P         1/370  =   0.3 %   0.0
 565       S         6/370  =   1.6 %   2.1
 566       I         6/370  =   1.6 %   1.5
 567       C         6/370  =   1.6 %   4.7
 568       S         6/370  =   1.6 %   1.9
 569       P        15/370  =   4.1 %   2.0
 570       V        14/370  =   3.8 %   1.2
 571       E         9/370  =   2.4 %   0.3
 572       S        10/370  =   2.7 %   0.8
 573       D         7/370  =   1.9 %   0.1
 574       S         9/370  =   2.4 %   0.6
 575       S        16/370  =   4.3 %   1.5
 576       N        13/370  =   3.5 %   1.5
 577       S        10/370  =   2.7 %   0.3
 578       N         9/370  =   2.4 %   0.7
 579       I         9/370  =   2.4 %   0.2
 580       Q        22/370  =   5.9 %   3.5
 581       N         6/370  =   1.6 %   3.9
 582       G         7/370  =   1.9 %   6.0
 583       V         1/370  =   0.3 %   0.0
 584       A         1/370  =   0.3 %   0.0
 585       S         1/370  =   0.3 %   0.0
 586       P         1/370  =   0.3 %   0.0
 587       Q         1/370  =   0.3 %   0.0
 588       N         6/370  =   1.6 %   4.3
 589       P         7/370  =   1.9 %   7.0
 590       V        12/370  =   3.2 %   0.6
 591       S        16/370  =   4.3 %   1.4
 592       T        18/370  =   4.9 %   2.3
 593       V         9/370  =   2.4 %   0.8
 594       G        26/370  =   7.0 %   6.0
 595       S         1/370  =   0.3 %   0.0
 596       Q        15/370  =   4.1 %   1.4
 597       M         8/370  =   2.2 %   0.3
 598       S        10/370  =   2.7 %   0.5
 599       N        15/370  =   4.1 %   1.8
 600       L         6/370  =   1.6 %   1.9
 601       A         1/370  =   0.3 %   0.0
 602       G         1/370  =   0.3 %   0.0
 603       D         1/370  =   0.3 %   0.0
 604       W         1/370  =   0.3 %   0.0
 605       V         1/370  =   0.3 %   0.0
 606       G         1/370  =   0.3 %   0.0
 607       L         1/370  =   0.3 %   0.0
 608       V         1/370  =   0.3 %   0.0
 609       L         6/370  =   1.6 %   2.0
 610       E         9/370  =   2.4 %   0.4
 611       Q        22/370  =   5.9 %   3.6
 612       Q         9/370  =   2.4 %   0.8
 613       I         7/370  =   1.9 %   4.0
 614       N         7/370  =   1.9 %   6.0
 615       S        23/370  =   6.2 %   3.5
 616       K        16/370  =   4.3 %   1.7
 617       M        10/370  =   2.7 %   0.6
 618       E        10/370  =   2.7 %   0.6
 619       N         8/370  =   2.2 %   0.6
 620       A         9/370  =   2.4 %   0.6
 621       S        15/370  =   4.1 %   1.4
 622       T        14/370  =   3.8 %   1.5
 623       N         9/370  =   2.4 %   1.0
 624       F         9/370  =   2.4 %   0.0
 625       N         8/370  =   2.2 %   0.3
 626       W         7/370  =   1.9 %   8.0
 627       G         7/370  =   1.9 %   4.5
 628       S         8/370  =   2.2 %   4.0
 629       L         7/370  =   1.9 %   2.6
 630       Q         7/370  =   1.9 %   3.9
 631       E         7/370  =   1.9 %   3.5
 632       T         7/370  =   1.9 %   5.0
 633       C         7/370  =   1.9 %   9.0
 634       E         7/370  =   1.9 %   5.0
 635       P         4/370  =   1.1 %   1.7
 636       E         7/370  =   1.9 %   5.0
 637       V         7/370  =   1.9 %   4.0
 638       S         7/370  =   1.9 %   4.0
 639       G         7/370  =   1.9 %   4.0
 640       T         6/370  =   1.6 %   2.6
 641       Q         7/370  =   1.9 %   3.8
 642       K         7/370  =   1.9 %   3.8
 643       V         7/370  =   1.9 %   2.6
 644       S         8/370  =   2.2 %   4.0
 645       V        15/370  =   4.1 %   1.1
 646       S        24/370  =   6.5 %   3.7
 647       G        17/370  =   4.6 %   2.0
 648       R         9/370  =   2.4 %   0.6
 649       E         9/370  =   2.4 %   0.3
 650       Q        22/370  =   5.9 %   4.0
 651       A         9/370  =   2.4 %   0.5
 652       Q        15/370  =   4.1 %   1.1
 653       N         9/370  =   2.4 %   0.4
 654       H         9/370  =   2.4 %   0.3
 655       N        16/370  =   4.3 %   2.4
 656       T         1/370  =   0.3 %   0.0
 657       E         1/370  =   0.3 %   0.0
 658       T        21/370  =   5.7 %   3.4
 659       D        17/370  =   4.6 %   2.5
 660       G        25/370  =   6.8 %   6.0
 661       P        25/370  =   6.8 %   7.0
 662       N        16/370  =   4.3 %   2.6
 663       N        21/370  =   5.7 %   4.6
 664       T         9/370  =   2.4 %   1.0
 665       N        14/370  =   3.8 %   2.1
 666       T        14/370  =   3.8 %   1.5
 667       M         6/370  =   1.6 %   3.9
 668       N         7/370  =   1.9 %   6.0
 669       N         1/370  =   0.3 %   0.0
 670       T         1/370  =   0.3 %   0.0
 671       T         1/370  =   0.3 %   0.0
 672       S         6/370  =   1.6 %   3.0
 673       S         6/370  =   1.6 %   3.0
 674       P         6/370  =   1.6 %   4.7
 675       N        20/370  =   5.4 %   4.4
 676       F         7/370  =   1.9 %   0.1
 677       M         8/370  =   2.2 %   1.0
 678       N        13/370  =   3.5 %   2.2
 679       S         8/370  =   2.2 %   0.4
 680       S        15/370  =   4.1 %   1.8
 681       S         8/370  =   2.2 %   0.3
 682       P        15/370  =   4.1 %   3.3
 683       N        21/370  =   5.7 %   6.0
 684       S         8/370  =   2.2 %   0.4
 685       G         7/370  =   1.9 %   6.0
 686       S         7/370  =   1.9 %   4.0
 687       M         7/370  =   1.9 %   0.8
 688       Q         7/370  =   1.9 %   0.6
 689       N        20/370  =   5.4 %   5.5
 690       N         7/370  =   1.9 %   0.2
 691       G        13/370  =   3.5 %   1.7
 692       M        13/370  =   3.5 %   2.4
 693       P        14/370  =   3.8 %   2.8
 694       F         7/370  =   1.9 %   0.2
 695       S         6/370  =   1.6 %   4.0
 696       G        13/370  =   3.5 %   2.2
 697       M        13/370  =   3.5 %   1.5
 698       G        20/370  =   5.4 %   5.4
 699       A        13/370  =   3.5 %   1.2
 700       G         8/370  =   2.2 %   0.5
 701       R         7/370  =   1.9 %   0.3
 702       V         8/370  =   2.2 %   0.3
 703       S        14/370  =   3.8 %   1.5
 704       R         7/370  =   1.9 %   0.3
 705       M         7/370  =   1.9 %   5.0
 706       N         7/370  =   1.9 %   6.0
 707       H         7/370  =   1.9 %   8.0
 708       P         7/370  =   1.9 %   7.0
 709       Q         7/370  =   1.9 %   0.3
 710       T         7/370  =   1.9 %   0.3
 711       D         7/370  =   1.9 %   0.5
 712       A        14/370  =   3.8 %   1.5
 713       P        21/370  =   5.7 %   7.0
 714       S        14/370  =   3.8 %   1.7
 715       A         7/370  =   1.9 %   0.3
 716       N         7/370  =   1.9 %   0.5
 717       N         7/370  =   1.9 %   0.6
 718       G        14/370  =   3.8 %   2.6
 719       S         6/370  =   1.6 %   2.6
 720       V         4/370  =   1.1 %   2.0
 721       T         1/370  =   0.3 %   0.0
 722       P         1/370  =   0.3 %   0.0
 723       Q         1/370  =   0.3 %   0.0
 724       S         4/370  =   1.1 %   2.4
 725       Q         4/370  =   1.1 %   1.0
 726       D         7/370  =   1.9 %   0.4
 727       S        11/370  =   3.0 %   0.9
 728       L         7/370  =   1.9 %   3.1
 729       S         7/370  =   1.9 %   4.0
 730       H         7/370  =   1.9 %   8.0
 731       L         7/370  =   1.9 %   4.0
 732       S         7/370  =   1.9 %   4.0
 733       N         7/370  =   1.9 %   6.0
 734       G         7/370  =   1.9 %   4.5
 735       E         8/370  =   2.2 %   0.6
 736       S        12/370  =   3.2 %   1.4
 737       G        14/370  =   3.8 %   2.1
 738       S        10/370  =   2.7 %   1.0
 739       S         1/370  =   0.3 %   0.0
 740       A         1/370  =   0.3 %   0.0
 741       G         7/370  =   1.9 %   0.0
 742       G        21/370  =   5.7 %   6.0
 743       S        14/370  =   3.8 %   1.5
 744       W         7/370  =   1.9 %   1.1
 745       G        15/370  =   4.1 %   3.0
 746       T         8/370  =   2.2 %   0.8
 747       A         7/370  =   1.9 %   0.5
 748       W        14/370  =   3.8 %   4.1
 749       G        20/370  =   5.4 %   5.4
 750       A         8/370  =   2.2 %   0.3
 751       S        13/370  =   3.5 %   1.1
 752       G        14/370  =   3.8 %   2.1
 753       S         7/370  =   1.9 %   0.6
 754       N        13/370  =   3.5 %   2.7
 755       T         7/370  =   1.9 %   1.1
 756       A         7/370  =   1.9 %   0.4
 757       S        14/370  =   3.8 %   2.1
 758       G        20/370  =   5.4 %   6.0
 759       D         7/370  =   1.9 %   0.7
 760       S         9/370  =   2.4 %   0.9
 761       N        13/370  =   3.5 %   1.7
 762       S        12/370  =   3.2 %   1.4
 763       G        19/370  =   5.1 %   5.4
 764       N         7/370  =   1.9 %   0.6
 765       N         8/370  =   2.2 %   2.0
 766       G         8/370  =   2.2 %   1.3
 767       N         7/370  =   1.9 %   0.4
 768       N        20/370  =   5.4 %   5.4
 769       G        21/370  =   5.7 %   6.0
 770       Q         7/370  =   1.9 %   1.2
 771       A         7/370  =   1.9 %   0.5
 772       N         8/370  =   2.2 %   1.6
 773       G         8/370  =   2.2 %   0.9
 774       D        21/370  =   5.7 %   6.0
 775       T        14/370  =   3.8 %   2.4
 776       V        14/370  =   3.8 %   1.0
 777       N        14/370  =   3.8 %   2.6
 778       A         7/370  =   1.9 %   0.6
 779       P         1/370  =   0.3 %   0.0
 780       N         1/370  =   0.3 %   0.0
 781       P         1/370  =   0.3 %   0.0
 782       A        14/370  =   3.8 %   1.7
 783       L        14/370  =   3.8 %   1.3
 784       M         8/370  =   2.2 %   0.7
 785       Q        14/370  =   3.8 %   1.9
 786       K        13/370  =   3.5 %   1.6
 787       G         8/370  =   2.2 %   0.5
 788       I         5/370  =   1.4 %   2.6
 789       N        14/370  =   3.8 %   2.4
 790       G        20/370  =   5.4 %   4.8
 791       K         1/370  =   0.3 %   0.0
 792       I         1/370  =   0.3 %   0.0
 793       S        14/370  =   3.8 %   1.3
 794       K         7/370  =   1.9 %   0.3
 795       G         7/370  =   1.9 %   0.5
 796       A         7/370  =   1.9 %   0.4
 797       S         8/370  =   2.2 %   0.5
 798       Q         7/370  =   1.9 %   0.9
 799       D         7/370  =   1.9 %   0.5
 800       N         8/370  =   2.2 %   0.4
 801       N        14/370  =   3.8 %   2.4
 802       N         8/370  =   2.2 %   1.4
 803       D         1/370  =   0.3 %   0.0
 804       Q         1/370  =   0.3 %   0.0
 805       N         1/370  =   0.3 %   0.0
 806       N         9/370  =   2.4 %   1.6
 807       S         9/370  =   2.4 %   0.7
 808       G        15/370  =   4.1 %   2.0
 809       G        20/370  =   5.4 %   4.4
 810       G        14/370  =   3.8 %   2.1
 811       V         8/370  =   2.2 %   0.4
 812       W        23/370  =   6.2 %  11.0
 813       N         7/370  =   1.9 %   0.8
 814       S         9/370  =   2.4 %   0.2
 815       G        22/370  =   5.9 %   6.0
 816       P        13/370  =   3.5 %   2.1
 817       Q         7/370  =   1.9 %   0.3
 818       N         7/370  =   1.9 %   0.4
 819       S        13/370  =   3.5 %   1.3
 820       P         1/370  =   0.3 %   0.0
 821       N         1/370  =   0.3 %   0.0
 822       Q         1/370  =   0.3 %   0.0
 823       P         1/370  =   0.3 %   0.0
 824       P         6/370  =   1.6 %   4.9
 825       N         8/370  =   2.2 %   0.6
 826       D         8/370  =   2.2 %   0.4
 827       N         8/370  =   2.2 %   0.4
 828       K         7/370  =   1.9 %   0.2
 829       W        21/370  =   5.7 %   8.9
 830       G        22/370  =   5.9 %   5.4
 831       S         9/370  =   2.4 %   0.4
 832       G        21/370  =   5.7 %   4.9
 833       N        15/370  =   4.1 %   2.4
 834       G        14/370  =   3.8 %   1.7
 835       A         7/370  =   1.9 %   0.1
 836       G         1/370  =   0.3 %   0.0
 837       N        12/370  =   3.2 %   1.3
 838       G         4/370  =   1.1 %   2.1
 839       Y         1/370  =   0.3 %   0.0
 840       S         1/370  =   0.3 %   0.0
 841       A         1/370  =   0.3 %   0.0
 842       G         1/370  =   0.3 %   0.0
 843       Q         1/370  =   0.3 %   0.0
 844       A         1/370  =   0.3 %   0.0
 845       P         1/370  =   0.3 %   0.0
 846       E         1/370  =   0.3 %   0.0
 847       N         1/370  =   0.3 %   0.0
 848       D         1/370  =   0.3 %   0.0
 849       A         1/370  =   0.3 %   0.0
 850       Q         1/370  =   0.3 %   0.0
 851       T         1/370  =   0.3 %   0.0
 852       T         1/370  =   0.3 %   0.0
 853       M         1/370  =   0.3 %   0.0
 854       G         1/370  =   0.3 %   0.0
 855       N         1/370  =   0.3 %   0.0
 856       I         3/370  =   0.8 %   1.1
 857       S        16/370  =   4.3 %   1.9
 858       G        15/370  =   4.1 %   2.4
 859       G        10/370  =   2.7 %   0.2
 860       S        14/370  =   3.8 %   1.2
 861       R         7/370  =   1.9 %   0.4
 862       G        13/370  =   3.5 %   1.4
 863       A         8/370  =   2.2 %   0.3
 864       W        22/370  =   5.9 %  10.0
 865       G        14/370  =   3.8 %   1.7
 866       Q         7/370  =   1.9 %   0.4
 867       P        20/370  =   5.4 %   5.7
 868       A         8/370  =   2.2 %   0.6
 869       G         8/370  =   2.2 %   0.3
 870       S        14/370  =   3.8 %   1.7
 871       T         9/370  =   2.4 %   0.7
 872       G         8/370  =   2.2 %   4.7
 873       S         2/370  =   0.5 %   4.0
 874       S         1/370  =   0.3 %   0.0
 875       S         1/370  =   0.3 %   0.0
 876       S         1/370  =   0.3 %   0.0
 877       S         1/370  =   0.3 %   0.0
 878       S         1/370  =   0.3 %   0.0
 879       S         1/370  =   0.3 %   0.0
 880       T         1/370  =   0.3 %   0.0
 881       S         1/370  =   0.3 %   0.0
 882       N         1/370  =   0.3 %   0.0
 883       T         8/370  =   2.2 %   3.7
 884       S         8/370  =   2.2 %   0.5
 885       L        13/370  =   3.5 %   0.7
 886       G         7/370  =   1.9 %   0.2
 887       S         8/370  =   2.2 %   0.3
 888       N         5/370  =   1.4 %   6.0
 889       G        14/370  =   3.8 %   1.6
 890       E        22/370  =   5.9 %   4.6
 891       W        22/370  =   5.9 %   9.9
 892       S         8/370  =   2.2 %   0.6
 893       K        14/370  =   3.8 %   1.4
 894       A         1/370  =   0.3 %   0.0
 895       L         7/370  =   1.9 %   0.4
 896       P        23/370  =   6.2 %   7.0
 897       N        13/370  =   3.5 %   2.1
 898       Q        13/370  =   3.5 %   1.5
 899       Q         7/370  =   1.9 %   0.3
 900       N         8/370  =   2.2 %   0.8
 901       S        20/370  =   5.4 %   3.1
 902       S        13/370  =   3.5 %   1.5
 903       D         6/370  =   1.6 %   6.0
 904       I         6/370  =   1.6 %   4.0
 905       N         3/370  =   0.8 %   1.5
 906       G         6/370  =   1.6 %   6.0
 907       K         6/370  =   1.6 %   5.0
 908       G         6/370  =   1.6 %   6.0
 909       D         7/370  =   1.9 %   0.4
 910       G         9/370  =   2.4 %   0.6
 911       A        15/370  =   4.1 %   1.6
 912       W        15/370  =   4.1 %   3.7
 913       D        13/370  =   3.5 %   1.7
 914       N        14/370  =   3.8 %   2.2
 915       G         9/370  =   2.4 %   0.5
 916       K        13/370  =   3.5 %   1.5
 917       K         5/370  =   1.4 %   1.2
 918       L         3/370  =   0.8 %   0.6
 919       L         1/370  =   0.3 %   0.0
 920       T         7/370  =   1.9 %   2.8
 921       N         9/370  =   2.4 %   1.5
 922       G        16/370  =   4.3 %   2.8
 923       W         8/370  =   2.2 %   0.6
 924       P         8/370  =   2.2 %   0.5
 925       S         9/370  =   2.4 %   0.4
 926       P        13/370  =   3.5 %   1.8
 927       E        15/370  =   4.1 %   2.0
 928       N         9/370  =   2.4 %   0.5
 929       Q        14/370  =   3.8 %   2.0
 930       A         1/370  =   0.3 %   0.0
 931       P         6/370  =   1.6 %   3.3
 932       G        14/370  =   3.8 %   1.9
 933       N         7/370  =   1.9 %   0.6
 934       A         8/370  =   2.2 %   0.3
 935       Q         8/370  =   2.2 %   0.5
 936       A        14/370  =   3.8 %   1.2
 937       N         7/370  =   1.9 %   0.3
 938       S        15/370  =   4.1 %   1.4
 939       W        14/370  =   3.8 %   3.4
 940       G         8/370  =   2.2 %   0.4
 941       R         7/370  =   1.9 %   0.6
 942       S         8/370  =   2.2 %   0.6
 943       Q         7/370  =   1.9 %   0.4
 944       S        16/370  =   4.3 %   2.3
 945       S        20/370  =   5.4 %   3.3
 946       V         9/370  =   2.4 %   0.3
 947       T         8/370  =   2.2 %   0.5
 948       A         8/370  =   2.2 %   0.6
 949       G         1/370  =   0.3 %   0.0
 950       W         1/370  =   0.3 %   0.0
 951       E         7/370  =   1.9 %   0.5
 952       V         7/370  =   1.9 %   0.2
 953       G        14/370  =   3.8 %   2.0
 954       G        22/370  =   5.9 %   6.0
 955       T         7/370  =   1.9 %   5.0
 956       V         7/370  =   1.9 %   4.0
 957       Q         8/370  =   2.2 %   0.7
 958       S        22/370  =   5.9 %   3.7
 959       D        11/370  =   3.0 %   1.2
 960       G        23/370  =   6.2 %   6.0
 961       S        22/370  =   5.9 %   3.4
 962       G         8/370  =   2.2 %   4.7
 963       N        11/370  =   3.0 %   1.0
 964       H        13/370  =   3.5 %   2.1
 965       S        10/370  =   2.7 %   0.8
 966       A         8/370  =   2.2 %   0.3
 967       G        24/370  =   6.5 %   6.0
 968       S        15/370  =   4.1 %   1.3
 969       S        10/370  =   2.7 %   0.4
 970       D         9/370  =   2.4 %   0.9
 971       S        10/370  =   2.7 %   0.5
 972       H         7/370  =   1.9 %   0.4
 973       G         8/370  =   2.2 %   0.4
 974       T        11/370  =   3.0 %   1.2
 975       G        21/370  =   5.7 %   4.3
 976       E        12/370  =   3.2 %   1.2
 977       R         8/370  =   2.2 %   0.2
 978       S         8/370  =   2.2 %   0.4
 979       S         7/370  =   1.9 %   0.2
 980       R        22/370  =   5.9 %   4.0
 981       D        15/370  =   4.1 %   2.0
 982       R         8/370  =   2.2 %   0.6
 983       R         8/370  =   2.2 %   0.4
 984       K         7/370  =   1.9 %   5.0
 985       I         8/370  =   2.2 %   0.2
 986       D        14/370  =   3.8 %   1.6
 987       Q         8/370  =   2.2 %   0.2
 988       Q        13/370  =   3.5 %   1.4
 989       A         8/370  =   2.2 %   0.3
 990       H         7/370  =   1.9 %   0.1
 991       L        16/370  =   4.3 %   2.0
 992       Q        20/370  =   5.4 %   3.3
 993       S         9/370  =   2.4 %   1.1
 994       L        10/370  =   2.7 %   1.6
 995       L        15/370  =   4.1 %   1.9
 996       P         8/370  =   2.2 %   0.4
 997       R        23/370  =   6.2 %   4.5
 998       T        14/370  =   3.8 %   1.6
 999       D        23/370  =   6.2 %   6.0
1000       L        23/370  =   6.2 %   4.0
1001       D        23/370  =   6.2 %   6.0
1002       P        23/370  =   6.2 %   6.4
1003       R        23/370  =   6.2 %   4.3
1004       V        23/370  =   6.2 %   3.5
1005       L        23/370  =   6.2 %   1.1
1006       S        40/370  =  10.8 %   3.5
1007       N        23/370  =   6.2 %   1.7
1008       D        22/370  =   5.9 %   1.2
1009       G        45/370  =  12.2 %   5.7
1010       W        46/370  =  12.4 %  11.0
1011       G        46/370  =  12.4 %   6.0
1012       Q        23/370  =   6.2 %   0.8
1013       T        24/370  =   6.5 %   1.1
1014       H        17/370  =   4.6 %   0.8
1015       V        30/370  =   8.1 %   2.4
1016       N        21/370  =   5.7 %   1.2
1017       Q        46/370  =  12.4 %   5.0
1018       D        30/370  =   8.1 %   2.7
1019       T        45/370  =  12.2 %   4.8
1020       N        16/370  =   4.3 %   0.3
1021       W        46/370  =  12.4 %  11.0
1022       E        23/370  =   6.2 %   1.8
1023       V        24/370  =   6.5 %   1.3
1024       P        22/370  =   5.9 %   1.3
1025       E        14/370  =   3.8 %   0.4
1026       S        36/370  =   9.7 %   2.2
1027       P        43/370  =  11.6 %   6.3
1028       E        23/370  =   6.2 %   1.3
1029       P        29/370  =   7.8 %   2.7
1030       E        21/370  =   5.7 %   0.9
1031       N        14/370  =   3.8 %   0.6
1032       P         1/370  =   0.3 %   0.0
1033       E         1/370  =   0.3 %   0.0
1034       P         1/370  =   0.3 %   0.0
1035       K        40/370  =  10.8 %   4.0
1036       D        14/370  =   3.8 %   0.5
1037       D        26/370  =   7.0 %   1.6
1038       N        15/370  =   4.1 %   0.6
1039       G         1/370  =   0.3 %   0.0
1040       G        35/370  =   9.5 %   3.7
1041       G         1/370  =   0.3 %   0.0
1042       G         1/370  =   0.3 %   0.0
1043       N         1/370  =   0.3 %   0.0
1044       G         1/370  =   0.3 %   0.0
1045       G         1/370  =   0.3 %   0.0
1046       P         1/370  =   0.3 %   0.0
1047       G         2/370  =   0.5 %   2.0
1048       T        22/370  =   5.9 %   1.1
1049       E        22/370  =   5.9 %   1.0
1050       A        15/370  =   4.1 %   0.3
1051       A         1/370  =   0.3 %   0.0
1052       S         1/370  =   0.3 %   0.0
1053       G         1/370  =   0.3 %   0.0
1054       G         1/370  =   0.3 %   0.0
1055       G         1/370  =   0.3 %   0.0
1056       N         1/370  =   0.3 %   0.0
1057       G         1/370  =   0.3 %   0.0
1058       W        35/370  =   9.5 %   5.8
1059       G        19/370  =   5.1 %   0.5
1060       S        19/370  =   5.1 %   1.5
1061       A         9/370  =   2.4 %   0.3
1062       A        25/370  =   6.8 %   3.0
1063       T        22/370  =   5.9 %   2.9
1064       G         1/370  =   0.3 %   0.0
1065       W         1/370  =   0.3 %   0.0
1066       K         1/370  =   0.3 %   0.0
1067       P         1/370  =   0.3 %   0.0
1068       Q        20/370  =   5.4 %   0.7
1069       T        15/370  =   4.1 %   0.5
1070       M         3/370  =   0.8 %   5.0
1071       W         3/370  =   0.8 %  11.0
1072       K         3/370  =   0.8 %   5.0
1073       I        13/370  =   3.5 %   0.1
1074       N        41/370  =  11.1 %   4.9
1075       S        21/370  =   5.7 %   1.1
1076       G        42/370  =  11.4 %   5.2
1077       T        23/370  =   6.2 %   0.9
1078       D        14/370  =   3.8 %   0.2
1079       L        19/370  =   5.1 %   0.3
1080       W        21/370  =   5.7 %   1.4
1081       E        21/370  =   5.7 %   0.9
1082       S        20/370  =   5.4 %   0.8
1083       N        23/370  =   6.2 %   1.4
1084       L        22/370  =   5.9 %   0.6
1085       N         7/370  =   1.9 %   2.3
1086       N         4/370  =   1.1 %   6.0
1087       G         3/370  =   0.8 %   6.0
1088       G         3/370  =   0.8 %   6.0
1089       Q         3/370  =   0.8 %   2.0
1090       N         6/370  =   1.6 %   0.6
1091       R        17/370  =   4.6 %   0.4
1092       N        37/370  =  10.0 %   3.8
1093       D         7/370  =   1.9 %   1.3
1094       G         5/370  =   1.4 %   6.0
1095       Q         5/370  =   1.4 %   5.0
1096       P         5/370  =   1.4 %   7.0
1097       P         4/370  =   1.1 %   4.0
1098       T        13/370  =   3.5 %   1.6
1099       Q        16/370  =   4.3 %   0.4
1100       Q        13/370  =   3.5 %   0.3
1101       V        22/370  =   5.9 %   0.5
1102       P         8/370  =   2.2 %   4.0
1103       G         1/370  =   0.3 %   0.0
1104       K         9/370  =   2.4 %   3.8
1105       S        21/370  =   5.7 %   1.1
1106       G        23/370  =   6.2 %   1.5
1107       W        30/370  =   8.1 %   4.5
1108       V         5/370  =   1.4 %   1.9
1109       S         5/370  =   1.4 %   2.8
1110       S         4/370  =   1.1 %   1.9
1111       P         6/370  =   1.6 %   4.7
1112       P         6/370  =   1.6 %   4.7
1113       G        25/370  =   6.8 %   1.6
1114       A         9/370  =   2.4 %   0.3
1115       P        16/370  =   4.3 %   0.4
1116       P        17/370  =   4.6 %   0.7
1117       A        13/370  =   3.5 %   0.2
1118       S        18/370  =   4.9 %   0.7
1119       T        19/370  =   5.1 %   0.8
1120       L         9/370  =   2.4 %   4.0
1121       G         9/370  =   2.4 %   6.0
1122       G         9/370  =   2.4 %   6.0
1123       S         9/370  =   2.4 %   0.1
1124       W        42/370  =  11.4 %   9.9
1125       G        34/370  =   9.2 %   3.2
1126       D        20/370  =   5.4 %   1.2
1127       D         9/370  =   2.4 %   1.1
1128       D         9/370  =   2.4 %   2.0
1129       N         1/370  =   0.3 %   0.0
1130       G         1/370  =   0.3 %   0.0
1131       N         1/370  =   0.3 %   0.0
1132       V         1/370  =   0.3 %   0.0
1133       V         1/370  =   0.3 %   0.0
1134       P         1/370  =   0.3 %   0.0
1135       A         1/370  =   0.3 %   0.0
1136       N         6/370  =   1.6 %   4.0
1137       D         9/370  =   2.4 %   1.5
1138       G         9/370  =   2.4 %   0.9
1139       S        15/370  =   4.1 %   0.4
1140       K        14/370  =   3.8 %   0.4
1141       N        17/370  =   4.6 %   1.0
1142       S        13/370  =   3.5 %   0.3
1143       N         6/370  =   1.6 %   2.7
1144       V         1/370  =   0.3 %   0.0
1145       C         7/370  =   1.9 %   5.0
1146       G        11/370  =   3.0 %   1.4
1147       G        32/370  =   8.6 %   3.1
1148       G        16/370  =   4.3 %   0.2
1149       W        44/370  =  11.9 %  11.0
1150       G        19/370  =   5.1 %   0.7
1151       D        21/370  =   5.7 %   1.3
1152       G         1/370  =   0.3 %   0.0
1153       S         1/370  =   0.3 %   0.0
1154       G         1/370  =   0.3 %   0.0
1155       Y         1/370  =   0.3 %   0.0
1156       K         1/370  =   0.3 %   0.0
1157       D        18/370  =   4.9 %   0.7
1158       S        17/370  =   4.6 %   0.4
1159       V         4/370  =   1.1 %   4.0
1160       S        13/370  =   3.5 %   0.4
1161       A         1/370  =   0.3 %   0.2
1162       P         1/370  =   0.3 %   0.0
1163       A         1/370  =   0.3 %   0.0
1164       G         2/370  =   0.5 %   0.2
1165       N        20/370  =   5.4 %   1.1
1166       T         7/370  =   1.9 %   2.9
1167       G         7/370  =   1.9 %   6.0
1168       M         7/370  =   1.9 %   2.6
1169       I         4/370  =   1.1 %   0.8
1170       N        13/370  =   3.5 %   0.4
1171       E         2/370  =   0.5 %   2.3
1172       P         2/370  =   0.5 %   2.0
1173       S        20/370  =   5.4 %   0.9
1174       S        19/370  =   5.1 %   0.7
1175       N        13/370  =   3.5 %   0.3
1176       N         6/370  =   1.6 %   0.4
1177       A        11/370  =   3.0 %   1.4
1178       A         8/370  =   2.2 %   0.8
1179       A         6/370  =   1.6 %   0.4
1180       G         6/370  =   1.6 %   0.2
1181       N         4/370  =   1.1 %   0.2
1182       N         5/370  =   1.4 %   0.9
1183       A         5/370  =   1.4 %   0.8
1184       G         5/370  =   1.4 %   0.8
1185       G         5/370  =   1.4 %   0.7
1186       N         4/370  =   1.1 %   0.1
1187       G         3/370  =   0.8 %   0.0
1188       A         1/370  =   0.3 %   0.2
1189       A         2/370  =   0.5 %   1.0
1190       A         2/370  =   0.5 %   0.8
1191       A         2/370  =   0.5 %   1.0
1192       G         1/370  =   0.3 %   0.0
1193       A         1/370  =   0.3 %   0.2
1194       G         2/370  =   0.5 %   1.3
1195       A         1/370  =   0.3 %   0.0
1196       Q         1/370  =   0.3 %   0.0
1197       A         2/370  =   0.5 %   4.0
1198       A         1/370  =   0.3 %   0.0
1199       I         1/370  =   0.3 %   0.0
1200       A         1/370  =   0.3 %   0.0
1201       G         2/370  =   0.5 %   6.0
1202       V         1/370  =   0.3 %   0.0
1203       N         1/370  =   0.3 %   0.0
1204       P         1/370  =   0.3 %   0.0
1205       S         1/370  =   0.3 %   0.0
1206       G         1/370  =   0.3 %   0.0
1207       V         1/370  =   0.3 %   0.0
1208       N         1/370  =   0.3 %   0.0
1209       V         1/370  =   0.3 %   0.0
1210       G         2/370  =   0.5 %   6.0
1211       I         1/370  =   0.3 %   0.0
1212       G         1/370  =   0.3 %   0.0
1213       G         1/370  =   0.3 %   0.0
1214       S         1/370  =   0.3 %   0.0
1215       G         1/370  =   0.3 %   0.0
1216       G         3/370  =   0.8 %   6.0
1217       A         1/370  =   0.3 %   0.0
1218       G         1/370  =   0.3 %   0.0
1219       G         2/370  =   0.5 %   1.0
1220       G         2/370  =   0.5 %   2.0
1221       G         2/370  =   0.5 %   0.0
1222       P         2/370  =   0.5 %   0.5
1223       Q         2/370  =   0.5 %   0.3
1224       G         2/370  =   0.5 %   0.4
1225       G         7/370  =   1.9 %   2.2
1226       P         5/370  =   1.4 %   1.1
1227       G         6/370  =   1.6 %   1.5
1228       G         5/370  =   1.4 %   0.7
1229       V         7/370  =   1.9 %   1.3
1230       V         6/370  =   1.6 %   0.5
1231       S         5/370  =   1.4 %   0.7
1232       K         6/370  =   1.6 %   0.5
1233       S         8/370  =   2.2 %   0.9
1234       G        13/370  =   3.5 %   3.2
1235       P         7/370  =   1.9 %   0.6
1236       A         6/370  =   1.6 %   0.3
1237       W        43/370  =  11.6 %   9.0
1238       G        24/370  =   6.5 %   1.4
1239       G        29/370  =   7.8 %   2.2
1240       A         1/370  =   0.3 %   0.0
1241       A         1/370  =   0.3 %   0.0
1242       G         1/370  =   0.3 %   0.0
1243       G        22/370  =   5.9 %   1.1
1244       V        12/370  =   3.2 %   0.1
1245       A         1/370  =   0.3 %   0.0
1246       V         1/370  =   0.3 %   0.0
1247       G         1/370  =   0.3 %   0.0
1248       A         1/370  =   0.3 %   0.0
1249       G         2/370  =   0.5 %   0.5
1250       P        11/370  =   3.0 %   0.1
1251       D        13/370  =   3.5 %   0.4
1252       E        13/370  =   3.5 %   0.2
1253       G         1/370  =   0.3 %   0.0
1254       V         1/370  =   0.3 %   0.0
1255       K         8/370  =   2.2 %   0.1
1256       P         1/370  =   0.3 %   0.0
1257       G         1/370  =   0.3 %   0.0
1258       G         1/370  =   0.3 %   0.0
1259       V         1/370  =   0.3 %   0.0
1260       L         9/370  =   2.4 %   0.1
1261       P        11/370  =   3.0 %   0.3
1262       S        20/370  =   5.4 %   0.7
1263       T        20/370  =   5.4 %   0.9
1264       W        26/370  =   7.0 %   3.1
1265       N        23/370  =   6.2 %   1.5
1266       E        13/370  =   3.5 %   0.4
1267       I         1/370  =   0.3 %   0.0
1268       P         6/370  =   1.6 %   2.6
1269       N        14/370  =   3.8 %   0.5
1270       Q        11/370  =   3.0 %   0.2
1271       S        17/370  =   4.6 %   0.4
1272       N         1/370  =   0.3 %   0.0
1273       G         2/370  =   0.5 %   0.7
1274       K        16/370  =   4.3 %   0.4
1275       D         9/370  =   2.4 %   0.0
1276       Q        24/370  =   6.5 %   1.0
1277       G        33/370  =   8.9 %   2.6
1278       W        32/370  =   8.6 %   4.2
1279       G        31/370  =   8.4 %   2.3
1280       G        18/370  =   4.9 %   0.6
1281       G        28/370  =   7.6 %   1.7
1282       Q        15/370  =   4.1 %   0.3
1283       P         1/370  =   0.3 %   0.0
1284       G         3/370  =   0.8 %   0.9
1285       K        10/370  =   2.7 %   0.2
1286       G        16/370  =   4.3 %   0.4
1287       N        20/370  =   5.4 %   1.2
1288       Q        17/370  =   4.6 %   0.5
1289       G        27/370  =   7.3 %   1.8
1290       W        29/370  =   7.8 %   3.3
1291       S        29/370  =   7.8 %   1.5
1292       G         1/370  =   0.3 %   0.0
1293       P         1/370  =   0.3 %   0.0
1294       S         5/370  =   1.4 %   0.0
1295       S        17/370  =   4.6 %   0.7
1296       G         1/370  =   0.3 %   0.0
1297       G        23/370  =   6.2 %   1.1
1298       A         3/370  =   0.8 %   0.7
1299       A         1/370  =   0.3 %   0.0
1300       A         2/370  =   0.5 %   0.4
1301       A         1/370  =   0.3 %   0.0
1302       G         1/370  =   0.3 %   0.0
1303       T         1/370  =   0.3 %   0.0
1304       V         1/370  =   0.3 %   0.0
1305       G         1/370  =   0.3 %   0.0
1306       G         1/370  =   0.3 %   0.0
1307       A         1/370  =   0.3 %   0.0
1308       G         1/370  =   0.3 %   0.0
1309       G         1/370  =   0.3 %   0.0
1310       S         1/370  =   0.3 %   0.0
1311       N         1/370  =   0.3 %   0.0
1312       A         2/370  =   0.5 %   0.2
1313       G         2/370  =   0.5 %   0.0
1314       K         3/370  =   0.8 %   0.8
1315       K         3/370  =   0.8 %   0.7
1316       G        20/370  =   5.4 %   0.8
1317       N        23/370  =   6.2 %   1.3
1318       G        21/370  =   5.7 %   0.9
1319       W        45/370  =  12.2 %   9.5
1320       G        39/370  =  10.5 %   3.9
1321       E        19/370  =   5.1 %   0.9
1322       P        14/370  =   3.8 %   0.3
1323       S        15/370  =   4.1 %   0.2
1324       S         6/370  =   1.6 %   2.9
1325       V         6/370  =   1.6 %   2.4
1326       L         6/370  =   1.6 %   4.0
1327       G         6/370  =   1.6 %   6.0
1328       H         6/370  =   1.6 %   5.3
1329       L         6/370  =   1.6 %   2.3
1330       G         7/370  =   1.9 %   6.0
1331       D        17/370  =   4.6 %   0.7
1332       S         7/370  =   1.9 %   1.0
1333       N         9/370  =   2.4 %   3.1
1334       H         9/370  =   2.4 %   3.9
1335       W         9/370  =   2.4 %  11.0
1336       G        10/370  =   2.7 %   3.8
1337       E         9/370  =   2.4 %   1.9
1338       A        10/370  =   2.7 %   1.5
1339       G        15/370  =   4.1 %   0.2
1340       K        16/370  =   4.3 %   0.5
1341       K        25/370  =   6.8 %   1.1
1342       N        15/370  =   4.1 %   0.4
1343       A         1/370  =   0.3 %   0.0
1344       G        10/370  =   2.7 %   3.3
1345       S        21/370  =   5.7 %   0.8
1346       G        23/370  =   6.2 %   1.4
1347       G        22/370  =   5.9 %   1.4
1348       G        16/370  =   4.3 %   0.4
1349       G         2/370  =   0.5 %   6.0
1350       G         1/370  =   0.3 %   0.0
1351       P         5/370  =   1.4 %   4.5
1352       S        19/370  =   5.1 %   0.6
1353       D        29/370  =   7.8 %   2.0
1354       V         1/370  =   0.3 %   0.0
1355       I        11/370  =   3.0 %   3.6
1356       S        12/370  =   3.2 %   0.1
1357       N        20/370  =   5.4 %   1.1
1358       V         4/370  =   1.1 %   4.0
1359       D         4/370  =   1.1 %   6.0
1360       H         2/370  =   0.5 %   0.7
1361       R         4/370  =   1.1 %   5.0
1362       R        16/370  =   4.3 %   0.3
1363       D         2/370  =   0.5 %   6.0
1364       P         2/370  =   0.5 %   7.0
1365       R         2/370  =   0.5 %   5.0
1366       E         2/370  =   0.5 %   5.0
1367       S        17/370  =   4.6 %   0.5
1368       V        13/370  =   3.5 %   0.2
1369       S        26/370  =   7.0 %   1.1
1370       G        38/370  =  10.3 %   3.5
1371       C         1/370  =   0.3 %   0.0
1372       W        28/370  =   7.6 %   3.2
1373       N        22/370  =   5.9 %   1.2
1374       E        17/370  =   4.6 %   0.6
1375       G        11/370  =   3.0 %   0.0
1376       G        28/370  =   7.6 %   1.7
1377       A        11/370  =   3.0 %   0.2
1378       T        20/370  =   5.4 %   0.8
1379       S        20/370  =   5.4 %   0.7
1380       S        16/370  =   4.3 %   0.4
1381       N         1/370  =   0.3 %   0.0
1382       A         1/370  =   0.3 %   0.5
1383       P         1/370  =   0.3 %   0.0
1384       P         1/370  =   0.3 %   0.0
1385       P         1/370  =   0.3 %   0.0
1386       P         1/370  =   0.3 %   0.0
1387       P         1/370  =   0.3 %   0.0
1388       H         1/370  =   0.3 %   0.0
1389       G         1/370  =   0.3 %   0.0
1390       R         1/370  =   0.3 %   0.0
1391       D        11/370  =   3.0 %   0.1
1392       T        20/370  =   5.4 %   0.6
1393       W        24/370  =   6.5 %   2.2
1394       D        12/370  =   3.2 %   3.4
1395       G        25/370  =   6.8 %   1.0
1396       N        19/370  =   5.1 %   0.9
1397       I         1/370  =   0.3 %   0.0
1398       M        16/370  =   4.3 %   0.3
1399       I        24/370  =   6.5 %   0.5
1400       N        25/370  =   6.8 %   1.7
1401       N         1/370  =   0.3 %   0.0
1402       T         1/370  =   0.3 %   0.0
1403       P         1/370  =   0.3 %   0.0
1404       D         2/370  =   0.5 %   6.0
1405       Q         1/370  =   0.3 %   0.2
1406       P        24/370  =   6.5 %   1.4
1407       R        16/370  =   4.3 %   0.6
1408       D        14/370  =   3.8 %   0.2
1409       P        15/370  =   4.1 %   0.7
1410       I        17/370  =   4.6 %   0.0
1411       R        17/370  =   4.6 %   0.4
1412       G        30/370  =   8.1 %   1.9
1413       R         1/370  =   0.3 %   0.0
1414       G        21/370  =   5.7 %   0.9
1415       W        25/370  =   6.8 %   1.7
1416       R        17/370  =   4.6 %   5.0
1417       G        27/370  =   7.3 %   1.3
1418       E        19/370  =   5.1 %   0.4
1419       R         1/370  =   0.3 %   0.0
1420       S        36/370  =   9.7 %   2.1
1421       G        17/370  =   4.6 %   0.3
1422       R        28/370  =   7.6 %   1.9
1423       L        17/370  =   4.6 %   0.7
1424       N        15/370  =   4.1 %   3.6
1425       R         1/370  =   0.3 %   0.0
1426       D         1/370  =   0.3 %   0.0
1427       I         1/370  =   0.3 %   0.0
1428       R         1/370  =   0.3 %   0.0
1429       M         1/370  =   0.3 %   0.0
1430       I         2/370  =   0.5 %   4.0
1431       A         1/370  =   0.3 %   0.2
1432       G        16/370  =   4.3 %   1.7
1433       T        14/370  =   3.8 %   1.2
1434       S        31/370  =   8.4 %   2.3
1435       E        19/370  =   5.1 %   1.2
1436       M        15/370  =   4.1 %   0.4
1437       W        32/370  =   8.6 %   6.5
1438       G        32/370  =   8.6 %   3.6
1439       D        16/370  =   4.3 %   0.9
1440       P        23/370  =   6.2 %   1.1
1441       P        25/370  =   6.8 %   1.3
1442       Q        15/370  =   4.1 %   0.4
1443       C         5/370  =   1.4 %   1.4
1444       S         2/370  =   0.5 %   4.0
1445       G         2/370  =   0.5 %   6.0
1446       R         2/370  =   0.5 %   5.0
1447       L         2/370  =   0.5 %   4.0
1448       N         2/370  =   0.5 %   6.0
1449       N         9/370  =   2.4 %   3.9
1450       Q        22/370  =   5.9 %   0.6
1451       S        26/370  =   7.0 %   1.1
1452       H        17/370  =   4.6 %   0.7
1453       G         9/370  =   2.4 %   0.4
1454       W        29/370  =   7.8 %   6.9
1455       N        28/370  =   7.6 %   1.6
1456       Q        16/370  =   4.3 %   0.7
1457       Q         7/370  =   1.9 %   0.0
1458       Q        15/370  =   4.1 %   0.8
1459       N        12/370  =   3.2 %   0.8
1460       I        12/370  =   3.2 %   0.1
1461       N        14/370  =   3.8 %   0.6
1462       H         1/370  =   0.3 %   0.0
1463       K        23/370  =   6.2 %   1.6
1464       M        16/370  =   4.3 %   0.3
1465       V        24/370  =   6.5 %   0.7
1466       L         1/370  =   0.3 %   0.0
1467       S         1/370  =   0.3 %   0.0
1468       G        16/370  =   4.3 %   0.4
1469       Q        17/370  =   4.6 %   0.5
1470       P        18/370  =   4.9 %   0.6
1471       V        13/370  =   3.5 %   0.0
1472       W         9/370  =   2.4 %   6.8
1473       N        11/370  =   3.0 %   0.1
1474       P        18/370  =   4.9 %   0.6
1475       Q        24/370  =   6.5 %   0.8
1476       G        10/370  =   2.7 %   0.0
1477       A         1/370  =   0.3 %   0.5
1478       I         1/370  =   0.3 %   0.0
1479       G         1/370  =   0.3 %   0.0
1480       S         2/370  =   0.5 %   0.2
1481       D         9/370  =   2.4 %   0.2
1482       N        16/370  =   4.3 %   0.3
1483       V        21/370  =   5.7 %   0.6
1484       G        25/370  =   6.8 %   1.4
1485       S        22/370  =   5.9 %   0.9
1486       A         1/370  =   0.3 %   0.5
1487       S         1/370  =   0.3 %   0.0
1488       W        27/370  =   7.3 %   2.3
1489       G         3/370  =   0.8 %   2.5
1490       P         2/370  =   0.5 %   0.2
1491       G        43/370  =  11.6 %   4.1
1492       I        22/370  =   5.9 %   0.0
1493       P        21/370  =   5.7 %   0.6
1494       P        33/370  =   8.9 %   3.8
1495       G         9/370  =   2.4 %   0.2
1496       G         4/370  =   1.1 %   6.0
1497       G        15/370  =   4.1 %   0.7
1498       P        13/370  =   3.5 %   0.5
1499       G        11/370  =   3.0 %   0.4
1500       A        17/370  =   4.6 %   0.6
1501       T        14/370  =   3.8 %   0.4
1502       V        20/370  =   5.4 %   0.1
1503       K        15/370  =   4.1 %   0.3
1504       P        21/370  =   5.7 %   0.7
1505       P        10/370  =   2.7 %   0.0
1506       G        28/370  =   7.6 %   1.4
1507       T        16/370  =   4.3 %   0.4
1508       G        24/370  =   6.5 %   0.9
1509       W        34/370  =   9.2 %   4.2
1510       L        10/370  =   2.7 %   0.0
1511       G        28/370  =   7.6 %   1.7
1512       I         1/370  =   0.3 %   0.0
1513       G        33/370  =   8.9 %   2.1
1514       P        33/370  =   8.9 %   2.6
1515       Q        16/370  =   4.3 %   0.0
1516       V         1/370  =   0.3 %   0.0
1517       G         1/370  =   0.3 %   0.0
1518       G         2/370  =   0.5 %   6.0
1519       P        35/370  =   9.5 %   2.9
1520       V        19/370  =   5.1 %   0.5
1521       P        11/370  =   3.0 %   0.1
1522       G         1/370  =   0.3 %   0.0
1523       G         7/370  =   1.9 %   4.2
1524       P        19/370  =   5.1 %   0.5
1525       G         9/370  =   2.4 %   3.6
1526       V         4/370  =   1.1 %   0.2
1527       T         2/370  =   0.5 %   0.2
1528       Q         3/370  =   0.8 %   0.9
1529       T         3/370  =   0.8 %   1.1
1530       V         4/370  =   1.1 %   2.0
1531       A         1/370  =   0.3 %   0.0
1532       Q         1/370  =   0.3 %   0.0
1533       G         2/370  =   0.5 %   0.0
1534       V         3/370  =   0.8 %   0.3
1535       G         3/370  =   0.8 %   0.9
1536       S         6/370  =   1.6 %   1.6
1537       G         7/370  =   1.9 %   1.9
1538       P         5/370  =   1.4 %   0.8
1539       K        35/370  =   9.5 %   2.4
1540       D        27/370  =   7.3 %   1.9
1541       E        16/370  =   4.3 %   0.3
1542       S        11/370  =   3.0 %   4.0
1543       K        11/370  =   3.0 %   1.7
1544       E        25/370  =   6.8 %   1.3
1545       P        26/370  =   7.0 %   1.2
1546       T        23/370  =   6.2 %   1.2
1547       G        50/370  =  13.5 %   5.8
1548       W        52/370  =  14.1 %  11.0
1549       E        45/370  =  12.2 %   4.0
1550       E        46/370  =  12.4 %   4.2
1551       P        46/370  =  12.4 %   5.6
1552       S        50/370  =  13.5 %   3.7
1553       A         1/370  =   0.3 %   0.0
1554       G         1/370  =   0.3 %   0.0
1555       G         1/370  =   0.3 %   0.0
1556       G         1/370  =   0.3 %   0.0
1557       P        49/370  =  13.2 %   6.4
1558       P        29/370  =   7.8 %   2.0
1559       V         1/370  =   0.3 %   0.0
1560       V         1/370  =   0.3 %   0.0
1561       G         1/370  =   0.3 %   0.0
1562       S        25/370  =   6.8 %   0.8
1563       I        25/370  =   6.8 %   0.6
1564       R        40/370  =  10.8 %   2.9
1565       R        49/370  =  13.2 %   4.6
1566       K        24/370  =   6.5 %   1.2
1567       M        29/370  =   7.8 %   1.8
1568       V         1/370  =   0.3 %   0.0
1569       P        16/370  =   4.3 %   4.8
1570       N        22/370  =   5.9 %   1.1
1571       I        28/370  =   7.6 %   1.1
1572       D        54/370  =  14.6 %   6.0
1573       D        51/370  =  13.8 %   5.4
1574       G        52/370  =  14.1 %   5.7
1575       T        50/370  =  13.5 %   4.4
1576       S        46/370  =  12.4 %   3.0
1577       G         1/370  =   0.3 %   0.0
1578       A        28/370  =   7.6 %   0.8
1579       W        53/370  =  14.3 %  10.5
1580       A         1/370  =   0.3 %   0.0
1581       Q         1/370  =   0.3 %   0.0
1582       G        54/370  =  14.6 %   6.0
1583       D        28/370  =   7.6 %   1.5
1584       G         2/370  =   0.5 %   2.0
1585       N         1/370  =   0.3 %   0.0
1586       A         1/370  =   0.3 %   0.0
1587       V         1/370  =   0.3 %   0.0
1588       G         1/370  =   0.3 %   0.0
1589       A         1/370  =   0.3 %   0.0
1590       G         1/370  =   0.3 %   0.0
1591       A         1/370  =   0.3 %   0.0
1592       P        34/370  =   9.2 %   2.4
1593       S        22/370  =   5.9 %   0.8
1594       R        20/370  =   5.4 %   0.6
1595       G         1/370  =   0.3 %   0.0
1596       Y        25/370  =   6.8 %   1.2
1597       R         1/370  =   0.3 %   0.0
1598       N        33/370  =   8.9 %   1.9
1599       Y        19/370  =   5.1 %   0.4
1600       K        27/370  =   7.3 %   1.1
1601       G         1/370  =   0.3 %   0.0
1602       G         1/370  =   0.3 %   0.0
1603       G         1/370  =   0.3 %   0.0
1604       N        25/370  =   6.8 %   1.3
1605       G         1/370  =   0.3 %   0.0
1606       G         1/370  =   0.3 %   0.0
1607       V        32/370  =   8.6 %   1.0
1608       N        27/370  =   7.3 %   1.7
1609       M        17/370  =   4.6 %   0.6
1610       W        35/370  =   9.5 %   4.0
1611       D        34/370  =   9.2 %   2.4
1612       K        23/370  =   6.2 %   0.8
1613       P         1/370  =   0.3 %   0.0
1614       N        30/370  =   8.1 %   1.8
1615       S        16/370  =   4.3 %   0.2
1616       P        19/370  =   5.1 %   0.6
1617       G        13/370  =   3.5 %   0.0
1618       S         2/370  =   0.5 %   0.3
1619       R         1/370  =   0.3 %   0.0
1620       N         1/370  =   0.3 %   0.1
1621       S         2/370  =   0.5 %   0.7
1622       Q         1/370  =   0.3 %   0.0
1623       I         1/370  =   0.3 %   0.5
1624       R         1/370  =   0.3 %   0.0
1625       G         3/370  =   0.8 %   6.0
1626       Q         1/370  =   0.3 %   0.0
1627       N         1/370  =   0.3 %   0.0
1628       A         1/370  =   0.3 %   0.0
1629       G         1/370  =   0.3 %   0.0
1630       G         1/370  =   0.3 %   0.0
1631       G         1/370  =   0.3 %   0.0
1632       I         1/370  =   0.3 %   0.0
1633       G         1/370  =   0.3 %   0.0
1634       H         1/370  =   0.3 %   0.0
1635       A         1/370  =   0.3 %   0.0
1636       G         2/370  =   0.5 %   1.3
1637       N         1/370  =   0.3 %   0.0
1638       G         2/370  =   0.5 %   1.3
1639       P         1/370  =   0.3 %   0.0
1640       A         2/370  =   0.5 %   1.3
1641       N         1/370  =   0.3 %   0.2
1642       T         2/370  =   0.5 %   2.0
1643       N         1/370  =   0.3 %   0.3
1644       Q         1/370  =   0.3 %   0.0
1645       A         1/370  =   0.3 %   0.0
1646       L         1/370  =   0.3 %   0.0
1647       Q         1/370  =   0.3 %   0.0
1648       G        28/370  =   7.6 %   1.0
1649       R        13/370  =   3.5 %   0.1
1650       N         1/370  =   0.3 %   0.0
1651       S        29/370  =   7.8 %   1.2
1652       P        12/370  =   3.2 %   0.1
1653       L         1/370  =   0.3 %   0.0
1654       Q         1/370  =   0.3 %   0.0
1655       N         1/370  =   0.3 %   0.0
1656       T         1/370  =   0.3 %   0.0
1657       L         6/370  =   1.6 %   0.8
1658       R        10/370  =   2.7 %   0.1
1659       E        11/370  =   3.0 %   0.1
1660       G         1/370  =   0.3 %   0.0
1661       P        16/370  =   4.3 %   0.3
1662       Q        17/370  =   4.6 %   0.5
1663       G         1/370  =   0.3 %   0.0
1664       G         2/370  =   0.5 %   6.0
1665       G         1/370  =   0.3 %   0.0
1666       G        14/370  =   3.8 %   0.1
1667       P        28/370  =   7.6 %   1.4
1668       T        21/370  =   5.7 %   0.7
1669       P        15/370  =   4.1 %   0.2
1670       T         2/370  =   0.5 %   5.0
1671       M        13/370  =   3.5 %   0.1
1672       L        11/370  =   3.0 %   0.2
1673       G        11/370  =   3.0 %   0.0
1674       I         8/370  =   2.2 %   0.0
1675       G         7/370  =   1.9 %   0.2
1676       G         3/370  =   0.8 %   0.0
1677       I         3/370  =   0.8 %   0.0
1678       V         4/370  =   1.1 %   0.0
1679       P         2/370  =   0.5 %   0.1
1680       G         2/370  =   0.5 %   0.0
1681       A         1/370  =   0.3 %   0.0
1682       S         1/370  =   0.3 %   0.0
1683       N         1/370  =   0.3 %   0.0
1684       V         1/370  =   0.3 %   0.0
1685       P         1/370  =   0.3 %   0.0
1686       V         1/370  =   0.3 %   0.0
1687       G         1/370  =   0.3 %   0.0
1688       A         1/370  =   0.3 %   0.0
1689       N         1/370  =   0.3 %   0.0
1690       P         1/370  =   0.3 %   0.0
1691       N         1/370  =   0.3 %   0.0
1692       N         1/370  =   0.3 %   0.0
1693       P         1/370  =   0.3 %   0.0
1694       N         1/370  =   0.3 %   0.0
1695       G         1/370  =   0.3 %   0.0
1696       G         3/370  =   0.8 %   1.8
1697       S         3/370  =   0.8 %   0.5
1698       G         3/370  =   0.8 %   0.1
1699       V         3/370  =   0.8 %   0.0
1700       G         3/370  =   0.8 %   0.2
1701       P         3/370  =   0.8 %   0.0
1702       A         9/370  =   2.4 %   0.2
1703       S        10/370  =   2.7 %   0.5
1704       A         9/370  =   2.4 %   0.2
1705       V        11/370  =   3.0 %   0.5
1706       T        18/370  =   4.9 %   0.2
1707       S        25/370  =   6.8 %   0.9
1708       K        26/370  =   7.0 %   0.9
1709       L         1/370  =   0.3 %   0.0
1710       S        21/370  =   5.7 %   0.6
1711       A        16/370  =   4.3 %   0.2
1712       S        25/370  =   6.8 %   0.9
1713       S        16/370  =   4.3 %   0.2
1714       G         7/370  =   1.9 %   4.4
1715       S         8/370  =   2.2 %   4.0
1716       G         8/370  =   2.2 %   6.0
1717       W         8/370  =   2.2 %  11.0
1718       G         8/370  =   2.2 %   6.0
1719       E         8/370  =   2.2 %   5.0
1720       P         8/370  =   2.2 %   7.0
1721       W        26/370  =   7.0 %   2.0
1722       G        26/370  =   7.0 %   1.2
1723       A         1/370  =   0.3 %   0.0
1724       P         1/370  =   0.3 %   0.0
1725       G         1/370  =   0.3 %   0.0
1726       P         2/370  =   0.5 %   7.0
1727       N         1/370  =   0.3 %   0.0
1728       K         1/370  =   0.3 %   0.0
1729       L         1/370  =   0.3 %   0.0
1730       P         1/370  =   0.3 %   0.0
1731       G         1/370  =   0.3 %   0.0
1732       A         1/370  =   0.3 %   0.0
1733       S         1/370  =   0.3 %   0.0
1734       R         1/370  =   0.3 %   0.0
1735       D         1/370  =   0.3 %   0.0
1736       S         2/370  =   0.5 %   4.0
1737       E        15/370  =   4.1 %   0.3
1738       D         2/370  =   0.5 %   0.0
1739       G         1/370  =   0.3 %   0.0
1740       P         1/370  =   0.3 %   0.0
1741       G         1/370  =   0.3 %   0.0
1742       P        21/370  =   5.7 %   2.9
1743       S        26/370  =   7.0 %   0.9
1744       T        23/370  =   6.2 %   0.8
1745       P        45/370  =  12.2 %   4.2
1746       S         1/370  =   0.3 %   0.0
1747       L         1/370  =   0.3 %   0.0
1748       N         1/370  =   0.3 %   0.0
1749       T         1/370  =   0.3 %   0.0
1750       R         1/370  =   0.3 %   0.0
1751       P        21/370  =   5.7 %   0.4
1752       T        17/370  =   4.6 %   0.4
1753       G         3/370  =   0.8 %   3.0
1754       G         1/370  =   0.3 %   0.0
1755       T         8/370  =   2.2 %   0.6
1756       V        22/370  =   5.9 %   0.0
1757       D        28/370  =   7.6 %   0.9
1758       N        27/370  =   7.3 %   0.9
1759       L         1/370  =   0.3 %   0.0
1760       F         1/370  =   0.3 %   0.5
1761       G        48/370  =  13.0 %   4.0
1762       T        32/370  =   8.6 %   1.3
1763       S        22/370  =   5.9 %   0.6
1764       A        32/370  =   8.6 %   1.1
1765       R        10/370  =   2.7 %   2.0
1766       I         5/370  =   1.4 %   0.5
1767       P         4/370  =   1.1 %   0.3
1768       N         3/370  =   0.8 %   3.2
1769       T         2/370  =   0.5 %   0.7
1770       P         2/370  =   0.5 %   0.3
1771       G         1/370  =   0.3 %   0.0
1772       G         1/370  =   0.3 %   0.0
1773       P         1/370  =   0.3 %   0.0
1774       S         1/370  =   0.3 %   0.0
1775       G         1/370  =   0.3 %   0.0
1776       V         1/370  =   0.3 %   0.0
1777       G         1/370  =   0.3 %   0.0
1778       V         1/370  =   0.3 %   0.0
1779       A         1/370  =   0.3 %   0.0
1780       G         2/370  =   0.5 %   0.2
1781       G         2/370  =   0.5 %   0.2
1782       S         6/370  =   1.6 %   1.3
1783       V        12/370  =   3.2 %   3.2
1784       G         8/370  =   2.2 %   1.5
1785       G        11/370  =   3.0 %   2.5
1786       W        27/370  =   7.3 %   1.8
1787       G        33/370  =   8.9 %   1.9
1788       K        16/370  =   4.3 %   0.4
1789       P        34/370  =   9.2 %   2.1
1790       H         5/370  =   1.4 %   0.3
1791       L         2/370  =   0.5 %   4.0
1792       G         1/370  =   0.3 %   0.0
1793       G         5/370  =   1.4 %   2.4
1794       K         6/370  =   1.6 %   0.5
1795       P        19/370  =   5.1 %   0.3
1796       D        24/370  =   6.5 %   1.0
1797       S        25/370  =   6.8 %   0.8
1798       G        26/370  =   7.0 %   1.1
1799       P        16/370  =   4.3 %   0.3
1800       G        20/370  =   5.4 %   0.3
1801       P         1/370  =   0.3 %   0.0
1802       M         1/370  =   0.3 %   0.0
1803       D         1/370  =   0.3 %   0.0
1804       G         1/370  =   0.3 %   0.0
1805       H         1/370  =   0.3 %   0.0
1806       G         1/370  =   0.3 %   0.0
1807       A         1/370  =   0.3 %   0.0
1808       G         1/370  =   0.3 %   0.0
1809       V         1/370  =   0.3 %   0.0
1810       G         1/370  =   0.3 %   0.0
1811       G         1/370  =   0.3 %   0.0
1812       S         1/370  =   0.3 %   0.0
1813       R         1/370  =   0.3 %   0.0
1814       N         1/370  =   0.3 %   0.0
1815       G         1/370  =   0.3 %   0.0
1816       I         1/370  =   0.3 %   0.0
1817       W        56/370  =  15.1 %  11.0
1818       G        36/370  =   9.7 %   1.9
1819       E        24/370  =   6.5 %   1.1
1820       P        18/370  =   4.9 %   0.4
1821       S         1/370  =   0.3 %   0.0
1822       N         9/370  =   2.4 %   0.0
1823       N        15/370  =   4.1 %   0.4
1824       A        12/370  =   3.2 %   0.2
1825       G        11/370  =   3.0 %   2.5
1826       G        13/370  =   3.5 %   3.9
1827       G         3/370  =   0.8 %   1.4
1828       V         2/370  =   0.5 %   0.7
1829       G         1/370  =   0.3 %   0.0
1830       G         3/370  =   0.8 %   2.5
1831       R         7/370  =   1.9 %   1.0
1832       N         7/370  =   1.9 %   0.9
1833       N         7/370  =   1.9 %   1.0
1834       A        12/370  =   3.2 %   0.1
1835       A        17/370  =   4.6 %   0.4
1836       R         1/370  =   0.3 %   0.0
1837       N         1/370  =   0.3 %   0.0
1838       S         1/370  =   0.3 %   0.0
1839       V         1/370  =   0.3 %   0.0
1840       S        16/370  =   4.3 %   0.3
1841       A         4/370  =   1.1 %   1.1
1842       T        16/370  =   4.3 %   0.3
1843       S        17/370  =   4.6 %   0.4
1844       G        17/370  =   4.6 %   0.5
1845       W        48/370  =  13.0 %   7.7
1846       G        42/370  =  11.4 %   3.2
1847       D        20/370  =   5.4 %   0.8
1848       G         1/370  =   0.3 %   0.0
1849       D        16/370  =   4.3 %   0.3
1850       S        24/370  =   6.5 %   0.6
1851       A        14/370  =   3.8 %   0.1
1852       G         1/370  =   0.3 %   0.0
1853       G         1/370  =   0.3 %   0.0
1854       G         1/370  =   0.3 %   0.0
1855       W         1/370  =   0.3 %   0.0
1856       G         1/370  =   0.3 %   0.0
1857       D         1/370  =   0.3 %   0.0
1858       E         1/370  =   0.3 %   0.0
1859       K         1/370  =   0.3 %   0.0
1860       G         1/370  =   0.3 %   0.0
1861       N        19/370  =   5.1 %   0.8
1862       A        17/370  =   4.6 %   0.4
1863       P        17/370  =   4.6 %   0.5
1864       V         3/370  =   0.8 %   0.9
1865       A         1/370  =   0.3 %   0.0
1866       R         1/370  =   0.3 %   0.0
1867       G         1/370  =   0.3 %   0.0
1868       M         1/370  =   0.3 %   0.0
1869       R         1/370  =   0.3 %   0.0
1870       L         2/370  =   0.5 %   0.6
1871       N        11/370  =   3.0 %   0.1
1872       L        14/370  =   3.8 %   0.0
1873       S        14/370  =   3.8 %   0.2
1874       K        26/370  =   7.0 %   0.8
1875       S        24/370  =   6.5 %   0.5
1876       G        26/370  =   7.0 %   1.1
1877       S        22/370  =   5.9 %   0.6
1878       G         1/370  =   0.3 %   0.0
1879       K        34/370  =   9.2 %   1.8
1880       S        32/370  =   8.6 %   1.0
1881       M        31/370  =   8.4 %   1.5
1882       Q        32/370  =   8.6 %   1.8
1883       D        26/370  =   7.0 %   1.6
1884       G        35/370  =   9.5 %   2.5
1885       W        48/370  =  13.0 %   8.4
1886       G        27/370  =   7.3 %   0.8
1887       D        13/370  =   3.5 %   0.4
1888       A         2/370  =   0.5 %   4.0
1889       G         1/370  =   0.3 %   0.0
1890       S         1/370  =   0.3 %   0.0
1891       V         1/370  =   0.3 %   0.0
1892       G         1/370  =   0.3 %   0.0
1893       V         1/370  =   0.3 %   0.0
1894       S         1/370  =   0.3 %   0.0
1895       W         1/370  =   0.3 %   0.0
1896       A         1/370  =   0.3 %   0.0
1897       G         1/370  =   0.3 %   0.0
1898       D        19/370  =   5.1 %   0.6
1899       D        23/370  =   6.2 %   1.8
1900       G         1/370  =   0.3 %   0.0
1901       G        20/370  =   5.4 %   0.4
1902       P        23/370  =   6.2 %   1.4
1903       V        14/370  =   3.8 %   0.1
1904       T        12/370  =   3.2 %   0.2
1905       L         3/370  =   0.8 %   4.0
1906       A         3/370  =   0.8 %   4.0
1907       Q         3/370  =   0.8 %   5.0
1908       I         3/370  =   0.8 %   4.0
1909       G        31/370  =   8.4 %   1.8
1910       L         1/370  =   0.3 %   0.0
1911       A         1/370  =   0.3 %   0.0
1912       Q         1/370  =   0.3 %   0.0
1913       I         1/370  =   0.3 %   0.0
1914       A         1/370  =   0.3 %   0.0
1915       A        18/370  =   4.9 %   0.3
1916       W         1/370  =   0.3 %   0.0
1917       R        22/370  =   5.9 %   0.6
1918       H        14/370  =   3.8 %   0.2
1919       P        16/370  =   4.3 %   0.3
1920       S        27/370  =   7.3 %   0.9
1921       W        55/370  =  14.9 %  10.6
1922       E        27/370  =   7.3 %   1.2
1923       E        25/370  =   6.8 %   1.3
1924       E        30/370  =   8.1 %   1.3
1925       E        19/370  =   5.1 %   0.7
1926       D        25/370  =   6.8 %   1.1
1927       P         3/370  =   0.8 %   7.0
1928       L         1/370  =   0.3 %   0.2
1929       G        30/370  =   8.1 %   1.0
1930       E         9/370  =   2.4 %   0.9
1931       G         3/370  =   0.8 %   6.0
1932       G         1/370  =   0.3 %   0.0
1933       G         1/370  =   0.3 %   0.0
1934       G         1/370  =   0.3 %   0.0
1935       G         4/370  =   1.1 %   3.4
1936       I         9/370  =   2.4 %   0.0
1937       G        42/370  =  11.4 %   3.3
1938       V        27/370  =   7.3 %   0.9
1939       G         1/370  =   0.3 %   0.0
1940       A         1/370  =   0.3 %   0.0
1941       G         3/370  =   0.8 %   0.2
1942       W        50/370  =  13.5 %   8.9
1943       N        33/370  =   8.9 %   2.2
1944       G         1/370  =   0.3 %   0.0
1945       D         1/370  =   0.3 %   0.0
1946       N        14/370  =   3.8 %   0.4
1947       A        12/370  =   3.2 %   0.1
1948       G        17/370  =   4.6 %   0.4
1949       S        40/370  =  10.8 %   2.4
1950       I         1/370  =   0.3 %   0.0
1951       V         1/370  =   0.3 %   0.0
1952       P         1/370  =   0.3 %   0.0
1953       G         1/370  =   0.3 %   0.0
1954       G         1/370  =   0.3 %   0.0
1955       N         1/370  =   0.3 %   0.0
1956       V         1/370  =   0.3 %   0.0
1957       Q        31/370  =   8.4 %   1.8
1958       E        17/370  =   4.6 %   0.3
1959       S        24/370  =   6.5 %   0.5
1960       A        12/370  =   3.2 %   0.2
1961       S        39/370  =  10.5 %   2.4
1962       S        37/370  =  10.0 %   1.9
1963       H        12/370  =   3.2 %   0.0
1964       N        29/370  =   7.8 %   1.9
1965       S         8/370  =   2.2 %   0.5
1966       G         7/370  =   1.9 %   0.4
1967       P         7/370  =   1.9 %   0.2
1968       S         6/370  =   1.6 %   0.6
1969       T         5/370  =   1.4 %   0.6
1970       A         5/370  =   1.4 %   0.6
1971       A         5/370  =   1.4 %   0.5
1972       A         3/370  =   0.8 %   0.8
1973       N         3/370  =   0.8 %   0.6
1974       T         3/370  =   0.8 %   0.7
1975       V         2/370  =   0.5 %   0.3
1976       G         2/370  =   0.5 %   6.0
1977       N         1/370  =   0.3 %   0.0
1978       G         1/370  =   0.3 %   0.0
1979       A         1/370  =   0.3 %   0.0
1980       G         2/370  =   0.5 %   6.0
1981       N         1/370  =   0.3 %   0.0
1982       V         1/370  =   0.3 %   0.0
1983       E         1/370  =   0.3 %   0.0
1984       G         1/370  =   0.3 %   0.0
1985       G         1/370  =   0.3 %   0.0
1986       N         1/370  =   0.3 %   0.5
1987       D         1/370  =   0.3 %   0.0
1988       I         1/370  =   0.3 %   0.0
1989       S         2/370  =   0.5 %   4.0
1990       D         1/370  =   0.3 %   0.0
1991       D         1/370  =   0.3 %   0.0
1992       S         1/370  =   0.3 %   0.0
1993       V         3/370  =   0.8 %   0.0
1994       D         2/370  =   0.5 %   0.2
1995       G         7/370  =   1.9 %   2.1
1996       V         5/370  =   1.4 %   0.2
1997       V         8/370  =   2.2 %   1.5
1998       D         6/370  =   1.6 %   1.1
1999       Y         7/370  =   1.9 %   0.4
2000       T         8/370  =   2.2 %   0.6
2001       D         8/370  =   2.2 %   0.6
2002       L         7/370  =   1.9 %   0.2
2003       S        17/370  =   4.6 %   0.4
2004       S        22/370  =   5.9 %   0.9
2005       S        27/370  =   7.3 %   1.0
2006       W        35/370  =   9.5 %   4.4
2007       G        39/370  =  10.5 %   2.8
2008       Q        15/370  =   4.1 %   0.1
2009       H         5/370  =   1.4 %   1.0
2010       G         7/370  =   1.9 %   6.0
2011       I         2/370  =   0.5 %   4.0
2012       V         2/370  =   0.5 %   4.0
2013       G         7/370  =   1.9 %   2.9
2014       I         5/370  =   1.4 %   0.0
2015       G        18/370  =   4.9 %   0.2
2016       G        39/370  =  10.5 %   2.7
2017       K        40/370  =  10.8 %   2.5
2018       K        32/370  =   8.6 %   1.5
2019       Q         1/370  =   0.3 %   0.0
2020       Q         2/370  =   0.5 %   0.0
2021       Q        25/370  =   6.8 %   1.1
2022       M        17/370  =   4.6 %   0.4
2023       R         7/370  =   1.9 %   3.4
2024       G         1/370  =   0.3 %   0.0
2025       G         1/370  =   0.3 %   0.0
2026       E         6/370  =   1.6 %   2.8
2027       K        19/370  =   5.1 %   0.7
2028       C        13/370  =   3.5 %   0.0
2029       K        18/370  =   4.9 %   0.3
2030       L        25/370  =   6.8 %   0.8
2031       S         1/370  =   0.3 %   0.0
2032       K        28/370  =   7.6 %   1.2
2033       T         5/370  =   1.4 %   3.3
2034       P         3/370  =   0.8 %   1.1
2035       G        41/370  =  11.1 %   3.4
2036       G        23/370  =   6.2 %   0.3
2037       N        38/370  =  10.3 %   2.7
2038       N        15/370  =   4.1 %   0.2
2039       G        12/370  =   3.2 %   1.2
2040       V         4/370  =   1.1 %   1.4
2041       V         2/370  =   0.5 %   0.3
2042       V         1/370  =   0.3 %   0.0
2043       G         1/370  =   0.3 %   0.0
2044       V         1/370  =   0.3 %   0.0
2045       G         1/370  =   0.3 %   0.0
2046       G         1/370  =   0.3 %   0.0
2047       M         1/370  =   0.3 %   0.0
2048       V         1/370  =   0.3 %   0.0
2049       N         1/370  =   0.3 %   0.0
2050       M         1/370  =   0.3 %   0.0
2051       N         3/370  =   0.8 %   1.3
2052       M         5/370  =   1.4 %   0.9
2053       E         9/370  =   2.4 %   0.1
2054       D        20/370  =   5.4 %   0.9
2055       A        15/370  =   4.1 %   0.3
2056       W        33/370  =   8.9 %   2.9
2057       I         7/370  =   1.9 %   0.6
2058       M        31/370  =   8.4 %   1.2
2059       N        26/370  =   7.0 %   1.1
2060       P        22/370  =   5.9 %   0.6
2061       L        21/370  =   5.7 %   0.3
2062       A        13/370  =   3.5 %   0.2
2063       D         1/370  =   0.3 %   0.0
2064       K        44/370  =  11.9 %   3.1
2065       Q        47/370  =  12.7 %   3.0
2066       Y         7/370  =   1.9 %   1.3
2067       K         6/370  =   1.6 %   5.0
2068       Q         6/370  =   1.6 %   5.0
2069       Y         6/370  =   1.6 %   7.0
2070       R        13/370  =   3.5 %   5.0
2071       I        11/370  =   3.0 %   2.6
2072       L        34/370  =   9.2 %   1.3
2073       S        25/370  =   6.8 %   0.5
2074       N        24/370  =   6.5 %   1.0
2075       M        30/370  =   8.1 %   1.1
2076       G        47/370  =  12.7 %   3.7
2077       F        40/370  =  10.8 %   2.8
2078       K        23/370  =   6.2 %   0.4
2079       K        24/370  =   6.5 %   1.1
2080       E        32/370  =   8.6 %   2.0
2081       D        24/370  =   6.5 %   0.9
2082       V        20/370  =   5.4 %   0.2
2083       E        39/370  =  10.5 %   2.7
2084       N        16/370  =   4.3 %   0.5
2085       A        29/370  =   7.8 %   1.8
2086       L        30/370  =   8.1 %   3.2
2087       G         1/370  =   0.3 %   0.0
2088       A         1/370  =   0.3 %   0.0
2089       C         1/370  =   0.3 %   0.0
2090       R         9/370  =   2.4 %   0.2
2091       S        13/370  =   3.5 %   0.2
2092       A        13/370  =   3.5 %   0.1
2093       N        25/370  =   6.8 %   1.3
2094       M        29/370  =   7.8 %   1.0
2095       N        30/370  =   8.1 %   1.8
2096       M        21/370  =   5.7 %   1.0
2097       D        29/370  =   7.8 %   2.0
2098       L        22/370  =   5.9 %   0.2
2099       A        28/370  =   7.6 %   1.3
2100       V        15/370  =   4.1 %   0.3
2101       G        15/370  =   4.1 %   0.3
2102       M        22/370  =   5.9 %   0.8
2103       L        49/370  =  13.2 %   3.6
2104       R        16/370  =   4.3 %   0.4
2105       A         2/370  =   0.5 %   1.3
2106       N         3/370  =   0.8 %   6.0
2107       A         9/370  =   2.4 %   1.5
2108       D        21/370  =   5.7 %   0.8
2109       K        30/370  =   8.1 %   1.3
2110       K        21/370  =   5.7 %   0.7
2111       F        13/370  =   3.5 %   0.3
2112       D        21/370  =   5.7 %   1.0
2113       V        16/370  =   4.3 %   0.5
2114       D        39/370  =  10.5 %   3.4
2115       G        11/370  =   3.0 %   2.4
2116       A         1/370  =   0.3 %   0.0
2117       D         1/370  =   0.3 %   0.3
2118       R         1/370  =   0.3 %   0.0
2119       A         1/370  =   0.3 %   0.0
2120       S         1/370  =   0.3 %   0.0
2121       S         1/370  =   0.3 %   0.0
2122       A         1/370  =   0.3 %   0.0
2123       N         1/370  =   0.3 %   0.0
2124       T         1/370  =   0.3 %   0.0
2125       G         1/370  =   0.3 %   0.0
2126       E         1/370  =   0.3 %   0.0
2127       G         2/370  =   0.5 %   1.3
2128       W        13/370  =   3.5 %   6.7
2129       R        13/370  =   3.5 %   2.6
2130       K        30/370  =   8.1 %   2.1
2131       R        22/370  =   5.9 %   1.2
2132       D        10/370  =   2.7 %   0.2
2133       M        17/370  =   4.6 %   0.5
2134       N        22/370  =   5.9 %   0.9
2135       G         1/370  =   0.3 %   0.0
2136       L        28/370  =   7.6 %   1.4
2137       G        36/370  =   9.7 %   2.3
2138       G         1/370  =   0.3 %   0.0
2139       D         1/370  =   0.3 %   0.0
2140       D        35/370  =   9.5 %   2.6
2141       Y        28/370  =   7.6 %   2.8
2142       N        27/370  =   7.3 %   1.5
2143       D        27/370  =   7.3 %   1.3
2144       H        17/370  =   4.6 %   0.3
2145       M        14/370  =   3.8 %   0.2
2146       R        14/370  =   3.8 %   0.1
2147       K        29/370  =   7.8 %   1.4
2148       D        13/370  =   3.5 %   0.1
2149       R        13/370  =   3.5 %   0.4
2150       S        18/370  =   4.9 %   0.2
2151       G        47/370  =  12.7 %   4.1
2152       G        10/370  =   2.7 %   3.9
2153       N         1/370  =   0.3 %   0.0
2154       F         7/370  =   1.9 %   2.0
2155       A         7/370  =   1.9 %   1.1
2156       G        16/370  =   4.3 %   0.0
2157       R        41/370  =  11.1 %   2.4
2158       P        40/370  =  10.8 %   3.1
2159       P        28/370  =   7.6 %   1.4
2160       N        13/370  =   3.5 %   0.1
2161       N         5/370  =   1.4 %   2.3
2162       S        34/370  =   9.2 %   1.2
2163       K        32/370  =   8.6 %   1.2
2164       D        18/370  =   4.9 %   0.6
2165       A         1/370  =   0.3 %   0.0
2166       Q         1/370  =   0.3 %   0.0
2167       P         7/370  =   1.9 %   5.1
2168       S        27/370  =   7.3 %   0.7
2169       P         2/370  =   0.5 %   7.0
2170       S         2/370  =   0.5 %   4.0
2171       G        15/370  =   4.1 %   0.4
2172       S        24/370  =   6.5 %   1.0
2173       T        15/370  =   4.1 %   0.1
2174       D        23/370  =   6.2 %   0.9
2175       S        18/370  =   4.9 %   0.2
2176       G        18/370  =   4.9 %   0.4
2177       P        23/370  =   6.2 %   0.6
2178       Y        22/370  =   5.9 %   0.9
2179       F        24/370  =   6.5 %   0.6
2180       D        20/370  =   5.4 %   0.8
2181       K        31/370  =   8.4 %   1.5
2182       N         9/370  =   2.4 %   0.1
2183       G         8/370  =   2.2 %   0.0
2184       G        10/370  =   2.7 %   0.0
2185       T        11/370  =   3.0 %   0.2
2186       F        11/370  =   3.0 %   0.0
2187       V         3/370  =   0.8 %   4.0
2188       T         2/370  =   0.5 %   5.0
2189       G         4/370  =   1.1 %   0.8
2190       S        11/370  =   3.0 %   0.3
2191       G        10/370  =   2.7 %   0.3
2192       G        11/370  =   3.0 %   0.2
2193       D        18/370  =   4.9 %   0.8
2194       G        20/370  =   5.4 %   0.8
2195       G         1/370  =   0.3 %   0.0
2196       G        13/370  =   3.5 %   0.1
2197       N        14/370  =   3.8 %   0.4
2198       A         9/370  =   2.4 %   0.0
2199       G         1/370  =   0.3 %   0.0
2200       D        10/370  =   2.7 %   0.2
2201       E        13/370  =   3.5 %   0.3
2202       Q         7/370  =   1.9 %   0.0
2203       Q        12/370  =   3.2 %   0.2
2204       N        11/370  =   3.0 %   0.0
2205       L        10/370  =   2.7 %   0.1
2206       Q        10/370  =   2.7 %   0.2
2207       V         3/370  =   0.8 %   0.0
2208       G         1/370  =   0.3 %   0.0
2209       G         1/370  =   0.3 %   0.0
2210       Q         3/370  =   0.8 %   0.9
2211       K         3/370  =   0.8 %   0.0
2212       F        19/370  =   5.1 %   0.9
2213       L        20/370  =   5.4 %   0.1
2214       S        12/370  =   3.2 %   0.2
2215       S        20/370  =   5.4 %   0.6
2216       Q        11/370  =   3.0 %   0.1
2217       G         1/370  =   0.3 %   0.0
2218       G         1/370  =   0.3 %   0.0
2219       P         1/370  =   0.3 %   0.0
2220       S        19/370  =   5.1 %   0.5
2221       H        12/370  =   3.2 %   0.2
2222       G        13/370  =   3.5 %   0.1
2223       S         4/370  =   1.1 %   0.9
2224       E         1/370  =   0.3 %   0.0
2225       D         1/370  =   0.3 %   0.0
2226       S         1/370  =   0.3 %   0.0
2227       T         1/370  =   0.3 %   0.0
2228       V         1/370  =   0.3 %   0.0
2229       K         1/370  =   0.3 %   0.0
2230       D         1/370  =   0.3 %   0.0
2231       P         1/370  =   0.3 %   0.0
2232       K         1/370  =   0.3 %   0.0
2233       S         1/370  =   0.3 %   0.0
2234       E         1/370  =   0.3 %   0.0
2235       A         1/370  =   0.3 %   0.2
2236       A         4/370  =   1.1 %   0.4
2237       L        16/370  =   4.3 %   0.2
2238       P        15/370  =   4.1 %   0.3
2239       L        10/370  =   2.7 %   0.0
2240       S        15/370  =   4.1 %   0.3
2241       P        15/370  =   4.1 %   0.2
2242       S        12/370  =   3.2 %   0.2
2243       A        22/370  =   5.9 %   0.5
2244       L        21/370  =   5.7 %   0.4
2245       A         3/370  =   0.8 %   4.0
2246       I         1/370  =   0.3 %   0.0
2247       G         1/370  =   0.3 %   0.0
2248       I         2/370  =   0.5 %   0.0
2249       P        19/370  =   5.1 %   0.5
2250       N        25/370  =   6.8 %   1.3
2251       Q        12/370  =   3.2 %   0.1
2252       S        15/370  =   4.1 %   0.3
2253       L        14/370  =   3.8 %   0.1
2254       G        14/370  =   3.8 %   0.1
2255       S        16/370  =   4.3 %   0.4
2256       V        16/370  =   4.3 %   0.2
2257       G        15/370  =   4.1 %   0.3
2258       S         1/370  =   0.3 %   0.0
2259       N         1/370  =   0.3 %   0.0
2260       S         1/370  =   0.3 %   0.0
2261       L         1/370  =   0.3 %   0.0
2262       P         1/370  =   0.3 %   0.0
2263       D         1/370  =   0.3 %   0.0
2264       F        14/370  =   3.8 %   0.1
2265       G        31/370  =   8.4 %   1.8
2266       L        14/370  =   3.8 %   0.1
2267       G        15/370  =   4.1 %   0.4
2268       D         1/370  =   0.3 %   0.0
2269       Y         1/370  =   0.3 %   0.0
2270       Y         1/370  =   0.3 %   0.0
2271       N         1/370  =   0.3 %   0.0
2272       M        10/370  =   2.7 %   0.0
2273       Q        16/370  =   4.3 %   0.3
2274       N        37/370  =  10.0 %   2.7
2275       L        14/370  =   3.8 %   0.0
2276       N         9/370  =   2.4 %   4.8
2277       A        16/370  =   4.3 %   0.4
2278       V        15/370  =   4.1 %   0.0
2279       R        14/370  =   3.8 %   0.2
2280       Q        15/370  =   4.1 %   0.2
2281       I         4/370  =   1.1 %   0.9
2282       G         1/370  =   0.3 %   0.0
2283       E         1/370  =   0.3 %   0.0
2284       P         5/370  =   1.4 %   1.5
2285       G        23/370  =   6.2 %   0.5
2286       G        41/370  =  11.1 %   1.5
2287       S        28/370  =   7.6 %   0.6
2288       H        22/370  =   5.9 %   0.4
2289       G         1/370  =   0.3 %   0.0
2290       G        33/370  =   8.9 %   1.3
2291       L        17/370  =   4.6 %   0.2
2292       F        30/370  =   8.1 %   0.4
2293       G        47/370  =  12.7 %   2.2
2294       V         8/370  =   2.2 %   2.0
2295       G        10/370  =   2.7 %   3.1
2296       N        48/370  =  13.0 %   2.4
2297       S        24/370  =   6.5 %   0.4
2298       N         1/370  =   0.3 %   0.0
2299       G         5/370  =   1.4 %   1.5
2300       A        24/370  =   6.5 %   0.2
2301       A        39/370  =  10.5 %   0.7
2302       Q        48/370  =  13.0 %   1.6
2303       P        26/370  =   7.0 %   0.5
2304       R        32/370  =   8.6 %   0.6
2305       G        53/370  =  14.3 %   2.5
2306       A         1/370  =   0.3 %   0.0
2307       G         2/370  =   0.5 %   6.0
2308       M        19/370  =   5.1 %   0.3
2309       Q        30/370  =   8.1 %   0.7
2310       N         1/370  =   0.3 %   0.2
2311       Q         1/370  =   0.3 %   0.3
2312       E         1/370  =   0.3 %   0.0
2313       Q         1/370  =   0.3 %   0.0
2314       P         2/370  =   0.5 %   1.7
2315       P         2/370  =   0.5 %   0.7
2316       Q        20/370  =   5.4 %   0.3
2317       P         2/370  =   0.5 %   0.0
2318       P         2/370  =   0.5 %   7.0
2319       Q         2/370  =   0.5 %   5.0
2320       P        18/370  =   4.9 %   2.5
2321       P        34/370  =   9.2 %   1.5
2322       V        24/370  =   6.5 %   0.4
2323       Q        41/370  =  11.1 %   1.3
2324       P        36/370  =   9.7 %   1.0
2325       L        56/370  =  15.1 %   1.9
2326       A         1/370  =   0.3 %   0.0
2327       S        22/370  =   5.9 %   0.4
2328       S        37/370  =  10.0 %   0.8
2329       S        36/370  =   9.7 %   1.2
2330       L         4/370  =   1.1 %   0.6
2331       D         1/370  =   0.3 %   0.0
2332       Q        16/370  =   4.3 %   1.4
2333       P        43/370  =  11.6 %   2.5
2334       S        23/370  =   6.2 %   0.4
2335       L        33/370  =   8.9 %   0.6
2336       R        34/370  =   9.2 %   0.9
2337       A        34/370  =   9.2 %   0.5
2338       Q        39/370  =  10.5 %   1.3
2339       V        38/370  =  10.3 %   1.2
2340       P         1/370  =   0.3 %   0.0
2341       S         1/370  =   0.3 %   0.0
2342       T         1/370  =   0.3 %   0.0
2343       Q         1/370  =   0.3 %   0.0
2344       P        33/370  =   8.9 %   1.4
2345       E         1/370  =   0.3 %   0.0
2346       I         1/370  =   0.3 %   0.0
2347       P        38/370  =  10.3 %   1.1
2348       F         1/370  =   0.3 %   0.0
2349       G         1/370  =   0.3 %   0.0
2350       S         1/370  =   0.3 %   0.0
2351       A         1/370  =   0.3 %   0.0
2352       Q        22/370  =   5.9 %   0.2
2353       F        39/370  =  10.5 %   1.2
2354       G         1/370  =   0.3 %   0.0
2355       G         1/370  =   0.3 %   0.0
2356       S         1/370  =   0.3 %   0.0
2357       M         1/370  =   0.3 %   0.0
2358       D         1/370  =   0.3 %   0.0
2359       L        36/370  =   9.7 %   1.1
2360       S        47/370  =  12.7 %   1.1
2361       L         1/370  =   0.3 %   0.0
2362       P        36/370  =   9.7 %   1.0
2363       Q        69/370  =  18.6 %   3.5
2364       V        36/370  =   9.7 %   1.1
2365       Q        23/370  =   6.2 %   0.2
2366       A        25/370  =   6.8 %   0.2
2367       S        32/370  =   8.6 %   0.5
2368       L        27/370  =   7.3 %   0.3
2369       L        53/370  =  14.3 %   1.2
2370       K        27/370  =   7.3 %   0.4
2371       Q        31/370  =   8.4 %   0.6
2372       A        22/370  =   5.9 %   0.1
2373       A         7/370  =   1.9 %   2.9
2374       P        31/370  =   8.4 %   0.8
2375       N        37/370  =  10.0 %   0.8
2376       N        27/370  =   7.3 %   0.5
2377       G        37/370  =  10.0 %   0.4
2378       L        49/370  =  13.2 %   1.7
2379       N        37/370  =  10.0 %   1.4
2380       P        27/370  =   7.3 %   0.5
2381       G         1/370  =   0.3 %   0.0
2382       P         1/370  =   0.3 %   0.0
2383       V         1/370  =   0.3 %   0.0
2384       P         2/370  =   0.5 %   7.0
2385       A         2/370  =   0.5 %   0.8
2386       G        32/370  =   8.6 %   0.3
2387       L        37/370  =  10.0 %   0.9
2388       L        22/370  =   5.9 %   0.1
2389       N        39/370  =  10.5 %   1.7
2390       V        17/370  =   4.6 %   0.4
2391       G        16/370  =   4.3 %   0.1
2392       Q         2/370  =   0.5 %   0.1
2393       A         1/370  =   0.3 %   0.0
2394       A         1/370  =   0.3 %   0.0
2395       G         2/370  =   0.5 %   0.7
2396       L         1/370  =   0.3 %   0.0
2397       G         2/370  =   0.5 %   0.7
2398       A         1/370  =   0.3 %   0.3
2399       T         1/370  =   0.3 %   0.0
2400       P         2/370  =   0.5 %   7.0
2401       V         2/370  =   0.5 %   4.0
2402       P         1/370  =   0.3 %   0.0
2403       G         1/370  =   0.3 %   0.0
2404       S         1/370  =   0.3 %   0.0
2405       G         1/370  =   0.3 %   0.0
2406       G         1/370  =   0.3 %   0.0
2407       G         1/370  =   0.3 %   0.0
2408       R         1/370  =   0.3 %   0.0
2409       A         1/370  =   0.3 %   0.0
2410       S         1/370  =   0.3 %   0.0
2411       A         1/370  =   0.3 %   0.0
2412       S         1/370  =   0.3 %   0.5
2413       P         2/370  =   0.5 %   7.0
2414       A         1/370  =   0.3 %   0.5
2415       L         2/370  =   0.5 %   4.0
2416       L         1/370  =   0.3 %   0.0
2417       T         2/370  =   0.5 %   0.7
2418       G         2/370  =   0.5 %   0.2
2419       A         1/370  =   0.3 %   0.1
2420       G         2/370  =   0.5 %   0.0
2421       P         2/370  =   0.5 %   0.0
2422       R         2/370  =   0.5 %   0.4
2423       P        37/370  =  10.0 %   0.8
2424       P        30/370  =   8.1 %   0.3
2425       L        39/370  =  10.5 %   0.5
2426       A        29/370  =   7.8 %   0.4
2427       P        58/370  =  15.7 %   2.0
2428       Q        73/370  =  19.7 %   2.5
2429       Q        54/370  =  14.6 %   1.3
2430       A         1/370  =   0.3 %   0.0
2431       S        11/370  =   3.0 %   1.0
2432       L        27/370  =   7.3 %   0.4
2433       A        44/370  =  11.9 %   0.6
2434       M        32/370  =   8.6 %   0.5
2435       L        54/370  =  14.6 %   0.7
2436       Q         1/370  =   0.3 %   0.0
2437       R         2/370  =   0.5 %   0.6
2438       N        30/370  =   8.1 %   0.5
2439       Q        65/370  =  17.6 %   2.1
2440       L        61/370  =  16.5 %   1.2
2441       A         2/370  =   0.5 %   0.0
2442       L        11/370  =   3.0 %   0.2
2443       P        20/370  =   5.4 %   0.1
2444       Q        47/370  =  12.7 %   1.4
2445       I        32/370  =   8.6 %   0.6
2446       P        20/370  =   5.4 %   0.2
2447       Q        71/370  =  19.2 %   2.0
2448       L        48/370  =  13.0 %   0.7
2449       H         2/370  =   0.5 %   8.0
2450       A         1/370  =   0.3 %   0.0
2451       L         1/370  =   0.3 %   0.0
2452       Q        68/370  =  18.4 %   1.7
2453       Q        40/370  =  10.8 %   0.3
2454       A        30/370  =   8.1 %   0.1
2455       Q        55/370  =  14.9 %   0.8
2456       S         1/370  =   0.3 %   0.0
2457       P         1/370  =   0.3 %   0.0
2458       G         1/370  =   0.3 %   0.0
2459       G         1/370  =   0.3 %   0.0
2460       L         1/370  =   0.3 %   0.0
2461       S         1/370  =   0.3 %   0.0
2462       L         1/370  =   0.3 %   0.0
2463       Q        70/370  =  18.9 %   1.7
2464       Q        23/370  =   6.2 %   0.2
2465       L        50/370  =  13.5 %   0.7
2466       Q        41/370  =  11.1 %   0.7
2467       H         1/370  =   0.3 %   0.0
2468       Q        65/370  =  17.6 %   2.1
2469       Q        62/370  =  16.8 %   1.4
2470       Q        71/370  =  19.2 %   1.7
2471       G         5/370  =   1.4 %   0.6
2472       G         3/370  =   0.8 %   0.7
2473       G         1/370  =   0.3 %   0.0
2474       P         1/370  =   0.3 %   0.0
2475       T         2/370  =   0.5 %   0.5
2476       G         5/370  =   1.4 %   2.1
2477       Q         7/370  =   1.9 %   0.1
2478       Q        72/370  =  19.5 %   1.5
2479       G         1/370  =   0.3 %   0.0
2480       Q        98/370  =  26.5 %   3.1
2481       Q        89/370  =  24.1 %   2.4
2482       Q       109/370  =  29.5 %   3.9
2483       Q        43/370  =  11.6 %   0.4
2484       Q        40/370  =  10.8 %   0.2
2485       Q        93/370  =  25.1 %   2.6
2486       Q        46/370  =  12.4 %   0.6
2487       S         3/370  =   0.8 %   0.2
2488       Q         1/370  =   0.3 %   0.0
2489       A         2/370  =   0.5 %   0.0
2490       Q        95/370  =  25.7 %   2.6
2491       Q        45/370  =  12.2 %   0.6
2492       Q        41/370  =  11.1 %   0.6
2493       Q         1/370  =   0.3 %   0.0
2494       R         1/370  =   0.3 %   0.0
2495       Q        37/370  =  10.0 %   0.1
2496       Q        59/370  =  15.9 %   1.1
2497       Q        88/370  =  23.8 %   2.3
2498       Q        59/370  =  15.9 %   0.9
2499       Q        31/370  =   8.4 %   0.1
2500       Q        46/370  =  12.4 %   0.7
2501       Q         1/370  =   0.3 %   0.0
2502       Q         1/370  =   0.3 %   0.0
2503       Q        87/370  =  23.5 %   2.3
2504       Q        81/370  =  21.9 %   2.5
2505       Q       121/370  =  32.7 %   4.6
2506       Q        72/370  =  19.5 %   1.8
2507       Q       109/370  =  29.5 %   3.7
2508       Q        75/370  =  20.3 %   1.6
2509       Q        25/370  =   6.8 %   0.1
2510       Q         1/370  =   0.3 %   0.0
2511       Q         1/370  =   0.3 %   0.0
2512       Q         1/370  =   0.3 %   0.0
2513       Q         1/370  =   0.3 %   0.0
2514       Q         1/370  =   0.3 %   0.0
2515       Q         1/370  =   0.3 %   0.0
2516       Q         1/370  =   0.3 %   0.0
2517       Q         1/370  =   0.3 %   1.0
2518       A        40/370  =  10.8 %   0.4
2519       Q        70/370  =  18.9 %   1.8
2520       Q        63/370  =  17.0 %   1.1
2521       A         1/370  =   0.3 %   0.0
2522       H         1/370  =   0.3 %   0.0
2523       L         1/370  =   0.3 %   0.0
2524       G         1/370  =   0.3 %   0.0
2525       Q        44/370  =  11.9 %   0.2
2526       Q        41/370  =  11.1 %   0.4
2527       Q         1/370  =   0.3 %   0.0
2528       Q        50/370  =  13.5 %   0.8
2529       Q        65/370  =  17.6 %   1.0
2530       L         1/370  =   0.3 %   0.0
2531       P         1/370  =   0.3 %   0.0
2532       Q       107/370  =  28.9 %   3.7
2533       Q       120/370  =  32.4 %   4.4
2534       Q       109/370  =  29.5 %   3.6
2535       L         1/370  =   0.3 %   0.0
2536       P         1/370  =   0.3 %   0.0
2537       Q        98/370  =  26.5 %   2.7
2538       Q       117/370  =  31.6 %   4.0
2539       Q       112/370  =  30.3 %   3.6
2540       S        10/370  =   2.7 %   2.7
2541       Q        94/370  =  25.4 %   2.7
2542       Q       111/370  =  30.0 %   3.6
2543       Q        70/370  =  18.9 %   1.4
2544       Q        89/370  =  24.1 %   2.2
2545       L        10/370  =   2.7 %   0.0
2546       A         9/370  =   2.4 %   0.3
2547       Q         7/370  =   1.9 %   0.6
2548       A         9/370  =   2.4 %   1.5
2549       L         5/370  =   1.4 %   0.2
2550       L         4/370  =   1.1 %   0.6
2551       P         1/370  =   0.3 %   0.0
2552       S         1/370  =   0.3 %   0.0
2553       P         1/370  =   0.3 %   0.0
2554       V         4/370  =   1.1 %   0.8
2555       K         4/370  =   1.1 %   0.7
2556       Q         5/370  =   1.4 %   0.4
2557       P         5/370  =   1.4 %   0.2
2558       L         7/370  =   1.9 %   0.0
2559       R         6/370  =   1.6 %   0.0
2560       Q         7/370  =   1.9 %   0.0
2561       P        47/370  =  12.7 %   0.6
2562       Q        44/370  =  11.9 %   0.6
2563       Q        42/370  =  11.4 %   0.5
2564       L         5/370  =   1.4 %   0.6
2565       V         5/370  =   1.4 %   1.3
2566       A         1/370  =   0.3 %   0.5
2567       K         6/370  =   1.6 %   2.5
2568       Q         7/370  =   1.9 %   1.2
2569       Q        42/370  =  11.4 %   0.6
2570       Q         1/370  =   0.3 %   0.0
2571       L         1/370  =   0.3 %   0.0
2572       P         1/370  =   0.3 %   0.0
2573       S         1/370  =   0.3 %   0.0
2574       H         1/370  =   0.3 %   0.0
2575       S         1/370  =   0.3 %   0.0
2576       S         1/370  =   0.3 %   0.0
2577       S         1/370  =   0.3 %   0.0
2578       S         1/370  =   0.3 %   0.0
2579       S         1/370  =   0.3 %   0.0
2580       S         1/370  =   0.3 %   0.0
2581       S         1/370  =   0.3 %   0.0
2582       A         1/370  =   0.3 %   0.0
2583       G         1/370  =   0.3 %   0.0
2584       L         1/370  =   0.3 %   0.0
2585       H        45/370  =  12.2 %   0.9
2586       Q        37/370  =  10.0 %   0.4
2587       P        45/370  =  12.2 %   0.8
2588       Q        30/370  =   8.1 %   0.3
2589       Q        45/370  =  12.2 %   0.7
2590       L         2/370  =   0.5 %   0.0
2591       G         1/370  =   0.3 %   0.0
2592       G         1/370  =   0.3 %   0.0
2593       G         1/370  =   0.3 %   0.0
2594       Q         1/370  =   0.3 %   0.0
2595       G         3/370  =   0.8 %   0.3
2596       L         2/370  =   0.5 %   0.0
2597       P        34/370  =   9.2 %   0.4
2598       V        24/370  =   6.5 %   0.0
2599       G        31/370  =   8.4 %   0.1
2600       A         2/370  =   0.5 %   0.0
2601       D         2/370  =   0.5 %   0.1
2602       A         1/370  =   0.3 %   0.0
2603       D         1/370  =   0.3 %   0.0
2604       G         2/370  =   0.5 %   0.0
2605       G         2/370  =   0.5 %   0.0
2606       Q         2/370  =   0.5 %   0.0
2607       P        26/370  =   7.0 %   0.1
2608       K        25/370  =   6.8 %   0.2
2609       I         1/370  =   0.3 %   0.0
2610       P        49/370  =  13.2 %   1.0
2611       H        44/370  =  11.9 %   1.0
2612       L        41/370  =  11.1 %   0.3
2613       D        29/370  =   7.8 %   0.3
2614       F         1/370  =   0.3 %   0.0
2615       N        34/370  =   9.2 %   0.6
2616       G         1/370  =   0.3 %   0.0
2617       S         1/370  =   0.3 %   0.0
2618       T         1/370  =   0.3 %   0.0
2619       E         1/370  =   0.3 %   0.0
2620       F        26/370  =   7.0 %   0.0
2621       N         1/370  =   0.3 %   0.0
2622       V        21/370  =   5.7 %   0.1
2623       P        21/370  =   5.7 %   0.1
2624       N        37/370  =  10.0 %   0.9
2625       A        20/370  =   5.4 %   0.1
2626       L        26/370  =   7.0 %   0.2
2627       N        24/370  =   6.5 %   0.3
2628       V        17/370  =   4.6 %   0.0
2629       G        46/370  =  12.4 %   0.8
2630       L        32/370  =   8.6 %   0.0
2631       P         1/370  =   0.3 %   0.0
2632       P        43/370  =  11.6 %   1.0
2633       D        29/370  =   7.8 %   0.4
2634       S         1/370  =   0.3 %   0.0
2635       L        56/370  =  15.1 %   1.2
2636       G         1/370  =   0.3 %   0.0
2637       G         1/370  =   0.3 %   0.0
2638       Q        29/370  =   7.8 %   0.5
2639       T        30/370  =   8.1 %   0.4
2640       G         1/370  =   0.3 %   0.0
2641       K        39/370  =  10.5 %   0.7
2642       S         2/370  =   0.5 %   0.3
2643       K         1/370  =   0.3 %   0.0
2644       E         4/370  =   1.1 %   0.4
2645       G        37/370  =  10.0 %   0.6
2646       P        42/370  =  11.4 %   1.1
2647       Q         5/370  =   1.4 %   2.0
2648       S         6/370  =   1.6 %   2.9
2649       S         6/370  =   1.6 %   2.6
2650       P         6/370  =   1.6 %   4.9
2651       N         5/370  =   1.4 %   2.6
2652       T         5/370  =   1.4 %   3.3
2653       F         5/370  =   1.4 %   2.9
2654       A         5/370  =   1.4 %   1.7
2655       P         5/370  =   1.4 %   3.1
2656       Y         6/370  =   1.6 %   4.9
2657       P         6/370  =   1.6 %   4.9
2658       I        33/370  =   8.9 %   0.3
2659       P        30/370  =   8.1 %   0.4
2660       G        29/370  =   7.8 %   0.2
2661       L        31/370  =   8.4 %   0.1
2662       S         1/370  =   0.3 %   0.0
2663       P         1/370  =   0.3 %   0.0
2664       A        12/370  =   3.2 %   2.8
2665       G        22/370  =   5.9 %   0.0
2666       S        44/370  =  11.9 %   0.9
2667       N        41/370  =  11.1 %   1.3
2668       F        42/370  =  11.4 %   1.1
2669       S        35/370  =   9.5 %   0.7
2670       S        24/370  =   6.5 %   0.1
2671       G        32/370  =   8.6 %   0.5
2672       L        11/370  =   3.0 %   2.3
2673       A         1/370  =   0.3 %   0.0
2674       N        11/370  =   3.0 %   4.1
2675       S        13/370  =   3.5 %   3.0
2676       N        28/370  =   7.6 %   0.8
2677       L        29/370  =   7.8 %   0.6
2678       N        31/370  =   8.4 %   1.0
2679       V        19/370  =   5.1 %   0.0
2680       G        23/370  =   6.2 %   0.3
2681       M        26/370  =   7.0 %   0.3
2682       G        21/370  =   5.7 %   0.1
2683       G        18/370  =   4.9 %   0.0
2684       G        19/370  =   5.1 %   0.1
2685       V         5/370  =   1.4 %   0.6
2686       M         1/370  =   0.3 %   0.0
2687       K         9/370  =   2.4 %   1.4
2688       G        24/370  =   6.5 %   0.3
2689       E        16/370  =   4.3 %   0.0
2690       T         1/370  =   0.3 %   0.0
2691       A        19/370  =   5.1 %   0.2
2692       G         1/370  =   0.3 %   0.0
2693       G        17/370  =   4.6 %   0.2
2694       Q        26/370  =   7.0 %   0.4
2695       Q        54/370  =  14.6 %   2.8
2696       S        66/370  =  17.8 %   3.1
2697       R        63/370  =  17.0 %   3.6
2698       L        46/370  =  12.4 %   1.5
2699       N        23/370  =   6.2 %   0.5
2700       S         1/370  =   0.3 %   0.0
2701       E         1/370  =   0.3 %   0.0
2702       Q         1/370  =   0.3 %   0.0
2703       Q        51/370  =  13.8 %   2.9
2704       W        60/370  =  16.2 %   7.3
2705       T        32/370  =   8.6 %   0.7
2706       H         8/370  =   2.2 %   8.0
2707       P         6/370  =   1.6 %   3.2
2708       L        28/370  =   7.6 %   0.2
2709       P        29/370  =   7.8 %   1.1
2710       M        21/370  =   5.7 %   1.0
2711       D        16/370  =   4.3 %   0.9
2712       S        20/370  =   5.4 %   0.7
2713       L        28/370  =   7.6 %   1.3
2714       P        21/370  =   5.7 %   0.8
2715       S        26/370  =   7.0 %   0.7
2716       V        24/370  =   6.5 %   0.1
2717       A        25/370  =   6.8 %   0.3
2718       S        28/370  =   7.6 %   0.6
2719       Q        17/370  =   4.6 %   0.1
2720       L         6/370  =   1.6 %   1.4
2721       E        31/370  =   8.4 %   1.1
2722       A        19/370  =   5.1 %   0.1
2723       N        40/370  =  10.8 %   1.8
2724       Q         1/370  =   0.3 %   0.0
2725       S        28/370  =   7.6 %   0.5
2726       D        24/370  =   6.5 %   0.7
2727       K        40/370  =  10.8 %   1.4
2728       T        22/370  =   5.9 %   0.4
2729       G        41/370  =  11.1 %   1.6
2730       A        37/370  =  10.0 %   0.7
2731       N         1/370  =   0.3 %   0.0
2732       I        38/370  =  10.3 %   0.9
2733       R        24/370  =   6.5 %   0.1
2734       A        40/370  =  10.8 %   2.2
2735       G         5/370  =   1.4 %   2.4
2736       L         5/370  =   1.4 %   2.3
2737       S         6/370  =   1.6 %   4.0
2738       I         5/370  =   1.4 %   2.2
2739       G         6/370  =   1.6 %   3.9
2740       P         7/370  =   1.9 %   7.0
2741       P        52/370  =  14.1 %   3.9
2742       R         1/370  =   0.3 %   0.0
2743       S         1/370  =   0.3 %   0.0
2744       Q         1/370  =   0.3 %   0.0
2745       G        60/370  =  16.2 %   4.5
2746       K        24/370  =   6.5 %   0.3
2747       T        35/370  =   9.5 %   1.3
2748       A         3/370  =   0.8 %   0.3
2749       K         2/370  =   0.5 %   0.2
2750       S         2/370  =   0.5 %   0.3
2751       S         1/370  =   0.3 %   0.5
2752       G         1/370  =   0.3 %   0.0
2753       T         1/370  =   0.3 %   0.0
2754       Q         1/370  =   0.3 %   0.0
2755       L         1/370  =   0.3 %   0.0
2756       A         1/370  =   0.3 %   0.0
2757       L         1/370  =   0.3 %   0.0
2758       T         2/370  =   0.5 %   0.8
2759       L         2/370  =   0.5 %   0.1
2760       A         2/370  =   0.5 %   0.1
2761       R        16/370  =   4.3 %   0.3
2762       G        17/370  =   4.6 %   0.1
2763       L         1/370  =   0.3 %   0.0
2764       G        19/370  =   5.1 %   0.3
2765       S        31/370  =   8.4 %   0.6
2766       P        30/370  =   8.1 %   1.1
2767       Y        23/370  =   6.2 %   0.8
2768       N        29/370  =   7.8 %   0.9
2769       Q        17/370  =   4.6 %   0.2
2770       Y        24/370  =   6.5 %   0.9
2771       D        37/370  =  10.0 %   2.0
2772       I        26/370  =   7.0 %   0.7
2773       G         9/370  =   2.4 %   1.1
2774       S         9/370  =   2.4 %   0.7
2775       A         1/370  =   0.3 %   0.0
2776       D         1/370  =   0.3 %   0.0
2777       L        15/370  =   4.1 %   1.8
2778       G        17/370  =   4.6 %   4.5
2779       I        22/370  =   5.9 %   0.6
2780       Q        27/370  =   7.3 %   0.7
2781       D         1/370  =   0.3 %   0.0
2782       G         2/370  =   0.5 %   6.0
2783       Y         1/370  =   0.3 %   0.0
2784       V         1/370  =   0.3 %   0.0
2785       I         1/370  =   0.3 %   0.0
2786       L         1/370  =   0.3 %   0.0
2787       G         1/370  =   0.3 %   0.0
2788       R         1/370  =   0.3 %   0.0
2789       D         1/370  =   0.3 %   0.0
2790       R         1/370  =   0.3 %   0.0
2791       E         1/370  =   0.3 %   0.0
2792       I         1/370  =   0.3 %   0.0
2793       D         1/370  =   0.3 %   0.0
2794       W         1/370  =   0.3 %   0.0
2795       S         1/370  =   0.3 %   0.0
2796       F         1/370  =   0.3 %   0.0
2797       F         1/370  =   0.3 %   0.0
2798       S         1/370  =   0.3 %   0.0
2799       F         1/370  =   0.3 %   0.0
2800       R         1/370  =   0.3 %   0.0
2801       L         1/370  =   0.3 %   0.0
2802       Y         1/370  =   0.3 %   0.0
2803       V         1/370  =   0.3 %   0.0
2804       P         1/370  =   0.3 %   0.0
2805       S         2/370  =   0.5 %   4.0
2806       P         2/370  =   0.5 %   1.3
2807       N        18/370  =   4.9 %   0.5
2808       D        36/370  =   9.7 %   1.7
2809       T        33/370  =   8.9 %   1.0
2810       S        20/370  =   5.4 %   0.4
2811       P        19/370  =   5.1 %   0.2
2812       S        24/370  =   6.5 %   0.7
2813       S        17/370  =   4.6 %   2.6
2814       P        16/370  =   4.3 %   0.1
2815       P        19/370  =   5.1 %   0.3
2816       G        29/370  =   7.8 %   0.8
2817       S        19/370  =   5.1 %   0.3
2818       I        28/370  =   7.6 %   0.8
2819       G        45/370  =  12.2 %   2.5
2820       D        55/370  =  14.9 %   4.3
2821       G        36/370  =   9.7 %   1.7
2822       W        61/370  =  16.5 %   9.5
2823       P        37/370  =  10.0 %   1.7
2824       D        22/370  =   5.9 %   0.4
2825       R         1/370  =   0.3 %   0.0
2826       A        35/370  =   9.5 %   1.2
2827       K        34/370  =   9.2 %   1.4
2828       S        47/370  =  12.7 %   2.1
2829       G         1/370  =   0.3 %   0.0
2830       A         1/370  =   0.3 %   0.0
2831       V         1/370  =   0.3 %   0.0
2832       G         1/370  =   0.3 %   0.0
2833       G         2/370  =   0.5 %   6.0
2834       A         1/370  =   0.3 %   0.2
2835       P        29/370  =   7.8 %   1.1
2836       N        24/370  =   6.5 %   0.8
2837       T        17/370  =   4.6 %   0.4
2838       N        35/370  =   9.5 %   2.8
2839       K        48/370  =  13.0 %   4.2
2840       I        23/370  =   6.2 %   0.4
2841       G        30/370  =   8.1 %   1.0
2842       P         3/370  =   0.8 %   1.8
2843       S         3/370  =   0.8 %   1.1
2844       S        32/370  =   8.6 %   2.0
2845       V         5/370  =   1.4 %   0.6
2846       A         6/370  =   1.6 %   2.1
2847       P         1/370  =   0.3 %   0.0
2848       N         1/370  =   0.3 %   0.0
2849       A         1/370  =   0.3 %   0.0
2850       A         1/370  =   0.3 %   0.0
2851       S         2/370  =   0.5 %   4.0
2852       P         4/370  =   1.1 %   1.2
2853       T         4/370  =   1.1 %   0.6
2854       K        17/370  =   4.6 %   0.3
2855       L         1/370  =   0.3 %   0.0
2856       S        32/370  =   8.6 %   1.0
2857       S        38/370  =  10.3 %   1.5
2858       N        18/370  =   4.9 %   0.3
2859       A        16/370  =   4.3 %   0.2
2860       T         2/370  =   0.5 %   5.0
2861       A         2/370  =   0.5 %   4.0
2862       A         2/370  =   0.5 %   4.0
2863       P         2/370  =   0.5 %   7.0
2864       A         2/370  =   0.5 %   4.0
2865       Y         2/370  =   0.5 %   7.0
2866       T         2/370  =   0.5 %   5.0
2867       S        26/370  =   7.0 %   0.7
2868       A         6/370  =   1.6 %   4.0
2869       A         5/370  =   1.4 %   2.8
2870       T         5/370  =   1.4 %   3.3
2871       S         1/370  =   0.3 %   0.0
2872       S         1/370  =   0.3 %   0.0
2873       A         1/370  =   0.3 %   0.0
2874       A         1/370  =   0.3 %   0.0
2875       A         1/370  =   0.3 %   0.0
2876       T         1/370  =   0.3 %   0.0
2877       A         6/370  =   1.6 %   4.0
2878       Y         6/370  =   1.6 %   7.0
2879       T         6/370  =   1.6 %   5.0
2880       D         6/370  =   1.6 %   6.0
2881       W        38/370  =  10.3 %   3.2
2882       S         2/370  =   0.5 %   1.0
2883       N         1/370  =   0.3 %   0.5
2884       A         1/370  =   0.3 %   0.0
2885       I         1/370  =   0.3 %   0.0
2886       D         1/370  =   0.3 %   0.0
2887       A         1/370  =   0.3 %   0.0
2888       P         1/370  =   0.3 %   0.0
2889       Q         1/370  =   0.3 %   0.0
2890       Q         1/370  =   0.3 %   0.0
2891       S         1/370  =   0.3 %   0.0
2892       Q         1/370  =   0.3 %   0.0
2893       T         1/370  =   0.3 %   0.0
2894       Q         1/370  =   0.3 %   0.0
2895       A         1/370  =   0.3 %   0.0
2896       Q         1/370  =   0.3 %   0.0
2897       M         1/370  =   0.3 %   0.0
2898       A         1/370  =   0.3 %   0.0
2899       L         1/370  =   0.3 %   0.0
2900       S         1/370  =   0.3 %   0.0
2901       D         1/370  =   0.3 %   0.0
2902       A         1/370  =   0.3 %   0.0
2903       D         1/370  =   0.3 %   0.0
2904       P        40/370  =  10.8 %   2.2
2905       P        49/370  =  13.2 %   3.9
2906       E        62/370  =  16.8 %   4.9
2907       F        62/370  =  16.8 %   5.8
2908       E        24/370  =   6.5 %   0.8
2909       P        63/370  =  17.0 %   7.0
2910       G        62/370  =  16.8 %   6.0
2911       K        25/370  =   6.8 %   0.5
2912       P        62/370  =  16.8 %   6.8
2913       W        63/370  =  17.0 %  11.0
2914       K        60/370  =  16.2 %   4.6
2915       G        56/370  =  15.1 %   5.1
2916       K         1/370  =   0.3 %   0.0
2917       V         1/370  =   0.3 %   0.0
2918       I        17/370  =   4.6 %   0.1
2919       Q        43/370  =  11.6 %   2.5
2920       G         1/370  =   0.3 %   0.0
2921       K         1/370  =   0.3 %   0.0
2922       G         1/370  =   0.3 %   0.0
2923       T         1/370  =   0.3 %   0.0
2924       N        34/370  =   9.2 %   1.8
2925       I        34/370  =   9.2 %   0.9
2926       G         1/370  =   0.3 %   0.0
2927       D        38/370  =  10.3 %   2.1
2928       P        36/370  =   9.7 %   1.7
2929       E        55/370  =  14.9 %   3.9
2930       D        19/370  =   5.1 %   0.6
2931       D        60/370  =  16.2 %   5.6
2932       P        60/370  =  16.2 %   6.5
2933       Y        28/370  =   7.6 %   0.9
2934       V        34/370  =   9.2 %   1.8
2935       T        60/370  =  16.2 %   4.7
2936       P        61/370  =  16.5 %   6.8
2937       G        60/370  =  16.2 %   5.6
2938       S        61/370  =  16.5 %   3.9
2939       V        56/370  =  15.1 %   3.4
2940       A        22/370  =   5.9 %   0.3
2941       R        23/370  =   6.2 %   0.4
2942       S        31/370  =   8.4 %   1.0
2943       P         8/370  =   2.2 %   7.0
2944       P        25/370  =   6.8 %   0.7
2945       L        20/370  =   5.4 %   0.3
2946       S        19/370  =   5.1 %   0.4
2947       I        18/370  =   4.9 %   0.3
2948       T        20/370  =   5.4 %   0.4
2949       I        23/370  =   6.2 %   0.7
2950       I         2/370  =   0.5 %   2.3
2951       G         3/370  =   0.8 %   6.0
2952       T        17/370  =   4.6 %   0.3
2953       D        26/370  =   7.0 %   1.0
2954       K        22/370  =   5.9 %   0.3
2955       D        46/370  =  12.4 %   3.6
2956       H        28/370  =   7.6 %   1.4
2957       D        17/370  =   4.6 %   0.5
2958       L        34/370  =   9.2 %   2.1
2959       L        37/370  =  10.0 %   1.4
2960       R        32/370  =   8.6 %   1.1
2961       D        31/370  =   8.4 %   2.9
2962       N        19/370  =   5.1 %   1.3
2963       N        25/370  =   6.8 %   1.1
2964       T        29/370  =   7.8 %   1.0
2965       G        49/370  =  13.2 %   3.5
2966       S        35/370  =   9.5 %   1.2
2967       V         1/370  =   0.3 %   0.0
2968       P         1/370  =   0.3 %   0.0
2969       R         1/370  =   0.3 %   0.0
2970       P         1/370  =   0.3 %   0.0
2971       N        30/370  =   8.1 %   1.5
2972       K         1/370  =   0.3 %   0.0
2973       D         1/370  =   0.3 %   0.0
2974       D         1/370  =   0.3 %   0.0
2975       P         1/370  =   0.3 %   0.0
2976       S        49/370  =  13.2 %   2.8
2977       E         1/370  =   0.3 %   0.0
2978       S        29/370  =   7.8 %   0.9
2979       L        29/370  =   7.8 %   1.6
2980       N        30/370  =   8.1 %   3.1
2981       T        42/370  =  11.4 %   2.9
2982       S        18/370  =   4.9 %   0.4
2983       L        45/370  =  12.2 %   2.5
2984       P        43/370  =  11.6 %   3.8
2985       S        35/370  =   9.5 %   3.1
2986       P        18/370  =   4.9 %   1.0
2987       G        20/370  =   5.4 %   1.3
2988       A        30/370  =   8.1 %   2.0
2989       W        35/370  =   9.5 %   7.6
2990       P        30/370  =   8.1 %   1.9
2991       Y        18/370  =   4.9 %   0.6
2992       S        33/370  =   8.9 %   1.3
2993       A        20/370  =   5.4 %   0.3
2994       S        38/370  =  10.3 %   2.2
2995       S        26/370  =   7.0 %   1.0
2996       N        30/370  =   8.1 %   1.9
2997       S        18/370  =   4.9 %   0.4
2998       F        20/370  =   5.4 %   0.6
2999       V        11/370  =   3.0 %   4.0
3000       P        11/370  =   3.0 %   7.0
3001       L        11/370  =   3.0 %   4.0
3002       S        11/370  =   3.0 %   4.0
3003       S        29/370  =   7.8 %   1.3
3004       Y         1/370  =   0.3 %   0.0
3005       N        21/370  =   5.7 %   1.7
3006       V        16/370  =   4.3 %   0.7
3007       H        18/370  =   4.9 %   0.8
3008       S        29/370  =   7.8 %   1.3
3009       T        31/370  =   8.4 %   1.5
3010       S        29/370  =   7.8 %   1.3
3011       A        31/370  =   8.4 %   0.9
3012       A         1/370  =   0.3 %   0.0
3013       S         1/370  =   0.3 %   0.0
3014       G         1/370  =   0.3 %   0.0
3015       N         1/370  =   0.3 %   0.0
3016       G         1/370  =   0.3 %   0.0
3017       G         1/370  =   0.3 %   0.0
3018       G         1/370  =   0.3 %   0.0
3019       S         1/370  =   0.3 %   0.0
3020       G         1/370  =   0.3 %   0.0
3021       G         1/370  =   0.3 %   0.0
3022       K        27/370  =   7.3 %   1.1
3023       F        28/370  =   7.6 %   0.9
3024       P        30/370  =   8.1 %   1.2
3025       L         1/370  =   0.3 %   0.0
3026       D        34/370  =   9.2 %   1.6
3027       Y        17/370  =   4.6 %   0.4
3028       K        45/370  =  12.2 %   4.0
3029       S        28/370  =   7.6 %   0.9
3030       T        39/370  =  10.5 %   2.6
3031       W        61/370  =  16.5 %   9.9
3032       S        56/370  =  15.1 %   3.0
3033       P        33/370  =   8.9 %   1.5
3034       S         1/370  =   0.3 %   0.0
3035       S         1/370  =   0.3 %   0.0
3036       P         1/370  =   0.3 %   0.0
3037       Q         1/370  =   0.3 %   0.0
3038       G        22/370  =   5.9 %   0.5
3039       P        29/370  =   7.8 %   1.7
3040       I        22/370  =   5.9 %   1.0
3041       G         1/370  =   0.3 %   0.0
3042       S         1/370  =   0.3 %   0.0
3043       G         1/370  =   0.3 %   0.0
3044       A         1/370  =   0.3 %   0.0
3045       G         2/370  =   0.5 %   6.0
3046       G        21/370  =   5.7 %   0.9
3047       H        23/370  =   6.2 %   3.1
3048       N        16/370  =   4.3 %   0.7
3049       Q        22/370  =   5.9 %   0.5
3050       T        28/370  =   7.6 %   1.0
3051       S        21/370  =   5.7 %   0.4
3052       L        36/370  =   9.7 %   1.1
3053       S        26/370  =   7.0 %   0.9
3054       S        21/370  =   5.7 %   0.7
3055       E        33/370  =   8.9 %   1.7
3056       L        40/370  =  10.8 %   1.8
3057       W        65/370  =  17.6 %  10.6
3058       K        40/370  =  10.8 %   1.6
3059       N        20/370  =   5.4 %   0.3
3060       P        39/370  =  10.5 %   2.0
3061       L        30/370  =   8.1 %   0.9
3062       S        21/370  =   5.7 %   0.5
3063       S        24/370  =   6.5 %   0.5
3064       G         1/370  =   0.3 %   0.0
3065       G         1/370  =   0.3 %   0.0
3066       G         1/370  =   0.3 %   0.0
3067       G         1/370  =   0.3 %   0.0
3068       G         1/370  =   0.3 %   0.0
3069       A         1/370  =   0.3 %   0.0
3070       G         1/370  =   0.3 %   0.0
3071       R        22/370  =   5.9 %   1.6
3072       N        32/370  =   8.6 %   3.2
3073       L         1/370  =   0.3 %   0.0
3074       S         1/370  =   0.3 %   0.0
3075       T        19/370  =   5.1 %   0.8
3076       G         1/370  =   0.3 %   0.0
3077       N         1/370  =   0.3 %   0.0
3078       T        38/370  =  10.3 %   1.7
3079       A        23/370  =   6.2 %   0.4
3080       P        26/370  =   7.0 %   0.4
3081       R        23/370  =   6.2 %   0.3
3082       A         1/370  =   0.3 %   0.0
3083       R        43/370  =  11.6 %   1.3
3084       P        66/370  =  17.8 %   6.1
3085       P        69/370  =  18.6 %   6.8
3086       P        66/370  =  17.8 %   6.0
3087       G        68/370  =  18.4 %   5.1
3088       L        64/370  =  17.3 %   2.9
3089       T        47/370  =  12.7 %   2.1
3090       N        28/370  =   7.6 %   0.7
3091       P        31/370  =   8.4 %   0.8
3092       K        56/370  =  15.1 %   2.5
3093       N         1/370  =   0.3 %   0.0
3094       S         1/370  =   0.3 %   0.0
3095       I         1/370  =   0.3 %   0.0
3096       P        39/370  =  10.5 %   1.4
3097       P        20/370  =   5.4 %   0.2
3098       S         7/370  =   1.9 %   2.1
3099       A         2/370  =   0.5 %   1.0
3100       N         2/370  =   0.5 %   6.0
3101       G         2/370  =   0.5 %   6.0
3102       V         2/370  =   0.5 %   4.0
3103       S         2/370  =   0.5 %   4.0
3104       G         2/370  =   0.5 %   0.0
3105       L        11/370  =   3.0 %   0.5
3106       S        52/370  =  14.1 %   1.7
3107       P        23/370  =   6.2 %   0.3
3108       W        45/370  =  12.2 %   2.7
3109       G         1/370  =   0.3 %   0.0
3110       G         1/370  =   0.3 %   0.0
3111       P         1/370  =   0.3 %   0.0
3112       T         1/370  =   0.3 %   0.0
3113       G         1/370  =   0.3 %   0.0
3114       P         1/370  =   0.3 %   0.0
3115       G         1/370  =   0.3 %   0.0
3116       S         1/370  =   0.3 %   0.0
3117       G         1/370  =   0.3 %   0.0
3118       T         1/370  =   0.3 %   0.0
3119       A         1/370  =   0.3 %   0.0
3120       T         1/370  =   0.3 %   0.0
3121       S         1/370  =   0.3 %   0.0
3122       S        42/370  =  11.4 %   1.1
3123       S        35/370  =   9.5 %   0.8
3124       T        30/370  =   8.1 %   0.6
3125       A        29/370  =   7.8 %   0.4
3126       T         5/370  =   1.4 %   0.7
3127       P         6/370  =   1.6 %   1.3
3128       S         2/370  =   0.5 %   0.5
3129       T         2/370  =   0.5 %   1.3
3130       V         1/370  =   0.3 %   0.0
3131       L         1/370  =   0.3 %   0.0
3132       P         2/370  =   0.5 %   2.0
3133       T         6/370  =   1.6 %   1.9
3134       T         9/370  =   2.4 %   2.6
3135       I         5/370  =   1.4 %   0.9
3136       P        35/370  =   9.5 %   0.6
3137       R        37/370  =  10.0 %   0.6
3138       G         1/370  =   0.3 %   0.0
3139       R         1/370  =   0.3 %   0.5
3140       G         1/370  =   0.3 %   0.0
3141       S         1/370  =   0.3 %   0.0
3142       S         1/370  =   0.3 %   0.0
3143       G         1/370  =   0.3 %   0.0
3144       D         1/370  =   0.3 %   1.0
3145       E         1/370  =   0.3 %   0.2
3146       S        24/370  =   6.5 %   0.2
3147       V        22/370  =   5.9 %   0.2
3148       G        23/370  =   6.2 %   0.2
3149       G        90/370  =  24.3 %   4.8
3150       W        61/370  =  16.5 %   3.7
3151       T         2/370  =   0.5 %   5.0
3152       G        48/370  =  13.0 %   0.9
3153       N         1/370  =   0.3 %   0.0
3154       N         1/370  =   0.3 %   0.0
3155       Q         1/370  =   0.3 %   0.0
3156       P         1/370  =   0.3 %   0.0
3157       I         1/370  =   0.3 %   0.0
3158       P         1/370  =   0.3 %   0.0
3159       S         1/370  =   0.3 %   0.0
3160       A         1/370  =   0.3 %   0.0
3161       A         1/370  =   0.3 %   0.0
3162       G         2/370  =   0.5 %   1.3
3163       I         2/370  =   0.5 %   0.0
3164       T        24/370  =   6.5 %   0.2
3165       Q        36/370  =   9.7 %   0.6
3166       D        34/370  =   9.2 %   0.5
3167       G         4/370  =   1.1 %   3.2
3168       Y         1/370  =   0.3 %   0.0
3169       V         3/370  =   0.8 %   0.3
3170       S        64/370  =  17.3 %   1.9
3171       R        36/370  =   9.7 %   0.4
3172       G         3/370  =   0.8 %   1.0
3173       G         1/370  =   0.3 %   0.0
3174       V         7/370  =   1.9 %   1.8
3175       Y        23/370  =   6.2 %   0.2
3176       A        30/370  =   8.1 %   0.3
3177       S        35/370  =   9.5 %   0.4
3178       V         1/370  =   0.3 %   0.0
3179       G        42/370  =  11.4 %   0.8
3180       S        49/370  =  13.2 %   0.9
3181       T        31/370  =   8.4 %   0.3
3182       W        62/370  =  16.8 %   3.3
3183       S        38/370  =  10.3 %   0.6
3184       D        30/370  =   8.1 %   0.4
3185       G        52/370  =  14.1 %   1.2
3186       F         4/370  =   1.1 %   0.3
3187       A         1/370  =   0.3 %   0.0
3188       N         1/370  =   0.3 %   0.0
3189       A         2/370  =   0.5 %   4.0
3190       P         3/370  =   0.8 %   0.6
3191       S         3/370  =   0.8 %   0.2
3192       S        27/370  =   7.3 %   0.3
3193       S        55/370  =  14.9 %   1.5
3194       D        27/370  =   7.3 %   0.1
3195       R        40/370  =  10.8 %   0.1
3196       N        34/370  =   9.2 %   0.3
3197       S         1/370  =   0.3 %   0.0
3198       S         1/370  =   0.3 %   0.0
3199       S         1/370  =   0.3 %   0.0
3200       G         1/370  =   0.3 %   0.0
3201       R         1/370  =   0.3 %   0.0
3202       S        59/370  =  15.9 %   1.0
3203       N         1/370  =   0.3 %   0.0
3204       T        54/370  =  14.6 %   0.7
3205       W        64/370  =  17.3 %   1.5
3206       L       129/370  =  34.9 %   2.1
3207       Y        70/370  =  18.9 %   1.0
3208       L        76/370  =  20.5 %   0.9
3209       K       111/370  =  30.0 %   1.2
3210       N       158/370  =  42.7 %   3.7
3211       L       177/370  =  47.8 %   3.2
3212       D       105/370  =  28.4 %   1.4
3213       P        82/370  =  22.2 %   0.8
3214       Q        64/370  =  17.3 %   0.4
3215       A         1/370  =   0.3 %   0.0
3216       D         1/370  =   0.3 %   0.0
3217       C         1/370  =   0.3 %   0.0
3218       D         1/370  =   0.3 %   0.0
3219       G         1/370  =   0.3 %   0.0
3220       L         1/370  =   0.3 %   0.5
3221       S         1/370  =   0.3 %   0.5
3222       L         1/370  =   0.3 %   0.0
3223       R         1/370  =   0.3 %   0.0
3224       L         1/370  =   0.3 %   0.0
3225       S         1/370  =   0.3 %   0.0
3226       A         1/370  =   0.3 %   0.5
3227       T         2/370  =   0.5 %   5.0
3228       E         1/370  =   0.3 %   0.0
3229       A         1/370  =   0.3 %   0.5
3230       D         1/370  =   0.3 %   1.0
3231       F         1/370  =   0.3 %   0.0
3232       D         1/370  =   0.3 %   0.0
3233       V         4/370  =   1.1 %   1.3
3234       I       129/370  =  34.9 %   2.2
3235       D       122/370  =  33.0 %   2.0
3236       D        93/370  =  25.1 %   1.2
3237       E        86/370  =  23.2 %   1.0
3238       T        67/370  =  18.1 %   0.3
3239       L       190/370  =  51.4 %   3.6
3240       R       146/370  =  39.5 %   2.8
3241       T        65/370  =  17.6 %   0.3
3242       H         1/370  =   0.3 %   0.0
3243       F         1/370  =   0.3 %   0.0
3244       S         1/370  =   0.3 %   0.0
3245       L        75/370  =  20.3 %   0.4
3246       F       130/370  =  35.1 %   2.0
3247       S        93/370  =  25.1 %   0.6
3248       Q       121/370  =  32.7 %   1.6
3249       F        91/370  =  24.6 %   1.3
3250       T         1/370  =   0.3 %   0.0
3251       S         1/370  =   0.3 %   0.0
3252       G       203/370  =  54.9 %   5.9
3253       P        74/370  =  20.0 %   0.6
3254       L        89/370  =  24.1 %   1.2
3255       V        55/370  =  14.9 %   0.4
3256       S       107/370  =  28.9 %   1.1
3257       A         1/370  =   0.3 %   0.0
3258       K         1/370  =   0.3 %   0.0
3259       V         1/370  =   0.3 %   0.0
3260       M         1/370  =   0.3 %   0.0
3261       R         1/370  =   0.3 %   0.0
3262       F        67/370  =  18.1 %   0.3
3263       I         1/370  =   0.3 %   0.0
3264       V         1/370  =   0.3 %   0.0
3265       M         1/370  =   0.3 %   0.0
3266       K         1/370  =   0.3 %   0.0
3267       D         1/370  =   0.3 %   0.0
3268       D         1/370  =   0.3 %   0.0
3269       K       119/370  =  32.2 %   1.5
3270       Y         1/370  =   0.3 %   0.0
3271       P         1/370  =   0.3 %   0.0
3272       K         1/370  =   0.3 %   0.0
3273       D         1/370  =   0.3 %   0.0
3274       K         1/370  =   0.3 %   0.0
3275       V         1/370  =   0.3 %   0.0
3276       V        74/370  =  20.0 %   0.9
3277       M        17/370  =   4.6 %   2.7
3278       R        10/370  =   2.7 %   0.9
3279       D         3/370  =   0.8 %   6.0
3280       D        12/370  =   3.2 %   2.1
3281       E         7/370  =   1.9 %   0.3
3282       N         8/370  =   2.2 %   0.8
3283       P        48/370  =  13.0 %   0.0
3284       L         3/370  =   0.8 %   0.3
3285       D         3/370  =   0.8 %   1.8
3286       Q         3/370  =   0.8 %   2.2
3287       Q         3/370  =   0.8 %   1.5
3288       G         5/370  =   1.4 %   6.0
3289       L        92/370  =  24.9 %   0.6
3290       E        32/370  =   8.6 %   2.9
3291       D        18/370  =   4.9 %   1.0
3292       N         3/370  =   0.8 %   0.3
3293       G        45/370  =  12.2 %   6.0
3294       R        33/370  =   8.9 %   2.7
3295       S        88/370  =  23.8 %   0.7
3296       S         1/370  =   0.3 %   0.0
3297       N         1/370  =   0.3 %   0.0
3298       T         1/370  =   0.3 %   0.0
3299       R         1/370  =   0.3 %   0.0
3300       K         1/370  =   0.3 %   0.0
3301       D         1/370  =   0.3 %   0.0
3302       K       124/370  =  33.5 %   1.8
3303       G         1/370  =   0.3 %   0.0
3304       D         1/370  =   0.3 %   0.0
3305       G         1/370  =   0.3 %   0.0
3306       T         1/370  =   0.3 %   0.0
3307       H         1/370  =   0.3 %   0.0
3308       R         1/370  =   0.3 %   1.0
3309       G       187/370  =  50.5 %   4.4
3310       F        75/370  =  20.3 %   0.4
3311       Y         1/370  =   0.3 %   0.0
3312       K         1/370  =   0.3 %   0.0
3313       Y         1/370  =   0.3 %   0.0
3314       G       126/370  =  34.1 %   2.0
3315       F       143/370  =  38.6 %   2.6
3316       V       163/370  =  44.1 %   2.6
3317       Q        55/370  =  14.9 %   0.2
3318       Y       109/370  =  29.5 %   2.5
3319       S       118/370  =  31.9 %   1.3
3320       S        92/370  =  24.9 %   0.9
3321       R        67/370  =  18.1 %   0.4
3322       E       123/370  =  33.2 %   1.8
3323       E       136/370  =  36.8 %   2.0
3324       A       200/370  =  54.1 %   3.5
3325       E        48/370  =  13.0 %   0.1
3326       K       122/370  =  33.0 %   1.7
3327       A       213/370  =  57.6 %   4.0
3328       Q        65/370  =  17.6 %   0.3
3329       T        61/370  =  16.5 %   0.3
3330       A        62/370  =  16.8 %   0.2
3331       L       141/370  =  38.1 %   2.2
3332       N       137/370  =  37.0 %   2.7
3333       G       124/370  =  33.5 %   1.7
3334       C        62/370  =  16.8 %   0.4
3335       V        77/370  =  20.8 %   0.7
3336       L       102/370  =  27.6 %   1.4
3337       M         2/370  =   0.5 %   5.0
3338       P         2/370  =   0.5 %   7.0
3339       G         2/370  =   0.5 %   6.0
3340       G       143/370  =  38.6 %   2.8
3341       N        60/370  =  16.2 %   0.6
3342       K        70/370  =  18.9 %   0.6
3343       T        84/370  =  22.7 %   0.8
3344       F         1/370  =   0.3 %   0.0
3345       H         1/370  =   0.3 %   0.0
3346       I        82/370  =  22.2 %   1.3
3347       R         2/370  =   0.5 %   5.0
3348       L         2/370  =   0.5 %   4.0
3349       Y        50/370  =  13.5 %   5.5
3350       V        54/370  =  14.6 %   0.5
3351       V         2/370  =   0.5 %   4.0
3352       A       115/370  =  31.1 %   2.5
3353       E        61/370  =  16.5 %   0.5
3354       F        54/370  =  14.6 %   0.4
3355       A         2/370  =   0.5 %   1.0
3356       Q        53/370  =  14.3 %   0.4
3357       R        49/370  =  13.2 %   0.4
3358       E        57/370  =  15.4 %   1.0
3359       E        70/370  =  18.9 %   1.3
3360       A         1/370  =   0.3 %   0.0
3361       A         1/370  =   0.3 %   0.0
3362       D         1/370  =   0.3 %   0.0
3363       D         1/370  =   0.3 %   0.0
3364       E       112/370  =  30.3 %   3.4
3365       D         1/370  =   0.3 %   0.0
3366       R         1/370  =   0.3 %   0.0
3367       I         1/370  =   0.3 %   0.0
3368       K         1/370  =   0.3 %   0.0
3369       R         1/370  =   0.3 %   0.0
3370       V        56/370  =  15.1 %   0.3
3371       Q        39/370  =  10.5 %   0.5
3372       R         1/370  =   0.3 %   0.0
3373       T         1/370  =   0.3 %   0.0
3374       M         1/370  =   0.3 %   0.0
3375       R        50/370  =  13.5 %   0.5
3376       F        43/370  =  11.6 %   0.5
3377       L        89/370  =  24.1 %   1.7
3378       A        41/370  =  11.1 %   0.3
3379       Q        61/370  =  16.5 %   1.4
3380       A        23/370  =   6.2 %   0.1
3381       Q        54/370  =  14.6 %   0.8
3382       P        29/370  =   7.8 %   0.2
3383       Q        39/370  =  10.5 %   0.4
3384       T        36/370  =   9.7 %   0.4
3385       P        49/370  =  13.2 %   1.1
3386       A        31/370  =   8.4 %   0.4
3387       S        28/370  =   7.6 %   0.4
3388       T        35/370  =   9.5 %   0.7
3389       P        20/370  =   5.4 %   0.1
3390       S        35/370  =   9.5 %   0.7
3391       A        31/370  =   8.4 %   0.6
3392       L         1/370  =   0.3 %   0.0
3393       P        26/370  =   7.0 %   1.0
3394       G         1/370  =   0.3 %   0.0
3395       A         1/370  =   0.3 %   0.0
3396       P         1/370  =   0.3 %   0.0
3397       P         2/370  =   0.5 %   7.0
3398       G         4/370  =   1.1 %   0.9
3399       S        34/370  =   9.2 %   0.8
3400       S        23/370  =   6.2 %   0.2
3401       G        57/370  =  15.4 %   2.7
3402       D         1/370  =   0.3 %   0.0
3403       R         1/370  =   0.3 %   0.0
3404       Y         1/370  =   0.3 %   0.0
3405       W        35/370  =   9.5 %   1.5
3406       Q        39/370  =  10.5 %   1.0
3407       S        43/370  =  11.6 %   1.0
3408       L        32/370  =   8.6 %   0.3
3409       G        26/370  =   7.0 %   0.3
3410       G         2/370  =   0.5 %   1.0
3411       G         1/370  =   0.3 %   0.0
3412       G         5/370  =   1.4 %   2.1
3413       S        19/370  =   5.1 %   0.3
3414       S        34/370  =   9.2 %   0.8
3415       G         2/370  =   0.5 %   1.0
3416       G         1/370  =   0.3 %   0.0
3417       I         1/370  =   0.3 %   0.0
3418       V         1/370  =   0.3 %   0.0
3419       G         1/370  =   0.3 %   0.0
3420       G         1/370  =   0.3 %   0.0
3421       V         1/370  =   0.3 %   0.0
3422       D         1/370  =   0.3 %   0.0
3423       T         2/370  =   0.5 %   1.3
3424       Q        40/370  =  10.8 %   1.2
3425       S         2/370  =   0.5 %   0.4
3426       N         1/370  =   0.3 %   0.0
3427       P         2/370  =   0.5 %   1.7
3428       A         1/370  =   0.3 %   0.0
3429       S        25/370  =   6.8 %   0.4
3430       R        20/370  =   5.4 %   0.3
3431       S        19/370  =   5.1 %   0.2
3432       G        22/370  =   5.9 %   0.4
3433       R         1/370  =   0.3 %   0.0
3434       A         3/370  =   0.8 %   0.4
3435       P        24/370  =   6.5 %   0.5
3436       V        18/370  =   4.9 %   0.2
3437       G        37/370  =  10.0 %   1.6
3438       P        20/370  =   5.4 %   0.6
3439       A        23/370  =   6.2 %   0.5
3440       L        17/370  =   4.6 %   0.1
3441       N        16/370  =   4.3 %   0.3
3442       L        28/370  =   7.6 %   0.4
3443       F        28/370  =   7.6 %   0.5
3444       G        30/370  =   8.1 %   1.0
3445       Q         1/370  =   0.3 %   0.0
3446       W         1/370  =   0.3 %   0.0
3447       G         2/370  =   0.5 %   0.7
3448       S        24/370  =   6.5 %   0.6
3449       S        26/370  =   7.0 %   0.6
3450       T        29/370  =   7.8 %   1.0
3451       G        32/370  =   8.6 %   1.2
3452       L        21/370  =   5.7 %   0.1
3453       G        33/370  =   8.9 %   1.5
3454       Y         1/370  =   0.3 %   0.0
3455       C         1/370  =   0.3 %   0.0
3456       A         1/370  =   0.3 %   0.0
3457       P         1/370  =   0.3 %   0.0
3458       Q        18/370  =   4.9 %   0.4
3459       W        34/370  =   9.2 %   2.8
3460       G         1/370  =   0.3 %   0.0
3461       S        25/370  =   6.8 %   0.8
3462       S        26/370  =   7.0 %   0.7
3463       S        27/370  =   7.3 %   0.8
3464       M         2/370  =   0.5 %   1.0
3465       G        11/370  =   3.0 %   3.3
3466       A        18/370  =   4.9 %   0.3
3467       G        29/370  =   7.8 %   1.1
3468       G        48/370  =  13.0 %   3.5
3469       S        27/370  =   7.3 %   0.8
3470       S        21/370  =   5.7 %   0.5
3471       G        27/370  =   7.3 %   0.7
3472       G         2/370  =   0.5 %   0.7
3473       N         2/370  =   0.5 %   6.0
3474       N         2/370  =   0.5 %   0.0
3475       A        22/370  =   5.9 %   0.9
3476       D        27/370  =   7.3 %   1.2
3477       L        29/370  =   7.8 %   0.7
3478       P         1/370  =   0.3 %   0.0
3479       R         1/370  =   0.3 %   0.0
3480       A        20/370  =   5.4 %   0.4
3481       G        41/370  =  11.1 %   2.5
3482       L         2/370  =   0.5 %   4.0
3483       P         2/370  =   0.5 %   7.0
3484       T        21/370  =   5.7 %   0.4
3485       S        28/370  =   7.6 %   0.8
3486       L        40/370  =  10.8 %   1.2
3487       W        40/370  =  10.8 %   4.2
3488       G        45/370  =  12.2 %   3.2
3489       S         1/370  =   0.3 %   0.0
3490       G         1/370  =   0.3 %   0.0
3491       W         1/370  =   0.3 %   0.0
3492       G         5/370  =   1.4 %   3.7
3493       P        18/370  =   4.9 %   0.3
3494       P        37/370  =  10.0 %   2.2
3495       N        18/370  =   4.9 %   0.6
3496       Y        33/370  =   8.9 %   1.7
3497       S         1/370  =   0.3 %   0.0
3498       S         1/370  =   0.3 %   0.0
3499       S         1/370  =   0.3 %   0.0
3500       S        41/370  =  11.1 %   1.9
3501       S        35/370  =   9.5 %   1.7
3502       G         1/370  =   0.3 %   0.0
3503       S        47/370  =  12.7 %   2.8
3504       L        37/370  =  10.0 %   1.5
3505       G         1/370  =   0.3 %   0.0
3506       W        39/370  =  10.5 %   5.1
3507       G        37/370  =  10.0 %   2.5
3508       P        24/370  =   6.5 %   0.9
3509       P        36/370  =   9.7 %   3.0
3510       S        20/370  =   5.4 %   0.8
3511       V        21/370  =   5.7 %   0.8
3512       E        21/370  =   5.7 %   0.8
3513       D        34/370  =   9.2 %   3.0
3514       P        28/370  =   7.6 %   2.1
3515       R        19/370  =   5.1 %   0.9
3516       R        16/370  =   4.3 %   0.1
3517       I        19/370  =   5.1 %   0.9
3518       G        31/370  =   8.4 %   2.8
3519       S        43/370  =  11.6 %   3.6
3520       P        38/370  =  10.3 %   4.8
3521       A        16/370  =   4.3 %   0.6
3522       P        36/370  =   9.7 %   5.0
3523       L        22/370  =   5.9 %   1.5
3524       N        19/370  =   5.1 %   4.9
3525       A        11/370  =   3.0 %   1.1
3526       F        13/370  =   3.5 %   2.2
3527       L        38/370  =  10.3 %   4.0
3528       P        27/370  =   7.3 %   3.3
3529       G        25/370  =   6.8 %   1.9
3530       D        37/370  =  10.0 %   5.7
3531       L        26/370  =   7.0 %   1.2
3532       L        38/370  =  10.3 %   4.0
3533       G        26/370  =   7.0 %   2.9
3534       G        36/370  =   9.7 %   6.0
3535       G        26/370  =   7.0 %   2.7
3536       S        24/370  =   6.5 %   1.9
3537       D        17/370  =   4.6 %   3.0
3538       S        26/370  =   7.0 %   4.0
3539       I        16/370  =   4.3 %   1.7

Average conservation = 1.4
