# Supplementary material for: SeqTools: visual tools for manual analysis of sequence alignments
Source: BMC Res Notes. 2016 Jan 22;9:39. doi: 10.1186/s13104-016-1847-3 (PMC4724122; doi:10.1186/s13104-016-1847-3)
Supplement: Supplementary file 1 — 10.1186/s13104-016-1847-2 A tarball of the current production release of the SeqTools source code at the time of writing. [file 13104_2016_1847_MOESM1_ESM.gz › seqtools-4.32.1/test/scripts/automated/belvu/test26_results]

PileUp

 automated/belvu/../../../data/PF02171_seed_separator.stock  MSF: 412  Type: X  Check: 4875  ..

  Name: YQ53_CAEEL       Len:    412  Check:   5009  Weight: 1.0000
  Name: Q21691_CAEEL     Len:    412  Check:   9881  Weight: 1.0000
  Name: O48771_ARATH     Len:    412  Check:    634  Weight: 1.0000
  Name: Q9ZVD5_ARATH     Len:    412  Check:   2274  Weight: 1.0000
  Name: TAG76_CAEEL      Len:    412  Check:   8804  Weight: 1.0000
  Name: O16720_CAEEL     Len:    412  Check:   7433  Weight: 1.0000
  Name: PINH_ARATH       Len:    412  Check:   7730  Weight: 1.0000
  Name: AGO1_SCHPO       Len:    412  Check:   1021  Weight: 1.0000
  Name: O76922_DROME     Len:    412  Check:   4289  Weight: 1.0000
  Name: PIWI_DROME       Len:    412  Check:   7323  Weight: 1.0000
  Name: Q17567_CAEEL     Len:    412  Check:   4176  Weight: 1.0000
  Name: PIWL1_HUMAN      Len:    412  Check:   9105  Weight: 1.0000
  Name: PIWI_ARCFU       Len:    412  Check:   5661  Weight: 1.0000
  Name: Y1321_METJA      Len:    412  Check:   5582  Weight: 1.0000
  Name: O67434_AQUAE     Len:    412  Check:   5245  Weight: 1.0000
  Name: Q21495_CAEEL     Len:    412  Check:   8897  Weight: 1.0000
  Name: O16386_CAEEL     Len:    412  Check:   7301  Weight: 1.0000
  Name: O02095_CAEEL     Len:    412  Check:   5686  Weight: 1.0000
  Name: Q19645_CAEEL     Len:    412  Check:   5696  Weight: 1.0000
  Name: Q23415_CAEEL     Len:    412  Check:   7766  Weight: 1.0000
  Name: O62275_CAEEL     Len:    412  Check:   2375  Weight: 1.0000

//

YQ53_CAEEL       DILVGIAR.E KKPD.VHDIL KYFEESIGLQ TIQLCQQTVD KM.....MG. 
Q21691_CAEEL     TIVFGIIA.E KRPD.MHDIL KYFEEKLGQQ TIQISSETAD KF.....MR. 
O48771_ARATH     FILCILPERK TSDI.YGPWK KICLTEEGIH TQCICPIKI. .......... 
Q9ZVD5_ARATH     FILCVLPDKK NSDL.YGPWK KKNLTEFGIV TQCMAPTRQP ND........ 
TAG76_CAEEL      CIIVVLQS.K NSDI.YMTVK EQSDIVHGIM SQCVLMKNVS RP........ 
O16720_CAEEL     LIVVVLPG.. KTPI.YAEVK RVGDTVLGIA TQCVQAKNAI RT........ 
PINH_ARATH       LLLAILPD.N NGSL.YGDLK RICETELGLI SQCCLTKHVF KI........ 
AGO1_SCHPO       YLFFILDK.N SPEP.YGSIK RVCNTMLGVP SQCAISKHIL QS........ 
O76922_DROME     IVMVVMRS.P NEEK.YSCIK KRTCVDRPVP SQVVTLKVIA PR.....QQ. 
PIWI_DROME       LILCLVPN.D NAER.YSSIK KRGYVDRAVP TQVVTLKTTK NR.....SL. 
Q17567_CAEEL     MLVVMLAD.D NKTR.YDSLK KYLCVECPIP NQCVNLRTLA GK.....SKD 
PIWL1_HUMAN      IVVCLLSS.N RKDK.YDAIK KYLCTDCPTP SQCVVARTLG KQ.....QT. 
PIWI_ARCFU       GIMLVLPE.Y NTPL.YYKLK SYLINS..IP SQFMRYDILS NR.....NL. 
Y1321_METJA      CFALIIGKEK YKDNDYYEIL KKQLFDLKII SQNILWENWR KD.....DK. 
O67434_AQUAE     LVIVFLEEYP KVDP.YKSFL LYDFVKRELL KKMIPSQVIL NR.....TL. 
Q21495_CAEEL     GIVLPTPRIF FRDG...... ....QETSLN NQSFRNPT.. .......... 
O16386_CAEEL     QLIMFITK.. SMNN.YHTEI KCLEQEFDLL TQDIRFETAV KL.....AQ. 
O02095_CAEEL     QLLFFVVK.. SRYN.YHQQI KALEQKYDVL TQEIRAETAE KV.....FR. 
Q19645_CAEEL     PFVLFISD.. DVPN.IHECL KFEERMSDIP TQHVLLKNVK KMRDNIEKKS 
Q23415_CAEEL     KFAFVITD.D SITH.LHKKY KALEQKSMMV IQDMKISKAN SV.....VK. 
O62275_CAEEL     TFVFIITD.D SITT.LHQRY KMIEKDTKMI VQDMKLSKAL SV........ 

YQ53_CAEEL       ...GQGGRQT IDNVMRKFNL KCGGTNFFVE IPNAVRGKAV CSNNETLRKK 
Q21691_CAEEL     ...DHGGKQT IDNVIRKLNP KCGGTNFLID VPESVGHRVV CNNSAEMRAK 
O48771_ARATH     ......SDQY LTNVLLKINS KLGGINS.LL GIEYSYNIPL INKIPTL... 
Q9ZVD5_ARATH     ........QY LTNLLLKINA KLGGLNS.ML SVERTPAFTV ISKVPTI... 
TAG76_CAEEL      ......TPAT CANIVLKLNM KMGGIN..SR IVADKITNKY LVDQPTM... 
O16720_CAEEL     ......TPQT LSNLCLKMNV KLGGVNS.IL LPNVRPR... IFNEPVI... 
PINH_ARATH       ......SKQY LANVSLKINV KMGGRNT.VL VDAISCRIPL VSDIPTI... 
AGO1_SCHPO       ......KPQY CANLGMKINV KVGGINC.SL IPKSNP.... LGNVPTL... 
O76922_DROME     ..KPTGLMSI ATKVVIQMNA KLMGA...PW QVVIPL.... ...HGLM... 
PIWI_DROME       .......MSI ATKIAIQLNC KLGYT...PW MIELPL.... ...SGLM... 
Q17567_CAEEL     GGENKNLGSI VLKIVLQMIC KTGGA...LW KVNIPL.... ...KSTM... 
PIWL1_HUMAN      ......VMAI ATKIALQMNC KMGGE...LW RVDIPL.... ...KLVM... 
PIWI_ARCFU       .......TFY VDNLLVQFVS KLGGK...PW ILNVDPEK.. .......... 
Y1321_METJA      .......GYM TNNLLIQIMG KLGIK...YF ILDSKTPYDY .......... 
O67434_AQUAE     ..KNENLKFV LLNVAEQVLA KTGNIP..YK LKEIEGKVDA .......... 
Q21495_CAEEL     .......DFA QTGFFVDAKQ QLGGLN..YV VNS.....ET WNDSGLL... 
O16386_CAEEL     ......QQNT RKNIIYKTNM KLGGLN..YE LRS.....GV FSNSKRL... 
O02095_CAEEL     ......QPQT RLNIINKTNM KLGGLN..YA IGS.....EA FNKPNRL... 
Q19645_CAEEL     QGGRRAYDLT LDNIVMKANI KCGGLN..YT .ADIPRDLAC WNEVSTF... 
Q23415_CAEEL     ....DGKRLT LENVINKTNM KLGGLN..YT VSDAKKSMT. ...DEQL... 
O62275_CAEEL     ..INAGKRLT LENVINKTNV KLGGSN..YV FVDAKKQL.. ...DSHL... 

YQ53_CAEEL       LLEHVQFIGF EISHGASRTL FDRSRSQMDG EPSVVGVSYS LT...NSTQL 
Q21691_CAEEL     LYAKTQFIGF EMSHTGARTR FDIQKVMFDG DPTVVGVAYS L..KHSAQLG 
O48771_ARATH     ......ILGM DVSHGPPGR. ........AD VPSVAAVVGS KCWPLISRYR 
Q9ZVD5_ARATH     ......ILGM DVSHGSPGQ. ........SD VPSIAAVVSS REWPLISKYR 
TAG76_CAEEL      ......VVGI DVTHPTQAE. ......MRMN MPSVAAIVAN VD.LLPQSYG 
O16720_CAEEL     ......FLGC DITHPAAGD. ........TR KPSIAAVVGS MD.AHPSRYA 
PINH_ARATH       ......IFGA DVTHPENGE. ........ES SPSIAAVVAS QDWPEVTKYA 
AGO1_SCHPO       ......ILGG DVYHPGVGA. .........T GVSIASIVAS VD.LNGCKYT 
O76922_DROME     ......TVGF DVCHSPKNK. .......... NKSYGAFVAT MDQKESFRYF 
PIWI_DROME       ......TIGF DIAKSTRDR. .......... KRAYGALIAS MDLQQNSTYF 
Q17567_CAEEL     ......IVGY DLYHDSTLK. .......... GKTVGACVST TS.NDFTQFY 
PIWL1_HUMAN      ......IVGI DCYHDMTAG. .......... RRSIAGFVAS IN.EGMTRWF 
PIWI_ARCFU       ........GS DIIIGTGAT. .......RID NVNLFCFAMV FK.KDGTMLW 
Y1321_METJA      ......IMGL DTGLGIFGN. .......... .HRVGGCTVV YDSEGKIRRI 
O67434_AQUAE     ......FVGI DISRITRDG. .........K TVNAVAFTKI FNSKGELVRY 
Q21495_CAEEL     ......LIGL STAPYLNSY. .......SSE NVTTIGFVSN TM.DHPQKFA 
O16386_CAEEL     ......IIGF ETSQRGGLG. .........D APIAIGFAAN MM.SHSQQFA 
O02095_CAEEL     ......IVGF VTSQRVGGN. ........PD YPISVGFAAN ML.KHHQKFA 
Q19645_CAEEL     ......VIGM DVAHPDRNA. ......AREG NPSTVGLSCN SA.ENPYSFI 
Q23415_CAEEL     ......IIGV GVSAPPAGT. KYMMDNKGHL NPQIIGFASN A..VANHEFV 
O62275_CAEEL     ......IIGV GISAPPAGT. KYAMENKGVL NPNVIGYAYN A..QHNQEFS 

YQ53_CAEEL       GGFTYLQTQK EYKLQKLDE. .......... .FFPKCVRSY KEHSKT.LPT 
Q21691_CAEEL     GFSYFQESRL HKLTN.LQE. .......... .KMQICLNAY EQSSSY.LPE 
O48771_ARATH     AAVRTQSPRL EMIDSLFQP. .IENTEKGDN GIMNELFVEF YRTSRARKPK 
Q9ZVD5_ARATH     ASVRTQPSKA EMIESLVKK. ....NGTEDD GIIKELLVDF YTSSNKRKPE 
TAG76_CAEEL      ANVKVQKKCR ESVVY.LLD. .......... .AIRERIITF YRHTKQ.KPA 
O16720_CAEEL     ATVRVQQHRQ EIITD.LTY. .......... .MVRELLVQF YRNTRF.KPA 
PINH_ARATH       GLVCAQAHRQ ELIQDLYKTW QDPVRGTVSG GMIRDLLISF RKATGQ.KPL 
AGO1_SCHPO       AVSRSQPRHQ EVIEG.MKD. .......... .IVVYLLQGF RAMTKQ.QPQ 
O76922_DROME     STVNEHIKGQ ELSEQ.MSV. .......... .NMACALRSY QEQHRS.LPE 
PIWI_DROME       STV.TECSAF DVLANTLWP. .......... .MIAKALRQY QHEHRK.LPS 
Q17567_CAEEL     SQTRPHENPT QLGNN.LTH. .......... .FVRKSLKQY YDNNDKTLPS 
PIWL1_HUMAN      SRCIFQDRGQ ELVDG.LKV. .......... .CLQAALRAW .NSCNEYMPS 
PIWI_ARCFU       NEISPIVTSS EYLTY.LKS. .......... .TIKKVVYGF KKSNPDWDVE 
Y1321_METJA      QPIETPAPGE RLHLP..... .......... .YVIEYLEN. .KANIDMENK 
O67434_AQUAE     YLTSYPAFGE KLTEK..... .......... .AIGDVFSLL EKLGF.KKGS 
Q21495_CAEEL     GGYKYVKSGS DVFGQVMPE. .......... .ILLNSLRSA RKARKI.KPM 
O16386_CAEEL     GGYMFVKKSA DNYGPVIPE. .......... .ILLTILKQA KANRPNDRPD 
O02095_CAEEL     GGYVYVHRDR DVFGSIIKD. .......... .TLLAIFKTC TEQRG..RPD 
Q19645_CAEEL     GDFLYTDPRR EAIQDEILR. .......... KFTDQSVRNF AEIRG..FPK 
Q23415_CAEEL     GDFVLAPSGQ DTMAS.IED. .......... .VLKSSIDLF EMNRNT.LPK 
O62275_CAEEL     GDFVLNSASQ DTLAP.IED. .......... .IVMHSLNEY QKFHDGGLPR 

YQ53_CAEEL       RIVIYRVGAG EGNFNRVKE. EVEEMRRTFD .......KIQ .PGYR..PHL 
Q21691_CAEEL     TVVVYRVGSG EGDYPQIVN. EVNEMKLAAR .......KKK .HGYN..PKF 
O48771_ARATH     QIIIFRDGVS ESQFEQVLKI EVDQIIKAYQ .......RLG .ESDV..PKF 
Q9ZVD5_ARATH     HIIIFRDGVS ESQFNQVLNI ELDQIIEACK .......LLD .ANWN..PKF 
TAG76_CAEEL      RIIVYRDGVS EGQFSEVLRE EIQSIRTACL .......AIA .EDFR..PPI 
O16720_CAEEL     RIVVYRDGVS EGQLFNVLQY ELRAIREACV .......MLE .SGYQ..PGI 
PINH_ARATH       RIIFYRDGVS EGQFYQVLLY ELDAIRKACA .......SLE .PNYQ..PPV 
AGO1_SCHPO       RIIYFRDGTS EGQFLSVIND ELSQIKEACH .......SLS .PKYN..PKI 
O76922_DROME     RILFFRDGVG DGQLYQVVNS EVNTLKDRLD EI...YKSAG .KQEG..CRM 
PIWI_DROME       RIVFYRDGVS SGSLKQLFEF EVKDIIEKLK TE...YARVQ .LSP...PQL 
Q17567_CAEEL     RLILYRDGAG DGQIPYIKNT EVKLVRDACD AVTDKAAELS .NKVQEKIKL 
PIWL1_HUMAN      RIIVYRDGVG DGQLKTLVNY EVPQFLDCLK .......SIG .RGYN..PRL 
PIWI_ARCFU       KLTLHVSG.. ..KRPKMKDG ETKILKETVE .......ELK .KQEMVSRDV 
Y1321_METJA      NILFLRDG.. .....FIQNS ERNDLKEISK .......ELN .......SNI 
O67434_AQUAE     KIVVHRDG.. .....RLYRD EVAAFK.... .......KYG .ELYG..YSL 
Q21495_CAEEL     NIVIYLCGMS ESRFSIVKEE YVRNCHSVFK .......TLG .EKYS..PQL 
O16386_CAEEL     ELLIYFSGVS EGQHALVNEY YANQVKAACG .......LFN .ESFR..PHI 
O02095_CAEEL     DILLYFNGVS EGQFSMINEE FSARVKEACM AF...QKEGT .PPFR..PHI 
Q19645_CAEEL     KVIIFRDGVS FGEETAALK. EVEIIEQTIK TA...AKSMG HSDYA..PKV 
Q23415_CAEEL     RIIIYRSGAS DGSHASILAY EIPLARATIQ .......GYS .KDIN....L 
O62275_CAEEL     RVIVYRTGTS EGNHGSIMAY EIPLARAAMR .......DFS .PDIQ....L 

YQ53_CAEEL       VVIIAQRASH ARVFPSCISG .......... .......... .NRATDQNIP 
Q21691_CAEEL     LVICTQRNSH IRVFPEHINE .......... .......... RGKSMEQNVK 
O48771_ARATH     TVIVAQKNHH TKLFQAKGPE .......... .......... .......NVP 
Q9ZVD5_ARATH     LLLVAQKNHH TKFFQPTSPE .......... .......... .......NVP 
TAG76_CAEEL      TYIVVQKRHH ARIFCKYQND .......... .......... .MVGKAKNVP 
O16720_CAEEL     TFIAVQKRHH TRLFAADKAD .......... .......... .QVGKAFNIP 
PINH_ARATH       TFIVVQKRHH TRLFANNHRD .......... .........K NSTDRSGNIL 
AGO1_SCHPO       LVCTTQKRHH ARFFIKNKSD .......... .......... ..GDRNGNPL 
O76922_DROME     TFIIVSKRIN SRYFT..... .......... .......... ....GHRNPV 
PIWI_DROME       AYIVVTRSMN TRFFLN.... .......... .......... .....GQNPP 
Q17567_CAEEL     AFIIVTKRVN MRILKQGSSS .......... .......... ...KSAINPQ 
PIWL1_HUMAN      TVIVVKKRVN TRFFAQSGGR .......... .......... .....LQNPL 
PIWI_ARCFU       KYAILHLNET HPFWVMGDPN .......... .......... ....NRFHPY 
Y1321_METJA      EVISIRKNNK YKVFTSDYRI .......... .......... ....GSVFGN 
O67434_AQUAE     ELLEIIKRNN PRFFSNEKFI .......... .......... .......... 
Q21495_CAEEL     TIIVGSKGHS TRLYARGERD .......... .......... ....QISNLQ 
O16386_CAEEL     TLILASKVHN TRVYKSENGG .......... .......... ....GVCNVE 
O02095_CAEEL     TIIASSKAHN ERLYKSDKGR .......... .......... .....IVNLE 
Q19645_CAEEL     LAIVVKKRHH TRFYAKGGHH .......... .......... ..GNMPINPL 
Q23415_CAEEL     IYIIVTKEHS YRFFRDQLRS .......... .......... GGKATEMNIP 
O62275_CAEEL     VYIVVSKDHS FRFFKPDLAS LASRPQATSS TASRHSAMPA APKAWDLNIA 

YQ53_CAEEL       SGTCV...EN VLTSYGYDEF ILSSQTPLIG TVRPCKYTIL VNDA...KWS 
Q21691_CAEEL     SGTCV...DV PGASHGYEEF ILCCQTPLIG TVKPTKYTII VNDC...RWS 
O48771_ARATH     AGTVV...DT KIVHPTNYDF YMCAHAGKIG TSRPAHYHVL LDEI...GFS 
Q9ZVD5_ARATH     PGTII...DN KICHPKNNDF YLCAHAGMIG TTRPTHYHVL YDEI...GFS 
TAG76_CAEEL      PGTTV...DT GIVSPEGFDF YLCSHYGVQG TSRPARYHVL LDEC...KFT 
O16720_CAEEL     PGTTV...DV GITHPTEFDF FLCSHAGIQG TSRPSHYHVL WDDN...DLT 
PINH_ARATH       PGTVV...DT KICHPTEFDF YLCSHAGIQG TSRPAHYHVL WDEN...NFT 
AGO1_SCHPO       PGTII...EK HVTHPYQYDF YLISHPSLQG VSVPVHYTVL HDEI...QMP 
O76922_DROME     PGTVV...DD VITLPERYDF FLVSQAVRIG TVSPTSYNVI SDNM...GLN 
PIWI_DROME       PGTIV...DD VITLPERYDF YLVSQQVRQG TVSPTSYNVL YSSM...GLS 
Q17567_CAEEL     PGTVV...DT TVTRPERMDF YLVPQFVNQG TVTPVSYNII HDDT...GLG 
PIWL1_HUMAN      PGTVI...DV EVTRPEWYDF FIVSQAVRSG SVSPTHYNVI YDNS...GLK 
PIWI_ARCFU       EGTKVKLSSK RYLLTLLQPY LKRNGLEMVT PIKPLSVEIV SDN.....WT 
Y1321_METJA      DGIFLPHKTP FGSNPVKLST WLRFNCGNEE GLK...IN.. .......... 
O67434_AQUAE     KGYFYKLSED SVILATYNQV Y.......EG THQPIKVRKV YGE.....LP 
Q21495_CAEEL     PGTIV...DS VIVSPDYNKF FHCGAVARQG TCKATKYTVL YPE....SPK 
O16386_CAEEL     PGTVI...DH TIVSPVLSEW YHAGSLARQG TSKLVKYSLI FNTK...KNE 
O02095_CAEEL     PGTVV...DH TIVSNVYTEW YHASAVARQG TAKATKFTLI FTTKAGPQAE 
Q19645_CAEEL     PDTSV...GG DIAEYGKRQI FIQAFRPVQG TAKVPSFLVI RDDE...EVS 
Q23415_CAEEL     PGIVL...DS AVTNPACKQF FLNGHTTLQG TAKTPLYTIL ADDC...NAP 
O62275_CAEEL     PGILV...DS IVTNPACKQF FLNSHITLQG TAKTPLYTVL ADDA...KVS 

YQ53_CAEEL       KNEL.MHL.. ....TYFRAF GHQVSY.... QPPSV..... ...PDVLYAA 
Q21691_CAEEL     KNEI.MNV.. ....TYHLAF AHQVSY.... APPAI..... ...PNVSYAA 
O48771_ARATH     PDDL.QNL.. ....IHSLSY KLLNSI.... FNVSSLLCVF VLSVAPVRYA 
Q9ZVD5_ARATH     ADEL.QEL.. ....VHSLSY VYQRST.... SAISV..... ...VAPICYA 
TAG76_CAEEL      ADEI.QSI.. ....TYGMCH TYGRCT.... RSVSI..... ...PTPVYYA 
O16720_CAEEL     ADEL.QQL.. ....TYQMCH TYVRCT.... RSVSI..... ...PAPAYYA 
PINH_ARATH       ADGI.QSL.. ....TNNLCY TYARCT.... RSVSI..... ...VPPAYYA 
AGO1_SCHPO       PDQF.QTL.. ....CYNLCY VYARAT.... SAVSL..... ...VPPVYYA 
O76922_DROME     ADKL.QML.. ....SYKMTH MYYNYS.... GTIRV..... ...PAVCHYA 
PIWI_DROME       PEKM.QKL.. ....TYKMCH LYYNWS.... GTTRV..... ...PAVCQYA 
Q17567_CAEEL     PDKH.QQL.. ....AFKLCH LYYNWQ.... GTVRV..... ...PAPCQYA 
PIWL1_HUMAN      PDHI.QRL.. ....TYKLCH IYYNWP.... GVIRV..... ...PAPCQYA 
PIWI_ARCFU       SEEYYHNVHE ILDEIYYLSK MNWRGF.... RSRNL..... ...PVTVNYP 
Y1321_METJA      .ESI.MQL.. ....LYDLTK MNYSALYGEG RYLRI..... ...PAPIHYA 
O67434_AQUAE     VEVL.CSQ.. ....ILSLTL MNYSSF.... QPIKL..... ...PATVHYS 
Q21495_CAEEL     MEWI.QRM.. ....TNDLCY MHEIVF.... HPVSL..... ...PAPLYLT 
O16386_CAEEL     KLSVYERL.. ....TNELCY EMQIVF.... HPTSL..... ...PIPLHIA 
O02095_CAEEL     PLWHLEQL.. ....TNDLCY DHQIVF.... HPVGL..... ...PVPLYIA 
Q19645_CAEEL     DEHV.AKM.. ....VCAVCS LHQLVN.... SPTSI..... ...PTPVYVA 
Q23415_CAEEL     MDRL.EEL.. ....TYTLCH HHQIVA.... LSTSI..... ...PTPLYVA 
O62275_CAEEL     MTAL.EDI.. ....TYKLCH LHQIVG.... LPTSL..... ...PTPLYVA 

YQ53_CAEEL       ENLAKRGRNN YK
Q21691_CAEEL     QNLAKRGHNN YK
O48771_ARATH     HLAAAQVAQF TK
Q9ZVD5_ARATH     HLAAAQLGTF MK
TAG76_CAEEL      DLVATRARCH VK
O16720_CAEEL     HLVAFRARYH LV
PINH_ARATH       HLAAFRARFY LE
AGO1_SCHPO       HLVSNLARYQ DV
O76922_DROME     HKLAFLVAES IN
PIWI_DROME       KKLATLVGTN LH
Q17567_CAEEL     HKLAFLTAQS LH
PIWL1_HUMAN      HKLAFLVGQS IH
PIWI_ARCFU       KLVAGIIANV NR
Y1321_METJA      DKFVKALGKN WK
O67434_AQUAE     DKITKLMLRG IE
Q21495_CAEEL     AEMAERGTKN LA
O16386_CAEEL     GTYSERGSQM LA
O02095_CAEEL     DRYSQRGAMV LA
Q19645_CAEEL     HELAKRGTGL YK
Q23415_CAEEL     NEYAKRGRDL WS
O62275_CAEEL     NEYAKRGRNL WN
