# Supplementary material for: SeqTools: visual tools for manual analysis of sequence alignments
Source: BMC Res Notes. 2016 Jan 22;9:39. doi: 10.1186/s13104-016-1847-3 (PMC4724122; doi:10.1186/s13104-016-1847-3)
Supplement: Supplementary file 1 — 10.1186/s13104-016-1847-2 A tarball of the current production release of the SeqTools source code at the time of writing. [file 13104_2016_1847_MOESM1_ESM.gz › seqtools-4.32.1/test/scripts/automated/belvu/test27_results]

PileUp

 automated/belvu/../../../data/PF02171_seed_separator.stock  MSF: 412  Type: X  Check: 4875  ..

  Name: YQ53_CAEEL=650-977     Len:    412  Check:   5009  Weight: 1.0000
  Name: Q21691_CAEEL=673-1001  Len:    412  Check:   9881  Weight: 1.0000
  Name: O48771_ARATH=542-860   Len:    412  Check:    634  Weight: 1.0000
  Name: Q9ZVD5_ARATH=577-885   Len:    412  Check:   2274  Weight: 1.0000
  Name: TAG76_CAEEL=660-966    Len:    412  Check:   8804  Weight: 1.0000
  Name: O16720_CAEEL=566-867   Len:    412  Check:   7433  Weight: 1.0000
  Name: PINH_ARATH=625-946     Len:    412  Check:   7730  Weight: 1.0000
  Name: AGO1_SCHPO=500-799     Len:    412  Check:   1021  Weight: 1.0000
  Name: O76922_DROME=555-852   Len:    412  Check:   4289  Weight: 1.0000
  Name: PIWI_DROME=538-829     Len:    412  Check:   7323  Weight: 1.0000
  Name: Q17567_CAEEL=397-708   Len:    412  Check:   4176  Weight: 1.0000
  Name: PIWL1_HUMAN=555-847    Len:    412  Check:   9105  Weight: 1.0000
  Name: PIWI_ARCFU=110-406     Len:    412  Check:   5661  Weight: 1.0000
  Name: Y1321_METJA=426-699    Len:    412  Check:   5582  Weight: 1.0000
  Name: O67434_AQUAE=419-694   Len:    412  Check:   5245  Weight: 1.0000
  Name: Q21495_CAEEL=52-336    Len:    412  Check:   8897  Weight: 1.0000
  Name: O16386_CAEEL=548-847   Len:    412  Check:   7301  Weight: 1.0000
  Name: O02095_CAEEL=574-878   Len:    412  Check:   5686  Weight: 1.0000
  Name: Q19645_CAEEL=674-996   Len:    412  Check:   5696  Weight: 1.0000
  Name: Q23415_CAEEL=40-350    Len:    412  Check:   7766  Weight: 1.0000
  Name: O62275_CAEEL=594-924   Len:    412  Check:   2375  Weight: 1.0000

//

YQ53_CAEEL=650-977     DILVGIAR.E KKPD.VHDIL KYFEESIGLQ TIQLCQQTVD KM.....MG. 
Q21691_CAEEL=673-1001  TIVFGIIA.E KRPD.MHDIL KYFEEKLGQQ TIQISSETAD KF.....MR. 
O48771_ARATH=542-860   FILCILPERK TSDI.YGPWK KICLTEEGIH TQCICPIKI. .......... 
Q9ZVD5_ARATH=577-885   FILCVLPDKK NSDL.YGPWK KKNLTEFGIV TQCMAPTRQP ND........ 
TAG76_CAEEL=660-966    CIIVVLQS.K NSDI.YMTVK EQSDIVHGIM SQCVLMKNVS RP........ 
O16720_CAEEL=566-867   LIVVVLPG.. KTPI.YAEVK RVGDTVLGIA TQCVQAKNAI RT........ 
PINH_ARATH=625-946     LLLAILPD.N NGSL.YGDLK RICETELGLI SQCCLTKHVF KI........ 
AGO1_SCHPO=500-799     YLFFILDK.N SPEP.YGSIK RVCNTMLGVP SQCAISKHIL QS........ 
O76922_DROME=555-852   IVMVVMRS.P NEEK.YSCIK KRTCVDRPVP SQVVTLKVIA PR.....QQ. 
PIWI_DROME=538-829     LILCLVPN.D NAER.YSSIK KRGYVDRAVP TQVVTLKTTK NR.....SL. 
Q17567_CAEEL=397-708   MLVVMLAD.D NKTR.YDSLK KYLCVECPIP NQCVNLRTLA GK.....SKD 
PIWL1_HUMAN=555-847    IVVCLLSS.N RKDK.YDAIK KYLCTDCPTP SQCVVARTLG KQ.....QT. 
PIWI_ARCFU=110-406     GIMLVLPE.Y NTPL.YYKLK SYLINS..IP SQFMRYDILS NR.....NL. 
Y1321_METJA=426-699    CFALIIGKEK YKDNDYYEIL KKQLFDLKII SQNILWENWR KD.....DK. 
O67434_AQUAE=419-694   LVIVFLEEYP KVDP.YKSFL LYDFVKRELL KKMIPSQVIL NR.....TL. 
Q21495_CAEEL=52-336    GIVLPTPRIF FRDG...... ....QETSLN NQSFRNPT.. .......... 
O16386_CAEEL=548-847   QLIMFITK.. SMNN.YHTEI KCLEQEFDLL TQDIRFETAV KL.....AQ. 
O02095_CAEEL=574-878   QLLFFVVK.. SRYN.YHQQI KALEQKYDVL TQEIRAETAE KV.....FR. 
Q19645_CAEEL=674-996   PFVLFISD.. DVPN.IHECL KFEERMSDIP TQHVLLKNVK KMRDNIEKKS 
Q23415_CAEEL=40-350    KFAFVITD.D SITH.LHKKY KALEQKSMMV IQDMKISKAN SV.....VK. 
O62275_CAEEL=594-924   TFVFIITD.D SITT.LHQRY KMIEKDTKMI VQDMKLSKAL SV........ 

YQ53_CAEEL=650-977     ...GQGGRQT IDNVMRKFNL KCGGTNFFVE IPNAVRGKAV CSNNETLRKK 
Q21691_CAEEL=673-1001  ...DHGGKQT IDNVIRKLNP KCGGTNFLID VPESVGHRVV CNNSAEMRAK 
O48771_ARATH=542-860   ......SDQY LTNVLLKINS KLGGINS.LL GIEYSYNIPL INKIPTL... 
Q9ZVD5_ARATH=577-885   ........QY LTNLLLKINA KLGGLNS.ML SVERTPAFTV ISKVPTI... 
TAG76_CAEEL=660-966    ......TPAT CANIVLKLNM KMGGIN..SR IVADKITNKY LVDQPTM... 
O16720_CAEEL=566-867   ......TPQT LSNLCLKMNV KLGGVNS.IL LPNVRPR... IFNEPVI... 
PINH_ARATH=625-946     ......SKQY LANVSLKINV KMGGRNT.VL VDAISCRIPL VSDIPTI... 
AGO1_SCHPO=500-799     ......KPQY CANLGMKINV KVGGINC.SL IPKSNP.... LGNVPTL... 
O76922_DROME=555-852   ..KPTGLMSI ATKVVIQMNA KLMGA...PW QVVIPL.... ...HGLM... 
PIWI_DROME=538-829     .......MSI ATKIAIQLNC KLGYT...PW MIELPL.... ...SGLM... 
Q17567_CAEEL=397-708   GGENKNLGSI VLKIVLQMIC KTGGA...LW KVNIPL.... ...KSTM... 
PIWL1_HUMAN=555-847    ......VMAI ATKIALQMNC KMGGE...LW RVDIPL.... ...KLVM... 
PIWI_ARCFU=110-406     .......TFY VDNLLVQFVS KLGGK...PW ILNVDPEK.. .......... 
Y1321_METJA=426-699    .......GYM TNNLLIQIMG KLGIK...YF ILDSKTPYDY .......... 
O67434_AQUAE=419-694   ..KNENLKFV LLNVAEQVLA KTGNIP..YK LKEIEGKVDA .......... 
Q21495_CAEEL=52-336    .......DFA QTGFFVDAKQ QLGGLN..YV VNS.....ET WNDSGLL... 
O16386_CAEEL=548-847   ......QQNT RKNIIYKTNM KLGGLN..YE LRS.....GV FSNSKRL... 
O02095_CAEEL=574-878   ......QPQT RLNIINKTNM KLGGLN..YA IGS.....EA FNKPNRL... 
Q19645_CAEEL=674-996   QGGRRAYDLT LDNIVMKANI KCGGLN..YT .ADIPRDLAC WNEVSTF... 
Q23415_CAEEL=40-350    ....DGKRLT LENVINKTNM KLGGLN..YT VSDAKKSMT. ...DEQL... 
O62275_CAEEL=594-924   ..INAGKRLT LENVINKTNV KLGGSN..YV FVDAKKQL.. ...DSHL... 

YQ53_CAEEL=650-977     LLEHVQFIGF EISHGASRTL FDRSRSQMDG EPSVVGVSYS LT...NSTQL 
Q21691_CAEEL=673-1001  LYAKTQFIGF EMSHTGARTR FDIQKVMFDG DPTVVGVAYS L..KHSAQLG 
O48771_ARATH=542-860   ......ILGM DVSHGPPGR. ........AD VPSVAAVVGS KCWPLISRYR 
Q9ZVD5_ARATH=577-885   ......ILGM DVSHGSPGQ. ........SD VPSIAAVVSS REWPLISKYR 
TAG76_CAEEL=660-966    ......VVGI DVTHPTQAE. ......MRMN MPSVAAIVAN VD.LLPQSYG 
O16720_CAEEL=566-867   ......FLGC DITHPAAGD. ........TR KPSIAAVVGS MD.AHPSRYA 
PINH_ARATH=625-946     ......IFGA DVTHPENGE. ........ES SPSIAAVVAS QDWPEVTKYA 
AGO1_SCHPO=500-799     ......ILGG DVYHPGVGA. .........T GVSIASIVAS VD.LNGCKYT 
O76922_DROME=555-852   ......TVGF DVCHSPKNK. .......... NKSYGAFVAT MDQKESFRYF 
PIWI_DROME=538-829     ......TIGF DIAKSTRDR. .......... KRAYGALIAS MDLQQNSTYF 
Q17567_CAEEL=397-708   ......IVGY DLYHDSTLK. .......... GKTVGACVST TS.NDFTQFY 
PIWL1_HUMAN=555-847    ......IVGI DCYHDMTAG. .......... RRSIAGFVAS IN.EGMTRWF 
PIWI_ARCFU=110-406     ........GS DIIIGTGAT. .......RID NVNLFCFAMV FK.KDGTMLW 
Y1321_METJA=426-699    ......IMGL DTGLGIFGN. .......... .HRVGGCTVV YDSEGKIRRI 
O67434_AQUAE=419-694   ......FVGI DISRITRDG. .........K TVNAVAFTKI FNSKGELVRY 
Q21495_CAEEL=52-336    ......LIGL STAPYLNSY. .......SSE NVTTIGFVSN TM.DHPQKFA 
O16386_CAEEL=548-847   ......IIGF ETSQRGGLG. .........D APIAIGFAAN MM.SHSQQFA 
O02095_CAEEL=574-878   ......IVGF VTSQRVGGN. ........PD YPISVGFAAN ML.KHHQKFA 
Q19645_CAEEL=674-996   ......VIGM DVAHPDRNA. ......AREG NPSTVGLSCN SA.ENPYSFI 
Q23415_CAEEL=40-350    ......IIGV GVSAPPAGT. KYMMDNKGHL NPQIIGFASN A..VANHEFV 
O62275_CAEEL=594-924   ......IIGV GISAPPAGT. KYAMENKGVL NPNVIGYAYN A..QHNQEFS 

YQ53_CAEEL=650-977     GGFTYLQTQK EYKLQKLDE. .......... .FFPKCVRSY KEHSKT.LPT 
Q21691_CAEEL=673-1001  GFSYFQESRL HKLTN.LQE. .......... .KMQICLNAY EQSSSY.LPE 
O48771_ARATH=542-860   AAVRTQSPRL EMIDSLFQP. .IENTEKGDN GIMNELFVEF YRTSRARKPK 
Q9ZVD5_ARATH=577-885   ASVRTQPSKA EMIESLVKK. ....NGTEDD GIIKELLVDF YTSSNKRKPE 
TAG76_CAEEL=660-966    ANVKVQKKCR ESVVY.LLD. .......... .AIRERIITF YRHTKQ.KPA 
O16720_CAEEL=566-867   ATVRVQQHRQ EIITD.LTY. .......... .MVRELLVQF YRNTRF.KPA 
PINH_ARATH=625-946     GLVCAQAHRQ ELIQDLYKTW QDPVRGTVSG GMIRDLLISF RKATGQ.KPL 
AGO1_SCHPO=500-799     AVSRSQPRHQ EVIEG.MKD. .......... .IVVYLLQGF RAMTKQ.QPQ 
O76922_DROME=555-852   STVNEHIKGQ ELSEQ.MSV. .......... .NMACALRSY QEQHRS.LPE 
PIWI_DROME=538-829     STV.TECSAF DVLANTLWP. .......... .MIAKALRQY QHEHRK.LPS 
Q17567_CAEEL=397-708   SQTRPHENPT QLGNN.LTH. .......... .FVRKSLKQY YDNNDKTLPS 
PIWL1_HUMAN=555-847    SRCIFQDRGQ ELVDG.LKV. .......... .CLQAALRAW .NSCNEYMPS 
PIWI_ARCFU=110-406     NEISPIVTSS EYLTY.LKS. .......... .TIKKVVYGF KKSNPDWDVE 
Y1321_METJA=426-699    QPIETPAPGE RLHLP..... .......... .YVIEYLEN. .KANIDMENK 
O67434_AQUAE=419-694   YLTSYPAFGE KLTEK..... .......... .AIGDVFSLL EKLGF.KKGS 
Q21495_CAEEL=52-336    GGYKYVKSGS DVFGQVMPE. .......... .ILLNSLRSA RKARKI.KPM 
O16386_CAEEL=548-847   GGYMFVKKSA DNYGPVIPE. .......... .ILLTILKQA KANRPNDRPD 
O02095_CAEEL=574-878   GGYVYVHRDR DVFGSIIKD. .......... .TLLAIFKTC TEQRG..RPD 
Q19645_CAEEL=674-996   GDFLYTDPRR EAIQDEILR. .......... KFTDQSVRNF AEIRG..FPK 
Q23415_CAEEL=40-350    GDFVLAPSGQ DTMAS.IED. .......... .VLKSSIDLF EMNRNT.LPK 
O62275_CAEEL=594-924   GDFVLNSASQ DTLAP.IED. .......... .IVMHSLNEY QKFHDGGLPR 

YQ53_CAEEL=650-977     RIVIYRVGAG EGNFNRVKE. EVEEMRRTFD .......KIQ .PGYR..PHL 
Q21691_CAEEL=673-1001  TVVVYRVGSG EGDYPQIVN. EVNEMKLAAR .......KKK .HGYN..PKF 
O48771_ARATH=542-860   QIIIFRDGVS ESQFEQVLKI EVDQIIKAYQ .......RLG .ESDV..PKF 
Q9ZVD5_ARATH=577-885   HIIIFRDGVS ESQFNQVLNI ELDQIIEACK .......LLD .ANWN..PKF 
TAG76_CAEEL=660-966    RIIVYRDGVS EGQFSEVLRE EIQSIRTACL .......AIA .EDFR..PPI 
O16720_CAEEL=566-867   RIVVYRDGVS EGQLFNVLQY ELRAIREACV .......MLE .SGYQ..PGI 
PINH_ARATH=625-946     RIIFYRDGVS EGQFYQVLLY ELDAIRKACA .......SLE .PNYQ..PPV 
AGO1_SCHPO=500-799     RIIYFRDGTS EGQFLSVIND ELSQIKEACH .......SLS .PKYN..PKI 
O76922_DROME=555-852   RILFFRDGVG DGQLYQVVNS EVNTLKDRLD EI...YKSAG .KQEG..CRM 
PIWI_DROME=538-829     RIVFYRDGVS SGSLKQLFEF EVKDIIEKLK TE...YARVQ .LSP...PQL 
Q17567_CAEEL=397-708   RLILYRDGAG DGQIPYIKNT EVKLVRDACD AVTDKAAELS .NKVQEKIKL 
PIWL1_HUMAN=555-847    RIIVYRDGVG DGQLKTLVNY EVPQFLDCLK .......SIG .RGYN..PRL 
PIWI_ARCFU=110-406     KLTLHVSG.. ..KRPKMKDG ETKILKETVE .......ELK .KQEMVSRDV 
Y1321_METJA=426-699    NILFLRDG.. .....FIQNS ERNDLKEISK .......ELN .......SNI 
O67434_AQUAE=419-694   KIVVHRDG.. .....RLYRD EVAAFK.... .......KYG .ELYG..YSL 
Q21495_CAEEL=52-336    NIVIYLCGMS ESRFSIVKEE YVRNCHSVFK .......TLG .EKYS..PQL 
O16386_CAEEL=548-847   ELLIYFSGVS EGQHALVNEY YANQVKAACG .......LFN .ESFR..PHI 
O02095_CAEEL=574-878   DILLYFNGVS EGQFSMINEE FSARVKEACM AF...QKEGT .PPFR..PHI 
Q19645_CAEEL=674-996   KVIIFRDGVS FGEETAALK. EVEIIEQTIK TA...AKSMG HSDYA..PKV 
Q23415_CAEEL=40-350    RIIIYRSGAS DGSHASILAY EIPLARATIQ .......GYS .KDIN....L 
O62275_CAEEL=594-924   RVIVYRTGTS EGNHGSIMAY EIPLARAAMR .......DFS .PDIQ....L 

YQ53_CAEEL=650-977     VVIIAQRASH ARVFPSCISG .......... .......... .NRATDQNIP 
Q21691_CAEEL=673-1001  LVICTQRNSH IRVFPEHINE .......... .......... RGKSMEQNVK 
O48771_ARATH=542-860   TVIVAQKNHH TKLFQAKGPE .......... .......... .......NVP 
Q9ZVD5_ARATH=577-885   LLLVAQKNHH TKFFQPTSPE .......... .......... .......NVP 
TAG76_CAEEL=660-966    TYIVVQKRHH ARIFCKYQND .......... .......... .MVGKAKNVP 
O16720_CAEEL=566-867   TFIAVQKRHH TRLFAADKAD .......... .......... .QVGKAFNIP 
PINH_ARATH=625-946     TFIVVQKRHH TRLFANNHRD .......... .........K NSTDRSGNIL 
AGO1_SCHPO=500-799     LVCTTQKRHH ARFFIKNKSD .......... .......... ..GDRNGNPL 
O76922_DROME=555-852   TFIIVSKRIN SRYFT..... .......... .......... ....GHRNPV 
PIWI_DROME=538-829     AYIVVTRSMN TRFFLN.... .......... .......... .....GQNPP 
Q17567_CAEEL=397-708   AFIIVTKRVN MRILKQGSSS .......... .......... ...KSAINPQ 
PIWL1_HUMAN=555-847    TVIVVKKRVN TRFFAQSGGR .......... .......... .....LQNPL 
PIWI_ARCFU=110-406     KYAILHLNET HPFWVMGDPN .......... .......... ....NRFHPY 
Y1321_METJA=426-699    EVISIRKNNK YKVFTSDYRI .......... .......... ....GSVFGN 
O67434_AQUAE=419-694   ELLEIIKRNN PRFFSNEKFI .......... .......... .......... 
Q21495_CAEEL=52-336    TIIVGSKGHS TRLYARGERD .......... .......... ....QISNLQ 
O16386_CAEEL=548-847   TLILASKVHN TRVYKSENGG .......... .......... ....GVCNVE 
O02095_CAEEL=574-878   TIIASSKAHN ERLYKSDKGR .......... .......... .....IVNLE 
Q19645_CAEEL=674-996   LAIVVKKRHH TRFYAKGGHH .......... .......... ..GNMPINPL 
Q23415_CAEEL=40-350    IYIIVTKEHS YRFFRDQLRS .......... .......... GGKATEMNIP 
O62275_CAEEL=594-924   VYIVVSKDHS FRFFKPDLAS LASRPQATSS TASRHSAMPA APKAWDLNIA 

YQ53_CAEEL=650-977     SGTCV...EN VLTSYGYDEF ILSSQTPLIG TVRPCKYTIL VNDA...KWS 
Q21691_CAEEL=673-1001  SGTCV...DV PGASHGYEEF ILCCQTPLIG TVKPTKYTII VNDC...RWS 
O48771_ARATH=542-860   AGTVV...DT KIVHPTNYDF YMCAHAGKIG TSRPAHYHVL LDEI...GFS 
Q9ZVD5_ARATH=577-885   PGTII...DN KICHPKNNDF YLCAHAGMIG TTRPTHYHVL YDEI...GFS 
TAG76_CAEEL=660-966    PGTTV...DT GIVSPEGFDF YLCSHYGVQG TSRPARYHVL LDEC...KFT 
O16720_CAEEL=566-867   PGTTV...DV GITHPTEFDF FLCSHAGIQG TSRPSHYHVL WDDN...DLT 
PINH_ARATH=625-946     PGTVV...DT KICHPTEFDF YLCSHAGIQG TSRPAHYHVL WDEN...NFT 
AGO1_SCHPO=500-799     PGTII...EK HVTHPYQYDF YLISHPSLQG VSVPVHYTVL HDEI...QMP 
O76922_DROME=555-852   PGTVV...DD VITLPERYDF FLVSQAVRIG TVSPTSYNVI SDNM...GLN 
PIWI_DROME=538-829     PGTIV...DD VITLPERYDF YLVSQQVRQG TVSPTSYNVL YSSM...GLS 
Q17567_CAEEL=397-708   PGTVV...DT TVTRPERMDF YLVPQFVNQG TVTPVSYNII HDDT...GLG 
PIWL1_HUMAN=555-847    PGTVI...DV EVTRPEWYDF FIVSQAVRSG SVSPTHYNVI YDNS...GLK 
PIWI_ARCFU=110-406     EGTKVKLSSK RYLLTLLQPY LKRNGLEMVT PIKPLSVEIV SDN.....WT 
Y1321_METJA=426-699    DGIFLPHKTP FGSNPVKLST WLRFNCGNEE GLK...IN.. .......... 
O67434_AQUAE=419-694   KGYFYKLSED SVILATYNQV Y.......EG THQPIKVRKV YGE.....LP 
Q21495_CAEEL=52-336    PGTIV...DS VIVSPDYNKF FHCGAVARQG TCKATKYTVL YPE....SPK 
O16386_CAEEL=548-847   PGTVI...DH TIVSPVLSEW YHAGSLARQG TSKLVKYSLI FNTK...KNE 
O02095_CAEEL=574-878   PGTVV...DH TIVSNVYTEW YHASAVARQG TAKATKFTLI FTTKAGPQAE 
Q19645_CAEEL=674-996   PDTSV...GG DIAEYGKRQI FIQAFRPVQG TAKVPSFLVI RDDE...EVS 
Q23415_CAEEL=40-350    PGIVL...DS AVTNPACKQF FLNGHTTLQG TAKTPLYTIL ADDC...NAP 
O62275_CAEEL=594-924   PGILV...DS IVTNPACKQF FLNSHITLQG TAKTPLYTVL ADDA...KVS 

YQ53_CAEEL=650-977     KNEL.MHL.. ....TYFRAF GHQVSY.... QPPSV..... ...PDVLYAA 
Q21691_CAEEL=673-1001  KNEI.MNV.. ....TYHLAF AHQVSY.... APPAI..... ...PNVSYAA 
O48771_ARATH=542-860   PDDL.QNL.. ....IHSLSY KLLNSI.... FNVSSLLCVF VLSVAPVRYA 
Q9ZVD5_ARATH=577-885   ADEL.QEL.. ....VHSLSY VYQRST.... SAISV..... ...VAPICYA 
TAG76_CAEEL=660-966    ADEI.QSI.. ....TYGMCH TYGRCT.... RSVSI..... ...PTPVYYA 
O16720_CAEEL=566-867   ADEL.QQL.. ....TYQMCH TYVRCT.... RSVSI..... ...PAPAYYA 
PINH_ARATH=625-946     ADGI.QSL.. ....TNNLCY TYARCT.... RSVSI..... ...VPPAYYA 
AGO1_SCHPO=500-799     PDQF.QTL.. ....CYNLCY VYARAT.... SAVSL..... ...VPPVYYA 
O76922_DROME=555-852   ADKL.QML.. ....SYKMTH MYYNYS.... GTIRV..... ...PAVCHYA 
PIWI_DROME=538-829     PEKM.QKL.. ....TYKMCH LYYNWS.... GTTRV..... ...PAVCQYA 
Q17567_CAEEL=397-708   PDKH.QQL.. ....AFKLCH LYYNWQ.... GTVRV..... ...PAPCQYA 
PIWL1_HUMAN=555-847    PDHI.QRL.. ....TYKLCH IYYNWP.... GVIRV..... ...PAPCQYA 
PIWI_ARCFU=110-406     SEEYYHNVHE ILDEIYYLSK MNWRGF.... RSRNL..... ...PVTVNYP 
Y1321_METJA=426-699    .ESI.MQL.. ....LYDLTK MNYSALYGEG RYLRI..... ...PAPIHYA 
O67434_AQUAE=419-694   VEVL.CSQ.. ....ILSLTL MNYSSF.... QPIKL..... ...PATVHYS 
Q21495_CAEEL=52-336    MEWI.QRM.. ....TNDLCY MHEIVF.... HPVSL..... ...PAPLYLT 
O16386_CAEEL=548-847   KLSVYERL.. ....TNELCY EMQIVF.... HPTSL..... ...PIPLHIA 
O02095_CAEEL=574-878   PLWHLEQL.. ....TNDLCY DHQIVF.... HPVGL..... ...PVPLYIA 
Q19645_CAEEL=674-996   DEHV.AKM.. ....VCAVCS LHQLVN.... SPTSI..... ...PTPVYVA 
Q23415_CAEEL=40-350    MDRL.EEL.. ....TYTLCH HHQIVA.... LSTSI..... ...PTPLYVA 
O62275_CAEEL=594-924   MTAL.EDI.. ....TYKLCH LHQIVG.... LPTSL..... ...PTPLYVA 

YQ53_CAEEL=650-977     ENLAKRGRNN YK
Q21691_CAEEL=673-1001  QNLAKRGHNN YK
O48771_ARATH=542-860   HLAAAQVAQF TK
Q9ZVD5_ARATH=577-885   HLAAAQLGTF MK
TAG76_CAEEL=660-966    DLVATRARCH VK
O16720_CAEEL=566-867   HLVAFRARYH LV
PINH_ARATH=625-946     HLAAFRARFY LE
AGO1_SCHPO=500-799     HLVSNLARYQ DV
O76922_DROME=555-852   HKLAFLVAES IN
PIWI_DROME=538-829     KKLATLVGTN LH
Q17567_CAEEL=397-708   HKLAFLTAQS LH
PIWL1_HUMAN=555-847    HKLAFLVGQS IH
PIWI_ARCFU=110-406     KLVAGIIANV NR
Y1321_METJA=426-699    DKFVKALGKN WK
O67434_AQUAE=419-694   DKITKLMLRG IE
Q21495_CAEEL=52-336    AEMAERGTKN LA
O16386_CAEEL=548-847   GTYSERGSQM LA
O02095_CAEEL=574-878   DRYSQRGAMV LA
Q19645_CAEEL=674-996   HELAKRGTGL YK
Q23415_CAEEL=40-350    NEYAKRGRDL WS
O62275_CAEEL=594-924   NEYAKRGRNL WN
