# Supplementary material for: SeqTools: visual tools for manual analysis of sequence alignments
Source: BMC Res Notes. 2016 Jan 22;9:39. doi: 10.1186/s13104-016-1847-3 (PMC4724122; doi:10.1186/s13104-016-1847-3)
Supplement: Supplementary file 1 — 10.1186/s13104-016-1847-2 A tarball of the current production release of the SeqTools source code at the time of writing. [file 13104_2016_1847_MOESM1_ESM.gz › seqtools-4.32.1/test/scripts/automated/belvu/test28_results]

Amino
0.052911 0.024137 0.040911 0.073094 0.034502 0.056321 0.065730 0.062594 0.060139 0.079913 0.020455 0.046229 0.051002 0.037911 0.043638 0.072276 0.061639 0.069549 0.005591 0.041456 
