# Supplementary material for: SeqTools: visual tools for manual analysis of sequence alignments
Source: BMC Res Notes. 2016 Jan 22;9:39. doi: 10.1186/s13104-016-1847-3 (PMC4724122; doi:10.1186/s13104-016-1847-3)
Supplement: Supplementary file 1 — 10.1186/s13104-016-1847-2 A tarball of the current production release of the SeqTools source code at the time of writing. [file 13104_2016_1847_MOESM1_ESM.gz › seqtools-4.32.1/test/scripts/automated/belvu/test29_results]

Amino
0.068517 0.007300 0.041795 0.038400 0.018811 0.111537 0.020656 0.029338 0.043409 0.061524 0.020972 0.074973 0.077700 0.092003 0.032677 0.121397 0.058120 0.044540 0.024264 0.012067 
