# Supplementary material for: SeqTools: visual tools for manual analysis of sequence alignments
Source: BMC Res Notes. 2016 Jan 22;9:39. doi: 10.1186/s13104-016-1847-3 (PMC4724122; doi:10.1186/s13104-016-1847-3)
Supplement: Supplementary file 1 — 10.1186/s13104-016-1847-2 A tarball of the current production release of the SeqTools source code at the time of writing. [file 13104_2016_1847_MOESM1_ESM.gz › seqtools-4.32.1/test/scripts/automated/belvu/test2_results]

#=GS YQ53_CAEEL/650-977     AC Q09249.1
#=GS Q21691_CAEEL/673-1001  AC Q21691.1
#=GS O48771_ARATH/542-860   AC O48771.1
#=GS Q9ZVD5_ARATH/577-885   AC Q9ZVD5.2
#=GS TAG76_CAEEL/660-966    AC P34681.2
#=GS O16720_CAEEL/566-867   AC O16720.2
#=GS PINH_ARATH/625-946     AC Q9XGW1.1
#=GS AGO1_SCHPO/500-799     AC O74957.1
#=GS O76922_DROME/555-852   AC O76922.1
#=GS PIWI_DROME/538-829     AC Q9VKM1.1
#=GS Q17567_CAEEL/397-708   AC Q17567.1
#=GS PIWL1_HUMAN/555-847    AC Q96J94.1
#=GS PIWI_ARCFU/110-406     AC O28951.1
#=GS PIWI_ARCFU/110-406     DR PDB; 1w9h A; 110-406;
#=GS PIWI_ARCFU/110-406     DR PDB; 2bgg A; 110-406;
#=GS PIWI_ARCFU/110-406     DR PDB; 2bgg B; 110-406;
#=GS PIWI_ARCFU/110-406     DR PDB; 1ytu A; 110-406;
#=GS PIWI_ARCFU/110-406     DR PDB; 2w42 A; 110-406;
#=GS PIWI_ARCFU/110-406     DR PDB; 2w42 B; 110-406;
#=GS PIWI_ARCFU/110-406     DR PDB; 1ytu B; 110-406;
#=GS Y1321_METJA/426-699    AC Q58717.1
#=GS O67434_AQUAE/419-694   AC O67434.1
#=GS O67434_AQUAE/419-694   DR PDB; 2nub A; 419-694;
#=GS O67434_AQUAE/419-694   DR PDB; 1yvu A; 419-694;
#=GS O67434_AQUAE/419-694   DR PDB; 2f8s A; 419-694;
#=GS O67434_AQUAE/419-694   DR PDB; 2f8s B; 419-694;
#=GS Q21495_CAEEL/52-336    AC Q21495.4
#=GS O16386_CAEEL/548-847   AC O16386.1
#=GS O02095_CAEEL/574-878   AC O02095.2
#=GS Q19645_CAEEL/674-996   AC Q19645.1
#=GS Q23415_CAEEL/40-350    AC Q23415.1
#=GS O62275_CAEEL/594-924   AC O62275.1
YQ53_CAEEL/650-977           DILVGIAR.EKKPD.VHDILKYFEESIGLQTIQLCQQTVDKM.....MG....GQGGRQTIDNVMRKFNLKCGGTNFFVEIPNAVRGKAVCSNNETLRKKLLEHVQFIGFEISHGASRTLFDRSRSQMDGEPSVVGVSYSLT...NSTQLGGFTYLQTQKEYKLQKLDE............FFPKCVRSYKEHSKT.LPTRIVIYRVGAGEGNFNRVKE.EVEEMRRTFD.......KIQ.PGYR..PHLVVIIAQRASHARVFPSCISG.....................NRATDQNIPSGTCV...ENVLTSYGYDEFILSSQTPLIGTVRPCKYTILVNDA...KWSKNEL.MHL......TYFRAFGHQVSY....QPPSV........PDVLYAAENLAKRGRNNYK
Q21691_CAEEL/673-1001        TIVFGIIA.EKRPD.MHDILKYFEEKLGQQTIQISSETADKF.....MR....DHGGKQTIDNVIRKLNPKCGGTNFLIDVPESVGHRVVCNNSAEMRAKLYAKTQFIGFEMSHTGARTRFDIQKVMFDGDPTVVGVAYSL..KHSAQLGGFSYFQESRLHKLTN.LQE............KMQICLNAYEQSSSY.LPETVVVYRVGSGEGDYPQIVN.EVNEMKLAAR.......KKK.HGYN..PKFLVICTQRNSHIRVFPEHINE....................RGKSMEQNVKSGTCV...DVPGASHGYEEFILCCQTPLIGTVKPTKYTIIVNDC...RWSKNEI.MNV......TYHLAFAHQVSY....APPAI........PNVSYAAQNLAKRGHNNYK
O48771_ARATH/542-860         FILCILPERKTSDI.YGPWKKICLTEEGIHTQCICPIKI.................SDQYLTNVLLKINSKLGGINS.LLGIEYSYNIPLINKIPTL.........ILGMDVSHGPPGR.........ADVPSVAAVVGSKCWPLISRYRAAVRTQSPRLEMIDSLFQP..IENTEKGDNGIMNELFVEFYRTSRARKPKQIIIFRDGVSESQFEQVLKIEVDQIIKAYQ.......RLG.ESDV..PKFTVIVAQKNHHTKLFQAKGPE...........................NVPAGTVV...DTKIVHPTNYDFYMCAHAGKIGTSRPAHYHVLLDEI...GFSPDDL.QNL......IHSLSYKLLNSI....FNVSSLLCVFVLSVAPVRYAHLAAAQVAQFTK
Q9ZVD5_ARATH/577-885         FILCVLPDKKNSDL.YGPWKKKNLTEFGIVTQCMAPTRQPND................QYLTNLLLKINAKLGGLNS.MLSVERTPAFTVISKVPTI.........ILGMDVSHGSPGQ.........SDVPSIAAVVSSREWPLISKYRASVRTQPSKAEMIESLVKK.....NGTEDDGIIKELLVDFYTSSNKRKPEHIIIFRDGVSESQFNQVLNIELDQIIEACK.......LLD.ANWN..PKFLLLVAQKNHHTKFFQPTSPE...........................NVPPGTII...DNKICHPKNNDFYLCAHAGMIGTTRPTHYHVLYDEI...GFSADEL.QEL......VHSLSYVYQRST....SAISV........VAPICYAHLAAAQLGTFMK
TAG76_CAEEL/660-966          CIIVVLQS.KNSDI.YMTVKEQSDIVHGIMSQCVLMKNVSRP..............TPATCANIVLKLNMKMGGIN..SRIVADKITNKYLVDQPTM.........VVGIDVTHPTQAE.......MRMNMPSVAAIVANVD.LLPQSYGANVKVQKKCRESVVY.LLD............AIRERIITFYRHTKQ.KPARIIVYRDGVSEGQFSEVLREEIQSIRTACL.......AIA.EDFR..PPITYIVVQKRHHARIFCKYQND.....................MVGKAKNVPPGTTV...DTGIVSPEGFDFYLCSHYGVQGTSRPARYHVLLDEC...KFTADEI.QSI......TYGMCHTYGRCT....RSVSI........PTPVYYADLVATRARCHVK
O16720_CAEEL/566-867         LIVVVLPG..KTPI.YAEVKRVGDTVLGIATQCVQAKNAIRT..............TPQTLSNLCLKMNVKLGGVNS.ILLPNVRPR...IFNEPVI.........FLGCDITHPAAGD.........TRKPSIAAVVGSMD.AHPSRYAATVRVQQHRQEIITD.LTY............MVRELLVQFYRNTRF.KPARIVVYRDGVSEGQLFNVLQYELRAIREACV.......MLE.SGYQ..PGITFIAVQKRHHTRLFAADKAD.....................QVGKAFNIPPGTTV...DVGITHPTEFDFFLCSHAGIQGTSRPSHYHVLWDDN...DLTADEL.QQL......TYQMCHTYVRCT....RSVSI........PAPAYYAHLVAFRARYHLV
PINH_ARATH/625-946           LLLAILPD.NNGSL.YGDLKRICETELGLISQCCLTKHVFKI..............SKQYLANVSLKINVKMGGRNT.VLVDAISCRIPLVSDIPTI.........IFGADVTHPENGE.........ESSPSIAAVVASQDWPEVTKYAGLVCAQAHRQELIQDLYKTWQDPVRGTVSGGMIRDLLISFRKATGQ.KPLRIIFYRDGVSEGQFYQVLLYELDAIRKACA.......SLE.PNYQ..PPVTFIVVQKRHHTRLFANNHRD...................KNSTDRSGNILPGTVV...DTKICHPTEFDFYLCSHAGIQGTSRPAHYHVLWDEN...NFTADGI.QSL......TNNLCYTYARCT....RSVSI........VPPAYYAHLAAFRARFYLE
AGO1_SCHPO/500-799           YLFFILDK.NSPEP.YGSIKRVCNTMLGVPSQCAISKHILQS..............KPQYCANLGMKINVKVGGINC.SLIPKSNP....LGNVPTL.........ILGGDVYHPGVGA..........TGVSIASIVASVD.LNGCKYTAVSRSQPRHQEVIEG.MKD............IVVYLLQGFRAMTKQ.QPQRIIYFRDGTSEGQFLSVINDELSQIKEACH.......SLS.PKYN..PKILVCTTQKRHHARFFIKNKSD......................GDRNGNPLPGTII...EKHVTHPYQYDFYLISHPSLQGVSVPVHYTVLHDEI...QMPPDQF.QTL......CYNLCYVYARAT....SAVSL........VPPVYYAHLVSNLARYQDV
O76922_DROME/555-852         IVMVVMRS.PNEEK.YSCIKKRTCVDRPVPSQVVTLKVIAPR.....QQ...KPTGLMSIATKVVIQMNAKLMGA...PWQVVIPL.......HGLM.........TVGFDVCHSPKNK...........NKSYGAFVATMDQKESFRYFSTVNEHIKGQELSEQ.MSV............NMACALRSYQEQHRS.LPERILFFRDGVGDGQLYQVVNSEVNTLKDRLDEI...YKSAG.KQEG..CRMTFIIVSKRINSRYFT.............................GHRNPVPGTVV...DDVITLPERYDFFLVSQAVRIGTVSPTSYNVISDNM...GLNADKL.QML......SYKMTHMYYNYS....GTIRV........PAVCHYAHKLAFLVAESIN
PIWI_DROME/538-829           LILCLVPN.DNAER.YSSIKKRGYVDRAVPTQVVTLKTTKNR.....SL........MSIATKIAIQLNCKLGYT...PWMIELPL.......SGLM.........TIGFDIAKSTRDR...........KRAYGALIASMDLQQNSTYFSTV.TECSAFDVLANTLWP............MIAKALRQYQHEHRK.LPSRIVFYRDGVSSGSLKQLFEFEVKDIIEKLKTE...YARVQ.LSP...PQLAYIVVTRSMNTRFFLN.............................GQNPPPGTIV...DDVITLPERYDFYLVSQQVRQGTVSPTSYNVLYSSM...GLSPEKM.QKL......TYKMCHLYYNWS....GTTRV........PAVCQYAKKLATLVGTNLH
Q17567_CAEEL/397-708         MLVVMLAD.DNKTR.YDSLKKYLCVECPIPNQCVNLRTLAGK.....SKDGGENKNLGSIVLKIVLQMICKTGGA...LWKVNIPL.......KSTM.........IVGYDLYHDSTLK...........GKTVGACVSTTS.NDFTQFYSQTRPHENPTQLGNN.LTH............FVRKSLKQYYDNNDKTLPSRLILYRDGAGDGQIPYIKNTEVKLVRDACDAVTDKAAELS.NKVQEKIKLAFIIVTKRVNMRILKQGSSS.......................KSAINPQPGTVV...DTTVTRPERMDFYLVPQFVNQGTVTPVSYNIIHDDT...GLGPDKH.QQL......AFKLCHLYYNWQ....GTVRV........PAPCQYAHKLAFLTAQSLH
PIWL1_HUMAN/555-847          IVVCLLSS.NRKDK.YDAIKKYLCTDCPTPSQCVVARTLGKQ.....QT.......VMAIATKIALQMNCKMGGE...LWRVDIPL.......KLVM.........IVGIDCYHDMTAG...........RRSIAGFVASIN.EGMTRWFSRCIFQDRGQELVDG.LKV............CLQAALRAW.NSCNEYMPSRIIVYRDGVGDGQLKTLVNYEVPQFLDCLK.......SIG.RGYN..PRLTVIVVKKRVNTRFFAQSGGR.........................LQNPLPGTVI...DVEVTRPEWYDFFIVSQAVRSGSVSPTHYNVIYDNS...GLKPDHI.QRL......TYKLCHIYYNWP....GVIRV........PAPCQYAHKLAFLVGQSIH
PIWI_ARCFU/110-406           GIMLVLPE.YNTPL.YYKLKSYLINS..IPSQFMRYDILSNR.....NL........TFYVDNLLVQFVSKLGGK...PWILNVDPEK....................GSDIIIGTGAT........RIDNVNLFCFAMVFK.KDGTMLWNEISPIVTSSEYLTY.LKS............TIKKVVYGFKKSNPDWDVEKLTLHVSG....KRPKMKDGETKILKETVE.......ELK.KQEMVSRDVKYAILHLNETHPFWVMGDPN........................NRFHPYEGTKVKLSSKRYLLTLLQPYLKRNGLEMVTPIKPLSVEIVSDN.....WTSEEYYHNVHEILDEIYYLSKMNWRGF....RSRNL........PVTVNYPKLVAGIIANVNR
#=GR PIWI_ARCFU/110-406 SS   --EEEESS.S-HHH.HHHHHHHHHTT..S--EEEEHHHHCTS.....TH........HHHHHHHHHHHHHH----...--EE---TT-....................---EEE----E........ESSSSEEE-EEEEEE.----EEEEEE--SEEGGGHHHH.HHH............HHHHHH---TTTSTT---SEEEEEE--....---S-----HHHHHHHHH.......HHH.HTTSS-TT-EEEEEEEEE---EEEE--TT........................TT-------EEESSSSEEEEEEE-TCEE----EEEEEEEEEEEEEEEE-.....--TTTHHHHHHHHHHHHHHHTT------....---SS........-HHHHHHHHH---HHHHHH
Y1321_METJA/426-699          CFALIIGKEKYKDNDYYEILKKQLFDLKIISQNILWENWRKD.....DK........GYMTNNLLIQIMGKLGIK...YFILDSKTPYDY................IMGLDTGLGIFGN............HRVGGCTVVYDSEGKIRRIQPIETPAPGERLHLP................YVIEYLEN..KANIDMENKNILFLRDG.......FIQNSERNDLKEISK.......ELN.......SNIEVISIRKNNKYKVFTSDYRI........................GSVFGNDGIFLPHKTPFGSNPVKLSTWLRFNCGNEEGLK...IN.............ESI.MQL......LYDLTKMNYSALYGEGRYLRI........PAPIHYADKFVKALGKNWK
O67434_AQUAE/419-694         LVIVFLEEYPKVDP.YKSFLLYDFVKRELLKKMIPSQVILNR.....TL...KNENLKFVLLNVAEQVLAKTGNIP..YKLKEIEGKVDA................FVGIDISRITRDG..........KTVNAVAFTKIFNSKGELVRYYLTSYPAFGEKLTEK................AIGDVFSLLEKLGF.KKGSKIVVHRDG.......RLYRDEVAAFK...........KYG.ELYG..YSLELLEIIKRNNPRFFSNEKFI..............................KGYFYKLSEDSVILATYNQVY.......EGTHQPIKVRKVYGE.....LPVEVL.CSQ......ILSLTLMNYSSF....QPIKL........PATVHYSDKITKLMLRGIE
#=GR O67434_AQUAE/419-694 SS EEEEEE---S---S.SS--HHHHHHHHHHHHTT--EEEEEHH.....HH...HHS-HHHHHHHHHHHHHHH---BS..-EES------SE................EE--EEEEEE---..........-ECEEEEEEEEEE----EEEEEEEEETT---HHHHH................H---HHHHHHH---.----EEEEEE--.......---HHHHHHHH...........H--.----..-EEEEEEEE-SS---EEES-S--..............................---EEEETTTEEEE--S----.......---B--EEEEEEE--.....--HHHH.HHH......HHHHGGGG--TT....S--SS........-TTTTTHHHHHHHHH----
Q21495_CAEEL/52-336          GIVLPTPRIFFRDG..........QETSLNNQSFRNPT...................DFAQTGFFVDAKQQLGGLN..YVVNS.....ETWNDSGLL.........LIGLSTAPYLNSY........SSENVTTIGFVSNTM.DHPQKFAGGYKYVKSGSDVFGQVMPE............ILLNSLRSARKARKI.KPMNIVIYLCGMSESRFSIVKEEYVRNCHSVFK.......TLG.EKYS..PQLTIIVGSKGHSTRLYARGERD........................QISNLQPGTIV...DSVIVSPDYNKFFHCGAVARQGTCKATKYTVLYPE....SPKMEWI.QRM......TNDLCYMHEIVF....HPVSL........PAPLYLTAEMAERGTKNLA
O16386_CAEEL/548-847         QLIMFITK..SMNN.YHTEIKCLEQEFDLLTQDIRFETAVKL.....AQ.......QQNTRKNIIYKTNMKLGGLN..YELRS.....GVFSNSKRL.........IIGFETSQRGGLG..........DAPIAIGFAANMM.SHSQQFAGGYMFVKKSADNYGPVIPE............ILLTILKQAKANRPNDRPDELLIYFSGVSEGQHALVNEYYANQVKAACG.......LFN.ESFR..PHITLILASKVHNTRVYKSENGG........................GVCNVEPGTVI...DHTIVSPVLSEWYHAGSLARQGTSKLVKYSLIFNTK...KNEKLSVYERL......TNELCYEMQIVF....HPTSL........PIPLHIAGTYSERGSQMLA
O02095_CAEEL/574-878         QLLFFVVK..SRYN.YHQQIKALEQKYDVLTQEIRAETAEKV.....FR.......QPQTRLNIINKTNMKLGGLN..YAIGS.....EAFNKPNRL.........IVGFVTSQRVGGN.........PDYPISVGFAANML.KHHQKFAGGYVYVHRDRDVFGSIIKD............TLLAIFKTCTEQRG..RPDDILLYFNGVSEGQFSMINEEFSARVKEACMAF...QKEGT.PPFR..PHITIIASSKAHNERLYKSDKGR.........................IVNLEPGTVV...DHTIVSNVYTEWYHASAVARQGTAKATKFTLIFTTKAGPQAEPLWHLEQL......TNDLCYDHQIVF....HPVGL........PVPLYIADRYSQRGAMVLA
Q19645_CAEEL/674-996         PFVLFISD..DVPN.IHECLKFEERMSDIPTQHVLLKNVKKMRDNIEKKSQGGRRAYDLTLDNIVMKANIKCGGLN..YT.ADIPRDLACWNEVSTF.........VIGMDVAHPDRNA.......AREGNPSTVGLSCNSA.ENPYSFIGDFLYTDPRREAIQDEILR...........KFTDQSVRNFAEIRG..FPKKVIIFRDGVSFGEETAALK.EVEIIEQTIKTA...AKSMGHSDYA..PKVLAIVVKKRHHTRFYAKGGHH......................GNMPINPLPDTSV...GGDIAEYGKRQIFIQAFRPVQGTAKVPSFLVIRDDE...EVSDEHV.AKM......VCAVCSLHQLVN....SPTSI........PTPVYVAHELAKRGTGLYK
Q23415_CAEEL/40-350          KFAFVITD.DSITH.LHKKYKALEQKSMMVIQDMKISKANSV.....VK.....DGKRLTLENVINKTNMKLGGLN..YTVSDAKKSMT....DEQL.........IIGVGVSAPPAGT.KYMMDNKGHLNPQIIGFASNA..VANHEFVGDFVLAPSGQDTMAS.IED............VLKSSIDLFEMNRNT.LPKRIIIYRSGASDGSHASILAYEIPLARATIQ.......GYS.KDIN....LIYIIVTKEHSYRFFRDQLRS....................GGKATEMNIPPGIVL...DSAVTNPACKQFFLNGHTTLQGTAKTPLYTILADDC...NAPMDRL.EEL......TYTLCHHHQIVA....LSTSI........PTPLYVANEYAKRGRDLWS
O62275_CAEEL/594-924         TFVFIITD.DSITT.LHQRYKMIEKDTKMIVQDMKLSKALSV..........INAGKRLTLENVINKTNVKLGGSN..YVFVDAKKQL.....DSHL.........IIGVGISAPPAGT.KYAMENKGVLNPNVIGYAYNA..QHNQEFSGDFVLNSASQDTLAP.IED............IVMHSLNEYQKFHDGGLPRRVIVYRTGTSEGNHGSIMAYEIPLARAAMR.......DFS.PDIQ....LVYIVVSKDHSFRFFKPDLASLASRPQATSSTASRHSAMPAAPKAWDLNIAPGILV...DSIVTNPACKQFFLNSHITLQGTAKTPLYTVLADDA...KVSMTAL.EDI......TYKLCHLHQIVG....LPTSL........PTPLYVANEYAKRGRNLWN
#=GC SS_cons                 EEEEEESS-S-HHC.CCHHHHHHHCCHHCHHCCEECCCCCCC.....CH...HHS-HHHHHHHHHHHHHHH---BS..-EEC---TT-SE................EE--EEEEEE--E........ESSCCEEEEEEEEEE----EEEEEEEEETCEGGHHHHH.HHH............HHHHHHHHHCCTSTT---SEEEEEE--.......S--HHHHHHHHHHHH.......HHH.HTTSS.TCEEEEEEEECC---EEEC-STT........................TT....---EEECTTTEEEEEEC-TCEE....EEEEEEEEEEEEEEEE-.....--CCCHHHHHHHHHHHHHHHCCGG--TT....S--SS........-CCCCCHHHHHHHHHHHHH
#=GC seq_cons                hllhllsc.pspst.YtshhKhhppchsl.oQslphcsh.ph...............tthhsNllhKhNsKlGGhN..hhlssh.h........sph.........llGhDlu+sssus..........tssolsuhsushs.ppsppahushphpppsp-hhss.lpp............hltphLpsapcpspp.hPp+IllYRDGsS-Gph.plhp.Elspl+cshc.......pls.psap..PplshIllpKpcpsRhFtpstsp.........................thNs.PGTlV...DsslspPsth-FaLsupsshpGTs+Ps+YsllhD-h...thss-cl.ppL......oapLCaha.psh....pslul........PsPlaYAcphAppstp.hc
//
