# Supplementary material for: SeqTools: visual tools for manual analysis of sequence alignments
Source: BMC Res Notes. 2016 Jan 22;9:39. doi: 10.1186/s13104-016-1847-3 (PMC4724122; doi:10.1186/s13104-016-1847-3)
Supplement: Supplementary file 1 — 10.1186/s13104-016-1847-2 A tarball of the current production release of the SeqTools source code at the time of writing. [file 13104_2016_1847_MOESM1_ESM.gz › seqtools-4.32.1/test/scripts/automated/belvu/test31_results]

>AGO1_SCHPO
YLFFILDKNSPEPYGSIKRVCNTMLGVPSQCAISKHILQSKPQYCANLGMKINVKVGGINCSLIPKSNPLGNVPTLILG 
GDVYHPGVGATGVSIASIVASVDLNGCKYTAVSRSQPRHQEVIEGMKDIVVYLLQGFRAMTKQQPQRIIYFRDGTSEGQF
LSVINDELSQIKEACHSLSPKYNPKILVCTTQKRHHARFFIKNKSDGDRNGNPLPGTIIEKHVTHPYQYDFYLISHPSLQ
GVSVPVHYTVLHDEIQMPPDQFQTLCYNLCYVYARATSAVSLVPPVYYAHLVSNLARYQDV
>O02095_CAEEL
QLLFFVVKSRYNYHQQIKALEQKYDVLTQEIRAETAEKVFRQPQTRLNIINKTNMKLGGLNYAIGSEAFNKPNRLIVG F
VTSQRVGGNPDYPISVGFAANMLKHHQKFAGGYVYVHRDRDVFGSIIKDTLLAIFKTCTEQRGRPDDILLYFNGVSEGQF
SMINEEFSARVKEACMAFQKEGTPPFRPHITIIASSKAHNERLYKSDKGRIVNLEPGTVVDHTIVSNVYTEWYHASAVAR
QGTAKATKFTLIFTTKAGPQAEPLWHLEQLTNDLCYDHQIVFHPVGLPVPLYIADRYSQRGAMVLA
>O16386_CAEEL
QLIMFITKSMNNYHTEIKCLEQEFDLLTQDIRFETAVKLAQQQNTRKNIIYKTNMKLGGLNYELRSGVFSNSKRLIIG F
ETSQRGGLGDAPIAIGFAANMMSHSQQFAGGYMFVKKSADNYGPVIPEILLTILKQAKANRPNDRPDELLIYFSGVSEGQ
HALVNEYYANQVKAACGLFNESFRPHITLILASKVHNTRVYKSENGGGVCNVEPGTVIDHTIVSPVLSEWYHAGSLARQG
TSKLVKYSLIFNTKKNEKLSVYERLTNELCYEMQIVFHPTSLPIPLHIAGTYSERGSQMLA
>O16720_CAEEL
LIVVVLPGKTPIYAEVKRVGDTVLGIATQCVQAKNAIRTTPQTLSNLCLKMNVKLGGVNSILLPNVRPRIFNEPVIFLG 
CDITHPAAGDTRKPSIAAVVGSMDAHPSRYAATVRVQQHRQEIITDLTYMVRELLVQFYRNTRFKPARIVVYRDGVSEGQ
LFNVLQYELRAIREACVMLESGYQPGITFIAVQKRHHTRLFAADKADQVGKAFNIPPGTTVDVGITHPTEFDFFLCSHAG
IQGTSRPSHYHVLWDDNDLTADELQQLTYQMCHTYVRCTRSVSIPAPAYYAHLVAFRARYHLV
>O48771_ARATH
FILCILPERKTSDIYGPWKKICLTEEGIHTQCICPIKISDQYLTNVLLKINSKLGGINSLLGIEYSYNIPLINKIPTLIL
G MDVSHGPPGRADVPSVAAVVGSKCWPLISRYRAAVRTQSPRLEMIDSLFQPIENTEKGDNGIMNELFVEFYRTSRARK
PKQIIIFRDGVSESQFEQVLKIEVDQIIKAYQRLGESDVPKFTVIVAQKNHHTKLFQAKGPENVPAGTVVDTKIVHPTNY
DFYMCAHAGKIGTSRPAHYHVLLDEIGFSPDDLQNLIHSLSYKLLNSIFNVSSLLCVFVLSVAPVRYAHLAAAQVAQFTK
>O62275_CAEEL
TFVFIITDDSITTLHQRYKMIEKDTKMIVQDMKLSKALSVINAGKRLTLENVINKTNVKLGGSNYVFVDAKKQLDSHLII
G VGISAPPAGTKYAMENKGVLNPNVIGYAYNAQHNQEFSGDFVLNSASQDTLAPIEDIVMHSLNEYQKFHDGGLPRRVI
VYRTGTSEGNHGSIMAYEIPLARAAMRDFSPDIQLVYIVVSKDHSFRFFKPDLASLASRPQATSSTASRHSAMPAAPKAW
DLNIAPGILVDSIVTNPACKQFFLNSHITLQGTAKTPLYTVLADDAKVSMTALEDITYKLCHLHQIVGLPTSLPTPLYVA
NEYAKRGRNLWN
>O67434_AQUAE
LVIVFLEEYPKVDPYKSFLLYDFVKRELLKKMIPSQVILNRTLKNENLKFVLLNVAEQVLAKTGNIPYKLKEIEGKVDAF
VG IDISRITRDGKTVNAVAFTKIFNSKGELVRYYLTSYPAFGEKLTEKAIGDVFSLLEKLGFKKGSKIVVHRDGRLYRD
EVAAFKKYGELYGYSLELLEIIKRNNPRFFSNEKFIKGYFYKLSEDSVILATYNQVYEGTHQPIKVRKVYGELPVEVLCS
QILSLTLMNYSSFQPIKLPATVHYSDKITKLMLRGIE
>O76922_DROME
IVMVVMRSPNEEKYSCIKKRTCVDRPVPSQVVTLKVIAPRQQKPTGLMSIATKVVIQMNAKLMGAPWQVVIPLHGLMTVG
 FDVCHSPKNKNKSYGAFVATMDQKESFRYFSTVNEHIKGQELSEQMSVNMACALRSYQEQHRSLPERILFFRDGVGDGQ
LYQVVNSEVNTLKDRLDEIYKSAGKQEGCRMTFIIVSKRINSRYFTGHRNPVPGTVVDDVITLPERYDFFLVSQAVRIGT
VSPTSYNVISDNMGLNADKLQMLSYKMTHMYYNYSGTIRVPAVCHYAHKLAFLVAESIN
>PINH_ARATH
LLLAILPDNNGSLYGDLKRICETELGLISQCCLTKHVFKISKQYLANVSLKINVKMGGRNTVLVDAISCRIPLVSDIPTI
IFG ADVTHPENGEESSPSIAAVVASQDWPEVTKYAGLVCAQAHRQELIQDLYKTWQDPVRGTVSGGMIRDLLISFRKAT
GQKPLRIIFYRDGVSEGQFYQVLLYELDAIRKACASLEPNYQPPVTFIVVQKRHHTRLFANNHRDKNSTDRSGNILPGTV
VDTKICHPTEFDFYLCSHAGIQGTSRPAHYHVLWDENNFTADGIQSLTNNLCYTYARCTRSVSIVPPAYYAHLAAFRARF
YLE
>PIWI_ARCFU
GIMLVLPEYNTPLYYKLKSYLINSIPSQFMRYDILSNRNLTFYVDNLLVQFVSKLGGKPWILNVDPEKG SDIIIGTGAT
RIDNVNLFCFAMVFKKDGTMLWNEISPIVTSSEYLTYLKSTIKKVVYGFKKSNPDWDVEKLTLHVSGKRPKMKDGETKIL
KETVEELKKQEMVSRDVKYAILHLNETHPFWVMGDPNNRFHPYEGTKVKLSSKRYLLTLLQPYLKRNGLEMVTPIKPLSV
EIVSDNWTSEEYYHNVHEILDEIYYLSKMNWRGFRSRNLPVTVNYPKLVAGIIANVNR
>PIWI_DROME
LILCLVPNDNAERYSSIKKRGYVDRAVPTQVVTLKTTKNRSLMSIATKIAIQLNCKLGYTPWMIELPLSGLMTIG FDIA
KSTRDRKRAYGALIASMDLQQNSTYFSTVTECSAFDVLANTLWPMIAKALRQYQHEHRKLPSRIVFYRDGVSSGSLKQLF
EFEVKDIIEKLKTEYARVQLSPPQLAYIVVTRSMNTRFFLNGQNPPPGTIVDDVITLPERYDFYLVSQQVRQGTVSPTSY
NVLYSSMGLSPEKMQKLTYKMCHLYYNWSGTTRVPAVCQYAKKLATLVGTNLH
>PIWL1_HUMAN
IVVCLLSSNRKDKYDAIKKYLCTDCPTPSQCVVARTLGKQQTVMAIATKIALQMNCKMGGELWRVDIPLKLVMIVG IDC
YHDMTAGRRSIAGFVASINEGMTRWFSRCIFQDRGQELVDGLKVCLQAALRAWNSCNEYMPSRIIVYRDGVGDGQLKTLV
NYEVPQFLDCLKSIGRGYNPRLTVIVVKKRVNTRFFAQSGGRLQNPLPGTVIDVEVTRPEWYDFFIVSQAVRSGSVSPTH
YNVIYDNSGLKPDHIQRLTYKLCHIYYNWPGVIRVPAPCQYAHKLAFLVGQSIH
>Q17567_CAEEL
MLVVMLADDNKTRYDSLKKYLCVECPIPNQCVNLRTLAGKSKDGGENKNLGSIVLKIVLQMICKTGGALWKVNIPLKSTM
IVG YDLYHDSTLKGKTVGACVSTTSNDFTQFYSQTRPHENPTQLGNNLTHFVRKSLKQYYDNNDKTLPSRLILYRDGAG
DGQIPYIKNTEVKLVRDACDAVTDKAAELSNKVQEKIKLAFIIVTKRVNMRILKQGSSSKSAINPQPGTVVDTTVTRPER
MDFYLVPQFVNQGTVTPVSYNIIHDDTGLGPDKHQQLAFKLCHLYYNWQGTVRVPAPCQYAHKLAFLTAQSLH
>Q19645_CAEEL
PFVLFISDDVPNIHECLKFEERMSDIPTQHVLLKNVKKMRDNIEKKSQGGRRAYDLTLDNIVMKANIKCGGLNYTADIPR
DLACWNEVSTFVIG MDVAHPDRNAAREGNPSTVGLSCNSAENPYSFIGDFLYTDPRREAIQDEILRKFTDQSVRNFAEI
RGFPKKVIIFRDGVSFGEETAALKEVEIIEQTIKTAAKSMGHSDYAPKVLAIVVKKRHHTRFYAKGGHHGNMPINPLPDT
SVGGDIAEYGKRQIFIQAFRPVQGTAKVPSFLVIRDDEEVSDEHVAKMVCAVCSLHQLVNSPTSIPTPVYVAHELAKRGT
GLYK
>Q21495_CAEEL
GIVLPTPRIFFRDGQETSLNNQSFRNPTDFAQTGFFVDAKQQLGGLNYVVNSETWNDSGLLLIG LSTAPYLNSYSSENV
TTIGFVSNTMDHPQKFAGGYKYVKSGSDVFGQVMPEILLNSLRSARKARKIKPMNIVIYLCGMSESRFSIVKEEYVRNCH
SVFKTLGEKYSPQLTIIVGSKGHSTRLYARGERDQISNLQPGTIVDSVIVSPDYNKFFHCGAVARQGTCKATKYTVLYPE
SPKMEWIQRMTNDLCYMHEIVFHPVSLPAPLYLTAEMAERGTKNLA
>Q21691_CAEEL
TIVFGIIAEKRPDMHDILKYFEEKLGQQTIQISSETADKFMRDHGGKQTIDNVIRKLNPKCGGTNFLIDVPESVGHRVVC
NNSAEMRAKLYAKTQFIG FEMSHTGARTRFDIQKVMFDGDPTVVGVAYSLKHSAQLGGFSYFQESRLHKLTNLQEKMQI
CLNAYEQSSSYLPETVVVYRVGSGEGDYPQIVNEVNEMKLAARKKKHGYNPKFLVICTQRNSHIRVFPEHINERGKSMEQ
NVKSGTCVDVPGASHGYEEFILCCQTPLIGTVKPTKYTIIVNDCRWSKNEIMNVTYHLAFAHQVSYAPPAIPNVSYAAQN
LAKRGHNNYK
>Q23415_CAEEL
KFAFVITDDSITHLHKKYKALEQKSMMVIQDMKISKANSVVKDGKRLTLENVINKTNMKLGGLNYTVSDAKKSMTDEQLI
IG VGVSAPPAGTKYMMDNKGHLNPQIIGFASNAVANHEFVGDFVLAPSGQDTMASIEDVLKSSIDLFEMNRNTLPKRII
IYRSGASDGSHASILAYEIPLARATIQGYSKDINLIYIIVTKEHSYRFFRDQLRSGGKATEMNIPPGIVLDSAVTNPACK
QFFLNGHTTLQGTAKTPLYTILADDCNAPMDRLEELTYTLCHHHQIVALSTSIPTPLYVANEYAKRGRDLWS
>Q9ZVD5_ARATH
FILCVLPDKKNSDLYGPWKKKNLTEFGIVTQCMAPTRQPNDQYLTNLLLKINAKLGGLNSMLSVERTPAFTVISKVPTII
LG MDVSHGSPGQSDVPSIAAVVSSREWPLISKYRASVRTQPSKAEMIESLVKKNGTEDDGIIKELLVDFYTSSNKRKPE
HIIIFRDGVSESQFNQVLNIELDQIIEACKLLDANWNPKFLLLVAQKNHHTKFFQPTSPENVPPGTIIDNKICHPKNNDF
YLCAHAGMIGTTRPTHYHVLYDEIGFSADELQELVHSLSYVYQRSTSAISVVAPICYAHLAAAQLGTFMK
>TAG76_CAEEL
CIIVVLQSKNSDIYMTVKEQSDIVHGIMSQCVLMKNVSRPTPATCANIVLKLNMKMGGINSRIVADKITNKYLVDQPTMV
VG IDVTHPTQAEMRMNMPSVAAIVANVDLLPQSYGANVKVQKKCRESVVYLLDAIRERIITFYRHTKQKPARIIVYRDG
VSEGQFSEVLREEIQSIRTACLAIAEDFRPPITYIVVQKRHHARIFCKYQNDMVGKAKNVPPGTTVDTGIVSPEGFDFYL
CSHYGVQGTSRPARYHVLLDECKFTADEIQSITYGMCHTYGRCTRSVSIPTPVYYADLVATRARCHVK
>Y1321_METJA
CFALIIGKEKYKDNDYYEILKKQLFDLKIISQNILWENWRKDDKGYMTNNLLIQIMGKLGIKYFILDSKTPYDYIMG LD
TGLGIFGNHRVGGCTVVYDSEGKIRRIQPIETPAPGERLHLPYVIEYLENKANIDMENKNILFLRDGFIQNSERNDLKEI
SKELNSNIEVISIRKNNKYKVFTSDYRIGSVFGNDGIFLPHKTPFGSNPVKLSTWLRFNCGNEEGLKINESIMQLLYDLT
KMNYSALYGEGRYLRIPAPIHYADKFVKALGKNWK
>YQ53_CAEEL
   vgiAREKKPDVHDILKYFEESIGLQTIQLCQQTVDKMMGGQGGRQTIDNVMRKFNLKCGGTNFFVEIPNAVRGKAVC
SNNETLRKKLLEHVQFIG FEISHGASRTLFDRSRSQMDGEPSVVGVSYSLTNSTQLGGFTYLQTQKEYKLQKLDEFFPK
CVRSYKEHSKTLPTRIVIYRVGAGEGNFNRVKEEVEEMRRTFDKIQPGYRPHLVVIIAQRASHARVFPSCISGNRATDQN
IPSGTCVENVLTSYGYDEFILSSQTPLIGTVRPCKYTILVNDAKWSKNELMHLTYFRAFGHQVSYQPPSVPDVLYAAENL
AKRGRNNYK
